# Supplementary material for: Covariance predicts conserved protein residue interactions important to the emergence and continued evolution of SARS-CoV-2 as a human pathogen
Source: bioRxiv. 2022 Feb 7:2022.01.13.476204. Preprint. [Version 2] doi: 10.1101/2022.01.13.476204 (PMC8845505; doi:10.1101/2022.01.13.476204)
Supplement: Supplement 2 [file media-2.xlsx]

## Sheet: PanCovariance Raw
Pairs 1-544918						Pairs 544920-1089836
SiteX	SiteY	Pair	Purity	Percentage		SiteX	SiteY	Pair	Purity	Percentage
6-L	56-L	LL	0.98	0.805		1310-F	2683-A	FA	0.927	0.725
6-P	56-V	PV	0.906	0.161		1310-Y	2658-S	YS	0.912	0.174
6-L	48-N	LN	0.961	0.745		1310-F	2681-G	FG	0.968	0.805
6-P	48-D	PD	0.926	0.168		1310-Y	2692-I	YI	0.9	0.181
6-L	44-E	LE	1	0.805		1310-F	2702-T	FT	0.992	0.805
6-P	44-Q	PQ	0.982	0.188		1310-F	2699-V	FV	0.984	0.805
6-L	8-V	LV	0.938	0.711		1310-Y	2686-N	YN	0.964	0.181
6-P	8-F	PF	1	0.195		1310-Y	2683-S	YS	0.787	0.161
6-L	120-N	LN	0.979	0.772		1310-F	2710-I	FI	0.966	0.752
6-P	120-K	PK	1	0.195		1310-Y	2681-N	YN	0.84	0.141
6-L	102-I	LI	0.769	0.503		1310-F	2676-S	FS	0.955	0.779
6-P	102-E	PE	0.982	0.188		1310-F	2718-H	FH	0.941	0.752
6-L	80-N	LN	0.889	0.644		1310-Y	2702-S	YS	0.964	0.181
6-P	80-P	PP	0.964	0.181		1310-Y	2699-F	YF	0.926	0.168
6-L	77-L	LL	0.852	0.597		1310-F	2753-N	FN	0.98	0.805
6-P	77-R	PR	0.78	0.154		1310-F	2731-F	FF	0.98	0.805
6-L	116-I	LI	0.954	0.765		1310-F	2767-V	FV	0.967	0.792
6-P	116-V	PV	0.793	0.154		1310-F	2796-I	FI	0.98	0.805
6-L	84-K	LK	0.996	0.799		1310-F	2776-Y	FY	0.988	0.805
6-P	84-V	PV	0.926	0.168		1310-F	2799-R	FR	0.988	0.799
6-L	78-S	LS	0.948	0.738		1310-F	2812-I	FI	0.98	0.805
6-P	78-T	PT	0.906	0.161		1310-Y	2812-V	YV	0.906	0.161
6-L	85-V	LV	0.984	0.805		1310-Y	2731-Y	YY	0.906	0.161
6-P	85-M	PM	0.926	0.168		1310-Y	2718-Q	YQ	0.885	0.154
6-L	79-T	LT	1	0.805		1310-Y	2796-L	YL	0.906	0.161
6-P	79-A	PA	1	0.195		1310-Y	2767-I	YI	0.852	0.154
6-L	138-I	LI	0.976	0.805		1310-Y	2776-F	YF	0.945	0.174
6-P	138-A	PA	0.816	0.134		1310-Y	2710-V	YV	0.926	0.168
6-L	157-Y	LY	0.992	0.805		1310-Y	2676-A	YA	0.739	0.114
6-P	157-F	PF	0.964	0.181		1310-Y	2753-S	YS	0.885	0.154
6-L	158-E	LE	0.972	0.805		1310-F	2817-S	FS	0.968	0.805
6-P	158-Q	PQ	0.84	0.141		1310-Y	2817-A	YA	0.84	0.141
6-L	170-L	LL	1	0.805		1310-F	2825-S	FS	0.996	0.805
6-P	170-T	PT	0.906	0.161		1310-Y	2825-N	YN	0.766	0.121
6-L	174-T	LT	0.914	0.678		1310-F	2827-T	FT	0.996	0.805
6-P	174-M	PM	0.75	0.121		1310-Y	2827-N	YN	0.926	0.168
6-L	223-E	LE	0.976	0.805		1310-F	2829-F	FF	0.947	0.785
6-P	223-D	PD	0.792	0.128		1310-Y	2829-L	YL	0.792	0.128
6-L	212-M	LM	1	0.805		1310-Y	2799-K	YK	0.964	0.181
6-P	212-S	PS	0.926	0.168		1310-F	2840-V	FV	0.96	0.799
6-L	182-V	LV	0.909	0.671		1310-Y	2840-L	YL	0.711	0.107
6-P	182-Y	PY	1	0.195		1310-F	2850-M	FM	0.984	0.805
6-L	211-S	LS	0.947	0.785		1310-Y	2850-T	YT	0.885	0.154
6-P	211-A	PA	0.711	0.107		1310-F	2846-C	FC	1	0.805
6-L	224-S	LS	0.98	0.805		1310-Y	2846-F	YF	0.945	0.174
6-P	224-T	PT	0.906	0.161		1310-F	2848-I	FI	0.753	0.49
6-L	251-H	LH	0.975	0.785		1310-Y	2848-L	YL	0.792	0.128
6-P	251-L	PL	0.76	0.128		1310-F	2860-G	FG	0.992	0.799
6-L	283-V	LV	0.964	0.799		1310-Y	2860-D	YD	0.964	0.181
6-P	283-T	PT	0.816	0.134		1310-F	2842-A	FA	0.929	0.698
6-L	259-S	LS	0.983	0.799		1310-Y	2842-V	YV	0.739	0.114
6-P	259-L	PL	0.84	0.141		1310-F	2861-Y	FY	1	0.805
6-L	272-K	LK	0.968	0.805		1310-Y	2861-F	YF	1	0.195
6-P	272-N	PN	0.766	0.121		1310-F	2862-T	FT	0.996	0.805
6-L	280-K	LK	0.97	0.772		1310-Y	2862-S	YS	0.885	0.154
6-P	280-T	PT	0.912	0.174		1310-F	2873-D	FD	0.975	0.799
6-L	281-V	LV	0.972	0.805		1310-Y	2873-G	YG	0.792	0.128
6-P	281-I	PI	0.863	0.148		1310-F	2872-Q	FQ	0.992	0.805
6-L	293-T	LT	0.984	0.805		1310-Y	2872-D	YD	0.711	0.107
6-P	293-L	PL	0.84	0.141		1310-F	2863-N	FN	1	0.805
6-L	294-E	LE	0.96	0.799		1310-Y	2863-S	YS	0.863	0.148
6-P	294-D	PD	0.8	0.134		1310-F	2857-V	FV	0.841	0.584
6-L	327-D	LD	0.979	0.792		1310-Y	2857-K	YK	0.906	0.161
6-P	327-G	PG	0.808	0.141		1310-F	2916-I	FI	0.996	0.799
6-L	329-V	LV	0.947	0.725		1310-Y	2916-V	YV	0.983	0.195
6-P	329-T	PT	0.906	0.161		1310-F	2892-G	FG	0.956	0.805
6-L	343-Q	LQ	0.703	0.436		1310-Y	2892-D	YD	0.766	0.121
6-P	343-F	PF	0.816	0.134		1310-F	2921-I	FI	1	0.805
6-L	376-D	LD	0.919	0.685		1310-Y	2921-V	YV	1	0.195
6-P	376-N	PN	0.763	0.195		1310-F	2924-I	FI	0.975	0.799
6-L	368-M	LM	0.984	0.805		1310-Y	2924-V	YV	0.868	0.154
6-P	368-I	PI	0.906	0.161		1310-F	2909-S	FS	0.88	0.664
6-L	362-T	LT	0.94	0.732		1310-Y	2909-A	YA	0.711	0.107
6-P	362-Q	PQ	0.885	0.154		1310-F	2932-V	FV	0.976	0.805
6-L	387-D	LD	0.984	0.805		1310-Y	2932-I	YI	0.885	0.154
6-L	385-V	LV	0.959	0.792		1310-F	2935-A	FA	0.926	0.718
6-P	385-L	PL	0.816	0.134		1310-Y	2935-T	YT	0.746	0.168
6-P	387-E	PE	0.926	0.168		1310-F	2905-R	FR	0.729	0.47
6-L	375-Q	LQ	0.984	0.805		1310-Y	2905-T	YT	0.84	0.141
6-P	375-H	PH	0.906	0.161		1310-F	2965-S	FS	0.976	0.805
6-L	406-C	LC	1	0.805		1310-Y	2965-T	YT	0.885	0.154
6-P	406-A	PA	0.906	0.161		1310-F	3002-I	FI	0.968	0.805
6-L	334-C	LC	0.996	0.799		1310-Y	3002-V	YV	0.816	0.134
6-P	334-G	PG	1	0.195		1310-F	3006-E	FE	0.984	0.805
6-L	391-H	LH	0.979	0.792		1310-Y	3006-S	YS	0.84	0.141
6-P	391-E	PE	0.906	0.161		1310-F	2997-L	FL	0.98	0.805
6-L	393-N	LN	0.987	0.792		1310-Y	2997-V	YV	0.906	0.161
6-P	393-G	PG	0.982	0.188		1310-F	3005-S	FS	0.988	0.805
6-L	394-I	LI	0.952	0.799		1310-Y	3005-E	YE	0.906	0.161
6-P	394-L	PL	0.766	0.121		1310-F	3040-A	FA	1	0.805
6-L	395-E	LE	0.992	0.805		1310-Y	3040-S	YS	1	0.195
6-P	395-K	PK	0.945	0.174		1310-F	3069-H	FH	0.988	0.805
6-L	405-K	LK	0.755	0.517		1310-F	3068-E	FE	0.996	0.805
6-P	405-I	PI	0.766	0.121		1310-Y	3068-D	YD	0.982	0.188
6-L	449-E	LE	0.992	0.805		1310-Y	3069-Y	YY	0.945	0.174
6-P	449-D	PD	0.964	0.181		1310-F	3072-A	FA	1	0.805
6-L	439-I	LI	0.988	0.805		1310-Y	3072-S	YS	0.982	0.188
6-P	439-V	PV	0.945	0.174		1310-F	3057-L	FL	0.976	0.805
6-L	440-T	LT	0.987	0.785		1310-Y	3057-V	YV	0.885	0.154
6-P	440-V	PV	0.967	0.195		1310-F	3083-M	FM	0.992	0.792
6-L	457-R	LR	0.98	0.805		1310-Y	3083-V	YV	0.863	0.148
6-P	457-K	PK	0.906	0.161		1310-F	3087-A	FA	0.992	0.792
6-L	421-R	LR	0.988	0.805		1310-Y	3087-T	YT	0.885	0.154
6-P	421-C	PC	0.906	0.161		1310-F	3086-I	FI	1	0.805
6-L	444-V	LV	0.992	0.805		1310-Y	3086-L	YL	0.926	0.168
6-P	444-S	PS	0.863	0.148		1310-F	3106-V	FV	0.943	0.772
6-L	443-N	LN	0.988	0.805		1310-Y	3106-I	YI	0.816	0.134
6-P	443-G	PG	0.84	0.141		1310-F	3094-V	FV	0.976	0.805
6-L	450-D	LD	0.98	0.805		1310-F	3102-V	FV	0.992	0.799
6-P	450-N	PN	0.84	0.141		1310-F	3089-I	FI	0.964	0.805
6-L	459-R	LR	0.979	0.792		1310-F	3097-V	FV	0.972	0.805
6-P	459-K	PK	0.926	0.168		1310-F	3112-I	FI	0.98	0.805
6-L	489-I	LI	0.907	0.691		1310-Y	3094-I	YI	0.84	0.141
6-P	489-V	PV	0.704	0.168		1310-Y	3102-I	YI	0.982	0.188
6-L	469-Q	LQ	0.879	0.631		1310-Y	3089-M	YM	0.816	0.134
6-P	469-K	PK	0.84	0.141		1310-F	3134-N	FN	0.98	0.805
6-L	510-Y	LY	0.958	0.772		1310-F	3119-A	FA	0.996	0.805
6-P	510-F	PF	0.828	0.161		1310-F	3125-K	FK	0.98	0.805
6-L	532-T	LT	0.976	0.805		1310-Y	3097-I	YI	0.816	0.134
6-P	532-S	PS	0.816	0.134		1310-F	3141-A	FA	0.964	0.805
6-L	502-A	LA	0.713	0.45		1310-F	3139-A	FA	0.976	0.805
6-P	502-Q	PQ	0.84	0.141		1310-F	3150-I	FI	0.983	0.799
6-L	526-Q	LQ	0.987	0.785		1310-F	3154-A	FA	0.97	0.772
6-P	526-E	PE	0.926	0.168		1310-F	3156-A	FA	0.976	0.805
6-L	518-V	LV	0.776	0.51		1310-F	3167-F	FF	0.98	0.805
6-P	518-K	PK	0.903	0.188		1310-Y	3167-I	YI	0.711	0.107
6-L	536-G	LG	0.992	0.805		1310-F	3175-F	FF	0.98	0.805
6-P	536-A	PA	0.964	0.181		1310-Y	3175-L	YL	0.906	0.161
6-L	535-C	LC	0.958	0.772		1310-Y	3119-L	YL	0.906	0.161
6-P	535-Y	PY	0.764	0.141		1310-Y	3141-T	YT	0.816	0.134
6-L	540-Q	LQ	0.955	0.785		1310-Y	3154-T	YT	0.915	0.181
6-P	540-E	PE	0.816	0.134		1310-Y	3150-V	YV	0.945	0.174
6-L	545-I	LI	0.992	0.792		1310-Y	3125-R	YR	0.906	0.161
6-P	545-V	PV	1	0.195		1310-Y	3139-F	YF	0.816	0.134
6-L	560-I	LI	0.984	0.805		1310-Y	3112-V	YV	0.906	0.161
6-P	560-V	PV	0.906	0.161		1310-Y	3134-S	YS	0.906	0.161
6-L	543-G	LG	0.97	0.772		1310-F	3185-L	FL	0.984	0.805
6-P	543-R	PR	0.792	0.128		1310-Y	3185-I	YI	0.739	0.114
6-L	555-A	LA	0.97	0.758		1310-F	3192-S	FS	0.98	0.805
6-P	555-T	PT	0.875	0.188		1310-Y	3192-T	YT	0.906	0.161
6-L	557-N	LN	0.992	0.805		1310-F	3188-F	FF	0.984	0.805
6-P	557-Q	PQ	0.711	0.107		1310-Y	3188-M	YM	0.84	0.141
6-L	561-P	LP	0.947	0.725		1310-F	3189-A	FA	0.979	0.799
6-P	561-R	PR	0.766	0.121		1310-Y	3189-V	YV	0.926	0.168
6-L	554-D	LD	0.874	0.631		1310-F	3194-I	FI	0.976	0.805
6-P	554-E	PE	0.906	0.161		1310-F	3209-L	FL	0.988	0.805
6-L	562-D	LD	0.992	0.805		1310-Y	3209-T	YT	0.863	0.148
6-P	562-V	PV	0.863	0.148		1310-F	3202-I	FI	0.996	0.805
6-L	577-Q	LQ	0.975	0.772		1310-F	3213-H	FH	0.98	0.805
6-P	577-Y	PY	0.906	0.161		1310-Y	3213-Y	YY	0.906	0.161
6-L	568-V	LV	0.962	0.765		1310-F	3201-A	FA	0.961	0.745
6-P	568-I	PI	0.764	0.141		1310-Y	3201-I	YI	0.84	0.141
6-L	582-V	LV	0.974	0.765		1310-Y	3156-V	YV	0.816	0.134
6-P	582-I	PI	0.814	0.161		1310-F	3222-K	FK	0.931	0.725
6-L	576-E	LE	0.975	0.799		1310-Y	3222-R	YR	0.758	0.168
6-P	576-Q	PQ	0.84	0.141		1310-F	3225-M	FM	0.938	0.711
6-L	587-Y	LY	0.938	0.711		1310-Y	3225-V	YV	0.817	0.195
6-P	587-F	PF	0.906	0.161		1310-Y	3202-V	YV	0.816	0.134
6-L	595-S	LS	0.96	0.805		1310-Y	3194-L	YL	0.885	0.154
6-P	595-N	PN	0.792	0.128		1310-F	3205-F	FF	0.996	0.805
6-L	596-V	LV	0.98	0.805		1310-F	3230-T	FT	0.98	0.805
6-P	596-L	PL	0.766	0.121		1310-F	3255-E	FE	0.956	0.805
6-L	602-V	LV	0.952	0.805		1310-Y	3255-D	YD	0.766	0.121
6-P	602-I	PI	0.711	0.107		1310-F	3256-T	FT	0.968	0.805
6-L	606-L	LL	0.964	0.805		1310-F	3280-L	FL	0.988	0.805
6-P	606-V	PV	0.816	0.134		1310-F	3387-S	FS	1	0.805
6-L	615-S	LS	0.996	0.799		1310-Y	3230-S	YS	0.906	0.161
6-P	615-T	PT	0.863	0.148		1310-Y	3205-I	YI	0.885	0.154
6-L	618-L	LL	0.958	0.772		1310-Y	3256-V	YV	0.792	0.128
6-P	618-F	PF	0.906	0.161		1310-Y	3280-M	YM	0.945	0.174
6-L	622-V	LV	0.979	0.772		1310-Y	3387-N	YN	1	0.195
6-P	622-Y	PY	0.84	0.141		1310-F	3305-A	FA	0.929	0.705
6-L	629-F	LF	1	0.805		1310-F	3357-T	FT	0.992	0.799
6-P	629-L	PL	1	0.195		1310-F	3416-S	FS	0.988	0.805
6-L	621-T	LT	0.759	0.497		1310-Y	3416-A	YA	0.945	0.174
6-P	621-V	PV	0.885	0.154		1310-F	3408-L	FL	0.984	0.805
6-L	634-A	LA	0.884	0.638		1310-Y	3408-V	YV	0.885	0.154
6-P	634-E	PE	0.766	0.121		1310-F	3410-R	FR	0.98	0.805
6-L	636-L	LL	0.959	0.792		1310-Y	3305-S	YS	0.761	0.181
6-P	636-F	PF	0.808	0.141		1310-F	3456-H	FH	0.841	0.604
6-L	638-A	LA	0.975	0.772		1310-Y	3357-V	YV	0.84	0.141
6-P	638-E	PE	0.84	0.141		1310-F	3524-L	FL	0.98	0.805
6-L	637-S	LS	0.8	0.537		1310-Y	3524-V	YV	0.792	0.128
6-P	637-K	PK	0.885	0.154		1310-Y	3410-K	YK	0.906	0.161
6-L	657-V	LV	1	0.805		1310-F	3608-I	FI	0.952	0.805
6-P	657-A	PA	0.885	0.154		1310-Y	3456-F	YF	0.84	0.141
6-L	653-L	LL	0.971	0.799		1310-F	3629-G	FG	0.968	0.805
6-P	653-I	PI	0.885	0.154		1310-F	3589-A	FA	0.955	0.792
6-L	646-A	LA	0.98	0.805		1310-Y	3608-L	YL	0.711	0.107
6-P	646-G	PG	0.906	0.161		1310-F	3607-T	FT	0.984	0.805
6-L	656-G	LG	0.98	0.805		1310-Y	3629-S	YS	0.84	0.141
6-P	656-C	PC	0.885	0.154		1310-F	3630-K	FK	0.945	0.752
6-L	650-L	LL	0.98	0.805		1310-Y	3589-S	YS	0.816	0.134
6-P	650-V	PV	0.84	0.141		1310-F	3631-F	FF	0.968	0.805
6-L	658-F	LF	1	0.805		1310-F	3633-K	FK	0.979	0.799
6-P	658-C	PC	0.926	0.168		1310-F	3634-I	FI	1	0.805
6-L	659-D	LD	0.988	0.805		1310-F	3635-V	FV	0.955	0.792
6-P	659-E	PE	0.84	0.141		1310-Y	3607-A	YA	0.885	0.154
6-L	654-I	LI	0.743	0.477		1310-F	3652-I	FI	0.972	0.805
6-L	662-K	LK	0.963	0.779		1310-F	3642-M	FM	0.966	0.758
6-L	666-Q	LQ	0.912	0.698		1310-Y	3631-V	YV	0.711	0.107
6-L	667-V	LV	0.971	0.792		1310-Y	3630-A	YA	0.906	0.161
6-L	681-D	LD	0.733	0.47		1310-Y	3633-R	YR	0.909	0.168
6-P	654-S	PS	0.766	0.121		1310-Y	3634-T	YT	0.906	0.161
6-L	671-N	LN	0.988	0.799		1310-F	3678-M	FM	0.996	0.799
6-P	662-G	PG	0.816	0.134		1310-F	3675-L	FL	0.933	0.745
6-L	677-K	LK	0.964	0.805		1310-Y	3652-V	YV	0.816	0.134
6-P	666-V	PV	0.885	0.154		1310-Y	3635-I	YI	0.739	0.114
6-L	682-V	LV	0.992	0.792		1310-Y	3642-L	YL	0.903	0.188
6-L	686-A	LA	0.984	0.805		1310-F	3680-I	FI	0.758	0.503
6-L	688-E	LE	0.988	0.805		1310-F	3681-A	FA	0.968	0.805
6-L	675-C	LC	0.94	0.738		1310-F	3683-C	FC	0.984	0.805
6-L	689-M	LM	1	0.805		1310-F	3686-L	FL	0.98	0.805
6-P	667-T	PT	0.711	0.107		1310-F	3687-L	FL	0.979	0.799
6-P	681-K	PK	0.816	0.134		1310-Y	3683-F	YF	0.84	0.141
6-L	691-I	LI	0.818	0.557		1310-Y	3680-M	YM	0.926	0.168
6-L	693-Q	LQ	0.979	0.772		1310-Y	3686-M	YM	0.84	0.141
6-L	694-V	LV	0.921	0.705		1310-Y	3681-S	YS	0.84	0.141
6-P	688-A	PA	0.906	0.161		1310-Y	3675-M	YM	0.739	0.114
6-P	671-E	PE	0.906	0.161		1310-Y	3678-I	YI	0.84	0.141
6-P	677-Q	PQ	0.711	0.107		1310-F	3727-E	FE	0.976	0.805
6-P	682-L	PL	0.906	0.161		1310-Y	3727-D	YD	0.885	0.154
6-P	686-F	PF	0.906	0.161		1310-F	3729-A	FA	0.979	0.799
6-P	675-S	PS	0.7	0.141		1310-Y	3729-V	YV	0.846	0.148
6-L	697-A	LA	0.98	0.805		1310-F	3728-L	FL	0.984	0.805
6-L	695-T	LT	0.974	0.765		1310-Y	3728-M	YM	0.816	0.134
6-P	691-A	PA	0.906	0.161		1310-F	3737-R	FR	0.984	0.805
6-P	689-L	PL	1	0.195		1310-Y	3737-K	YK	0.926	0.168
6-P	693-S	PS	0.816	0.134		1310-Y	3687-F	YF	0.909	0.168
6-P	694-I	PI	0.743	0.174		1310-F	3774-I	FI	0.98	0.805
6-L	709-V	LV	0.878	0.651		1310-Y	3774-L	YL	0.84	0.141
6-P	697-G	PG	0.906	0.161		1310-F	3763-A	FA	0.98	0.805
6-P	695-I	PI	0.717	0.128		1310-Y	3763-G	YG	0.885	0.154
6-L	711-I	LI	0.968	0.805		1310-F	3825-Y	FY	0.988	0.805
6-L	702-R	LR	0.968	0.805		1310-Y	3825-C	YC	0.945	0.174
6-L	723-R	LR	0.949	0.805		1310-F	3827-L	FL	0.975	0.779
6-L	722-I	LI	0.933	0.705		1310-Y	3827-I	YI	0.964	0.181
6-P	709-T	PT	0.906	0.161		1310-F	3816-A	FA	0.98	0.805
6-L	713-Q	LQ	0.98	0.805		1310-Y	3816-G	YG	0.906	0.161
6-L	725-K	LK	0.98	0.805		1310-F	3810-I	FI	0.968	0.805
6-L	720-Q	LQ	0.943	0.725		1310-Y	3810-V	YV	0.84	0.141
6-P	711-V	PV	0.84	0.141		1310-F	3820-V	FV	0.987	0.785
6-L	729-Q	LQ	0.992	0.805		1310-Y	3820-M	YM	0.926	0.168
6-P	702-K	PK	0.84	0.141		1310-F	3796-V	FV	0.971	0.792
6-P	723-K	PK	0.711	0.107		1310-Y	3796-I	YI	0.873	0.161
6-L	728-L	LL	0.984	0.805		1310-F	3848-C	FC	0.988	0.805
6-P	722-V	PV	0.795	0.195		1310-Y	3848-F	YF	0.945	0.174
6-L	741-T	LT	1	0.805		1310-F	3892-S	FS	0.98	0.805
6-P	713-H	PH	0.906	0.161		1310-Y	3892-N	YN	0.885	0.154
6-L	746-D	LD	0.98	0.805		1310-F	3828-L	FL	0.96	0.805
6-L	748-H	LH	1	0.805		1310-Y	3828-F	YF	0.792	0.128
6-L	747-S	LS	0.782	0.517		1310-F	3850-C	FC	0.98	0.805
6-L	749-D	LD	0.98	0.805		1310-Y	3850-T	YT	0.906	0.161
6-P	729-G	PG	0.885	0.154		1310-F	4137-G	FG	0.967	0.799
6-P	720-K	PK	0.945	0.174		1310-Y	4137-N	YN	0.84	0.141
6-P	725-R	PR	0.885	0.154		1310-F	4335-P	FP	0.949	0.805
6-P	728-T	PT	0.711	0.107		1310-Y	4335-A	YA	0.711	0.107
6-L	751-V	LV	0.987	0.785		1310-F	4456-S	FS	0.952	0.799
6-L	752-L	LL	0.954	0.772		1310-Y	4456-Q	YQ	0.711	0.107
6-P	741-I	PI	0.906	0.161		1310-F	4450-M	FM	0.956	0.805
6-L	753-T	LT	0.927	0.725		1310-Y	4450-L	YL	0.766	0.121
6-L	754-S	LS	0.96	0.805		1310-F	4233-N	FN	0.964	0.805
6-P	747-T	PT	1	0.195		1310-Y	4233-T	YT	0.816	0.134
6-P	749-P	PP	0.885	0.154		1310-F	4457-T	FT	0.8	0.577
6-P	746-E	PE	0.84	0.141		1310-Y	4457-S	YS	0.739	0.114
6-P	748-L	PL	0.885	0.154		1310-F	4513-E	FE	0.902	0.711
6-L	761-N	LN	0.829	0.57		1310-Y	4513-D	YD	0.702	0.134
6-L	765-E	LE	0.984	0.805		1310-F	4528-M	FM	0.964	0.799
6-P	753-L	PL	0.84	0.141		1310-Y	4528-F	YF	0.739	0.114
6-P	754-T	PT	0.711	0.107		1310-F	4674-V	FV	0.956	0.805
6-P	751-E	PE	0.885	0.154		1310-Y	4674-I	YI	0.766	0.121
6-P	752-V	PV	0.885	0.154		1310-F	4680-C	FC	0.964	0.805
6-L	775-T	LT	0.889	0.644		1310-Y	4680-S	YS	0.711	0.107
6-L	766-A	LA	0.967	0.779		1310-F	4750-I	FI	0.951	0.785
6-L	774-F	LF	1	0.805		1310-Y	4750-V	YV	0.723	0.114
6-P	761-T	PT	0.983	0.195		1310-F	5094-S	FS	0.91	0.745
6-P	765-Q	PQ	0.906	0.161		1310-Y	5094-T	YT	0.711	0.107
6-L	779-V	LV	0.912	0.691		1310-F	5191-E	FE	0.949	0.805
6-L	771-V	LV	0.802	0.544		1310-Y	5191-D	YD	0.711	0.107
6-L	776-N	LN	0.808	0.55		1310-F	5217-Y	FY	0.949	0.805
6-L	778-A	LA	0.992	0.805		1310-Y	5217-F	YF	0.711	0.107
6-L	799-Q	LQ	0.98	0.805		1310-F	5194-D	FD	0.9	0.698
6-P	775-V	PV	0.814	0.161		1310-Y	5194-N	YN	0.708	0.114
6-P	766-P	PP	0.926	0.168		1310-F	5098-N	FN	0.96	0.799
6-P	774-A	PA	0.816	0.134		1310-Y	5098-S	YS	0.739	0.114
6-L	804-S	LS	0.972	0.805		1310-F	5220-N	FN	0.952	0.805
6-L	797-K	LK	0.992	0.799		1310-Y	5220-T	YT	0.711	0.107
6-L	806-G	LG	1	0.805		1310-F	5223-A	FA	0.952	0.805
6-L	807-L	LL	0.98	0.805		1310-Y	5223-S	YS	0.739	0.114
6-L	808-L	LL	0.968	0.805		1310-F	5235-A	FA	0.949	0.805
6-L	809-A	LA	0.964	0.805		1310-Y	5235-S	YS	0.711	0.107
6-P	799-K	PK	0.885	0.154		1310-F	6119-T	FT	0.952	0.805
6-P	778-P	PP	0.885	0.154		1310-Y	6119-S	YS	0.739	0.114
6-P	776-E	PE	0.816	0.134		1310-F	6161-G	FG	0.942	0.765
6-P	771-T	PT	0.792	0.128		1310-Y	6161-N	YN	0.766	0.121
6-P	779-L	PL	0.906	0.161		1310-F	6084-D	FD	0.952	0.805
6-L	813-V	LV	0.971	0.799		1310-Y	6084-E	YE	0.739	0.114
6-L	815-R	LR	0.966	0.752		1310-F	6205-S	FS	0.949	0.805
6-P	806-N	PN	0.906	0.161		1310-Y	6205-A	YA	0.711	0.107
6-P	797-T	PT	0.885	0.154		1310-F	6213-N	FN	0.968	0.805
6-P	804-A	PA	0.84	0.141		1310-Y	6213-H	YH	0.84	0.141
6-P	808-M	PM	0.816	0.134		1310-F	6245-H	FH	0.943	0.772
6-P	807-M	PM	0.906	0.161		1310-Y	6245-Y	YY	0.741	0.134
6-P	809-V	PV	0.816	0.134		1310-F	6304-S	FS	0.956	0.805
6-L	824-G	LG	0.94	0.738		1310-Y	6304-A	YA	0.766	0.121
6-L	829-E	LE	0.971	0.792		1310-F	6278-S	FS	0.949	0.805
6-P	815-T	PT	1	0.195		1310-Y	6278-T	YT	0.711	0.107
6-P	813-T	PT	0.816	0.134		1310-F	6359-H	FH	0.952	0.805
6-L	866-S	LS	0.996	0.799		1310-Y	6359-S	YS	0.711	0.107
6-P	824-W	PW	0.906	0.161		1310-F	6422-T	FT	0.942	0.758
6-P	829-D	PD	0.906	0.161		1310-Y	6422-V	YV	0.776	0.128
6-L	879-E	LE	0.972	0.805		1310-F	6478-Q	FQ	0.949	0.805
6-P	879-D	PD	0.863	0.148		1310-Y	6478-L	YL	0.711	0.107
6-L	840-N	LN	0.972	0.805		1310-F	6519-Y	FY	0.952	0.805
6-P	840-S	PS	0.766	0.121		1310-Y	6519-F	YF	0.739	0.114
6-L	833-L	LL	0.919	0.685		1310-F	6531-A	FA	0.708	0.463
6-P	866-L	PL	0.863	0.148		1310-Y	6531-Q	YQ	0.766	0.121
6-L	882-V	LV	0.964	0.805		1310-F	6542-A	FA	0.963	0.792
6-P	833-I	PI	0.863	0.148		1310-Y	6542-T	YT	0.863	0.148
6-P	882-I	PI	0.816	0.134		1310-F	6554-I	FI	0.952	0.805
6-L	895-M	LM	0.98	0.805		1310-Y	6554-L	YL	0.739	0.114
6-L	912-D	LD	0.988	0.799		1310-F	6581-I	FI	0.96	0.805
6-L	913-A	LA	0.959	0.779		1310-Y	6581-V	YV	0.711	0.107
6-L	916-E	LE	1	0.805		1310-F	6664-T	FT	0.897	0.705
6-L	890-D	LD	0.98	0.805		1310-Y	6664-Q	YQ	0.711	0.107
6-L	921-R	LR	0.954	0.772		1310-F	6683-S	FS	0.948	0.792
6-P	912-E	PE	0.964	0.181		1310-Y	6683-A	YA	0.708	0.114
6-P	913-S	PS	0.821	0.154		1310-F	6670-A	FA	0.783	0.557
6-L	932-E	LE	0.975	0.792		1310-Y	6670-K	YK	0.739	0.114
6-P	916-F	PF	0.711	0.107		1310-F	6667-K	FK	0.956	0.799
6-P	895-L	PL	0.906	0.161		1310-Y	6667-V	YV	0.711	0.107
6-L	907-F	LF	0.98	0.805		1310-F	6674-V	FV	0.972	0.805
6-P	921-H	PH	0.741	0.134		1310-Y	6674-L	YL	0.84	0.141
6-P	890-E	PE	0.906	0.161		1310-F	6697-I	FI	0.963	0.792
6-L	935-C	LC	0.924	0.691		1310-Y	6697-V	YV	0.84	0.141
6-P	932-D	PD	0.909	0.168		1310-F	6698-I	FI	0.956	0.805
6-P	907-Y	PY	0.906	0.161		1310-Y	6698-V	YV	0.766	0.121
6-P	935-W	PW	0.951	0.195		1310-F	6691-F	FF	0.949	0.805
6-L	950-E	LE	0.858	0.611		1310-Y	6691-Y	YY	0.711	0.107
6-L	949-C	LC	0.988	0.799		1310-F	6711-D	FD	0.972	0.805
6-L	969-S	LS	0.964	0.805		1310-Y	6711-N	YN	0.766	0.121
6-P	969-T	PT	0.792	0.128		1310-F	6714-D	FD	0.948	0.799
6-P	950-Q	PQ	0.84	0.141		1310-Y	6714-E	YE	0.711	0.107
6-L	951-H	LH	1	0.805		1310-F	6735-Q	FQ	0.975	0.799
6-P	951-Y	PY	0.84	0.141		1310-Y	6735-E	YE	0.824	0.141
6-L	970-T	LT	0.896	0.664		1310-F	6763-M	FM	0.988	0.805
6-P	949-T	PT	0.84	0.141		1310-Y	6763-L	YL	0.945	0.174
6-P	970-S	PS	0.816	0.134		1310-F	6837-A	FA	0.955	0.785
6-L	990-E	LE	0.955	0.792		1310-Y	6837-T	YT	0.8	0.134
6-P	990-Q	PQ	0.792	0.128		1310-F	6859-A	FA	0.964	0.805
6-L	1035-W	LW	0.964	0.805		1310-Y	6859-S	YS	0.816	0.134
6-P	1035-V	PV	0.792	0.128		1310-F	6891-N	FN	0.98	0.805
6-L	1063-V	LV	0.707	0.47		1310-Y	6891-S	YS	0.711	0.107
6-P	1063-A	PA	0.717	0.128		1310-F	6893-V	FV	0.976	0.805
6-L	1043-P	LP	0.959	0.785		1310-Y	6893-T	YT	0.863	0.148
6-P	1043-E	PE	0.84	0.141		1310-F	6996-H	FH	0.964	0.805
6-L	1083-I	LI	0.804	0.564		1310-Y	6996-N	YN	0.766	0.121
6-P	1083-V	PV	0.821	0.154		1310-F	6894-I	FI	0.988	0.805
6-L	1062-C	LC	0.976	0.805		1310-Y	6894-L	YL	0.945	0.174
6-P	1062-N	PN	0.885	0.154		1310-F	7011-L	FL	0.98	0.805
6-L	1067-K	LK	0.992	0.792		1310-Y	7011-I	YI	0.906	0.161
6-P	1067-E	PE	0.868	0.154		1310-F	7016-K	FK	0.98	0.805
6-L	1077-I	LI	0.963	0.785		1310-Y	7016-Q	YQ	0.885	0.154
6-P	1077-V	PV	0.852	0.154		1310-F	7027-V	FV	0.975	0.779
6-L	1072-A	LA	0.988	0.805		1310-Y	7027-I	YI	0.9	0.181
6-P	1072-V	PV	0.863	0.148		1310-F	7067-V	FV	0.771	0.53
6-L	1070-Q	LQ	0.984	0.805		1310-Y	7067-C	YC	0.885	0.154
6-L	1071-S	LS	0.814	0.557		1310-F	7074-K	FK	0.98	0.805
6-L	1133-K	LK	0.996	0.799		1310-Y	7074-R	YR	0.816	0.134
6-L	1084-H	LH	0.964	0.805		1310-F	7081-T	FT	0.971	0.785
6-L	1124-L	LL	0.956	0.805		1310-Y	7081-V	YV	0.906	0.161
6-L	1101-G	LG	0.968	0.805		1310-F	7123-N	FN	0.984	0.805
6-L	1118-T	LT	0.91	0.678		1310-Y	7123-G	YG	0.816	0.134
6-P	1070-K	PK	0.84	0.141		1310-F	7046-S	FS	0.984	0.805
6-L	1112-K	LK	0.741	0.49		1310-Y	7046-A	YA	0.926	0.168
6-P	1071-K	PK	0.739	0.114		1310-F	7130-Y	FY	0.976	0.805
6-P	1133-N	PN	0.84	0.141		1310-Y	7130-L	YL	0.885	0.154
6-P	1084-Y	PY	0.816	0.134		1310-F	7134-E	FE	0.98	0.805
6-P	1124-V	PV	0.766	0.121		1310-Y	7134-S	YS	0.885	0.154
6-L	1161-S	LS	1	0.805		1310-F	7177-A	FA	0.765	0.523
6-P	1101-N	PN	0.84	0.141		1310-Y	7177-V	YV	0.766	0.121
6-L	1162-Q	LQ	1	0.805		1310-F	7179-E	FE	0.829	0.584
6-P	1118-K	PK	0.711	0.107		1310-Y	7179-S	YS	0.75	0.121
6-L	1163-D	LD	0.884	0.664		1310-F	7180-G	FG	0.752	0.51
6-P	1112-A	PA	0.792	0.128		1310-Y	7180-Q	YQ	0.766	0.121
6-L	1178-K	LK	0.992	0.805		1310-F	7182-G	FG	0.76	0.51
6-P	1161-Q	PQ	0.792	0.128		1310-Y	7182-V	YV	0.816	0.134
6-L	1193-Q	LQ	0.967	0.785		1310-F	7185-S	FS	0.762	0.517
6-L	1199-N	LN	0.98	0.805		1310-Y	7185-T	YT	0.778	0.141
6-P	1162-H	PH	0.885	0.154		1310-F	7196-S	FS	0.888	0.664
6-P	1163-E	PE	0.755	0.134		1310-Y	7196-N	YN	0.816	0.134
6-L	1206-Q	LQ	0.983	0.792		1310-F	7212-D	FD	0.867	0.658
6-P	1178-D	PD	0.792	0.128		1310-Y	7212-S	YS	0.739	0.114
6-L	1207-V	LV	0.743	0.477		1310-F	7266-V	FV	0.96	0.799
6-L	1209-L	LL	0.73	0.463		1310-Y	7266-I	YI	0.75	0.121
6-P	1193-N	PN	0.739	0.114		1310-F	7274-S	FS	0.936	0.732
6-P	1199-F	PF	0.906	0.161		1310-Y	7274-T	YT	0.769	0.168
6-L	1211-Y	LY	0.996	0.805		1310-F	7276-F	FF	0.732	0.477
6-L	1210-D	LD	0.983	0.799		1310-Y	7276-L	YL	0.758	0.168
6-L	1213-D	LD	0.992	0.805		1310-F	7283-A	FA	0.807	0.591
6-L	1214-S	LS	0.961	0.745		1310-Y	7283-L	YL	0.766	0.121
6-P	1206-K	PK	0.766	0.121		1310-F	7289-S	FS	0.952	0.732
6-L	1216-K	LK	0.996	0.805		1310-Y	7289-A	YA	0.792	0.128
6-L	1217-P	LP	0.975	0.772		1310-F	7301-L	FL	0.909	0.671
6-L	1215-L	LL	1	0.805		1310-Y	7301-F	YF	0.824	0.188
6-L	1222-W	LW	0.992	0.805		1310-F	7304-E	FE	0.733	0.47
6-P	1210-S	PS	0.816	0.134		1310-Y	7304-D	YD	0.772	0.148
6-P	1211-F	PF	0.885	0.154		1310-F	7310-S	FS	0.912	0.691
6-P	1209-S	PS	0.863	0.148		1310-Y	7310-Y	YY	0.766	0.121
6-P	1213-E	PE	0.792	0.128		1310-F	7316-Q	FQ	0.901	0.671
6-P	1207-L	PL	1	0.195		1310-Y	7316-N	YN	0.75	0.121
6-L	1223-W	LW	0.988	0.805		1310-F	7314-G	FG	0.833	0.604
6-L	1225-W	LW	0.984	0.805		1310-Y	7314-H	YH	0.766	0.121
6-P	1217-E	PE	0.792	0.128		1310-F	7325-W	FW	0.956	0.805
6-P	1214-M	PM	0.84	0.141		1310-Y	7325-E	YE	0.766	0.121
6-P	1215-K	PK	0.906	0.161		1310-F	7330-Q	FQ	0.776	0.51
6-P	1222-V	PV	0.926	0.168		1310-Y	7330-S	YS	0.776	0.128
6-P	1216-S	PS	0.906	0.161		1310-F	7326-W	FW	0.956	0.805
6-L	1237-E	LE	0.966	0.772		1310-Y	7326-F	YF	0.766	0.121
6-P	1223-E	PE	0.711	0.107		1310-F	7423-S	FS	0.794	0.557
6-P	1225-K	PK	0.739	0.114		1310-Y	7423-R	YR	0.8	0.134
6-P	1237-V	PV	0.824	0.141		1310-F	7422-F	FF	0.9	0.698
6-L	1258-Q	LQ	0.705	0.45		1310-Y	7422-H	YH	0.792	0.128
6-P	1258-W	PW	0.906	0.161		1310-F	7428-W	FW	0.964	0.805
6-L	1261-V	LV	0.915	0.685		1310-Y	7428-P	YP	0.792	0.128
6-P	1261-S	PS	0.816	0.134		1310-F	7434-N	FN	0.768	0.51
6-L	1276-P	LP	0.975	0.772		1310-Y	7434-G	YG	0.766	0.121
6-P	1276-K	PK	0.792	0.128		1310-F	7436-L	FL	0.737	0.47
6-L	1305-N	LN	0.943	0.718		1310-Y	7436-T	YT	0.766	0.121
6-P	1305-E	PE	0.816	0.134		1310-F	7454-M	FM	0.949	0.805
6-L	1306-K	LK	0.922	0.718		1310-Y	7454-L	YL	0.711	0.107
6-P	1306-N	PN	0.738	0.161		1310-F	7475-A	FA	0.933	0.705
6-L	1316-K	LK	0.984	0.805		1310-Y	7475-S	YS	0.795	0.195
6-P	1316-N	PN	0.84	0.141		1310-F	7484-F	FF	0.956	0.799
6-L	1291-D	LD	0.902	0.678		1310-Y	7484-L	YL	0.711	0.107
6-P	1291-E	PE	0.722	0.174		1310-F	7477-L	FL	0.96	0.805
6-L	1324-M	LM	1	0.805		1310-Y	7477-T	YT	0.739	0.114
6-P	1324-L	PL	1	0.195		1310-F	7485-N	FN	0.711	0.463
6-L	1322-Q	LQ	0.909	0.671		1310-Y	7485-T	YT	0.792	0.128
6-P	1322-A	PA	0.711	0.107		1310-F	7503-E	FE	0.885	0.671
6-L	1310-F	LF	1	0.805		1310-Y	7503-S	YS	0.84	0.141
6-P	1310-Y	PY	1	0.195		1310-F	7487-D	FD	0.723	0.456
6-L	1311-A	LA	0.939	0.772		1310-Y	7487-E	YE	0.711	0.107
6-P	1311-I	PI	0.766	0.121		1310-F	7635-S	FS	0.87	0.671
6-L	1331-S	LS	0.979	0.799		1310-Y	7635-L	YL	0.766	0.121
6-L	1334-E	LE	0.996	0.805		1310-F	7636-H	FH	0.732	0.503
6-L	1318-Y	LY	0.968	0.805		1310-Y	7636-F	YF	0.75	0.121
6-L	1325-L	LL	0.968	0.805		1310-F	7718-Q	FQ	0.951	0.779
6-P	1331-T	PT	0.885	0.154		1310-Y	7718-K	YK	0.731	0.128
6-L	1327-G	LG	0.984	0.805		1310-F	7769-S	FS	0.941	0.745
6-L	1323-N	LN	1	0.805		1310-Y	7769-T	YT	0.774	0.161
6-P	1334-K	PK	0.926	0.168		1310-F	7911-M	FM	0.968	0.805
6-P	1318-H	PH	0.816	0.134		1310-Y	7911-L	YL	0.816	0.134
6-L	1347-S	LS	0.964	0.799		1310-F	7972-M	FM	0.983	0.779
6-L	1350-I	LI	0.98	0.805		1310-Y	7972-I	YI	0.881	0.174
6-P	1325-V	PV	0.84	0.141		1310-F	7997-T	FT	1	0.805
6-P	1327-D	PD	0.711	0.107		1310-Y	7997-S	YS	1	0.195
6-P	1323-T	PT	0.739	0.114		1310-F	8018-M	FM	0.968	0.805
6-L	1352-C	LC	0.98	0.805		1310-Y	8018-I	YI	0.816	0.134
6-L	1357-A	LA	0.72	0.456		1310-F	8059-A	FA	0.956	0.805
6-P	1347-E	PE	0.766	0.121		1310-Y	8059-S	YS	0.766	0.121
6-L	1372-K	LK	0.979	0.799		1310-F	8272-Y	FY	0.963	0.792
6-P	1350-L	PL	0.885	0.154		1310-Y	8272-H	YH	0.83	0.148
6-L	1369-R	LR	0.906	0.678		1310-F	8285-S	FS	0.996	0.799
6-P	1352-A	PA	0.766	0.121		1310-Y	8285-H	YH	0.945	0.174
6-P	1357-T	PT	0.909	0.168		1310-F	8295-S	FS	0.983	0.799
6-L	1376-V	LV	0.938	0.711		1310-Y	8295-E	YE	0.84	0.141
6-P	1372-R	PR	0.868	0.154		1310-F	8317-I	FI	0.971	0.799
6-P	1369-K	PK	0.72	0.181		1310-Y	8317-V	YV	0.885	0.154
6-P	1376-T	PT	0.909	0.168		1310-F	8417-L	FL	0.972	0.805
6-L	1414-T	LT	0.939	0.718		1310-Y	8417-M	YM	0.863	0.148
6-L	1413-E	LE	0.943	0.718		1310-F	8431-A	FA	0.894	0.651
6-P	1413-I	PI	0.816	0.134		1310-Y	8431-C	YC	0.84	0.141
6-L	1409-V	LV	0.952	0.792		1310-F	8470-I	FI	0.98	0.805
6-P	1414-I	PI	0.792	0.128		1310-Y	8470-V	YV	0.906	0.161
6-L	1453-M	LM	0.96	0.805		1310-F	8481-S	FS	0.925	0.705
6-P	1409-I	PI	0.735	0.121		1310-Y	8481-T	YT	0.816	0.134
6-L	1415-P	LP	0.96	0.805		1310-F	8483-A	FA	0.983	0.799
6-P	1453-V	PV	0.711	0.107		1310-Y	8483-S	YS	0.816	0.134
6-L	1469-I	LI	0.996	0.805		1310-F	8484-S	FS	0.95	0.758
6-L	1449-V	LV	0.918	0.711		1310-Y	8484-D	YD	0.816	0.134
6-L	1483-E	LE	1	0.805		1310-F	8485-T	FT	0.992	0.799
6-L	1454-A	LA	0.967	0.792		1310-Y	8485-S	YS	0.945	0.174
6-L	1488-I	LI	1	0.805		1310-F	8486-V	FV	0.951	0.785
6-L	1450-R	LR	0.951	0.779		1310-Y	8486-I	YI	0.792	0.128
6-L	1491-K	LK	1	0.805		1310-F	8479-N	FN	0.964	0.799
6-L	1484-P	LP	0.948	0.792		1310-Y	8479-D	YD	0.816	0.134
6-L	1477-F	LF	1	0.805		1310-F	8487-H	FH	0.95	0.765
6-P	1415-S	PS	0.739	0.114		1310-Y	8487-R	YR	0.764	0.141
6-P	1449-T	PT	0.906	0.161		1310-F	8494-L	FL	0.964	0.799
6-P	1469-V	PV	0.885	0.154		1310-Y	8494-I	YI	0.84	0.141
6-P	1491-T	PT	0.84	0.141		1310-F	8524-A	FA	0.97	0.765
6-P	1477-Y	PY	1	0.195		1310-Y	8524-T	YT	0.816	0.134
6-P	1484-T	PT	0.723	0.114		1310-F	8526-H	FH	0.835	0.577
6-P	1483-T	PT	0.906	0.161		1310-Y	8526-K	YK	0.808	0.141
6-P	1450-K	PK	0.778	0.141		1310-F	8534-Y	FY	0.959	0.779
6-P	1454-S	PS	0.868	0.154		1310-Y	8534-S	YS	0.816	0.134
6-P	1488-L	PL	0.84	0.141		1310-F	8538-Q	FQ	0.976	0.805
6-L	1498-P	LP	0.984	0.805		1310-Y	8538-H	YH	0.816	0.134
6-P	1498-T	PT	0.816	0.134		1310-F	8550-I	FI	0.988	0.799
6-L	1504-I	LI	1	0.805		1310-Y	8550-V	YV	0.947	0.181
6-P	1504-L	PL	1	0.195		1310-F	8561-M	FM	0.943	0.718
6-L	1519-C	LC	0.996	0.805		1310-Y	8561-L	YL	1	0.195
6-P	1519-Y	PY	0.982	0.188		1310-F	8577-I	FI	0.776	0.51
6-L	1528-V	LV	0.983	0.799		1310-Y	8577-S	YS	0.711	0.107
6-P	1528-T	PT	0.926	0.168		1310-F	8607-V	FV	0.968	0.805
6-L	1525-A	LA	0.996	0.799		1310-Y	8607-L	YL	0.84	0.141
6-P	1525-V	PV	1	0.195		1310-F	8587-C	FC	0.98	0.805
6-L	1556-V	LV	0.911	0.685		1310-Y	8587-L	YL	0.739	0.114
6-P	1556-I	PI	0.74	0.181		1310-F	8625-D	FD	0.987	0.792
6-L	1566-R	LR	0.988	0.805		1310-Y	8625-S	YS	0.84	0.141
6-P	1566-K	PK	0.945	0.174		1310-F	8626-T	FT	0.968	0.805
6-L	1574-R	LR	0.948	0.738		1310-Y	8626-S	YS	0.84	0.141
6-P	1574-S	PS	0.766	0.121		1310-F	8640-L	FL	0.988	0.805
6-L	1579-V	LV	0.98	0.805		1310-Y	8640-S	YS	0.711	0.107
6-P	1579-I	PI	0.885	0.154		1310-F	8639-K	FK	0.938	0.711
6-L	1606-L	LL	0.958	0.765		1310-Y	8639-I	YI	0.945	0.174
6-P	1606-I	PI	0.821	0.154		1310-F	8650-S	FS	1	0.805
6-L	1595-S	LS	0.916	0.691		1310-Y	8650-T	YT	0.84	0.141
6-P	1595-N	PN	0.72	0.121		1310-F	8654-H	FH	1	0.805
6-L	1613-S	LS	0.988	0.805		1310-Y	8654-E	YE	0.945	0.174
6-P	1613-T	PT	0.863	0.148		1310-F	8652-D	FD	0.929	0.698
6-L	1598-E	LE	0.963	0.779		1310-Y	8652-K	YK	0.926	0.168
6-P	1598-T	PT	0.84	0.141		1310-F	8660-Y	FY	0.968	0.805
6-L	1632-T	LT	0.974	0.765		1310-Y	8660-C	YC	0.84	0.141
6-P	1632-I	PI	0.814	0.161		1310-F	8669-E	FE	0.968	0.805
6-L	1594-E	LE	0.79	0.53		1310-Y	8669-S	YS	0.84	0.141
6-P	1594-S	PS	0.816	0.134		1310-F	8675-E	FE	0.955	0.785
6-L	1621-K	LK	0.952	0.799		1310-Y	8675-Y	YY	0.84	0.141
6-P	1621-R	PR	0.75	0.121		1310-F	8687-N	FN	0.971	0.792
6-L	1678-S	LS	0.968	0.805		1310-Y	8687-H	YH	0.885	0.154
6-P	1678-N	PN	0.816	0.134		1310-F	8688-A	FA	0.984	0.805
6-L	1667-N	LN	0.975	0.785		1310-Y	8688-V	YV	0.711	0.107
6-P	1667-S	PS	0.926	0.168		1310-F	8698-W	FW	0.964	0.805
6-L	1693-L	LL	0.741	0.49		1310-Y	8698-D	YD	0.816	0.134
6-P	1693-T	PT	0.906	0.161		1310-F	8700-K	FK	0.996	0.799
6-L	1674-F	LF	0.967	0.785		1310-Y	8700-E	YE	0.792	0.128
6-P	1674-Y	PY	0.873	0.161		1310-F	8696-L	FL	0.987	0.785
6-L	1713-F	LF	0.975	0.799		1310-Y	8696-I	YI	0.885	0.154
6-P	1713-Y	PY	0.906	0.161		1310-F	8791-T	FT	0.98	0.805
6-L	1732-S	LS	0.98	0.805		1310-Y	8791-S	YS	0.906	0.161
6-P	1732-A	PA	0.906	0.161		1310-F	8792-V	FV	0.967	0.779
6-L	1737-A	LA	0.983	0.799		1310-Y	8792-F	YF	0.906	0.161
6-P	1737-T	PT	0.889	0.161		1310-F	8805-E	FE	0.943	0.725
6-L	1733-S	LS	0.984	0.805		1310-Y	8805-R	YR	0.84	0.141
6-P	1733-T	PT	0.906	0.161		1310-F	8806-G	FG	0.945	0.752
6-L	1734-V	LV	0.984	0.805		1310-Y	8806-W	YW	0.84	0.141
6-P	1734-A	PA	0.816	0.134		1310-F	8814-A	FA	0.948	0.799
6-L	1717-G	LG	0.964	0.805		1310-Y	8814-S	YS	0.739	0.114
6-P	1717-N	PN	0.816	0.134		1310-F	8843-A	FA	0.96	0.799
6-L	1743-V	LV	0.972	0.805		1310-Y	8843-T	YT	0.816	0.134
6-P	1743-L	PL	0.84	0.141		1310-F	8853-S	FS	0.964	0.805
6-L	1747-A	LA	0.975	0.799		1310-Y	8853-A	YA	0.816	0.134
6-P	1747-P	PP	0.906	0.161		1310-F	8900-I	FI	0.98	0.805
6-L	1774-S	LS	0.968	0.805		1310-Y	8900-L	YL	0.906	0.161
6-P	1774-C	PC	0.84	0.141		1310-F	8846-M	FM	0.996	0.805
6-L	1752-E	LE	1	0.805		1310-Y	8846-C	YC	0.816	0.134
6-P	1752-D	PD	1	0.195		1310-F	8889-V	FV	0.984	0.805
6-L	1798-E	LE	0.98	0.805		1310-Y	8889-I	YI	0.906	0.161
6-P	1798-D	PD	0.906	0.161		1310-F	8865-V	FV	0.98	0.805
6-L	1792-L	LL	0.968	0.805		1310-Y	8865-I	YI	0.906	0.161
6-P	1792-F	PF	0.84	0.141		1310-F	8938-R	FR	0.968	0.805
6-L	1810-H	LH	0.949	0.752		1310-Y	8938-H	YH	0.84	0.141
6-P	1810-T	PT	0.842	0.161		1310-F	8947-M	FM	0.962	0.765
6-L	1814-K	LK	0.988	0.805		1310-Y	8947-L	YL	0.852	0.174
6-P	1814-Q	PQ	0.885	0.154		1310-F	8958-I	FI	0.964	0.805
6-L	1800-A	LA	0.954	0.765		1310-Y	8958-L	YL	0.816	0.134
6-P	1800-C	PC	0.906	0.161		1310-F	9010-N	FN	0.979	0.799
6-L	1815-T	LT	0.966	0.758		1310-Y	9010-S	YS	0.816	0.134
6-P	1815-Q	PQ	0.885	0.154		1310-F	8968-S	FS	0.976	0.805
6-L	1833-D	LD	0.951	0.779		1310-Y	8968-H	YH	0.816	0.134
6-P	1833-E	PE	0.778	0.141		1310-F	9002-T	FT	0.911	0.725
6-L	1847-R	LR	0.96	0.805		1310-Y	9002-G	YG	0.816	0.134
6-P	1847-K	PK	0.792	0.128		1310-F	9025-G	FG	0.975	0.799
6-L	1837-T	LT	0.975	0.785		1310-Y	9025-S	YS	0.792	0.128
6-P	1837-K	PK	0.711	0.107		1310-F	9001-G	FG	0.964	0.799
6-L	1869-E	LE	0.96	0.799		1310-Y	9001-A	YA	0.766	0.121
6-P	1869-Q	PQ	0.711	0.107		1310-F	8964-M	FM	0.964	0.805
6-L	1874-Q	LQ	0.996	0.805		1310-Y	8964-I	YI	0.816	0.134
6-P	1874-H	PH	0.863	0.148		1310-F	9027-N	FN	0.967	0.792
6-L	1859-S	LS	0.964	0.805		1310-Y	9027-S	YS	0.816	0.134
6-P	1859-P	PP	0.766	0.121		1310-F	9067-G	FG	0.988	0.799
6-L	1893-T	LT	0.98	0.805		1310-Y	9067-E	YE	0.8	0.134
6-P	1893-K	PK	0.885	0.154		1310-F	9099-E	FE	0.943	0.725
6-L	1873-Q	LQ	0.975	0.799		1310-Y	9099-D	YD	0.766	0.121
6-P	1873-K	PK	0.84	0.141		1310-F	9156-S	FS	0.983	0.779
6-L	1881-N	LN	0.98	0.805		1310-Y	9156-G	YG	0.792	0.128
6-P	1881-S	PS	0.906	0.161		1310-F	9167-V	FV	0.947	0.772
6-L	1871-K	LK	0.95	0.772		1310-Y	9167-I	YI	0.764	0.141
6-P	1871-E	PE	0.75	0.121		1310-F	9130-V	FV	0.968	0.805
6-L	1897-A	LA	0.966	0.752		1310-Y	9130-I	YI	0.84	0.141
6-P	1897-S	PS	0.846	0.148		1310-F	9228-G	FG	0.964	0.805
6-L	1927-T	LT	0.975	0.799		1310-Y	9228-N	YN	0.816	0.134
6-P	1927-N	PN	0.792	0.128		1310-F	9229-N	FN	0.96	0.799
6-L	1908-H	LH	0.996	0.799		1310-Y	9229-S	YS	0.792	0.128
6-P	1908-L	PL	0.964	0.181		1310-F	9188-N	FN	0.944	0.799
6-L	1945-Y	LY	0.968	0.805		1310-Y	9188-A	YA	0.711	0.107
6-P	1945-C	PC	0.816	0.134		1310-F	9241-N	FN	0.9	0.698
6-L	1919-V	LV	0.949	0.805		1310-Y	9241-T	YT	0.76	0.128
6-P	1919-I	PI	0.711	0.107		1310-F	9249-S	FS	1	0.805
6-L	1944-T	LT	0.958	0.765		1310-Y	9249-G	YG	0.816	0.134
6-P	1944-V	PV	0.84	0.141		1310-F	9253-E	FE	0.988	0.805
6-L	1989-S	LS	0.97	0.772		1310-Y	9253-D	YD	0.945	0.174
6-P	1989-D	PD	0.84	0.141		1310-F	9254-T	FT	0.949	0.805
6-L	1973-T	LT	0.956	0.799		1310-Y	9254-A	YA	0.711	0.107
6-P	1973-N	PN	0.792	0.128		1310-F	9271-V	FV	0.956	0.805
6-L	1949-E	LE	0.992	0.799		1310-Y	9271-M	YM	0.739	0.114
6-P	1949-D	PD	0.84	0.141		1310-F	9250-G	FG	0.984	0.805
6-L	1976-L	LL	0.878	0.651		1310-Y	9250-N	YN	0.816	0.134
6-P	1976-Y	PY	0.863	0.148		1310-F	9371-H	FH	0.956	0.805
6-L	1963-Y	LY	0.975	0.799		1310-Y	9371-T	YT	0.711	0.107
6-P	1963-F	PF	0.906	0.161		1310-F	9382-Q	FQ	0.968	0.805
6-L	1986-L	LL	0.988	0.799		1310-Y	9382-N	YN	0.711	0.107
6-P	1986-F	PF	0.885	0.154		1310-F	9386-N	FN	0.944	0.799
6-L	1987-T	LT	0.992	0.792		1310-Y	9386-Q	YQ	0.711	0.107
6-P	1987-V	PV	1	0.195		1310-F	9413-T	FT	0.946	0.765
6-L	2004-F	LF	0.975	0.799		1310-Y	9413-A	YA	0.863	0.148
6-P	2004-Y	PY	0.906	0.161		1310-F	9437-M	FM	0.992	0.792
6-L	2033-S	LS	0.996	0.799		1310-Y	9437-L	YL	1	0.195
6-P	2033-T	PT	0.964	0.181		1310-F	9427-P	FP	0.964	0.805
6-L	2030-R	LR	0.96	0.799		1310-Y	9427-Q	YQ	0.816	0.134
6-P	2030-K	PK	0.816	0.134		1310-F	9442-R	FR	0.983	0.799
6-L	2013-S	LS	0.737	0.47		1310-Y	9442-K	YK	0.929	0.174
6-P	2013-K	PK	0.84	0.141		1310-F	9446-N	FN	0.873	0.644
6-L	2034-A	LA	0.938	0.711		1310-Y	9446-Q	YQ	0.885	0.154
6-P	2034-P	PP	0.926	0.168		1311-A	1316-K	AK	0.924	0.772
6-L	2053-Q	LQ	0.971	0.799		1311-I	1316-N	IN	0.769	0.101
6-P	2053-N	PN	0.816	0.134		1310-F	9452-S	FS	0.975	0.799
6-L	2067-L	LL	0.952	0.799		1310-Y	9452-W	YW	0.906	0.161
6-P	2067-I	PI	0.766	0.121		1310-F	9451-A	FA	0.971	0.792
6-L	2051-I	LI	0.996	0.799		1310-Y	9451-W	YW	0.906	0.161
6-P	2051-V	PV	0.982	0.188		1311-A	1322-Q	AQ	0.88	0.664
6-L	2058-T	LT	0.992	0.799		1311-I	1322-A	IA	0.882	0.101
6-P	2058-A	PA	0.964	0.181		1311-A	1318-Y	AY	0.949	0.805
6-L	2087-V	LV	0.992	0.792		1311-I	1318-H	IH	0.789	0.101
6-P	2087-S	PS	0.792	0.128		1311-A	1324-M	AM	0.939	0.772
6-L	2083-E	LE	0.963	0.785		1311-I	1324-L	IL	0.766	0.121
6-P	2083-D	PD	0.84	0.141		1311-A	1323-N	AN	0.939	0.772
6-L	2100-S	LS	0.953	0.752		1311-I	1323-T	IT	0.857	0.101
6-P	2100-D	PD	0.711	0.107		1311-A	1325-L	AL	0.941	0.799
6-L	2117-E	LE	0.992	0.792		1311-I	1325-V	IV	0.769	0.101
6-P	2117-D	PD	1	0.195		1311-A	1328-E	AE	0.952	0.799
6-L	2104-T	LT	0.983	0.779		1311-I	1328-I	II	0.839	0.087
6-P	2104-V	PV	1	0.195		1311-A	1330-M	AM	0.855	0.651
6-L	2122-D	LD	0.952	0.799		1311-I	1330-I	II	0.727	0.081
6-P	2122-N	PN	0.766	0.121		1311-A	1331-S	AS	0.944	0.785
6-L	2141-V	LV	0.959	0.785		1311-I	1331-T	IT	0.878	0.121
6-P	2141-L	PL	0.711	0.107		1311-A	1327-G	AG	0.932	0.779
6-L	2137-S	LS	0.937	0.745		1311-I	1327-D	ID	0.882	0.101
6-P	2137-A	PA	0.746	0.148		1311-A	1347-S	AS	0.944	0.799
6-L	2139-E	LE	0.954	0.772		1311-I	1347-E	IE	0.833	0.101
6-P	2139-D	PD	0.863	0.148		1311-A	1346-T	AT	0.943	0.779
6-L	2143-V	LV	0.933	0.752		1311-I	1346-Q	IQ	0.714	0.067
6-P	2143-I	PI	0.737	0.141		1311-A	1349-D	AD	0.947	0.785
6-L	2145-Q	LQ	0.947	0.725		1311-I	1349-V	IV	0.759	0.074
6-P	2145-E	PE	0.84	0.141		1311-A	1350-I	AI	0.936	0.785
6-L	2131-N	LN	0.964	0.799		1311-I	1350-L	IL	0.732	0.101
6-P	2131-D	PD	0.84	0.141		1311-A	1352-C	AC	0.952	0.799
6-L	2147-L	LL	0.96	0.799		1311-I	1352-A	IA	1	0.121
6-P	2147-V	PV	0.792	0.128		1311-A	1357-A	AA	0.711	0.463
6-L	2158-E	LE	0.98	0.805		1311-I	1357-T	IT	0.818	0.121
6-P	2158-D	PD	0.816	0.134		1311-A	1378-E	AE	0.939	0.772
6-L	2162-I	LI	0.975	0.799		1311-I	1378-N	IN	0.909	0.101
6-P	2162-L	PL	0.906	0.161		1311-A	1376-V	AV	0.909	0.705
6-L	2173-A	LA	1	0.805		1311-I	1376-T	IT	0.818	0.121
6-P	2173-V	PV	0.711	0.107		1311-T	1376-I	TI	0.727	0.027
6-L	2199-V	LV	0.963	0.785		1311-A	1372-K	AK	0.919	0.765
6-P	2199-A	PA	0.836	0.154		1311-I	1372-R	IR	0.714	0.101
6-L	2193-S	LS	0.971	0.779		1311-A	1393-L	AL	0.952	0.799
6-P	2193-D	PD	0.816	0.134		1311-I	1393-V	IV	0.909	0.101
6-L	2194-K	LK	0.975	0.799		1311-A	1388-C	AC	0.949	0.805
6-P	2194-T	PT	0.885	0.154		1311-I	1388-L	IL	0.909	0.101
6-L	2206-A	LA	0.882	0.651		1311-A	1399-A	AA	0.957	0.826
6-P	2206-V	PV	0.755	0.134		1311-I	1399-V	IV	0.909	0.101
6-L	2204-G	LG	0.996	0.805		1311-A	1389-A	AA	0.927	0.772
6-P	2204-N	PN	0.926	0.168		1311-I	1389-N	IN	0.909	0.101
6-L	2205-Q	LQ	0.961	0.752		1311-A	1409-V	AV	0.964	0.819
6-P	2205-K	PK	0.885	0.154		1311-I	1409-I	II	0.947	0.121
6-L	2208-V	LV	0.8	0.537		1311-A	1415-P	AP	0.949	0.812
6-P	2208-S	PS	0.792	0.128		1311-I	1415-S	IS	0.8	0.094
6-L	2211-S	LS	0.97	0.758		1311-A	1414-T	AT	0.884	0.691
6-P	2211-T	PT	0.75	0.141		1311-I	1414-I	II	0.757	0.094
6-L	2215-K	LK	0.971	0.792		1311-A	1419-E	AE	0.911	0.752
6-P	2215-T	PT	0.792	0.128		1311-I	1419-Q	IQ	0.909	0.101
6-L	2218-V	LV	0.841	0.604		1311-A	1413-E	AE	0.879	0.685
6-P	2218-L	PL	0.816	0.134		1311-I	1413-I	II	0.789	0.101
6-L	2219-Q	LQ	1	0.805		1311-A	1448-D	AD	0.965	0.839
6-P	2219-N	PN	0.885	0.154		1311-I	1448-E	IE	0.909	0.101
6-L	2222-F	LF	0.976	0.805		1311-A	1453-M	AM	0.973	0.832
6-P	2222-C	PC	0.885	0.154		1311-I	1453-V	IV	0.882	0.101
6-L	2223-N	LN	0.93	0.711		1311-A	1449-V	AV	0.89	0.705
6-P	2223-T	PT	0.766	0.121		1311-I	1449-T	IT	0.857	0.121
6-L	2229-V	LV	0.98	0.805		1311-A	1454-A	AA	0.948	0.792
6-P	2229-F	PF	0.739	0.114		1311-I	1454-S	IS	0.857	0.121
6-L	2234-F	LF	0.979	0.792		1311-A	1469-I	AI	0.943	0.779
6-P	2234-L	PL	0.893	0.168		1311-I	1469-V	IV	0.878	0.121
6-L	2264-A	LA	0.979	0.779		1311-A	1474-V	AV	0.949	0.812
6-P	2264-G	PG	0.84	0.141		1311-I	1474-A	IA	0.857	0.101
6-L	2259-S	LS	0.984	0.805		1311-A	1477-F	AF	0.939	0.772
6-P	2259-T	PT	0.906	0.161		1311-I	1477-Y	IY	0.766	0.121
6-L	2251-L	LL	0.953	0.752		1311-A	1484-P	AP	0.945	0.805
6-P	2251-M	PM	0.945	0.174		1311-I	1484-T	IT	0.833	0.101
6-L	2266-L	LL	0.996	0.805		1311-A	1491-K	AK	0.939	0.772
6-P	2266-F	PF	0.906	0.161		1311-I	1491-T	IT	0.769	0.101
6-L	2272-I	LI	0.971	0.792		1311-A	1483-E	AE	0.939	0.772
6-P	2272-F	PF	0.816	0.134		1311-I	1483-T	IT	0.857	0.121
6-L	2269-D	LD	0.971	0.792		1311-A	1498-P	AP	0.948	0.792
6-P	2269-E	PE	0.873	0.161		1311-I	1498-T	IT	0.737	0.094
6-L	2279-K	LK	0.976	0.805		1311-A	1490-T	AT	0.939	0.772
6-P	2279-N	PN	0.885	0.154		1311-I	1490-N	IN	0.909	0.101
6-L	2271-G	LG	0.703	0.436		1311-A	1488-I	AI	0.939	0.772
6-P	2271-S	PS	0.852	0.154		1311-I	1488-L	IL	0.769	0.101
6-L	2284-F	LF	0.992	0.799		1311-A	1504-I	AI	0.939	0.772
6-P	2284-I	PI	0.816	0.134		1311-I	1504-L	IL	0.766	0.121
6-L	2275-V	LV	0.959	0.792		1311-A	1519-C	AC	0.943	0.779
6-P	2275-L	PL	0.824	0.141		1311-I	1519-Y	IY	0.783	0.121
6-L	2295-I	LI	0.979	0.779		1311-A	1528-V	AV	0.947	0.785
6-P	2295-V	PV	0.926	0.168		1311-I	1528-T	IT	0.837	0.121
6-L	2287-A	LA	0.863	0.611		1311-A	1525-A	AA	0.934	0.765
6-P	2287-I	PI	0.792	0.128		1311-I	1525-V	IV	0.766	0.121
6-L	2303-V	LV	1	0.805		1311-A	1566-R	AR	0.952	0.792
6-P	2303-S	PS	0.816	0.134		1311-I	1566-K	IK	0.818	0.121
6-L	2288-M	LM	0.987	0.792		1311-A	1574-R	AR	0.895	0.711
6-P	2288-I	PI	0.792	0.128		1311-I	1574-S	IS	1	0.121
6-L	2290-L	LL	0.968	0.805		1311-A	1579-V	AV	0.952	0.799
6-P	2290-F	PF	0.84	0.141		1311-I	1579-I	II	0.829	0.114
6-L	2311-L	LL	0.95	0.758		1311-A	1588-I	AI	0.926	0.758
6-P	2311-M	PM	0.885	0.154		1311-I	1588-S	IS	0.909	0.101
6-L	2326-L	LL	0.8	0.537		1311-A	1576-E	AE	0.973	0.839
6-P	2326-G	PG	0.982	0.188		1311-I	1576-Q	IQ	0.875	0.094
6-L	2331-S	LS	0.975	0.799		1311-A	1591-H	AH	0.961	0.832
6-P	2331-T	PT	0.906	0.161		1311-I	1591-Y	IY	0.909	0.101
6-L	2323-V	LV	0.963	0.779		1311-A	1594-E	AE	0.732	0.503
6-P	2323-Y	PY	0.885	0.154		1311-I	1594-S	IS	0.789	0.101
6-L	2340-E	LE	0.889	0.644		1311-A	1598-E	AE	0.943	0.779
6-P	2340-T	PT	0.84	0.141		1311-I	1598-T	IT	0.769	0.101
6-L	2336-M	LM	0.996	0.799		1311-A	1606-L	AL	0.947	0.772
6-P	2336-A	PA	0.711	0.107		1311-I	1606-I	II	0.756	0.114
6-L	2338-F	LF	0.996	0.799		1311-A	1607-P	AP	0.89	0.705
6-P	2338-Y	PY	1	0.195		1311-I	1607-T	IT	0.909	0.101
6-L	2343-F	LF	0.987	0.785		1311-A	1610-K	AK	0.952	0.799
6-P	2343-I	PI	0.906	0.161		1311-I	1610-N	IN	0.909	0.101
6-L	2371-Y	LY	0.98	0.805		1311-A	1608-L	AL	0.937	0.792
6-P	2371-F	PF	0.906	0.161		1311-I	1608-F	IF	0.882	0.101
6-L	2373-L	LL	0.98	0.805		1311-A	1621-K	AK	0.957	0.819
6-P	2373-W	PW	0.906	0.161		1311-I	1621-R	IR	0.865	0.107
6-L	2378-L	LL	0.979	0.799		1311-A	1613-S	AS	0.952	0.792
6-P	2378-F	PF	0.824	0.141		1311-I	1613-T	IT	0.7	0.094
6-L	2366-V	LV	0.949	0.805		1311-A	1632-T	AT	0.912	0.732
6-P	2366-I	PI	0.711	0.107		1311-I	1632-I	II	0.75	0.121
6-L	2397-L	LL	0.996	0.805		1311-A	1649-F	AF	0.921	0.826
6-P	2397-V	PV	0.945	0.174		1311-T	1649-L	TL	0.727	0.027
6-L	2381-A	LA	0.992	0.792		1311-A	1666-V	AV	0.903	0.718
6-P	2381-V	PV	0.846	0.148		1311-I	1666-N	IN	0.875	0.094
6-L	2393-K	LK	0.976	0.805		1311-A	1674-F	AF	0.939	0.779
6-P	2393-R	PR	0.885	0.154		1311-I	1674-Y	IY	0.818	0.121
6-L	2389-M	LM	0.996	0.805		1311-A	1695-E	AE	0.961	0.832
6-P	2389-I	PI	0.964	0.181		1311-I	1695-P	IP	0.875	0.094
6-L	2401-S	LS	1	0.805		1311-A	1678-S	AS	0.941	0.799
6-P	2401-A	PA	0.84	0.141		1311-I	1678-N	IN	0.789	0.101
6-L	2406-V	LV	0.935	0.725		1311-A	1684-S	AS	0.96	0.812
6-P	2406-L	PL	0.945	0.174		1311-I	1684-A	IA	0.839	0.087
6-L	2428-I	LI	1	0.805		1311-A	1693-L	AL	0.713	0.483
6-P	2428-L	PL	0.885	0.154		1311-A	1713-F	AF	0.956	0.799
6-L	2413-S	LS	1	0.805		1311-A	1732-S	AS	0.952	0.799
6-P	2413-V	PV	0.863	0.148		1311-I	1732-A	IA	0.857	0.121
6-L	2434-V	LV	0.979	0.779		1311-A	1733-S	AS	0.948	0.792
6-P	2434-I	PI	0.9	0.181		1311-I	1733-T	IT	0.857	0.121
6-L	2427-S	LS	1	0.805		1311-I	1693-T	IT	0.857	0.121
6-P	2427-N	PN	1	0.195		1311-A	1717-G	AG	0.945	0.805
6-L	2458-M	LM	0.996	0.805		1311-A	1743-V	AV	0.937	0.792
6-P	2458-V	PV	0.926	0.168		1311-A	1737-A	AA	0.947	0.785
6-L	2499-R	LR	0.984	0.805		1311-I	1713-Y	IY	0.857	0.121
6-P	2499-K	PK	0.885	0.154		1311-A	1747-A	AA	0.948	0.792
6-L	2457-I	LI	1	0.805		1311-A	1752-E	AE	0.939	0.772
6-P	2457-V	PV	0.982	0.188		1311-A	1761-D	AD	0.961	0.832
6-L	2510-L	LL	0.988	0.799		1311-A	1734-V	AV	0.948	0.792
6-P	2510-V	PV	0.863	0.148		1311-A	1774-S	AS	0.941	0.799
6-L	2504-T	LT	0.743	0.477		1311-I	1737-T	IT	0.837	0.121
6-P	2504-L	PL	0.982	0.188		1311-I	1752-D	ID	0.766	0.121
6-L	2558-A	LA	1	0.805		1311-I	1717-N	IN	0.789	0.101
6-P	2558-S	PS	0.906	0.161		1311-I	1761-E	IE	0.882	0.101
6-L	2488-K	LK	0.971	0.799		1311-I	1743-L	IL	0.769	0.101
6-P	2488-R	PR	0.868	0.154		1311-I	1747-P	IP	0.857	0.121
6-L	2575-P	LP	0.942	0.758		1311-I	1734-A	IA	0.789	0.101
6-P	2575-S	PS	0.8	0.134		1311-A	1789-T	AT	0.921	0.745
6-L	2611-A	LA	0.964	0.805		1311-I	1774-C	IC	0.769	0.101
6-P	2611-S	PS	0.816	0.134		1311-A	1790-H	AH	0.946	0.826
6-L	2642-T	LT	0.964	0.805		1311-I	1790-Y	IY	0.774	0.081
6-P	2642-A	PA	0.816	0.134		1311-A	1800-A	AA	0.926	0.758
6-L	2645-S	LS	0.996	0.799		1311-I	1800-C	IC	0.857	0.121
6-P	2645-A	PA	1	0.195		1311-I	1789-N	IN	0.813	0.087
6-L	2669-A	LA	0.892	0.691		1311-A	1798-E	AE	0.952	0.799
6-P	2669-T	PT	0.712	0.141		1311-A	1814-K	AK	0.944	0.785
6-L	2654-D	LD	0.958	0.758		1311-A	1792-L	AL	0.941	0.799
6-P	2654-N	PN	0.82	0.168		1311-A	1837-T	AT	0.922	0.758
6-L	2676-S	LS	0.955	0.779		1311-I	1837-K	IK	0.882	0.101
6-P	2676-A	PA	0.739	0.114		1311-I	1798-D	ID	0.857	0.121
6-L	2658-A	LA	0.944	0.738		1311-I	1814-Q	IQ	0.878	0.121
6-P	2658-S	PS	0.912	0.174		1311-A	1815-T	AT	0.912	0.732
6-L	2661-S	LS	1	0.805		1311-A	1840-S	AS	0.917	0.738
6-P	2661-N	PN	1	0.195		1311-A	1810-H	AH	0.913	0.738
6-L	2675-H	LH	0.992	0.805		1311-I	1792-F	IF	0.769	0.101
6-P	2675-E	PE	0.906	0.161		1311-A	1844-V	AV	0.934	0.805
6-L	2692-V	LV	0.97	0.765		1311-A	1847-R	AR	0.973	0.832
6-P	2692-I	PI	0.9	0.181		1311-I	1815-Q	IQ	0.878	0.121
6-L	2681-G	LG	0.968	0.805		1311-I	1840-Q	IQ	0.909	0.101
6-P	2681-N	PN	0.84	0.141		1311-A	1869-E	AE	0.964	0.819
6-L	2683-A	LA	0.927	0.725		1311-A	1859-S	AS	0.969	0.826
6-P	2683-S	PS	0.787	0.161		1311-A	1874-Q	AQ	0.943	0.779
6-L	2686-G	LG	1	0.805		1311-A	1871-K	AK	0.947	0.785
6-P	2686-N	PN	0.964	0.181		1311-I	1844-T	IT	0.714	0.067
6-L	2699-V	LV	0.984	0.805		1311-I	1810-T	IT	0.783	0.121
6-P	2699-F	PF	0.926	0.168		1311-I	1847-K	IK	0.973	0.121
6-L	2710-I	LI	0.966	0.752		1311-A	1873-Q	AQ	0.948	0.792
6-P	2710-V	PV	0.926	0.168		1311-A	1881-N	AN	0.952	0.799
6-L	2702-T	LT	0.992	0.805		1311-A	1893-T	AT	0.952	0.799
6-P	2702-S	PS	0.964	0.181		1311-A	1897-A	AA	0.903	0.718
6-L	2718-H	LH	0.941	0.752		1311-I	1897-S	IS	0.732	0.101
6-P	2718-Q	PQ	0.885	0.154		1311-A	1903-R	AR	0.908	0.725
6-L	2767-V	LV	0.967	0.792		1311-I	1903-C	IC	0.909	0.101
6-P	2767-I	PI	0.852	0.154		1311-I	1873-K	IK	0.769	0.101
6-L	2753-N	LN	0.98	0.805		1311-I	1869-Q	IQ	0.882	0.101
6-P	2753-S	PS	0.885	0.154		1311-I	1874-H	IH	0.75	0.101
6-L	2731-F	LF	0.98	0.805		1311-I	1871-E	IE	0.973	0.121
6-P	2731-Y	PY	0.906	0.161		1311-I	1859-P	IP	0.944	0.114
6-L	2776-Y	LY	0.988	0.805		1311-I	1881-S	IS	0.857	0.121
6-P	2776-F	PF	0.945	0.174		1311-A	1908-H	AH	0.934	0.765
6-L	2799-R	LR	0.988	0.799		1311-I	1908-L	IL	0.8	0.121
6-P	2799-K	PK	0.964	0.181		1311-A	1919-V	AV	0.961	0.832
6-L	2796-I	LI	0.98	0.805		1311-I	1919-I	II	0.882	0.101
6-P	2796-L	PL	0.906	0.161		1311-A	1912-M	AM	0.944	0.799
6-L	2825-S	LS	0.996	0.805		1311-I	1912-S	IS	0.909	0.101
6-P	2825-N	PN	0.766	0.121		1311-A	1927-T	AT	0.948	0.792
6-L	2812-I	LI	0.98	0.805		1311-I	1927-N	IN	0.757	0.094
6-P	2812-V	PV	0.906	0.161		1311-A	1976-L	AL	0.841	0.638
6-L	2817-S	LS	0.968	0.805		1311-I	1976-Y	IY	0.75	0.101
6-P	2817-A	PA	0.84	0.141		1311-A	1986-L	AL	0.935	0.772
6-L	2827-T	LT	0.996	0.805		1311-I	1986-F	IF	0.878	0.121
6-P	2827-N	PN	0.926	0.168		1311-A	1963-Y	AY	0.948	0.792
6-L	2829-F	LF	0.947	0.785		1311-I	1963-F	IF	0.857	0.121
6-P	2829-L	PL	0.792	0.128		1311-A	1944-T	AT	0.93	0.758
6-L	2840-V	LV	0.96	0.799		1311-I	1944-V	IV	0.769	0.101
6-P	2840-L	PL	0.711	0.107		1311-A	1954-G	AG	0.961	0.826
6-L	2842-A	LA	0.929	0.698		1311-I	1954-N	IN	0.839	0.087
6-P	2842-V	PV	0.739	0.114		1311-A	1949-E	AE	0.939	0.772
6-L	2846-C	LC	1	0.805		1311-I	1949-D	ID	0.769	0.101
6-P	2846-F	PF	0.945	0.174		1311-A	1973-T	AT	0.969	0.826
6-L	2860-G	LG	0.992	0.799		1311-I	1973-N	IN	0.973	0.121
6-P	2860-D	PD	0.964	0.181		1311-A	1987-T	AT	0.93	0.758
6-L	2850-M	LM	0.984	0.805		1311-I	1987-V	IV	0.766	0.121
6-P	2850-T	PT	0.885	0.154		1311-A	1989-S	AS	0.926	0.752
6-L	2848-I	LI	0.753	0.49		1311-I	1989-D	ID	0.769	0.101
6-P	2848-L	PL	0.792	0.128		1311-A	1945-Y	AY	0.941	0.799
6-L	2862-T	LT	0.996	0.805		1311-I	1945-C	IC	0.789	0.101
6-P	2862-S	PS	0.885	0.154		1311-A	2004-F	AF	0.948	0.792
6-L	2857-V	LV	0.841	0.584		1311-I	2004-Y	IY	0.857	0.121
6-P	2857-K	PK	0.906	0.161		1311-I	1893-K	IK	0.878	0.121
6-L	2863-N	LN	1	0.805		1311-A	2001-M	AM	0.956	0.799
6-P	2863-S	PS	0.863	0.148		1311-I	2001-L	IL	0.833	0.101
6-L	2872-Q	LQ	0.992	0.805		1311-A	2051-I	AI	0.934	0.765
6-P	2872-D	PD	0.711	0.107		1311-I	2051-V	IV	0.739	0.114
6-L	2892-G	LG	0.956	0.805		1311-A	2033-S	AS	0.934	0.765
6-P	2892-D	PD	0.766	0.121		1311-I	2033-T	IT	0.8	0.121
6-L	2873-D	LD	0.975	0.799		1311-A	2030-R	AR	0.933	0.792
6-P	2873-G	PG	0.792	0.128		1311-I	2030-K	IK	0.737	0.094
6-L	2861-Y	LY	1	0.805		1311-A	2053-Q	AQ	0.952	0.799
6-P	2861-F	PF	1	0.195		1311-I	2053-N	IN	0.789	0.101
6-L	2905-R	LR	0.729	0.47		1311-A	2058-T	AT	0.939	0.772
6-P	2905-T	PT	0.84	0.141		1311-I	2058-A	IA	0.8	0.121
6-L	2909-S	LS	0.88	0.664		1311-A	2067-L	AL	0.973	0.832
6-P	2909-A	PA	0.711	0.107		1311-I	2067-I	II	1	0.121
6-L	2916-I	LI	0.996	0.799		1311-A	2083-E	AE	0.944	0.785
6-P	2916-V	PV	0.983	0.195		1311-I	2083-D	ID	0.821	0.107
6-L	2921-I	LI	1	0.805		1311-A	2086-A	AA	0.779	0.557
6-P	2921-V	PV	1	0.195		1311-I	2086-K	IK	0.759	0.074
6-L	2924-I	LI	0.975	0.799		1311-A	2122-D	AD	0.973	0.832
6-P	2924-V	PV	0.868	0.154		1311-I	2122-N	IN	1	0.121
6-L	2997-L	LL	0.98	0.805		1311-A	2101-Q	AQ	0.935	0.772
6-P	2997-V	PV	0.906	0.161		1311-I	2101-L	IL	0.909	0.101
6-L	2935-A	LA	0.926	0.718		1311-A	2104-T	AT	0.921	0.745
6-P	2935-T	PT	0.746	0.168		1311-I	2104-V	IV	0.766	0.121
6-L	2932-V	LV	0.976	0.805		1311-A	2131-N	AN	0.937	0.792
6-P	2932-I	PI	0.885	0.154		1311-I	2131-D	ID	0.769	0.101
6-L	2965-S	LS	0.976	0.805		1311-A	2132-V	AV	0.961	0.832
6-P	2965-T	PT	0.885	0.154		1311-I	2132-I	II	0.909	0.101
6-L	3006-E	LE	0.984	0.805		1311-A	2139-E	AE	0.919	0.758
6-P	3006-S	PS	0.84	0.141		1311-I	2139-D	ID	0.7	0.094
6-L	3005-S	LS	0.988	0.805		1311-A	2141-V	AV	0.956	0.799
6-P	3005-E	PE	0.906	0.161		1311-I	2141-L	IL	0.882	0.101
6-L	3002-I	LI	0.968	0.805		1311-A	2117-E	AE	0.93	0.758
6-P	3002-V	PV	0.816	0.134		1311-I	2117-D	ID	0.766	0.121
6-L	3072-A	LA	1	0.805		1311-A	2145-Q	AQ	0.884	0.691
6-P	3072-S	PS	0.982	0.188		1311-A	2147-L	AL	0.941	0.799
6-L	3040-A	LA	1	0.805		1311-A	2150-E	AE	0.961	0.832
6-P	3040-S	PS	1	0.195		1311-I	2145-E	IE	0.769	0.101
6-L	3068-E	LE	0.996	0.805		1311-A	2158-E	AE	0.936	0.785
6-P	3068-D	PD	0.982	0.188		1311-I	2147-V	IV	0.757	0.094
6-L	3069-H	LH	0.988	0.805		1311-A	2160-T	AT	0.949	0.812
6-P	3069-Y	PY	0.945	0.174		1311-I	2150-T	IT	0.909	0.101
6-L	3089-I	LI	0.964	0.805		1311-A	2162-I	AI	0.948	0.792
6-P	3089-M	PM	0.816	0.134		1311-A	2173-A	AA	0.939	0.772
6-L	3083-M	LM	0.992	0.792		1311-I	2158-D	ID	0.789	0.101
6-P	3083-V	PV	0.863	0.148		1311-A	2172-L	AL	0.917	0.738
6-L	3057-L	LL	0.976	0.805		1311-A	2194-K	AK	0.948	0.792
6-P	3057-V	PV	0.885	0.154		1311-A	2196-L	AL	0.917	0.738
6-L	3097-V	LV	0.972	0.805		1311-I	2162-L	IL	0.857	0.121
6-P	3097-I	PI	0.816	0.134		1311-I	2173-V	IV	0.882	0.101
6-L	3087-A	LA	0.992	0.792		1311-A	2197-A	AA	0.944	0.785
6-P	3087-T	PT	0.885	0.154		1311-I	2160-S	IS	0.909	0.101
6-L	3094-V	LV	0.976	0.805		1311-A	2199-V	AV	0.935	0.779
6-P	3094-I	PI	0.84	0.141		1311-A	2204-G	AG	0.935	0.772
6-L	3086-I	LI	1	0.805		1311-A	2193-S	AS	0.943	0.772
6-P	3086-L	PL	0.926	0.168		1311-A	2205-Q	AQ	0.933	0.745
6-L	3102-V	LV	0.992	0.799		1311-I	2172-R	IR	0.909	0.101
6-P	3102-I	PI	0.982	0.188		1311-I	2194-T	IT	0.829	0.114
6-L	3106-V	LV	0.943	0.772		1311-I	2196-A	IA	0.875	0.094
6-P	3106-I	PI	0.816	0.134		1311-A	2208-V	AV	0.741	0.51
6-L	3134-N	LN	0.98	0.805		1311-A	2211-S	AS	0.908	0.725
6-P	3134-S	PS	0.906	0.161		1311-I	2211-T	IT	0.8	0.121
6-L	3112-I	LI	0.98	0.805		1311-I	2204-N	IN	0.837	0.121
6-P	3112-V	PV	0.906	0.161		1311-I	2208-S	IS	0.757	0.094
6-L	3139-A	LA	0.976	0.805		1311-I	2199-A	IA	0.773	0.114
6-L	3125-K	LK	0.98	0.805		1311-I	2197-N	IN	0.909	0.101
6-P	3125-R	PR	0.906	0.161		1311-I	2193-D	ID	0.789	0.101
6-P	3139-F	PF	0.816	0.134		1311-I	2205-K	IK	0.732	0.101
6-L	3119-A	LA	0.996	0.805		1311-A	2215-K	AK	0.919	0.765
6-P	3119-L	PL	0.906	0.161		1311-I	2215-T	IT	0.811	0.101
6-L	3150-I	LI	0.983	0.799		1311-A	2218-V	AV	0.795	0.584
6-P	3150-V	PV	0.945	0.174		1311-I	2218-L	IL	0.789	0.101
6-L	3141-A	LA	0.964	0.805		1311-A	2219-Q	AQ	0.939	0.772
6-P	3141-T	PT	0.816	0.134		1311-I	2219-N	IN	0.878	0.121
6-L	3188-F	LF	0.984	0.805		1311-A	2213-C	AC	0.948	0.792
6-P	3188-M	PM	0.84	0.141		1311-I	2213-I	II	0.909	0.101
6-L	3175-F	LF	0.98	0.805		1311-A	2234-F	AF	0.943	0.779
6-P	3175-L	PL	0.906	0.161		1311-I	2234-L	IL	0.8	0.121
6-L	3154-A	LA	0.97	0.772		1311-A	2223-N	AN	0.876	0.685
6-P	3154-T	PT	0.915	0.181		1311-I	2223-T	IT	0.944	0.114
6-L	3156-A	LA	0.976	0.805		1311-A	2259-S	AS	0.948	0.792
6-P	3156-V	PV	0.816	0.134		1311-I	2259-T	IT	0.857	0.121
6-L	3201-A	LA	0.961	0.745		1311-A	2222-F	AF	0.956	0.805
6-P	3201-I	PI	0.84	0.141		1311-I	2222-C	IC	0.878	0.121
6-L	3202-I	LI	0.996	0.805		1311-A	2229-V	AV	0.96	0.805
6-P	3202-V	PV	0.816	0.134		1311-I	2229-F	IF	0.743	0.087
6-L	3185-L	LL	0.984	0.805		1311-A	2264-A	AA	0.934	0.758
6-P	3185-I	PI	0.739	0.114		1311-I	2264-G	IG	0.769	0.101
6-L	3192-S	LS	0.98	0.805		1311-A	2266-L	AL	0.943	0.779
6-P	3192-T	PT	0.906	0.161		1311-I	2266-F	IF	0.714	0.101
6-L	3189-A	LA	0.979	0.799		1311-A	2269-D	AD	0.944	0.785
6-P	3189-V	PV	0.926	0.168		1311-I	2269-E	IE	0.818	0.121
6-L	3205-F	LF	0.996	0.805		1311-A	2272-I	AI	0.919	0.765
6-P	3205-I	PI	0.885	0.154		1311-I	2272-F	IF	0.789	0.101
6-L	3194-I	LI	0.976	0.805		1311-A	2275-V	AV	0.932	0.785
6-P	3194-L	PL	0.885	0.154		1311-I	2275-L	IL	0.75	0.101
6-L	3167-F	LF	0.98	0.805		1311-A	2279-K	AK	0.956	0.805
6-P	3167-I	PI	0.711	0.107		1311-I	2279-N	IN	0.878	0.121
6-L	3209-L	LL	0.988	0.805		1311-A	2285-T	AT	0.953	0.819
6-P	3209-T	PT	0.863	0.148		1311-I	2285-N	IN	0.909	0.101
6-L	3255-E	LE	0.956	0.805		1311-A	2288-M	AM	0.926	0.758
6-P	3255-D	PD	0.766	0.121		1311-I	2288-I	II	0.973	0.121
6-L	3213-H	LH	0.98	0.805		1311-A	2284-F	AF	0.931	0.765
6-P	3213-Y	PY	0.906	0.161		1311-I	2284-I	II	0.789	0.101
6-L	3222-K	LK	0.931	0.725		1311-A	2290-L	AL	0.941	0.799
6-P	3222-R	PR	0.758	0.168		1311-I	2290-F	IF	0.769	0.101
6-L	3225-M	LM	0.938	0.711		1311-A	2295-I	AI	0.926	0.752
6-P	3225-V	PV	0.817	0.195		1311-I	2295-V	IV	0.837	0.121
6-L	3280-L	LL	0.988	0.805		1311-A	2303-V	AV	0.939	0.772
6-P	3280-M	PM	0.945	0.174		1311-I	2303-S	IS	0.789	0.101
6-L	3230-T	LT	0.98	0.805		1311-A	2311-L	AL	0.922	0.752
6-P	3230-S	PS	0.906	0.161		1311-I	2311-M	IM	0.878	0.121
6-L	3256-T	LT	0.968	0.805		1311-A	2323-V	AV	0.935	0.772
6-P	3256-V	PV	0.792	0.128		1311-I	2323-Y	IY	0.878	0.121
6-L	3357-T	LT	0.992	0.799		1311-A	2326-L	AL	0.751	0.517
6-P	3357-V	PV	0.84	0.141		1311-I	2326-G	IG	0.783	0.121
6-L	3410-R	LR	0.98	0.805		1311-A	2336-M	AM	0.934	0.765
6-P	3410-K	PK	0.906	0.161		1311-I	2336-A	IA	0.882	0.101
6-L	3305-A	LA	0.929	0.705		1311-A	2338-F	AF	0.934	0.765
6-P	3305-S	PS	0.761	0.181		1311-I	2338-Y	IY	0.766	0.121
6-L	3387-S	LS	1	0.805		1311-A	2337-D	AD	0.948	0.792
6-P	3387-N	PN	1	0.195		1311-A	2331-S	AS	0.948	0.792
6-L	3408-L	LL	0.984	0.805		1311-A	2340-E	AE	0.824	0.611
6-P	3408-V	PV	0.885	0.154		1311-A	2343-F	AF	0.926	0.752
6-L	3416-S	LS	0.988	0.805		1311-I	2337-T	IT	0.848	0.094
6-P	3416-A	PA	0.945	0.174		1311-A	2357-S	AS	0.934	0.765
6-L	3524-L	LL	0.98	0.805		1311-I	2331-T	IT	0.857	0.121
6-L	3456-H	LH	0.841	0.604		1311-I	2340-T	IT	0.769	0.101
6-P	3456-F	PF	0.84	0.141		1311-A	2366-V	AV	0.961	0.832
6-L	3630-K	LK	0.945	0.752		1311-I	2343-I	II	0.857	0.121
6-P	3630-A	PA	0.906	0.161		1311-A	2373-L	AL	0.952	0.799
6-L	3607-T	LT	0.984	0.805		1311-A	2360-A	AA	0.95	0.826
6-P	3607-A	PA	0.885	0.154		1311-I	2357-T	IT	0.857	0.101
6-L	3589-A	LA	0.955	0.792		1311-A	2371-Y	AY	0.952	0.799
6-L	3608-I	LI	0.952	0.805		1311-A	2381-A	AA	0.93	0.758
6-L	3634-I	LI	1	0.805		1311-A	2378-L	AL	0.927	0.772
6-P	3634-T	PT	0.906	0.161		1311-A	2389-M	AM	0.935	0.772
6-L	3631-F	LF	0.968	0.805		1311-A	2393-K	AK	0.932	0.785
6-P	3631-V	PV	0.711	0.107		1311-A	2397-L	AL	0.935	0.772
6-P	3589-S	PS	0.816	0.134		1311-I	2397-V	IV	0.818	0.121
6-P	3524-V	PV	0.792	0.128		1311-I	2360-S	IS	0.788	0.087
6-P	3608-L	PL	0.711	0.107		1311-I	2381-V	IV	0.878	0.121
6-L	3629-G	LG	0.968	0.805		1311-I	2371-F	IF	0.857	0.121
6-L	3633-K	LK	0.979	0.799		1311-A	2401-S	AS	0.939	0.772
6-L	3635-V	LV	0.955	0.792		1311-I	2401-A	IA	0.769	0.101
6-L	3642-M	LM	0.966	0.758		1311-I	2389-I	II	0.8	0.121
6-L	3652-I	LI	0.972	0.805		1311-I	2366-I	II	0.882	0.101
6-P	3629-S	PS	0.84	0.141		1311-I	2378-F	IF	0.75	0.101
6-P	3633-R	PR	0.909	0.168		1311-I	2373-W	IW	0.857	0.121
6-P	3635-I	PI	0.739	0.114		1311-I	2393-R	IR	0.732	0.101
6-L	3675-L	LL	0.933	0.745		1311-A	2413-S	AS	0.939	0.772
6-P	3675-M	PM	0.739	0.114		1311-A	2406-V	AV	0.898	0.711
6-L	3681-A	LA	0.968	0.805		1311-A	2409-G	AG	0.956	0.805
6-P	3681-S	PS	0.84	0.141		1311-I	2409-S	IS	0.909	0.101
6-L	3678-M	LM	0.996	0.799		1311-A	2427-S	AS	0.939	0.772
6-P	3678-I	PI	0.84	0.141		1311-I	2427-N	IN	0.766	0.121
6-L	3680-I	LI	0.758	0.503		1311-A	2428-I	AI	0.939	0.772
6-P	3680-M	PM	0.926	0.168		1311-I	2428-L	IL	0.878	0.121
6-P	3652-V	PV	0.816	0.134		1311-I	2413-V	IV	0.75	0.101
6-P	3642-L	PL	0.903	0.188		1311-I	2406-L	IL	0.818	0.121
6-L	3686-L	LL	0.98	0.805		1311-A	2434-V	AV	0.926	0.752
6-P	3686-M	PM	0.84	0.141		1311-A	2488-K	AK	0.952	0.799
6-L	3687-L	LL	0.979	0.799		1311-I	2488-R	IR	0.857	0.121
6-L	3683-C	LC	0.984	0.805		1311-A	2457-I	AI	0.939	0.772
6-P	3683-F	PF	0.84	0.141		1311-A	2499-R	AR	0.932	0.779
6-L	3728-L	LL	0.984	0.805		1311-A	2458-M	AM	0.943	0.779
6-P	3728-M	PM	0.816	0.134		1311-I	2458-V	IV	0.837	0.121
6-L	3727-E	LE	0.976	0.805		1311-I	2457-V	IV	0.783	0.121
6-P	3727-D	PD	0.885	0.154		1311-I	2434-I	II	0.735	0.121
6-L	3729-A	LA	0.979	0.799		1311-I	2499-K	IK	0.732	0.101
6-P	3729-V	PV	0.846	0.148		1311-A	2558-A	AA	0.939	0.772
6-L	3737-R	LR	0.984	0.805		1311-I	2558-S	IS	0.857	0.121
6-P	3737-K	PK	0.926	0.168		1311-A	2559-L	AL	0.965	0.839
6-P	3687-F	PF	0.909	0.168		1311-I	2559-I	II	0.909	0.101
6-L	3763-A	LA	0.98	0.805		1311-A	2575-P	AP	0.914	0.752
6-P	3763-G	PG	0.885	0.154		1311-I	2575-S	IS	0.769	0.101
6-L	3796-V	LV	0.971	0.792		1311-A	2611-A	AA	0.945	0.805
6-P	3796-I	PI	0.873	0.161		1311-I	2611-S	IS	0.789	0.101
6-L	3774-I	LI	0.98	0.805		1311-A	2642-T	AT	0.937	0.799
6-P	3774-L	PL	0.84	0.141		1311-I	2642-A	IA	0.737	0.094
6-L	3810-I	LI	0.968	0.805		1311-A	2645-S	AS	0.934	0.765
6-P	3810-V	PV	0.84	0.141		1311-I	2645-A	IA	0.766	0.121
6-L	3820-V	LV	0.987	0.785		1311-A	2654-D	AD	0.921	0.745
6-P	3820-M	PM	0.926	0.168		1311-I	2654-N	IN	0.72	0.121
6-L	3827-L	LL	0.975	0.779		1311-A	2681-G	AG	0.941	0.799
6-P	3827-I	PI	0.964	0.181		1311-I	2681-N	IN	0.769	0.101
6-L	3848-C	LC	0.988	0.805		1311-A	2676-S	AS	0.952	0.792
6-P	3848-F	PF	0.945	0.174		1311-I	2676-A	IA	0.857	0.101
6-L	3850-C	LC	0.98	0.805		1311-T	2676-N	TN	0.75	0.02
6-P	3850-T	PT	0.906	0.161		1311-A	2661-S	AS	0.939	0.772
6-L	3828-L	LL	0.96	0.805		1311-I	2661-N	IN	0.766	0.121
6-P	3828-F	PF	0.792	0.128		1311-A	2675-H	AH	0.939	0.779
6-L	3825-Y	LY	0.988	0.805		1311-A	2686-G	AG	0.939	0.772
6-P	3825-C	PC	0.945	0.174		1311-A	2699-V	AV	0.956	0.799
6-L	3892-S	LS	0.98	0.805		1311-I	2699-F	IF	0.837	0.121
6-P	3892-N	PN	0.885	0.154		1311-A	2702-T	AT	0.947	0.785
6-L	3816-A	LA	0.98	0.805		1311-A	2692-V	AV	0.917	0.738
6-P	3816-G	PG	0.906	0.161		1311-I	2686-N	IN	0.8	0.121
6-L	4137-G	LG	0.967	0.799		1311-I	2675-E	IE	0.857	0.121
6-P	4137-N	PN	0.84	0.141		1311-I	2702-S	IS	0.8	0.121
6-L	4233-N	LN	0.964	0.805		1311-A	2705-D	AD	0.965	0.839
6-P	4233-T	PT	0.816	0.134		1311-A	2731-F	AF	0.952	0.799
6-L	4335-P	LP	0.949	0.805		1311-I	2692-I	II	0.735	0.121
6-P	4335-A	PA	0.711	0.107		1311-A	2753-N	AN	0.936	0.785
6-L	4457-T	LT	0.8	0.577		1311-A	2718-H	AH	0.922	0.752
6-P	4457-S	PS	0.739	0.114		1311-I	2705-E	IE	0.909	0.101
6-L	4456-S	LS	0.952	0.799		1311-A	2776-Y	AY	0.944	0.785
6-P	4456-Q	PQ	0.711	0.107		1311-I	2731-Y	IY	0.857	0.121
6-L	4450-M	LM	0.956	0.805		1311-A	2796-I	AI	0.952	0.799
6-P	4450-L	PL	0.766	0.121		1311-A	2767-V	AV	0.948	0.792
6-L	4513-E	LE	0.902	0.711		1311-A	2799-R	AR	0.927	0.765
6-P	4513-D	PD	0.702	0.134		1311-I	2753-S	IS	0.732	0.101
6-L	4528-M	LM	0.964	0.799		1311-A	2812-I	AI	0.952	0.799
6-P	4528-F	PF	0.739	0.114		1311-A	2827-T	AT	0.943	0.779
6-L	4674-V	LV	0.956	0.805		1311-A	2817-S	AS	0.941	0.799
6-P	4674-I	PI	0.766	0.121		1311-A	2825-S	AS	0.935	0.772
6-L	4680-C	LC	0.964	0.805		1311-A	2829-F	AF	0.96	0.812
6-P	4680-S	PS	0.711	0.107		1311-I	2767-I	II	0.837	0.121
6-L	4750-I	LI	0.951	0.785		1311-I	2812-V	IV	0.857	0.121
6-P	4750-V	PV	0.723	0.114		1311-I	2799-K	IK	0.711	0.107
6-L	5194-D	LD	0.9	0.698		1311-I	2827-N	IN	0.837	0.121
6-P	5194-N	PN	0.708	0.114		1311-I	2776-F	IF	0.818	0.121
6-L	5217-Y	LY	0.949	0.805		1311-I	2825-N	IN	0.833	0.101
6-P	5217-F	PF	0.711	0.107		1311-I	2796-L	IL	0.857	0.121
6-L	5094-S	LS	0.91	0.745		1311-I	2718-Q	IQ	0.878	0.121
6-P	5094-T	PT	0.711	0.107		1311-I	2817-A	IA	0.769	0.101
6-L	5098-N	LN	0.96	0.799		1311-A	2831-L	AL	0.833	0.617
6-P	5098-S	PS	0.739	0.114		1311-A	2833-L	AL	0.957	0.826
6-L	5191-E	LE	0.949	0.805		1311-A	2839-C	AC	0.96	0.805
6-P	5191-D	PD	0.711	0.107		1311-I	2839-F	IF	0.909	0.101
6-L	5220-N	LN	0.952	0.805		1311-A	2840-V	AV	0.964	0.819
6-P	5220-T	PT	0.711	0.107		1311-I	2840-L	IL	0.882	0.101
6-L	5223-A	LA	0.952	0.805		1311-A	2842-A	AA	0.865	0.664
6-P	5223-S	PS	0.739	0.114		1311-I	2842-V	IV	0.743	0.087
6-L	5235-A	LA	0.949	0.805		1311-I	2829-L	IL	0.973	0.121
6-P	5235-S	PS	0.711	0.107		1311-I	2831-Q	IQ	0.909	0.101
6-L	6084-D	LD	0.952	0.805		1311-I	2833-I	II	0.909	0.101
6-P	6084-E	PE	0.739	0.114		1311-A	2844-L	AL	0.943	0.779
6-L	6205-S	LS	0.949	0.805		1311-I	2844-A	IA	0.8	0.081
6-P	6205-A	PA	0.711	0.107		1311-A	2850-M	AM	0.932	0.779
6-L	6119-T	LT	0.952	0.805		1311-I	2850-T	IT	0.732	0.101
6-P	6119-S	PS	0.739	0.114		1311-A	2855-L	AL	0.965	0.839
6-L	6245-H	LH	0.943	0.772		1311-I	2855-M	IM	0.909	0.101
6-P	6245-Y	PY	0.741	0.134		1311-A	2857-V	AV	0.783	0.557
6-L	6161-G	LG	0.942	0.765		1311-I	2857-K	IK	0.857	0.121
6-P	6161-N	PN	0.766	0.121		1311-A	2884-D	AD	0.948	0.792
6-L	6304-S	LS	0.956	0.805		1311-I	2884-T	IT	0.909	0.101
6-P	6304-A	PA	0.766	0.121		1311-A	2860-G	AG	0.939	0.772
6-L	6213-N	LN	0.968	0.805		1311-I	2860-D	ID	0.8	0.121
6-P	6213-H	PH	0.84	0.141		1311-A	2862-T	AT	0.943	0.779
6-L	6278-S	LS	0.949	0.805		1311-I	2862-S	IS	0.878	0.121
6-P	6278-T	PT	0.711	0.107		1311-A	2861-Y	AY	0.939	0.772
6-L	6359-H	LH	0.952	0.805		1311-I	2861-F	IF	0.766	0.121
6-P	6359-S	PS	0.711	0.107		1311-A	2872-Q	AQ	0.939	0.779
6-L	6531-A	LA	0.708	0.463		1311-I	2872-D	ID	0.882	0.101
6-P	6531-Q	PQ	0.766	0.121		1311-A	2873-D	AD	0.956	0.799
6-L	6422-T	LT	0.942	0.758		1311-I	2873-G	IG	0.973	0.121
6-P	6422-V	PV	0.776	0.128		1311-A	2863-N	AN	0.939	0.772
6-L	6478-Q	LQ	0.949	0.805		1311-I	2863-S	IS	0.9	0.121
6-P	6478-L	PL	0.711	0.107		1311-A	2909-S	AS	0.843	0.651
6-L	6542-A	LA	0.963	0.792		1311-I	2909-A	IA	0.882	0.101
6-P	6542-T	PT	0.863	0.148		1311-A	2905-R	AR	0.721	0.477
6-L	6519-Y	LY	0.952	0.805		1311-I	2905-T	IT	0.769	0.101
6-P	6519-F	PF	0.739	0.114		1311-A	2912-V	AV	0.948	0.792
6-L	6554-I	LI	0.952	0.805		1311-I	2912-L	IL	0.909	0.101
6-P	6554-L	PL	0.739	0.114		1311-A	2916-I	AI	0.934	0.765
6-L	6581-I	LI	0.96	0.805		1311-I	2916-V	IV	0.75	0.121
6-P	6581-V	PV	0.711	0.107		1311-A	2880-V	AV	0.823	0.624
6-L	6664-T	LT	0.897	0.705		1311-I	2880-A	IA	0.909	0.101
6-P	6664-Q	PQ	0.711	0.107		1311-A	2921-I	AI	0.939	0.772
6-L	6674-V	LV	0.972	0.805		1311-I	2921-V	IV	0.766	0.121
6-P	6674-L	PL	0.84	0.141		1311-A	2924-I	AI	0.948	0.792
6-L	6697-I	LI	0.963	0.792		1311-I	2924-V	IV	0.857	0.121
6-P	6697-V	PV	0.84	0.141		1311-A	2932-V	AV	0.956	0.805
6-L	6670-A	LA	0.783	0.557		1311-I	2932-I	II	0.878	0.121
6-P	6670-K	PK	0.739	0.114		1311-A	2892-G	AG	0.977	0.839
6-L	6667-K	LK	0.956	0.799		1311-I	2892-D	ID	1	0.121
6-P	6667-V	PV	0.711	0.107		1311-A	2965-S	AS	0.94	0.792
6-L	6735-Q	LQ	0.975	0.799		1311-I	2965-T	IT	0.732	0.101
6-P	6735-E	PE	0.824	0.141		1311-A	2985-M	AM	0.921	0.745
6-L	6683-S	LS	0.948	0.792		1311-I	2985-S	IS	0.909	0.101
6-P	6683-A	PA	0.708	0.114		1311-A	2997-L	AL	0.952	0.799
6-L	6691-F	LF	0.949	0.805		1311-I	2997-V	IV	0.857	0.121
6-P	6691-Y	PY	0.711	0.107		1311-A	3002-I	AI	0.941	0.799
6-L	6698-I	LI	0.956	0.805		1311-I	3002-V	IV	0.789	0.101
6-P	6698-V	PV	0.766	0.121		1311-A	3005-S	AS	0.944	0.785
6-L	6763-M	LM	0.988	0.805		1311-I	3005-E	IE	0.857	0.121
6-P	6763-L	PL	0.945	0.174		1311-A	3006-E	AE	0.948	0.792
6-L	6711-D	LD	0.972	0.805		1311-I	3006-S	IS	0.769	0.101
6-P	6711-N	PN	0.766	0.121		1311-A	3068-E	AE	0.943	0.779
6-L	6714-D	LD	0.948	0.799		1311-I	3068-D	ID	0.783	0.121
6-P	6714-E	PE	0.711	0.107		1311-A	3040-A	AA	0.939	0.772
6-L	6891-N	LN	0.98	0.805		1311-I	3040-S	IS	0.766	0.121
6-P	6891-S	PS	0.711	0.107		1311-A	3057-L	AL	0.956	0.805
6-L	6837-A	LA	0.955	0.785		1311-I	3057-V	IV	0.878	0.121
6-P	6837-T	PT	0.8	0.134		1311-A	3003-S	AS	0.948	0.792
6-L	6859-A	LA	0.964	0.805		1311-I	3003-A	IA	0.909	0.101
6-P	6859-S	PS	0.816	0.134		1311-A	3072-A	AA	0.939	0.772
6-L	6894-I	LI	0.988	0.805		1311-I	3072-S	IS	0.783	0.121
6-P	6894-L	PL	0.945	0.174		1311-A	3086-I	AI	0.939	0.772
6-L	7011-L	LL	0.98	0.805		1311-I	3086-L	IL	0.837	0.121
6-P	7011-I	PI	0.906	0.161		1311-A	3089-I	AI	0.937	0.799
6-L	6893-V	LV	0.976	0.805		1311-I	3089-M	IM	0.737	0.094
6-P	6893-T	PT	0.863	0.148		1311-A	3083-M	AM	0.93	0.758
6-L	7027-V	LV	0.975	0.779		1311-I	3083-V	IV	0.75	0.101
6-P	7027-I	PI	0.9	0.181		1311-A	3106-V	AV	0.924	0.772
6-L	6996-H	LH	0.964	0.805		1311-I	3106-I	II	0.789	0.101
6-P	6996-N	PN	0.766	0.121		1311-A	3094-V	AV	0.932	0.785
6-L	7046-S	LS	0.984	0.805		1311-I	3094-I	II	0.769	0.101
6-P	7046-A	PA	0.926	0.168		1311-A	3087-A	AA	0.93	0.758
6-L	7081-T	LT	0.971	0.785		1311-A	3102-V	AV	0.939	0.772
6-P	7081-V	PV	0.906	0.161		1311-A	3097-V	AV	0.937	0.792
6-L	7016-K	LK	0.98	0.805		1311-A	3125-K	AK	0.952	0.799
6-P	7016-Q	PQ	0.885	0.154		1311-A	3134-N	AN	0.952	0.799
6-L	7134-E	LE	0.98	0.805		1311-A	3139-A	AA	0.956	0.805
6-P	7134-S	PS	0.885	0.154		1311-A	3115-L	AL	0.952	0.799
6-L	7130-Y	LY	0.976	0.805		1311-I	3097-I	II	0.789	0.101
6-P	7130-L	PL	0.885	0.154		1311-I	3125-R	IR	0.857	0.121
6-L	7074-K	LK	0.98	0.805		1311-I	3102-I	II	0.783	0.121
6-P	7074-R	PR	0.816	0.134		1311-I	3087-T	IT	0.878	0.121
6-L	7067-V	LV	0.771	0.53		1311-A	3141-A	AA	0.945	0.805
6-P	7067-C	PC	0.885	0.154		1311-A	3150-I	AI	0.939	0.779
6-L	7123-N	LN	0.984	0.805		1311-A	3154-A	AA	0.926	0.752
6-P	7123-G	PG	0.816	0.134		1311-A	3112-I	AI	0.928	0.779
6-L	7177-A	LA	0.765	0.523		1311-A	3156-A	AA	0.956	0.805
6-P	7177-V	PV	0.766	0.121		1311-A	3119-A	AA	0.943	0.779
6-L	7182-G	LG	0.76	0.51		1311-A	3167-F	AF	0.96	0.805
6-P	7182-V	PV	0.816	0.134		1311-I	3167-I	II	0.882	0.101
6-L	7179-E	LE	0.829	0.584		1311-I	3150-V	IV	0.818	0.121
6-P	7179-S	PS	0.75	0.121		1311-I	3134-S	IS	0.857	0.121
6-L	7180-G	LG	0.752	0.51		1311-I	3141-T	IT	0.789	0.101
6-P	7180-Q	PQ	0.766	0.121		1311-I	3156-V	IV	0.789	0.101
6-L	7185-S	LS	0.762	0.517		1311-I	3139-F	IF	0.789	0.101
6-P	7185-T	PT	0.778	0.141		1311-I	3115-V	IV	0.839	0.087
6-L	7196-S	LS	0.888	0.664		1311-I	3154-T	IT	0.75	0.121
6-P	7196-N	PN	0.816	0.134		1311-I	3112-V	IV	0.714	0.101
6-L	7212-D	LD	0.867	0.658		1311-I	3119-L	IL	0.857	0.121
6-P	7212-S	PS	0.739	0.114		1311-A	3175-F	AF	0.952	0.799
6-L	7266-V	LV	0.96	0.799		1311-A	3188-F	AF	0.932	0.779
6-P	7266-I	PI	0.75	0.121		1311-A	3202-I	AI	0.943	0.779
6-L	7274-S	LS	0.936	0.732		1311-A	3185-L	AL	0.948	0.792
6-P	7274-T	PT	0.769	0.168		1311-A	3189-A	AA	0.944	0.785
6-L	7289-S	LS	0.952	0.732		1311-I	3189-V	IV	0.837	0.121
6-P	7289-A	PA	0.792	0.128		1311-A	3204-V	AV	0.938	0.805
6-L	7276-F	LF	0.732	0.477		1311-I	3204-I	II	0.714	0.067
6-P	7276-L	PL	0.758	0.168		1311-A	3192-S	AS	0.952	0.799
6-L	7283-A	LA	0.807	0.591		1311-I	3192-T	IT	0.857	0.121
6-P	7283-L	PL	0.766	0.121		1311-I	3175-L	IL	0.857	0.121
6-L	7301-L	LL	0.909	0.671		1311-I	3188-M	IM	0.769	0.101
6-P	7301-F	PF	0.824	0.188		1311-I	3202-V	IV	0.737	0.094
6-L	7304-E	LE	0.733	0.47		1311-A	3194-I	AI	0.956	0.805
6-P	7304-D	PD	0.772	0.148		1311-I	3194-L	IL	0.878	0.121
6-L	7310-S	LS	0.912	0.691		1311-A	3205-F	AF	0.943	0.779
6-P	7310-Y	PY	0.766	0.121		1311-I	3205-I	II	0.732	0.101
6-L	7316-Q	LQ	0.901	0.671		1311-A	3230-T	AT	0.952	0.799
6-P	7316-N	PN	0.75	0.121		1311-I	3230-S	IS	0.857	0.121
6-L	7314-G	LG	0.833	0.604		1311-A	3201-A	AA	0.898	0.711
6-P	7314-H	PH	0.766	0.121		1311-I	3201-I	II	0.769	0.101
6-L	7326-W	LW	0.956	0.805		1311-A	3209-L	AL	0.927	0.772
6-P	7326-F	PF	0.766	0.121		1311-I	3209-T	IT	0.75	0.101
6-L	7325-W	LW	0.956	0.805		1311-A	3213-H	AH	0.952	0.799
6-P	7325-E	PE	0.766	0.121		1311-I	3213-Y	IY	0.857	0.121
6-L	7330-Q	LQ	0.776	0.51		1311-A	3255-E	AE	0.977	0.839
6-P	7330-S	PS	0.776	0.128		1311-I	3255-D	ID	1	0.121
6-L	7423-S	LS	0.794	0.557		1311-A	3256-T	AT	0.964	0.819
6-P	7423-R	PR	0.8	0.134		1311-I	3256-V	IV	0.973	0.121
6-L	7422-F	LF	0.9	0.698		1311-A	3280-L	AL	0.944	0.785
6-P	7422-H	PH	0.792	0.128		1311-I	3280-M	IM	0.818	0.121
6-L	7428-W	LW	0.964	0.805		1311-A	3368-A	AA	0.914	0.752
6-P	7428-P	PP	0.792	0.128		1311-I	3368-S	IS	0.909	0.101
6-L	7434-N	LN	0.768	0.51		1311-A	3387-S	AS	0.939	0.772
6-P	7434-G	PG	0.766	0.121		1311-I	3387-N	IN	0.766	0.121
6-L	7436-L	LL	0.737	0.47		1311-A	3410-R	AR	0.936	0.785
6-P	7436-T	PT	0.766	0.121		1311-I	3410-K	IK	0.714	0.101
6-L	7454-M	LM	0.949	0.805		1311-I	3185-I	II	0.857	0.101
6-P	7454-L	PL	0.711	0.107		1311-A	3408-L	AL	0.948	0.792
6-L	7485-N	LN	0.711	0.463		1311-I	3408-V	IV	0.878	0.121
6-P	7485-T	PT	0.792	0.128		1311-A	3416-S	AS	0.952	0.792
6-L	7475-A	LA	0.933	0.705		1311-I	3416-A	IA	0.818	0.121
6-P	7475-S	PS	0.795	0.195		1311-A	3357-T	AT	0.939	0.772
6-L	7477-L	LL	0.96	0.805		1311-I	3357-V	IV	0.769	0.101
6-P	7477-T	PT	0.739	0.114		1311-A	3608-I	AI	0.957	0.826
6-L	7484-F	LF	0.956	0.799		1311-I	3608-L	IL	0.882	0.101
6-P	7484-L	PL	0.711	0.107		1311-A	3456-H	AH	0.804	0.591
6-L	7487-D	LD	0.723	0.456		1311-I	3456-F	IF	0.769	0.101
6-P	7487-E	PE	0.711	0.107		1311-A	3629-G	AG	0.941	0.799
6-L	7503-E	LE	0.885	0.671		1311-I	3629-S	IS	0.769	0.101
6-P	7503-S	PS	0.84	0.141		1311-A	3630-K	AK	0.917	0.745
6-L	7635-S	LS	0.87	0.671		1311-A	3589-A	AA	0.937	0.792
6-P	7635-L	PL	0.766	0.121		1311-I	3589-S	IS	0.789	0.101
6-L	7636-H	LH	0.732	0.503		1311-A	3524-L	AL	0.952	0.799
6-P	7636-F	PF	0.75	0.121		1311-I	3630-A	IA	0.857	0.121
6-L	7718-Q	LQ	0.951	0.779		1311-A	3633-K	AK	0.952	0.792
6-P	7718-K	PK	0.731	0.128		1311-A	3607-T	AT	0.948	0.792
6-L	7769-S	LS	0.941	0.745		1311-A	3634-I	AI	0.939	0.772
6-P	7769-T	PT	0.774	0.161		1311-I	3524-V	IV	0.973	0.121
6-L	7911-M	LM	0.968	0.805		1311-A	3631-F	AF	0.941	0.799
6-P	7911-L	PL	0.816	0.134		1311-A	3635-V	AV	0.96	0.812
6-L	7997-T	LT	1	0.805		1311-A	3642-M	AM	0.912	0.732
6-P	7997-S	PS	1	0.195		1311-I	3633-R	IR	0.818	0.121
6-L	7972-M	LM	0.983	0.779		1311-A	3652-I	AI	0.937	0.792
6-P	7972-I	PI	0.881	0.174		1311-I	3607-A	IA	0.878	0.121
6-L	8018-M	LM	0.968	0.805		1311-I	3634-T	IT	0.857	0.121
6-P	8018-I	PI	0.816	0.134		1311-A	3675-L	AL	0.93	0.758
6-L	8059-A	LA	0.956	0.805		1311-A	3678-M	AM	0.934	0.765
6-P	8059-S	PS	0.766	0.121		1311-I	3635-I	II	0.857	0.101
6-L	8272-Y	LY	0.963	0.792		1311-I	3631-V	IV	0.882	0.101
6-P	8272-H	PH	0.83	0.148		1311-I	3652-V	IV	0.789	0.101
6-L	8285-S	LS	0.996	0.799		1311-I	3642-L	IL	0.706	0.121
6-P	8285-H	PH	0.945	0.174		1311-A	3680-I	AI	0.729	0.497
6-L	8295-S	LS	0.983	0.799		1311-I	3675-M	IM	0.857	0.101
6-P	8295-E	PE	0.84	0.141		1311-A	3687-L	AL	0.944	0.785
6-L	8317-I	LI	0.971	0.799		1311-A	3686-L	AL	0.96	0.805
6-P	8317-V	PV	0.885	0.154		1311-I	3678-I	II	0.769	0.101
6-L	8417-L	LL	0.972	0.805		1311-A	3681-A	AA	0.941	0.799
6-P	8417-M	PM	0.863	0.148		1311-A	3683-C	AC	0.948	0.792
6-L	8431-A	LA	0.894	0.651		1311-A	3727-E	AE	0.94	0.792
6-P	8431-C	PC	0.84	0.141		1311-A	3729-A	AA	0.952	0.792
6-L	8484-S	LS	0.95	0.758		1311-A	3736-Y	AY	0.965	0.839
6-P	8484-D	PD	0.816	0.134		1311-A	3737-R	AR	0.948	0.792
6-L	8470-I	LI	0.98	0.805		1311-I	3737-K	IK	0.837	0.121
6-P	8470-V	PV	0.906	0.161		1311-I	3686-M	IM	0.821	0.107
6-L	8494-L	LL	0.964	0.799		1311-I	3729-V	IV	0.732	0.101
6-P	8494-I	PI	0.84	0.141		1311-I	3736-F	IF	0.875	0.094
6-L	8481-S	LS	0.925	0.705		1311-I	3683-F	IF	0.769	0.101
6-P	8481-T	PT	0.816	0.134		1311-I	3727-D	ID	0.732	0.101
6-L	8479-N	LN	0.964	0.799		1311-I	3681-S	IS	0.769	0.101
6-P	8479-D	PD	0.816	0.134		1311-I	3680-M	IM	0.837	0.121
6-L	8483-A	LA	0.983	0.799		1311-I	3687-F	IF	0.818	0.121
6-P	8483-S	PS	0.816	0.134		1311-A	3748-L	AL	0.939	0.772
6-L	8487-H	LH	0.95	0.765		1311-A	3763-A	AA	0.952	0.799
6-P	8487-R	PR	0.764	0.141		1311-I	3763-G	IG	0.829	0.114
6-L	8524-A	LA	0.97	0.765		1311-A	3796-V	AV	0.944	0.785
6-P	8524-T	PT	0.816	0.134		1311-A	3774-I	AI	0.952	0.799
6-L	8486-V	LV	0.951	0.785		1311-I	3748-V	IV	0.909	0.101
6-P	8486-I	PI	0.792	0.128		1311-A	3825-Y	AY	0.944	0.785
6-L	8485-T	LT	0.992	0.799		1311-I	3825-C	IC	0.818	0.121
6-P	8485-S	PS	0.945	0.174		1311-I	3796-I	II	0.818	0.121
6-L	8526-H	LH	0.835	0.577		1311-A	3827-L	AL	0.93	0.758
6-P	8526-K	PK	0.808	0.141		1311-A	3828-L	AL	0.949	0.812
6-L	8534-Y	LY	0.959	0.779		1311-A	3816-A	AA	0.952	0.799
6-P	8534-S	PS	0.816	0.134		1311-I	3774-L	IL	0.769	0.101
6-L	8550-I	LI	0.988	0.799		1311-A	3848-C	AC	0.944	0.785
6-P	8550-V	PV	0.947	0.181		1311-A	3820-V	AV	0.95	0.772
6-L	8538-Q	LQ	0.976	0.805		1311-A	3810-I	AI	0.941	0.799
6-P	8538-H	PH	0.816	0.134		1311-A	3850-C	AC	0.952	0.799
6-L	8561-M	LM	0.943	0.718		1311-I	3827-I	II	0.8	0.121
6-P	8561-L	PL	1	0.195		1311-I	3828-F	IF	0.811	0.101
6-L	8577-I	LI	0.776	0.51		1311-I	3816-G	IG	0.857	0.121
6-P	8577-S	PS	0.711	0.107		1311-A	3906-I	AI	0.947	0.839
6-L	8587-C	LC	0.98	0.805		1311-I	3820-M	IM	0.837	0.121
6-P	8587-L	PL	0.739	0.114		1311-I	3850-T	IT	0.857	0.121
6-L	8625-D	LD	0.987	0.792		1311-I	3810-V	IV	0.769	0.101
6-P	8625-S	PS	0.84	0.141		1311-I	3848-F	IF	0.818	0.121
6-L	8626-T	LT	0.968	0.805		1311-I	3906-V	IV	0.714	0.067
6-P	8626-S	PS	0.84	0.141		1311-A	4491-E	AE	0.925	0.792
6-L	8607-V	LV	0.968	0.805		1311-I	4491-D	ID	0.71	0.074
6-P	8607-L	PL	0.84	0.141		1311-A	4549-V	AV	0.954	0.839
6-L	8640-L	LL	0.988	0.805		1311-I	4549-K	IK	0.759	0.074
6-P	8640-S	PS	0.711	0.107		1311-A	4557-V	AV	0.943	0.826
6-L	8639-K	LK	0.938	0.711		1311-I	4557-I	II	0.71	0.074
6-P	8639-I	PI	0.945	0.174		1311-A	4703-A	AA	0.938	0.819
6-L	8654-H	LH	1	0.805		1311-I	4703-T	IT	0.759	0.074
6-P	8654-E	PE	0.945	0.174		1311-A	4708-M	AM	0.909	0.772
6-L	8669-E	LE	0.968	0.805		1311-I	4708-V	IV	0.733	0.074
6-P	8669-S	PS	0.84	0.141		1311-A	4684-I	AI	0.947	0.839
6-L	8660-Y	LY	0.968	0.805		1311-I	4684-V	IV	0.714	0.067
6-L	8650-S	LS	1	0.805		1311-A	4732-C	AC	0.869	0.711
6-P	8650-T	PT	0.84	0.141		1311-I	4732-K	IK	0.759	0.074
6-P	8660-C	PC	0.84	0.141		1311-A	6113-E	AE	0.908	0.765
6-L	8652-D	LD	0.929	0.698		1311-I	6113-P	IP	0.733	0.074
6-P	8652-K	PK	0.926	0.168		1311-A	6117-E	AE	0.951	0.839
6-L	8675-E	LE	0.955	0.785		1311-I	6117-D	ID	0.759	0.074
6-P	8675-Y	PY	0.84	0.141		1311-A	6216-V	AV	0.951	0.839
6-L	8688-A	LA	0.984	0.805		1311-I	6216-I	II	0.759	0.074
6-P	8688-V	PV	0.711	0.107		1311-A	6381-A	AA	0.951	0.839
6-L	8698-W	LW	0.964	0.805		1311-I	6381-S	IS	0.759	0.074
6-P	8698-D	PD	0.816	0.134		1311-A	6495-I	AI	0.947	0.832
6-L	8687-N	LN	0.971	0.792		1311-I	6495-V	IV	0.733	0.074
6-P	8687-H	PH	0.885	0.154		1311-A	6629-S	AS	0.947	0.832
6-L	8700-K	LK	0.996	0.799		1311-I	6629-A	IA	0.759	0.074
6-P	8700-E	PE	0.792	0.128		1311-A	6735-Q	AQ	0.956	0.799
6-L	8696-L	LL	0.987	0.785		1311-I	6735-E	IE	0.75	0.101
6-P	8696-I	PI	0.885	0.154		1311-A	6763-M	AM	0.944	0.785
6-L	8792-V	LV	0.967	0.779		1311-I	6763-L	IL	0.818	0.121
6-P	8792-F	PF	0.906	0.161		1311-A	6859-A	AA	0.945	0.805
6-L	8814-A	LA	0.948	0.799		1311-I	6859-S	IS	0.789	0.101
6-P	8814-S	PS	0.739	0.114		1311-A	6890-E	AE	0.965	0.839
6-L	8791-T	LT	0.98	0.805		1311-I	6890-D	ID	0.909	0.101
6-P	8791-S	PS	0.906	0.161		1311-A	6891-N	AN	0.952	0.799
6-L	8805-E	LE	0.943	0.725		1311-I	6891-S	IS	0.882	0.101
6-P	8805-R	PR	0.84	0.141		1311-A	6893-V	AV	0.956	0.805
6-L	8806-G	LG	0.945	0.752		1311-I	6893-T	IT	0.85	0.114
6-P	8806-W	PW	0.84	0.141		1311-A	6837-A	AA	0.952	0.799
6-L	8889-V	LV	0.984	0.805		1311-I	6837-T	IT	0.923	0.121
6-P	8889-I	PI	0.906	0.161		1311-A	6894-I	AI	0.944	0.785
6-L	8853-S	LS	0.964	0.805		1311-I	6894-L	IL	0.818	0.121
6-P	8853-A	PA	0.816	0.134		1311-A	6996-H	AH	0.969	0.826
6-L	8846-M	LM	0.996	0.805		1311-I	6996-N	IN	1	0.121
6-P	8846-C	PC	0.816	0.134		1311-A	7011-L	AL	0.952	0.799
6-L	8900-I	LI	0.98	0.805		1311-I	7011-I	II	0.857	0.121
6-P	8900-L	PL	0.906	0.161		1311-A	7016-K	AK	0.952	0.799
6-L	8843-A	LA	0.96	0.799		1311-I	7016-Q	IQ	0.878	0.121
6-P	8843-T	PT	0.816	0.134		1311-A	7046-S	AS	0.948	0.792
6-L	8865-V	LV	0.98	0.805		1311-I	7046-A	IA	0.837	0.121
6-P	8865-I	PI	0.906	0.161		1311-A	7067-V	AV	0.79	0.557
6-L	8968-S	LS	0.976	0.805		1311-I	7067-C	IC	0.878	0.121
6-P	8968-H	PH	0.816	0.134		1311-A	7074-K	AK	0.952	0.799
6-L	8947-M	LM	0.962	0.765		1311-I	7074-R	IR	0.789	0.101
6-P	8947-L	PL	0.852	0.174		1311-A	7081-T	AT	0.935	0.772
6-L	9027-N	LN	0.967	0.792		1311-I	7081-V	IV	0.857	0.121
6-P	9027-S	PS	0.816	0.134		1311-A	7130-Y	AY	0.956	0.805
6-L	8938-R	LR	0.968	0.805		1311-I	7130-L	IL	0.878	0.121
6-P	8938-H	PH	0.84	0.141		1311-A	7134-E	AE	0.952	0.799
6-L	8958-I	LI	0.964	0.805		1311-I	7134-S	IS	0.878	0.121
6-P	8958-L	PL	0.816	0.134		1311-A	7123-N	AN	0.948	0.792
6-L	9002-T	LT	0.911	0.725		1311-I	7123-G	IG	0.789	0.101
6-P	9002-G	PG	0.816	0.134		1311-A	7148-V	AV	0.926	0.758
6-L	9010-N	LN	0.979	0.799		1311-I	7148-I	II	0.824	0.094
6-P	9010-S	PS	0.816	0.134		1311-A	7178-Q	AQ	0.727	0.51
6-L	9025-G	LG	0.975	0.799		1311-I	7178-N	IN	0.714	0.067
6-P	9025-S	PS	0.792	0.128		1311-A	7179-E	AE	0.791	0.57
6-L	8964-M	LM	0.964	0.805		1311-I	7179-S	IS	0.703	0.087
6-P	8964-I	PI	0.816	0.134		1311-A	7182-G	AG	0.741	0.51
6-L	9001-G	LG	0.964	0.799		1311-I	7182-V	IV	0.737	0.094
6-P	9001-A	PA	0.766	0.121		1311-A	7190-P	AP	0.855	0.651
6-L	9067-G	LG	0.988	0.799		1311-I	7190-L	IL	0.759	0.074
6-P	9067-E	PE	0.8	0.134		1311-A	7177-A	AA	0.737	0.517
6-L	9099-E	LE	0.943	0.725		1311-I	7177-V	IV	0.722	0.087
6-P	9099-D	PD	0.766	0.121		1311-A	7207-D	AD	0.857	0.685
6-L	9188-N	LN	0.944	0.799		1311-I	7207-T	IT	0.714	0.067
6-P	9188-A	PA	0.711	0.107		1311-A	7180-G	AG	0.744	0.517
6-L	9156-S	LS	0.983	0.779		1311-I	7180-Q	IQ	0.722	0.087
6-P	9156-G	PG	0.792	0.128		1311-A	7217-T	AT	0.847	0.651
6-L	9228-G	LG	0.964	0.805		1311-I	7217-S	IS	0.714	0.067
6-P	9228-N	PN	0.816	0.134		1311-A	7229-T	AT	0.943	0.832
6-L	9130-V	LV	0.968	0.805		1311-I	7229-S	IS	0.714	0.067
6-P	9130-I	PI	0.84	0.141		1311-A	7244-Y	AY	0.723	0.49
6-L	9167-V	LV	0.947	0.772		1311-I	7244-R	IR	0.727	0.107
6-P	9167-I	PI	0.764	0.141		1311-A	7263-K	AK	0.894	0.738
6-L	9229-N	LN	0.96	0.799		1311-I	7263-H	IH	0.733	0.074
6-P	9229-S	PS	0.792	0.128		1311-A	7266-V	AV	0.941	0.799
6-L	9249-S	LS	1	0.805		1311-I	7266-I	II	0.703	0.087
6-P	9249-G	PG	0.816	0.134		1311-A	7283-A	AA	0.789	0.591
6-L	9250-G	LG	0.984	0.805		1311-I	7283-L	IL	0.722	0.087
6-P	9250-N	PN	0.816	0.134		1311-A	7289-S	AS	0.889	0.698
6-L	9271-V	LV	0.956	0.805		1311-I	7289-A	IA	0.703	0.087
6-P	9271-M	PM	0.739	0.114		1311-A	7309-V	AV	0.912	0.765
6-L	9241-N	LN	0.9	0.698		1311-I	7309-G	IG	0.714	0.067
6-P	9241-T	PT	0.76	0.128		1311-A	7306-M	AM	0.738	0.51
6-L	9254-T	LT	0.949	0.805		1311-I	7306-Y	IY	0.714	0.067
6-P	9254-A	PA	0.711	0.107		1311-A	7310-S	AS	0.874	0.678
6-L	9253-E	LE	0.988	0.805		1311-I	7310-Y	IY	0.722	0.087
6-P	9253-D	PD	0.945	0.174		1311-A	7314-G	AG	0.824	0.611
6-L	9382-Q	LQ	0.968	0.805		1311-I	7314-H	IH	0.722	0.087
6-P	9382-N	PN	0.711	0.107		1311-A	7316-Q	AQ	0.846	0.644
6-L	9386-N	LN	0.944	0.799		1311-I	7316-N	IN	0.703	0.087
6-P	9386-Q	PQ	0.711	0.107		1311-A	7322-W	AW	0.938	0.805
6-L	9371-H	LH	0.956	0.805		1311-I	7322-S	IS	0.714	0.067
6-P	9371-T	PT	0.711	0.107		1311-A	7326-W	AW	0.938	0.805
6-L	9442-R	LR	0.983	0.799		1311-I	7326-F	IF	0.722	0.087
6-P	9442-K	PK	0.929	0.174		1311-A	7325-W	AW	0.938	0.805
6-L	9427-P	LP	0.964	0.805		1311-I	7325-E	IE	0.722	0.087
6-P	9427-Q	PQ	0.816	0.134		1311-A	7327-W	AW	0.945	0.805
6-L	9413-T	LT	0.946	0.765		1311-I	7327-A	IA	0.8	0.081
6-P	9413-A	PA	0.863	0.148		1311-A	7324-W	AW	0.938	0.805
6-L	9437-M	LM	0.992	0.792		1311-I	7324-R	IR	0.714	0.067
6-P	9437-L	PL	1	0.195		1311-A	7333-F	AF	0.827	0.611
6-L	9452-S	LS	0.975	0.799		1311-I	7333-A	IA	0.839	0.087
6-P	9452-W	PW	0.906	0.161		1311-A	7332-A	AA	0.911	0.752
6-L	9451-A	LA	0.971	0.792		1311-I	7332-Y	IY	0.714	0.067
6-P	9451-W	PW	0.906	0.161		1311-A	7345-Q	AQ	0.716	0.483
6-L	9446-N	LN	0.873	0.644		1311-I	7345-M	IM	0.714	0.067
6-P	9446-Q	PQ	0.885	0.154		1311-A	7347-D	AD	0.904	0.758
8-V	56-L	VL	0.918	0.711		1311-I	7347-N	IN	0.733	0.074
8-F	56-V	FV	0.906	0.161		1311-A	7358-N	AN	0.901	0.732
8-V	48-N	VN	0.949	0.691		1311-I	7358-L	IL	0.714	0.067
8-F	48-D	FD	0.926	0.168		1311-A	7405-K	AK	0.893	0.732
8-V	44-E	VE	0.938	0.711		1311-I	7405-E	IE	0.714	0.067
8-F	44-Q	FQ	0.982	0.188		1311-A	7422-F	AF	0.873	0.691
8-V	79-T	VT	0.938	0.711		1311-I	7422-H	IH	0.703	0.087
8-F	79-A	FA	1	0.195		1311-A	7421-M	AM	0.7	0.47
8-V	78-S	VS	0.936	0.685		1311-I	7421-I	II	0.714	0.067
8-F	78-T	FT	0.906	0.161		1311-A	7423-S	AS	0.785	0.564
8-V	80-N	VN	0.871	0.591		1311-I	7423-R	IR	0.769	0.101
8-F	80-P	FP	0.964	0.181		1311-A	7427-W	AW	0.945	0.805
8-V	77-L	VL	0.831	0.544		1311-I	7427-M	IM	0.714	0.067
8-F	77-R	FR	0.78	0.154		1311-A	7428-W	AW	0.945	0.805
8-V	120-N	VN	0.959	0.711		1311-I	7428-P	IP	0.757	0.094
8-F	120-K	FK	1	0.195		1311-A	7426-W	AW	0.945	0.805
8-V	85-V	VV	0.922	0.711		1311-I	7426-P	IP	0.714	0.067
8-F	85-M	FM	0.926	0.168		1311-A	7425-T	AT	0.768	0.544
8-V	84-K	VK	0.942	0.711		1311-I	7425-D	ID	0.839	0.087
8-F	84-V	FV	0.926	0.168		1311-A	7434-N	AN	0.719	0.49
8-V	102-I	VI	0.773	0.47		1311-I	7434-G	IG	0.722	0.087
8-F	102-E	FE	0.982	0.188		1311-A	7438-E	AE	0.716	0.483
8-V	116-I	VI	0.889	0.671		1311-I	7438-F	IF	0.714	0.067
8-F	116-V	FV	0.793	0.154		1311-A	7503-E	AE	0.857	0.664
8-V	138-I	VI	0.914	0.711		1311-I	7503-S	IS	0.821	0.107
8-F	138-A	FA	0.816	0.134		1311-A	7540-V	AV	0.958	0.839
8-V	158-E	VE	0.91	0.711		1311-I	7540-I	II	0.839	0.087
8-F	158-Q	FQ	0.84	0.141		1311-A	7875-S	AS	0.947	0.832
8-V	170-L	VL	0.938	0.711		1311-I	7875-A	IA	0.759	0.074
8-F	170-T	FT	0.906	0.161		1311-A	7997-T	AT	0.939	0.772
8-V	157-Y	VY	0.93	0.711		1311-I	7997-S	IS	0.766	0.121
8-F	157-F	FF	0.964	0.181		1311-A	8018-M	AM	0.941	0.799
8-V	212-M	VM	0.938	0.711		1311-I	8018-I	II	0.789	0.101
8-F	212-S	FS	0.926	0.168		1311-A	8268-E	AE	0.933	0.792
8-V	211-S	VS	0.884	0.691		1311-I	8268-D	ID	0.714	0.067
8-F	211-A	FA	0.711	0.107		1311-A	8272-Y	AY	0.928	0.779
8-V	224-S	VS	0.918	0.711		1311-I	8272-H	IH	0.714	0.101
8-F	224-T	FT	0.906	0.161		1311-A	8295-S	AS	0.947	0.785
8-V	182-V	VV	0.854	0.591		1311-I	8295-E	IE	0.769	0.101
8-F	182-Y	FY	1	0.195		1311-A	8431-A	AA	0.829	0.617
8-V	174-T	VT	0.85	0.591		1311-I	8431-C	IC	0.769	0.101
8-V	251-H	VH	0.912	0.691		1311-A	8470-I	AI	0.952	0.799
8-V	259-S	VS	0.921	0.705		1311-I	8470-V	IV	0.857	0.121
8-F	174-M	FM	0.75	0.121		1311-A	8469-S	AS	0.704	0.463
8-V	223-E	VE	0.914	0.711		1311-I	8469-T	IT	1	0.121
8-F	251-L	FL	0.76	0.128		1311-A	8472-R	AR	0.813	0.597
8-F	259-L	FL	0.84	0.141		1311-I	8472-L	IL	0.875	0.094
8-V	272-K	VK	0.906	0.711		1311-A	8474-P	AP	0.939	0.772
8-V	280-K	VK	0.924	0.691		1311-I	8474-Q	IQ	0.875	0.094
8-V	281-V	VV	0.91	0.711		1311-A	8476-K	AK	0.96	0.805
8-F	223-D	FD	0.792	0.128		1311-I	8476-E	IE	0.909	0.101
8-V	283-V	VV	0.901	0.705		1311-A	8479-N	AN	0.937	0.792
8-V	294-E	VE	0.897	0.705		1311-I	8479-D	ID	0.737	0.094
8-F	272-N	FN	0.766	0.121		1311-A	8478-E	AE	0.774	0.55
8-F	280-T	FT	0.912	0.174		1311-I	8478-K	IK	0.882	0.101
8-V	293-T	VT	0.922	0.711		1311-A	8484-S	AS	0.905	0.738
8-F	281-I	FI	0.863	0.148		1311-I	8484-D	ID	0.737	0.094
8-V	327-D	VD	0.934	0.711		1311-A	8481-S	AS	0.879	0.685
8-V	329-V	VV	0.879	0.631		1311-I	8481-T	IT	0.789	0.101
8-V	334-C	VC	0.933	0.705		1311-A	8485-T	AT	0.939	0.772
8-F	294-D	FD	0.8	0.134		1311-I	8485-S	IS	0.773	0.114
8-F	283-T	FT	0.816	0.134		1311-A	8486-V	AV	0.924	0.779
8-F	293-L	FL	0.84	0.141		1311-I	8486-I	II	0.703	0.087
8-F	327-G	FG	0.808	0.141		1311-A	8494-L	AL	0.937	0.792
8-V	368-M	VM	0.922	0.711		1311-I	8494-I	II	0.769	0.101
8-F	329-T	FT	0.906	0.161		1311-A	8526-H	AH	0.777	0.55
8-V	375-Q	VQ	0.922	0.711		1311-I	8526-K	IK	0.732	0.101
8-V	362-T	VT	0.908	0.664		1311-A	8524-A	AA	0.908	0.732
8-F	334-G	FG	1	0.195		1311-I	8524-T	IT	0.737	0.094
8-F	368-I	FI	0.906	0.161		1311-A	8538-Q	AQ	0.956	0.805
8-V	385-V	VV	0.905	0.705		1311-I	8538-H	IH	0.789	0.101
8-V	376-D	VD	0.846	0.591		1311-A	8550-I	AI	0.935	0.772
8-V	394-I	VI	0.89	0.705		1311-I	8550-V	IV	0.783	0.121
8-V	387-D	VD	0.922	0.711		1311-A	8534-Y	AY	0.947	0.785
8-F	362-Q	FQ	0.885	0.154		1311-I	8534-S	IS	0.789	0.101
8-F	375-H	FH	0.906	0.161		1311-A	8561-M	AM	0.879	0.685
8-V	393-N	VN	0.924	0.698		1311-I	8561-L	IL	0.766	0.121
8-V	395-E	VE	0.93	0.711		1311-A	8581-C	AC	0.943	0.779
8-V	391-H	VH	0.916	0.698		1311-I	8581-V	IV	0.909	0.101
8-V	406-C	VC	0.938	0.711		1311-A	8607-V	AV	0.941	0.799
8-V	421-R	VR	0.926	0.711		1311-I	8607-L	IL	0.769	0.101
8-F	394-L	FL	0.766	0.121		1311-A	8626-T	AT	0.941	0.799
8-F	385-L	FL	0.816	0.134		1311-I	8626-S	IS	0.769	0.101
8-F	376-N	FN	0.763	0.195		1311-A	8625-D	AD	0.926	0.758
8-F	387-E	FE	0.926	0.168		1311-I	8625-S	IS	0.769	0.101
8-V	439-I	VI	0.926	0.711		1311-A	8641-K	AK	0.926	0.752
8-F	395-K	FK	0.945	0.174		1311-I	8641-E	IE	0.875	0.094
8-F	393-G	FG	0.982	0.188		1311-A	8640-L	AL	0.927	0.772
8-F	391-E	FE	0.906	0.161		1311-I	8640-S	IS	0.882	0.101
8-F	406-A	FA	0.906	0.161		1311-A	8650-S	AS	0.939	0.772
8-V	440-T	VT	0.924	0.691		1311-I	8650-T	IT	0.769	0.101
8-F	421-C	FC	0.906	0.161		1311-A	8660-Y	AY	0.941	0.799
8-V	444-V	VV	0.93	0.711		1311-I	8660-C	IC	0.769	0.101
8-V	443-N	VN	0.926	0.711		1311-A	8669-E	AE	0.941	0.799
8-F	439-V	FV	0.945	0.174		1311-I	8669-S	IS	0.769	0.101
8-V	450-D	VD	0.918	0.711		1311-A	8665-G	AG	0.965	0.839
8-V	449-E	VE	0.93	0.711		1311-I	8665-S	IS	0.909	0.101
8-V	457-R	VR	0.918	0.711		1311-A	8670-V	AV	0.844	0.638
8-V	459-R	VR	0.925	0.705		1311-I	8670-D	ID	0.848	0.094
8-F	443-G	FG	0.84	0.141		1311-A	8675-E	AE	0.928	0.779
8-F	444-S	FS	0.863	0.148		1311-I	8675-Y	IY	0.769	0.101
8-F	450-N	FN	0.84	0.141		1311-A	8687-N	AN	0.944	0.785
8-F	440-V	FV	0.967	0.195		1311-I	8687-H	IH	0.829	0.114
8-V	469-Q	VQ	0.81	0.544		1311-A	8688-A	AA	0.948	0.792
8-F	449-D	FD	0.964	0.181		1311-I	8688-V	IV	0.824	0.094
8-F	457-K	FK	0.906	0.161		1311-A	8698-W	AW	0.937	0.799
8-F	459-K	FK	0.926	0.168		1311-I	8698-D	ID	0.737	0.094
8-F	469-K	FK	0.84	0.141		1311-A	8700-K	AK	0.934	0.765
8-V	489-I	VI	0.836	0.597		1311-I	8700-E	IE	0.757	0.094
8-V	518-V	VV	0.769	0.47		1311-A	8696-L	AL	0.926	0.752
8-F	518-K	FK	0.903	0.188		1311-I	8696-I	II	0.829	0.114
8-V	532-T	VT	0.914	0.711		1311-A	8722-D	AD	0.949	0.805
8-F	532-S	FS	0.816	0.134		1311-I	8722-E	IE	0.848	0.094
8-V	526-Q	VQ	0.942	0.705		1311-A	8792-V	AV	0.906	0.745
8-F	526-E	FE	0.926	0.168		1311-I	8792-F	IF	0.714	0.101
8-V	510-Y	VY	0.894	0.678		1311-A	8805-E	AE	0.889	0.698
8-F	510-F	FF	0.828	0.161		1311-I	8805-R	IR	0.769	0.101
8-V	535-C	VC	0.894	0.678		1311-A	8806-G	AG	0.917	0.745
8-F	535-Y	FY	0.764	0.141		1311-I	8806-W	IW	0.769	0.101
8-V	536-G	VG	0.93	0.711		1311-A	8791-T	AT	0.928	0.779
8-F	536-A	FA	0.964	0.181		1311-I	8791-S	IS	0.714	0.101
8-V	545-I	VI	0.929	0.698		1311-A	8853-S	AS	0.945	0.805
8-F	545-V	FV	1	0.195		1311-I	8853-A	IA	0.789	0.101
8-F	489-V	FV	0.704	0.168		1311-A	8843-A	AA	0.941	0.799
8-V	540-Q	VQ	0.918	0.711		1311-I	8843-T	IT	0.789	0.101
8-V	555-A	VA	0.922	0.678		1311-A	8846-M	AM	0.943	0.779
8-V	543-G	VG	0.951	0.711		1311-I	8846-C	IC	0.789	0.101
8-V	560-I	VI	0.922	0.711		1311-A	8889-V	AV	0.948	0.792
8-V	554-D	VD	0.836	0.564		1311-I	8889-I	II	0.857	0.121
8-V	557-N	VN	0.93	0.711		1311-A	8865-V	AV	0.952	0.799
8-F	555-T	FT	0.875	0.188		1311-I	8865-I	II	0.857	0.121
8-F	540-E	FE	0.816	0.134		1311-A	8900-I	AI	0.936	0.785
8-F	543-R	FR	0.792	0.128		1311-I	8900-L	IL	0.714	0.101
8-V	561-P	VP	0.888	0.638		1311-A	8964-M	AM	0.945	0.805
8-V	562-D	VD	0.93	0.711		1311-I	8964-I	II	0.789	0.101
8-F	554-E	FE	0.906	0.161		1311-A	8938-R	AR	0.949	0.805
8-F	560-V	FV	0.906	0.161		1311-I	8938-H	IH	0.769	0.101
8-F	557-Q	FQ	0.711	0.107		1311-A	8968-S	AS	0.956	0.805
8-V	568-V	VV	0.897	0.671		1311-I	8968-H	IH	0.789	0.101
8-V	576-E	VE	0.913	0.705		1311-A	9002-T	AT	0.893	0.725
8-F	561-R	FR	0.766	0.121		1311-I	9002-G	IG	0.789	0.101
8-V	577-Q	VQ	0.955	0.711		1311-A	9025-G	AG	0.948	0.792
8-F	562-V	FV	0.863	0.148		1311-I	9025-S	IS	0.973	0.121
8-V	582-V	VV	0.918	0.678		1311-A	8958-I	AI	0.945	0.805
8-V	587-Y	VY	0.887	0.631		1311-I	8958-L	IL	0.789	0.101
8-F	568-I	FI	0.764	0.141		1311-A	9010-N	AN	0.927	0.772
8-V	595-S	VS	0.898	0.711		1311-I	9010-S	IS	0.789	0.101
8-F	576-Q	FQ	0.84	0.141		1311-A	9027-N	AN	0.932	0.779
8-V	596-V	VV	0.918	0.711		1311-I	9027-S	IS	0.789	0.101
8-V	606-L	VL	0.902	0.711		1311-A	9061-D	AD	0.947	0.839
8-F	577-Y	FY	0.906	0.161		1311-I	9061-G	IG	0.714	0.067
8-F	587-F	FF	0.906	0.161		1311-A	9062-N	AN	0.935	0.819
8-F	582-I	FI	0.814	0.161		1311-I	9062-S	IS	0.714	0.067
8-V	602-V	VV	0.891	0.711		1311-A	9067-G	AG	0.943	0.779
8-V	615-S	VS	0.942	0.711		1311-I	9067-E	IE	0.923	0.121
8-F	595-N	FN	0.792	0.128		1311-A	9099-E	AE	0.889	0.698
8-V	618-L	VL	0.938	0.711		1311-I	9099-D	ID	0.722	0.087
8-F	596-L	FL	0.766	0.121		1311-A	9115-G	AG	0.932	0.779
8-F	606-V	FV	0.816	0.134		1311-I	9115-S	IS	0.909	0.101
8-V	621-T	VT	0.796	0.483		1311-A	9156-S	AS	0.921	0.745
8-V	622-V	VV	0.959	0.711		1311-I	9156-G	IG	0.757	0.094
8-V	629-F	VF	0.938	0.711		1311-A	9130-V	AV	0.964	0.819
8-F	621-V	FV	0.885	0.154		1311-I	9130-I	II	0.923	0.121
8-F	618-F	FF	0.906	0.161		1311-A	9164-E	AE	0.954	0.832
8-F	622-Y	FY	0.84	0.141		1311-I	9164-D	ID	0.813	0.087
8-F	602-I	FI	0.711	0.107		1311-A	9188-N	AN	0.965	0.832
8-F	615-T	FT	0.863	0.148		1311-I	9188-A	IA	0.882	0.101
8-V	634-A	VA	0.856	0.577		1311-A	9228-G	AG	0.945	0.805
8-V	637-S	VS	0.785	0.49		1311-I	9228-N	IN	0.789	0.101
8-V	638-A	VA	0.955	0.711		1311-A	9249-S	AS	0.939	0.772
8-F	629-L	FL	1	0.195		1311-I	9249-G	IG	0.737	0.094
8-V	653-L	VL	0.909	0.705		1311-A	9250-G	AG	0.924	0.772
8-F	634-E	FE	0.766	0.121		1311-I	9250-N	IN	0.737	0.094
8-V	636-L	VL	0.897	0.698		1311-A	9253-E	AE	0.944	0.785
8-F	637-K	FK	0.885	0.154		1311-I	9253-D	ID	0.773	0.114
8-F	638-E	FE	0.84	0.141		1311-A	9241-N	AN	0.856	0.678
8-V	654-I	VI	0.723	0.43		1311-I	9241-T	IT	0.718	0.094
8-V	646-A	VA	0.918	0.711		1311-A	9413-T	AT	0.935	0.772
8-V	656-G	VG	0.918	0.711		1311-I	9413-A	IA	0.9	0.121
8-F	636-F	FF	0.808	0.141		1311-A	9418-P	AP	0.949	0.805
8-F	653-I	FI	0.885	0.154		1311-I	9418-A	IA	0.909	0.101
8-V	658-F	VF	0.938	0.711		1311-A	9427-P	AP	0.945	0.805
8-V	657-V	VV	0.938	0.711		1311-I	9427-Q	IQ	0.789	0.101
8-V	650-L	VL	0.918	0.711		1311-A	9437-M	AM	0.93	0.758
8-F	654-S	FS	0.766	0.121		1311-I	9437-L	IL	0.766	0.121
8-V	659-D	VD	0.926	0.711		1311-A	9452-S	AS	0.948	0.792
8-F	646-G	FG	0.906	0.161		1311-I	9452-W	IW	0.857	0.121
8-V	662-K	VK	0.899	0.685		1311-A	9451-A	AA	0.944	0.785
8-V	667-V	VV	0.926	0.711		1311-I	9451-W	IW	0.857	0.121
8-V	666-Q	VQ	0.841	0.604		1311-A	9446-N	AN	0.836	0.631
8-F	658-C	FC	0.926	0.168		1311-I	9446-Q	IQ	0.878	0.121
8-F	656-C	FC	0.885	0.154		1313-I	1330-M	IM	0.854	0.685
8-F	650-V	FV	0.84	0.141		1313-V	1330-T	VT	0.714	0.067
8-F	657-A	FA	0.885	0.154		1313-I	1574-R	IR	0.884	0.738
8-F	659-E	FE	0.84	0.141		1313-V	1574-H	VH	0.909	0.067
8-V	671-N	VN	0.925	0.705		1313-I	2072-S	IS	0.985	0.906
8-F	662-G	FG	0.816	0.134		1313-V	2072-T	VT	0.952	0.067
8-F	667-T	FT	0.711	0.107		1313-I	2185-A	IA	0.97	0.872
8-F	666-V	FV	0.885	0.154		1313-V	2185-S	VS	0.8	0.067
8-V	675-C	VC	0.873	0.644		1313-I	2246-R	IR	0.985	0.893
8-V	677-K	VK	0.902	0.711		1313-V	2246-K	VK	0.815	0.074
8-V	682-V	VV	0.929	0.698		1313-I	2503-K	IK	0.982	0.919
8-V	681-D	VD	0.712	0.423		1313-V	2503-R	VR	0.778	0.047
8-V	686-A	VA	0.922	0.711		1313-I	2549-V	IV	0.986	0.919
8-F	677-Q	FQ	0.711	0.107		1313-V	2549-I	VI	0.842	0.054
8-F	675-S	FS	0.7	0.141		1313-I	2535-K	IK	0.993	0.919
8-F	671-E	FE	0.906	0.161		1313-V	2535-R	VR	0.952	0.067
8-V	688-E	VE	0.926	0.711		1313-I	3648-T	IT	0.975	0.906
8-V	689-M	VM	0.938	0.711		1313-V	3648-M	VM	0.7	0.047
8-V	695-T	VT	0.909	0.671		1313-I	3711-M	IM	0.964	0.886
8-V	693-Q	VQ	0.959	0.711		1313-V	3711-T	VT	0.737	0.047
8-F	681-K	FK	0.816	0.134		1313-I	4344-A	IA	0.923	0.805
8-F	682-L	FL	0.906	0.161		1313-V	4344-T	VT	0.75	0.06
8-V	694-V	VV	0.916	0.658		1313-I	4430-T	IT	0.978	0.913
8-F	686-F	FF	0.906	0.161		1313-V	4430-I	VI	0.778	0.047
8-V	691-I	VI	0.804	0.51		1313-I	4635-Q	IQ	0.916	0.805
8-V	697-A	VA	0.918	0.711		1313-V	4635-L	VL	0.778	0.047
8-F	695-I	FI	0.717	0.128		1313-I	5319-P	IP	0.982	0.919
8-F	694-I	FI	0.743	0.174		1313-V	5319-A	VA	0.778	0.047
8-F	688-A	FA	0.906	0.161		1313-I	5331-V	IV	0.982	0.919
8-F	689-L	FL	1	0.195		1313-V	5331-G	VG	0.706	0.04
8-F	693-S	FS	0.816	0.134		1313-I	5340-R	IR	0.982	0.919
8-F	691-A	FA	0.906	0.161		1313-V	5340-K	VK	0.778	0.047
8-V	702-R	VR	0.906	0.711		1313-I	5540-V	IV	0.982	0.919
8-F	697-G	FG	0.906	0.161		1313-V	5540-I	VI	0.778	0.047
8-V	709-V	VV	0.85	0.591		1313-I	6545-T	IT	0.967	0.893
8-V	713-Q	VQ	0.918	0.711		1313-V	6545-A	VA	0.7	0.047
8-V	711-I	VI	0.906	0.711		1313-I	6782-P	IP	0.982	0.919
8-V	720-Q	VQ	0.874	0.631		1313-V	6782-L	VL	0.778	0.047
8-V	722-I	VI	0.863	0.611		1313-I	6767-A	IA	0.964	0.893
8-V	723-R	VR	0.887	0.711		1313-V	6767-V	VV	0.706	0.04
8-F	702-K	FK	0.84	0.141		1313-I	7065-I	II	0.982	0.919
8-V	725-K	VK	0.918	0.711		1313-V	7065-V	VV	0.778	0.047
8-V	728-L	VL	0.922	0.711		1313-I	8396-W	IW	0.982	0.919
8-F	709-T	FT	0.906	0.161		1313-V	8396-C	VC	0.778	0.047
8-V	729-Q	VQ	0.93	0.711		1313-I	9002-T	IT	0.906	0.772
8-V	746-D	VD	0.918	0.711		1313-V	9002-A	VA	0.952	0.067
8-V	741-T	VT	0.938	0.711		1313-I	9279-Q	IQ	0.893	0.758
8-V	747-S	VS	0.82	0.503		1313-V	9279-T	VT	0.75	0.06
8-V	748-H	VH	0.938	0.711		1316-K	1323-N	KN	0.984	0.805
8-F	722-V	FV	0.795	0.195		1316-N	1323-T	NT	0.842	0.107
8-F	713-H	FH	0.906	0.161		1316-K	1318-Y	KY	0.976	0.826
8-F	725-R	FR	0.885	0.154		1316-N	1318-H	NH	0.78	0.107
8-F	723-K	FK	0.711	0.107		1316-K	1319-Q	KQ	0.724	0.477
8-F	728-T	FT	0.711	0.107		1316-N	1319-P	NP	0.741	0.134
8-F	720-K	FK	0.945	0.174		1316-K	1322-Q	KQ	0.893	0.671
8-F	711-V	FV	0.84	0.141		1316-N	1322-A	NA	0.811	0.101
8-V	749-D	VD	0.918	0.711		1316-K	1325-L	KL	0.984	0.832
8-V	751-V	VV	0.924	0.691		1316-N	1325-V	NV	0.952	0.134
8-F	749-P	FP	0.885	0.154		1316-K	1324-M	KM	0.984	0.805
8-F	747-T	FT	1	0.195		1316-N	1324-L	NL	0.84	0.141
8-F	729-G	FG	0.885	0.154		1316-K	1328-E	KE	0.972	0.812
8-F	746-E	FE	0.84	0.141		1316-N	1328-I	NI	0.765	0.087
8-F	741-I	FI	0.906	0.161		1316-K	1331-S	KS	0.972	0.805
8-F	748-L	FL	0.885	0.154		1316-N	1331-T	NT	0.909	0.134
8-F	751-E	FE	0.885	0.154		1316-K	1334-E	KE	0.988	0.812
8-V	752-L	VL	0.89	0.678		1316-N	1334-K	NK	0.913	0.141
8-V	753-T	VT	0.858	0.631		1316-K	1347-S	KS	0.972	0.819
8-V	765-E	VE	0.922	0.711		1316-N	1347-E	NE	0.769	0.101
8-V	761-N	VN	0.796	0.51		1316-K	1352-C	KC	0.972	0.812
8-V	766-A	VA	0.903	0.685		1316-N	1352-A	NA	0.769	0.101
8-V	771-V	VV	0.787	0.497		1316-K	1357-A	KA	0.705	0.456
8-F	752-V	FV	0.885	0.154		1316-N	1357-T	NT	0.894	0.141
8-F	765-Q	FQ	0.906	0.161		1316-K	1350-I	KI	0.988	0.826
8-F	753-L	FL	0.84	0.141		1316-N	1350-L	NL	0.955	0.141
8-F	761-T	FT	0.983	0.195		1316-K	1372-K	KK	0.996	0.826
8-V	775-T	VT	0.812	0.55		1316-N	1372-R	NR	0.933	0.141
8-V	774-F	VF	0.938	0.711		1316-K	1376-V	KV	0.922	0.711
8-V	754-S	VS	0.898	0.711		1316-N	1376-T	NT	0.851	0.134
8-F	766-P	FP	0.926	0.168		1316-K	1389-A	KA	0.988	0.819
8-V	776-N	VN	0.794	0.503		1316-N	1389-N	NN	0.833	0.101
8-V	778-A	VA	0.93	0.711		1316-K	1393-L	KL	0.972	0.812
8-F	771-T	FT	0.792	0.128		1316-N	1393-V	NV	0.833	0.101
8-V	779-V	VV	0.868	0.617		1316-K	1399-A	KA	0.953	0.819
8-F	754-T	FT	0.711	0.107		1316-N	1399-V	NV	0.833	0.101
8-F	774-A	FA	0.816	0.134		1316-K	1388-C	KC	0.976	0.826
8-F	775-V	FV	0.814	0.161		1316-N	1388-L	NL	0.833	0.101
8-F	776-E	FE	0.816	0.134		1316-K	1413-E	KE	0.926	0.718
8-V	797-K	VK	0.938	0.711		1316-N	1413-I	NI	0.976	0.134
8-F	778-P	FP	0.885	0.154		1316-K	1415-P	KP	0.969	0.826
8-V	799-Q	VQ	0.918	0.711		1316-N	1415-S	NS	0.789	0.101
8-V	808-L	VL	0.906	0.711		1316-K	1419-E	KE	0.914	0.752
8-V	804-S	VS	0.91	0.711		1316-N	1419-Q	NQ	0.833	0.101
8-F	779-L	FL	0.906	0.161		1316-K	1378-E	KE	0.984	0.805
8-V	806-G	VG	0.938	0.711		1316-N	1378-N	NN	0.833	0.101
8-V	809-A	VA	0.902	0.711		1316-K	1414-T	KT	0.922	0.718
8-V	807-L	VL	0.918	0.711		1316-N	1414-I	NI	0.95	0.128
8-V	813-V	VV	0.909	0.705		1316-K	1448-D	KD	0.961	0.832
8-F	797-T	FT	0.885	0.154		1316-N	1448-E	NE	0.833	0.101
8-F	799-K	FK	0.885	0.154		1316-K	1453-M	KM	0.953	0.812
8-F	808-M	FM	0.816	0.134		1316-N	1453-V	NV	0.811	0.101
8-V	815-R	VR	0.908	0.664		1316-K	1449-V	KV	0.911	0.718
8-F	804-A	FA	0.84	0.141		1316-N	1449-T	NT	0.889	0.134
8-V	824-G	VG	0.882	0.651		1316-K	1454-A	KA	0.96	0.799
8-V	829-E	VE	0.908	0.698		1316-N	1454-S	NS	0.889	0.134
8-V	833-L	VL	0.904	0.631		1316-K	1469-I	KI	0.98	0.805
8-V	840-N	VN	0.91	0.711		1316-N	1469-V	NV	0.909	0.134
8-F	809-V	FV	0.816	0.134		1316-K	1450-R	KR	0.968	0.805
8-F	829-D	FD	0.906	0.161		1316-N	1450-K	NK	0.87	0.134
8-F	824-W	FW	0.906	0.161		1316-K	1474-V	KV	0.953	0.812
8-F	806-N	FN	0.906	0.161		1316-N	1474-A	NA	0.789	0.101
8-F	813-T	FT	0.816	0.134		1316-K	1477-F	KF	0.984	0.805
8-F	815-T	FT	1	0.195		1316-N	1477-Y	NY	0.84	0.141
8-F	807-M	FM	0.906	0.161		1316-K	1484-P	KP	0.964	0.819
8-F	833-I	FI	0.863	0.148		1316-N	1484-T	NT	0.769	0.101
8-F	840-S	FS	0.766	0.121		1316-K	1483-E	KE	0.984	0.805
8-V	866-S	VS	0.933	0.705		1316-N	1483-T	NT	0.889	0.134
8-V	890-D	VD	0.918	0.711		1316-K	1488-I	KI	0.984	0.805
8-F	890-E	FE	0.906	0.161		1316-N	1488-L	NL	0.952	0.134
8-V	882-V	VV	0.902	0.711		1316-K	1490-T	KT	0.975	0.799
8-F	882-I	FI	0.816	0.134		1316-N	1490-N	NN	0.833	0.101
8-F	866-L	FL	0.863	0.148		1316-K	1491-K	KK	0.984	0.805
8-V	879-E	VE	0.91	0.711		1316-N	1491-T	NT	0.952	0.134
8-F	879-D	FD	0.863	0.148		1316-K	1498-P	KP	0.976	0.812
8-V	895-M	VM	0.918	0.711		1316-N	1498-T	NT	0.78	0.107
8-V	907-F	VF	0.918	0.711		1316-K	1528-V	KV	0.976	0.805
8-F	907-Y	FY	0.906	0.161		1316-N	1528-T	NT	0.87	0.134
8-V	916-E	VE	0.938	0.711		1316-K	1525-A	KA	0.979	0.799
8-V	912-D	VD	0.925	0.705		1316-N	1525-V	NV	0.84	0.141
8-V	913-A	VA	0.921	0.705		1316-K	1504-I	KI	0.984	0.805
8-F	913-S	FS	0.821	0.154		1316-N	1504-L	NL	0.84	0.141
8-V	921-R	VR	0.89	0.678		1316-K	1519-C	KC	0.98	0.805
8-V	932-E	VE	0.912	0.698		1316-N	1519-Y	NY	0.857	0.141
8-F	932-D	FD	0.909	0.168		1316-K	1574-R	KR	0.941	0.745
8-V	935-C	VC	0.89	0.624		1316-N	1574-S	NS	0.769	0.101
8-F	935-W	FW	0.951	0.195		1316-K	1576-E	KE	0.945	0.812
8-F	895-L	FL	0.906	0.161		1316-N	1576-Q	NQ	0.8	0.094
8-F	912-E	FE	0.964	0.181		1316-K	1566-R	KR	0.972	0.805
8-F	916-F	FF	0.711	0.107		1316-N	1566-K	NK	0.894	0.141
8-F	921-H	FH	0.741	0.134		1316-K	1591-H	KH	0.965	0.832
8-V	950-E	VE	0.788	0.523		1316-N	1591-Y	NY	0.833	0.101
8-F	950-Q	FQ	0.84	0.141		1316-K	1588-I	KI	0.971	0.792
8-V	949-C	VC	0.925	0.705		1316-N	1588-S	NS	0.833	0.101
8-F	949-T	FT	0.84	0.141		1316-K	1579-V	KV	0.972	0.812
8-V	969-S	VS	0.902	0.711		1316-N	1579-I	NI	0.864	0.128
8-F	969-T	FT	0.792	0.128		1316-K	1594-E	KE	0.775	0.53
8-V	970-T	VT	0.841	0.584		1316-N	1594-S	NS	0.976	0.134
8-F	970-S	FS	0.816	0.134		1316-K	1598-E	KE	0.955	0.785
8-V	951-H	VH	0.938	0.711		1316-N	1598-T	NT	0.952	0.134
8-F	951-Y	FY	0.84	0.141		1316-K	1608-L	KL	0.972	0.819
8-V	990-E	VE	0.901	0.705		1316-N	1608-F	NF	0.811	0.101
8-F	990-Q	FQ	0.792	0.128		1316-K	1607-P	KP	0.928	0.732
8-V	1035-W	VW	0.902	0.711		1316-N	1607-T	NT	0.833	0.101
8-F	1035-V	FV	0.792	0.128		1316-K	1610-K	KK	0.972	0.812
8-V	1062-C	VC	0.914	0.711		1316-N	1610-N	NN	0.833	0.101
8-F	1062-N	FN	0.885	0.154		1316-K	1606-L	KL	0.95	0.772
8-V	1071-S	VS	0.8	0.51		1316-N	1606-I	NI	0.792	0.128
8-F	1071-K	FK	0.739	0.114		1316-K	1613-S	KS	0.972	0.805
8-V	1043-P	VP	0.904	0.698		1316-N	1613-T	NT	0.884	0.128
8-F	1043-E	FE	0.84	0.141		1316-K	1409-V	KV	0.944	0.799
8-V	1070-Q	VQ	0.922	0.711		1316-N	1409-I	NI	0.732	0.101
8-F	1070-K	FK	0.84	0.141		1316-K	1632-T	KT	0.958	0.765
8-V	1083-I	VI	0.749	0.49		1316-N	1632-I	NI	0.784	0.134
8-F	1083-V	FV	0.821	0.154		1316-K	1666-V	KV	0.949	0.752
8-V	1072-A	VA	0.926	0.711		1316-N	1666-N	NN	0.8	0.094
8-F	1072-V	FV	0.863	0.148		1316-K	1667-N	KN	0.984	0.805
8-V	1101-G	VG	0.906	0.711		1316-N	1667-S	NS	0.913	0.141
8-F	1101-N	FN	0.84	0.141		1316-K	1674-F	KF	0.959	0.792
8-V	1084-H	VH	0.902	0.711		1316-N	1674-Y	NY	0.851	0.134
8-F	1084-Y	FY	0.816	0.134		1316-K	1684-S	KS	0.948	0.799
8-V	1118-T	VT	0.904	0.631		1316-N	1684-A	NA	0.765	0.087
8-F	1118-K	FK	0.711	0.107		1316-K	1693-L	KL	0.726	0.49
8-V	1067-K	VK	0.938	0.705		1316-N	1693-T	NT	0.889	0.134
8-F	1067-E	FE	0.868	0.154		1316-K	1678-S	KS	0.984	0.832
8-V	1124-L	VL	0.895	0.711		1316-N	1678-N	NN	0.976	0.134
8-F	1124-V	FV	0.766	0.121		1316-K	1695-E	KE	0.965	0.832
8-V	1133-K	VK	0.933	0.705		1316-N	1695-P	NP	0.8	0.094
8-F	1133-N	FN	0.84	0.141		1316-K	1713-F	KF	0.96	0.799
8-V	1077-I	VI	0.9	0.691		1316-N	1713-Y	NY	0.711	0.107
8-F	1077-V	FV	0.852	0.154		1316-K	1732-S	KS	0.972	0.812
8-V	1163-D	VD	0.838	0.591		1316-N	1732-A	NA	0.933	0.141
8-F	1163-E	FE	0.755	0.134		1316-K	1717-G	KG	0.98	0.832
8-V	1162-Q	VQ	0.938	0.711		1316-N	1717-N	NN	0.976	0.134
8-F	1162-H	FH	0.885	0.154		1316-K	1743-V	KV	0.988	0.832
8-V	1178-K	VK	0.93	0.711		1316-N	1743-L	NL	0.952	0.134
8-F	1178-D	FD	0.792	0.128		1316-K	1734-V	KV	0.976	0.812
8-V	1161-S	VS	0.938	0.711		1316-N	1734-A	NA	0.976	0.134
8-F	1161-Q	FQ	0.792	0.128		1316-K	1761-D	KD	0.957	0.826
8-V	1193-Q	VQ	0.93	0.711		1316-N	1761-E	NE	0.811	0.101
8-F	1193-N	FN	0.739	0.114		1316-K	1752-E	KE	0.984	0.805
8-V	1199-N	VN	0.918	0.711		1316-N	1752-D	ND	0.84	0.141
8-F	1199-F	FF	0.906	0.161		1316-K	1737-A	KA	0.967	0.799
8-V	1207-V	VV	0.723	0.43		1316-N	1737-T	NT	0.87	0.134
8-F	1207-L	FL	1	0.195		1316-K	1733-S	KS	0.976	0.812
8-V	1214-S	VS	0.894	0.651		1316-N	1733-T	NT	0.889	0.134
8-F	1214-M	FM	0.84	0.141		1316-K	1774-S	KS	0.984	0.832
8-V	1210-D	VD	0.921	0.705		1316-N	1774-C	NC	0.952	0.134
8-F	1210-S	FS	0.816	0.134		1316-K	1789-T	KT	0.942	0.758
8-V	1216-K	VK	0.934	0.711		1316-N	1789-N	NN	0.8	0.094
8-F	1216-S	FS	0.906	0.161		1316-K	1800-A	KA	0.947	0.772
8-V	1211-Y	VY	0.934	0.711		1316-N	1800-C	NC	0.889	0.134
8-F	1211-F	FF	0.885	0.154		1316-K	1798-E	KE	0.972	0.812
8-V	1222-W	VW	0.93	0.711		1316-N	1798-D	ND	0.933	0.141
8-F	1222-V	FV	0.926	0.168		1316-K	1790-H	KH	0.95	0.826
8-V	1217-P	VP	0.928	0.691		1316-N	1790-Y	NY	0.765	0.087
8-F	1217-E	FE	0.792	0.128		1316-K	1747-A	KA	0.968	0.805
8-V	1215-L	VL	0.938	0.711		1316-N	1747-P	NP	0.889	0.134
8-F	1215-K	FK	0.906	0.161		1316-K	1792-L	KL	0.984	0.832
8-V	1206-Q	VQ	0.92	0.698		1316-N	1792-F	NF	0.952	0.134
8-F	1206-K	FK	0.766	0.121		1316-K	1814-K	KK	0.98	0.812
8-V	1209-L	VL	0.709	0.416		1316-N	1814-Q	NQ	0.909	0.134
8-F	1209-S	FS	0.863	0.148		1316-K	1810-H	KH	0.942	0.758
8-V	1213-D	VD	0.93	0.711		1316-N	1810-T	NT	0.816	0.134
8-F	1213-E	FE	0.792	0.128		1316-K	1815-T	KT	0.95	0.758
8-V	1223-W	VW	0.926	0.711		1316-N	1815-Q	NQ	0.909	0.134
8-F	1223-E	FE	0.711	0.107		1316-K	1833-D	KD	0.968	0.805
8-V	1237-E	VE	0.938	0.705		1316-N	1833-E	NE	0.87	0.134
8-F	1237-V	FV	0.824	0.141		1316-K	1837-T	KT	0.984	0.805
8-V	1225-W	VW	0.922	0.711		1316-N	1837-K	NK	0.811	0.101
8-F	1225-K	FK	0.739	0.114		1316-K	1840-S	KS	0.962	0.772
8-V	1261-V	VV	0.88	0.617		1316-N	1840-Q	NQ	0.833	0.101
8-F	1261-S	FS	0.816	0.134		1316-K	1847-R	KR	0.953	0.812
8-V	1291-D	VD	0.867	0.611		1316-N	1847-K	NK	0.75	0.101
8-F	1291-E	FE	0.722	0.174		1316-K	1869-E	KE	0.952	0.805
8-V	1305-N	VN	0.873	0.624		1316-N	1869-Q	NQ	0.811	0.101
8-F	1305-E	FE	0.816	0.134		1316-K	1871-K	KK	0.935	0.772
8-V	1310-F	VF	0.938	0.711		1316-N	1871-E	NE	0.75	0.101
8-F	1310-Y	FY	1	0.195		1316-K	1873-Q	KQ	0.968	0.805
8-V	1318-Y	VY	0.906	0.711		1316-N	1873-K	NK	0.952	0.134
8-F	1318-H	FH	0.816	0.134		1316-K	1859-S	KS	0.949	0.805
8-V	1306-K	VK	0.853	0.624		1316-N	1859-P	NP	0.718	0.094
8-F	1306-N	FN	0.738	0.161		1316-K	1874-Q	KQ	0.98	0.805
8-V	1311-A	VA	0.883	0.685		1316-N	1874-H	NH	0.93	0.134
8-F	1311-I	FI	0.766	0.121		1316-K	1893-T	KT	0.972	0.812
8-V	1276-P	VP	0.91	0.678		1316-N	1893-K	NK	0.909	0.134
8-F	1276-K	FK	0.792	0.128		1316-K	1903-R	KR	0.954	0.758
8-V	1316-K	VK	0.922	0.711		1316-N	1903-C	NC	0.833	0.101
8-F	1316-N	FN	0.84	0.141		1316-K	1897-A	KA	0.949	0.752
8-V	1324-M	VM	0.938	0.711		1316-N	1897-S	NS	0.909	0.134
8-F	1324-L	FL	1	0.195		1316-K	1908-H	KH	0.979	0.799
8-V	1323-N	VN	0.938	0.711		1316-N	1908-L	NL	0.833	0.134
8-F	1323-T	FT	0.739	0.114		1316-K	1912-M	KM	0.98	0.826
8-V	1322-Q	VQ	0.854	0.591		1316-N	1912-S	NS	0.833	0.101
8-F	1322-A	FA	0.711	0.107		1316-K	1919-V	KV	0.965	0.832
8-V	1325-L	VL	0.906	0.711		1316-N	1919-I	NI	0.811	0.101
8-F	1325-V	FV	0.84	0.141		1316-K	1927-T	KT	0.968	0.805
8-V	1327-G	VG	0.922	0.711		1316-N	1927-N	NN	0.95	0.128
8-F	1327-D	FD	0.711	0.107		1316-K	1881-N	KN	0.972	0.812
8-V	1352-C	VC	0.918	0.711		1316-N	1881-S	NS	0.889	0.134
8-F	1352-A	FA	0.766	0.121		1316-K	1944-T	KT	0.942	0.765
8-V	1350-I	VI	0.918	0.711		1316-N	1944-V	NV	0.952	0.134
8-F	1350-L	FL	0.885	0.154		1316-K	1945-Y	KY	0.984	0.832
8-V	1331-S	VS	0.917	0.705		1316-N	1945-C	NC	0.976	0.134
8-F	1331-T	FT	0.885	0.154		1316-K	1949-E	KE	0.975	0.799
8-V	1334-E	VE	0.934	0.711		1316-N	1949-D	ND	1	0.141
8-F	1334-K	FK	0.926	0.168		1316-K	1973-T	KT	0.949	0.805
8-V	1347-S	VS	0.901	0.705		1316-N	1973-N	NN	0.75	0.101
8-F	1347-E	FE	0.766	0.121		1316-K	1976-L	KL	0.871	0.658
8-V	1372-K	VK	0.917	0.705		1316-N	1976-Y	NY	0.977	0.141
8-F	1372-R	FR	0.868	0.154		1316-K	1986-L	KL	0.98	0.805
8-V	1369-R	VR	0.833	0.584		1316-N	1986-F	NF	0.909	0.134
8-F	1369-K	FK	0.72	0.181		1316-K	1989-S	KS	0.954	0.772
8-V	1409-V	VV	0.889	0.698		1316-N	1989-D	ND	0.952	0.134
8-F	1409-I	FI	0.735	0.121		1316-K	1963-Y	KY	0.968	0.805
8-V	1413-E	VE	0.873	0.624		1316-N	1963-F	NF	0.889	0.134
8-F	1413-I	FI	0.816	0.134		1316-K	1987-T	KT	0.975	0.792
8-V	1376-V	VV	0.906	0.644		1316-N	1987-V	NV	0.84	0.141
8-F	1376-T	FT	0.909	0.168		1316-K	2004-F	KF	0.968	0.805
8-V	1449-V	VV	0.848	0.617		1316-N	2004-Y	NY	0.933	0.141
8-F	1449-T	FT	0.906	0.161		1316-K	2013-S	KS	0.722	0.47
8-V	1414-T	VT	0.897	0.644		1316-N	2013-K	NK	0.952	0.134
8-F	1414-I	FI	0.792	0.128		1316-K	2030-R	KR	0.976	0.826
8-V	1454-A	VA	0.904	0.698		1316-K	2001-M	KM	0.935	0.779
8-F	1454-S	FS	0.868	0.154		1316-K	2034-A	KA	0.922	0.711
8-V	1415-P	VP	0.898	0.711		1316-K	2051-I	KI	0.979	0.799
8-F	1415-S	FS	0.739	0.114		1316-N	2030-K	NK	0.927	0.128
8-V	1488-I	VI	0.938	0.711		1316-K	2033-S	KS	0.979	0.799
8-F	1488-L	FL	0.84	0.141		1316-N	2001-L	NL	0.769	0.101
8-V	1477-F	VF	0.938	0.711		1316-K	2053-Q	KQ	0.964	0.805
8-F	1477-Y	FY	1	0.195		1316-N	2034-P	NP	0.913	0.141
8-V	1450-R	VR	0.896	0.691		1316-N	2051-V	NV	0.816	0.134
8-F	1450-K	FK	0.778	0.141		1316-K	2058-T	KT	0.975	0.799
8-V	1469-I	VI	0.934	0.711		1316-N	2033-T	NT	0.875	0.141
8-F	1469-V	FV	0.885	0.154		1316-K	2067-L	KL	0.945	0.805
8-V	1453-M	VM	0.898	0.711		1316-N	2053-N	NN	0.976	0.134
8-F	1453-V	FV	0.711	0.107		1316-K	2077-D	KD	0.918	0.711
8-V	1483-E	VE	0.938	0.711		1316-N	2058-A	NA	0.875	0.141
8-F	1483-T	FT	0.906	0.161		1316-K	2087-V	KV	0.975	0.792
8-V	1491-K	VK	0.938	0.711		1316-K	2083-E	KE	0.955	0.792
8-F	1491-T	FT	0.84	0.141		1316-N	2067-I	NI	0.769	0.101
8-V	1504-I	VI	0.938	0.711		1316-K	2100-S	KS	0.946	0.758
8-F	1504-L	FL	1	0.195		1316-N	2083-D	ND	0.857	0.121
8-V	1484-P	VP	0.885	0.698		1316-N	2087-S	NS	0.8	0.107
8-F	1484-T	FT	0.723	0.114		1316-N	2077-E	NE	0.727	0.134
8-V	1528-V	VV	0.93	0.711		1316-N	2100-D	ND	0.811	0.101
8-F	1528-T	FT	0.926	0.168		1316-K	2104-T	KT	0.967	0.779
8-V	1498-P	VP	0.922	0.711		1316-K	2117-E	KE	0.975	0.792
8-V	1525-A	VA	0.933	0.705		1316-N	2117-D	ND	0.84	0.141
8-F	1498-T	FT	0.816	0.134		1316-K	2101-Q	KQ	0.947	0.779
8-F	1525-V	FV	1	0.195		1316-N	2104-V	NV	0.84	0.141
8-V	1566-R	VR	0.926	0.711		1316-K	2122-D	KD	0.945	0.805
8-F	1566-K	FK	0.945	0.174		1316-N	2101-L	NL	0.833	0.101
8-V	1556-V	VV	0.848	0.597		1316-K	2132-V	KV	0.957	0.826
8-V	1519-C	VC	0.934	0.711		1316-K	2131-N	KN	0.98	0.826
8-V	1574-R	VR	0.881	0.644		1316-N	2122-N	NN	0.769	0.101
8-V	1598-E	VE	0.907	0.691		1316-K	2137-S	KS	0.954	0.772
8-F	1556-I	FI	0.74	0.181		1316-K	2139-E	KE	0.963	0.792
8-V	1594-E	VE	0.774	0.483		1316-K	2147-L	KL	0.976	0.826
8-F	1519-Y	FY	0.982	0.188		1316-N	2132-I	NI	0.833	0.101
8-V	1579-V	VV	0.918	0.711		1316-K	2138-D	KD	0.727	0.483
8-F	1574-S	FS	0.766	0.121		1316-K	2141-V	KV	0.944	0.785
8-V	1606-L	VL	0.893	0.671		1316-K	2145-Q	KQ	0.931	0.725
8-V	1613-S	VS	0.926	0.711		1316-K	2150-E	KE	0.957	0.826
8-F	1598-T	FT	0.84	0.141		1316-K	2143-V	KV	0.951	0.779
8-V	1595-S	VS	0.844	0.597		1316-K	2158-E	KE	0.988	0.826
8-V	1621-K	VK	0.89	0.705		1316-K	2160-T	KT	0.976	0.832
8-V	1632-T	VT	0.909	0.671		1316-N	2160-S	NS	0.833	0.101
8-F	1594-S	FS	0.816	0.134		1316-N	2145-E	NE	0.81	0.114
8-F	1579-I	FI	0.885	0.154		1316-N	2131-D	ND	0.952	0.134
8-F	1613-T	FT	0.863	0.148		1316-N	2150-T	NT	0.833	0.101
8-F	1595-N	FN	0.72	0.121		1316-N	2138-N	NN	0.727	0.081
8-F	1606-I	FI	0.821	0.154		1316-N	2143-I	NI	0.816	0.134
8-V	1667-N	VN	0.912	0.691		1316-N	2141-L	NL	0.811	0.101
8-F	1667-S	FS	0.926	0.168		1316-N	2139-D	ND	0.93	0.134
8-V	1678-S	VS	0.906	0.711		1316-N	2147-V	NV	0.95	0.128
8-F	1678-N	FN	0.816	0.134		1316-N	2137-A	NA	0.784	0.134
8-V	1674-F	VF	0.904	0.691		1316-N	2158-D	ND	0.976	0.134
8-F	1674-Y	FY	0.873	0.161		1316-K	2173-A	KA	0.984	0.805
8-F	1632-I	FI	0.814	0.161		1316-K	2162-I	KI	0.968	0.805
8-F	1621-R	FR	0.75	0.121		1316-N	2162-L	NL	0.933	0.141
8-V	1732-S	VS	0.918	0.711		1316-K	2187-I	KI	0.949	0.805
8-F	1732-A	FA	0.906	0.161		1316-K	2172-L	KL	0.962	0.772
8-V	1693-L	VL	0.721	0.443		1316-N	2173-V	NV	0.811	0.101
8-F	1693-T	FT	0.906	0.161		1316-K	2193-S	KS	0.955	0.779
8-V	1734-V	VV	0.922	0.711		1316-K	2194-K	KK	0.968	0.805
8-V	1713-F	VF	0.913	0.705		1316-K	2196-L	KL	0.962	0.772
8-V	1743-V	VV	0.91	0.711		1316-K	2204-G	KG	0.988	0.812
8-F	1743-L	FL	0.84	0.141		1316-N	2187-V	NV	0.732	0.101
8-V	1733-S	VS	0.922	0.711		1316-N	2172-R	NR	0.833	0.101
8-V	1747-A	VA	0.922	0.711		1316-K	2197-A	KA	0.972	0.805
8-F	1734-A	FA	0.816	0.134		1316-K	2205-Q	KQ	0.945	0.752
8-F	1713-Y	FY	0.906	0.161		1316-N	2193-D	ND	0.976	0.134
8-V	1717-G	VG	0.902	0.711		1316-N	2194-T	NT	0.864	0.128
8-V	1737-A	VA	0.921	0.705		1316-K	2199-V	KV	0.955	0.792
8-F	1733-T	FT	0.906	0.161		1316-K	2206-A	KA	0.866	0.651
8-V	1752-E	VE	0.938	0.711		1316-K	2208-V	KV	0.784	0.537
8-F	1747-P	FP	0.906	0.161		1316-N	2205-K	NK	0.909	0.134
8-V	1774-S	VS	0.906	0.711		1316-N	2197-N	NN	0.833	0.101
8-V	1798-E	VE	0.918	0.711		1316-N	2196-A	NA	0.8	0.094
8-F	1717-N	FN	0.816	0.134		1316-N	2204-N	NN	0.913	0.141
8-F	1737-T	FT	0.889	0.161		1316-K	2213-C	KC	0.976	0.812
8-V	1792-L	VL	0.906	0.711		1316-N	2206-V	NV	0.844	0.128
8-V	1810-H	VH	0.892	0.664		1316-N	2199-A	NA	0.809	0.128
8-V	1800-A	VA	0.889	0.671		1316-N	2208-S	NS	0.8	0.107
8-V	1815-T	VT	0.918	0.678		1316-K	2215-K	KK	0.988	0.819
8-V	1814-K	VK	0.926	0.711		1316-K	2218-V	KV	0.853	0.624
8-F	1810-T	FT	0.842	0.161		1316-K	2219-Q	KQ	0.984	0.805
8-F	1792-F	FF	0.84	0.141		1316-K	2222-F	KF	0.968	0.812
8-F	1798-D	FD	0.906	0.161		1316-K	2223-N	KN	0.922	0.718
8-F	1815-Q	FQ	0.885	0.154		1316-N	2218-L	NL	0.976	0.134
8-F	1752-D	FD	1	0.195		1316-N	2213-I	NI	0.833	0.101
8-F	1774-C	FC	0.84	0.141		1316-N	2219-N	NN	0.909	0.134
8-F	1800-C	FC	0.906	0.161		1316-N	2222-C	NC	0.909	0.134
8-F	1814-Q	FQ	0.885	0.154		1316-N	2215-T	NT	0.75	0.101
8-V	1833-D	VD	0.887	0.685		1316-K	2234-F	KF	0.963	0.792
8-V	1837-T	VT	0.92	0.698		1316-N	2234-L	NL	0.875	0.141
8-V	1847-R	VR	0.898	0.711		1316-K	2251-L	KL	0.962	0.772
8-F	1833-E	FE	0.778	0.141		1316-N	2251-M	NM	0.894	0.141
8-V	1859-S	VS	0.902	0.711		1316-K	2259-S	KS	0.976	0.812
8-V	1869-E	VE	0.897	0.705		1316-N	2259-T	NT	0.889	0.134
8-V	1871-K	VK	0.886	0.678		1316-N	2223-T	NT	0.718	0.094
8-V	1881-N	VN	0.918	0.711		1316-K	2269-D	KD	0.964	0.799
8-F	1859-P	FP	0.766	0.121		1316-N	2269-E	NE	0.894	0.141
8-F	1837-K	FK	0.711	0.107		1316-K	2272-I	KI	0.988	0.819
8-F	1847-K	FK	0.792	0.128		1316-N	2272-F	NF	0.976	0.134
8-V	1893-T	VT	0.918	0.711		1316-K	2279-K	KK	0.968	0.812
[truncated: 542,920+ more rows]

## Sheet: Pan Covariance
Pan-alignment							SARS-CoV-2
Pair (Site X|Y)	Pair Identities	Residue 1	Residue 2	Independent Pairs by Identity	Position 1	Position 2	Predicted Position 1	Predicted Position 2
7183|7243	HN|CQ|DL|VV|NK|TH|IT	7183	7243	7	[Spike][I][27]	[Spike][T][87]	[Spike][N][17]	[Spike][K][77]
7238|7303	TL|GN|YT|NY|AQ|ZD|DK	7238	7303	7	[Spike][D][82]	[Spike][K][147]	[Spike][G][72]	[Spike][N][137]
1001|1232	SD|VV|DN|EF|LA|AS	1001	1232	6	[nsp3][A][182]	[nsp3][S][413]	[nsp3][Q][168]	[nsp3][I][388]
1153|1232	QD|NN|VV|SI|RS|AA	1153	1232	6	[nsp3][A][334]	[nsp3][S][413]	[nsp3][S][315]	[nsp3][I][388]
7173|7175	IL|PY|ZP|FI|VS|TG	7173	7175	6	[Spike][N][17]	[Spike][A][19]	[Spike][-][7]	[Spike][P][9]
7175|7308	LH|PG|II|SV|GA|AT	7175	7308	6	[Spike][A][19]	[Spike][T][152]	[Spike][P][9]	[Spike][G][142]
7177|7183	QH|YC|TD|VN|DT|AI	7177	7183	6	[Spike][A][21]	[Spike][I][27]	[Spike][V][11]	[Spike][N][17]
7177|7192	QV|YK|TN|VP|DY|AM	7177	7192	6	[Spike][A][21]	[Spike][M][36]	[Spike][V][11]	[Spike][P][26]
7177|7243	QN|YQ|TL|VK|DH|AT	7177	7243	6	[Spike][A][21]	[Spike][T][87]	[Spike][V][11]	[Spike][K][77]
7177|7423	QY|YK|DL|TP|VR|AS	7177	7423	6	[Spike][A][21]	[Spike][S][267]	[Spike][V][11]	[Spike][R][246]
7178|7308	TI|SG|NS|IV|LA|QT	7178	7308	6	[Spike][Q][22]	[Spike][T][152]	[Spike][S][12]	[Spike][G][142]
7178|7345	SL|TP|NM|IN|LS|QQ	7178	7345	6	[Spike][Q][22]	[Spike][Q][189]	[Spike][S][12]	[Spike][L][176]
7178|7353	NG|SQ|TD|IP|LS|QT	7178	7353	6	[Spike][Q][22]	[Spike][T][197]	[Spike][S][12]	[Spike][Q][183]
7183|7192	HV|CK|DN|NP|TY|IM	7183	7192	6	[Spike][I][27]	[Spike][M][36]	[Spike][N][17]	[Spike][P][26]
7183|7404	HG|CZ|VM|NV|TF|IL	7183	7404	6	[Spike][I][27]	[Spike][L][248]	[Spike][N][17]	[Spike][V][227]
7192|7243	VN|NL|KQ|YH|PK|MT	7192	7243	6	[Spike][M][36]	[Spike][T][87]	[Spike][P][26]	[Spike][K][77]
7192|7423	VY|YL|KK|NP|PR|MS	7192	7423	6	[Spike][M][36]	[Spike][S][267]	[Spike][P][26]	[Spike][R][246]
7237|7238	SG|IE|TN|AA|ZZ|VD	7237	7238	6	[Spike][V][81]	[Spike][D][82]	[Spike][S][71]	[Spike][G][72]
7237|7303	SN|NL|TY|AQ|ZD|VK	7237	7303	6	[Spike][V][81]	[Spike][K][147]	[Spike][S][71]	[Spike][N][137]
7238|7315	VS|TG|YN|NZ|AR|DT	7238	7315	6	[Spike][D][82]	[Spike][T][159]	[Spike][G][72]	[Spike][K][147]
7238|7424	TH|EK|NG|AR|ZP|DQ	7238	7424	6	[Spike][D][82]	[Spike][Q][268]	[Spike][G][72]	[Spike][S][247]
7238|7860	VN|TK|GQ|YM|ZV|DA	7238	7860	6	[Spike][D][82]	[Spike][A][704]	[Spike][G][72]	[Spike][Q][677]
7241|7424	KK|GS|AG|TR|ZP|RQ	7241	7424	6	[Spike][R][85]	[Spike][Q][268]	[Spike][G][75]	[Spike][S][247]
7243|7404	NG|VM|QZ|KV|HF|TL	7243	7404	6	[Spike][T][87]	[Spike][L][248]	[Spike][K][77]	[Spike][V][227]
7243|7423	NY|QK|HL|LP|KR|TS	7243	7423	6	[Spike][T][87]	[Spike][S][267]	[Spike][K][77]	[Spike][R][246]
7243|7436	NK|IN|QZ|KT|HG|TL	7243	7436	6	[Spike][T][87]	[Spike][L][280]	[Spike][K][77]	[Spike][T][259]
7330|7434	LS|IA|NY|DT|SG|QN	7330	7434	6	[Spike][Q][174]	[Spike][N][278]	[Spike][S][161]	[Spike][G][257]
7345|7353	MG|LQ|PD|NP|SS|QT	7345	7353	6	[Spike][Q][189]	[Spike][T][197]	[Spike][L][176]	[Spike][Q][183]
7345|7434	ES|MG|PA|NY|ST|QN	7345	7434	6	[Spike][Q][189]	[Spike][N][278]	[Spike][L][176]	[Spike][G][257]
7624|7674	NK|LR|KS|SP|TD|GT	7624	7674	6	[Spike][G][468]	[Spike][T][518]	[Spike][K][444]	[Spike][S][494]
7652|7658	TN|LG|VQ|IT|PK|EZ	7652	7658	6	[Spike][E][496]	[Spike][W][502]	[Spike][I][472]	[Spike][T][478]
7652|7662	TN|LS|VA|IG|PP|EZ	7652	7662	6	[Spike][E][496]	[Spike][W][506]	[Spike][I][472]	[Spike][G][482]
7658|7662	NN|GS|TG|QA|KP|ZZ	7658	7662	6	[Spike][W][502]	[Spike][W][506]	[Spike][T][478]	[Spike][G][482]
1001|1218	ZZ|SA|VT|LR|AK	1001	1218	5	[nsp3][A][182]	[nsp3][K][399]	[nsp3][Q][168]	[nsp3][K][379]
1001|7199	SG|VT|DQ|ES|AR	1001	7199	5	[nsp3][A][182]	[Spike][R][43]	[nsp3][Q][168]	[Spike][T][33]
1007|1009	VP|TV|ET|DS|ZZ	1007	1009	5	[nsp3][W][188]	[nsp3][W][190]	[nsp3][D][174]	[nsp3][S][176]
1007|1042	VQ|TS|EL|DI|ZE	1007	1042	5	[nsp3][W][188]	[nsp3][E][223]	[nsp3][D][174]	[nsp3][I][205]
1007|1153	VQ|TN|EV|DS|ZA	1007	1153	5	[nsp3][W][188]	[nsp3][A][334]	[nsp3][D][174]	[nsp3][S][315]
1007|1349	VF|TA|EN|DV|ZD	1007	1349	5	[nsp3][W][188]	[nsp3][D][530]	[nsp3][D][174]	[nsp3][V][477]
1009|1011	VE|PS|TT|SD|ZZ	1009	1011	5	[nsp3][W][190]	[nsp3][W][192]	[nsp3][S][176]	[nsp3][D][178]
1009|1042	VS|PQ|TL|SI|ZE	1009	1042	5	[nsp3][W][190]	[nsp3][E][223]	[nsp3][S][176]	[nsp3][I][205]
1009|1153	VN|PQ|TV|SS|ZA	1009	1153	5	[nsp3][W][190]	[nsp3][A][334]	[nsp3][S][176]	[nsp3][S][315]
1011|1042	SQ|ES|TL|DI|ZE	1011	1042	5	[nsp3][W][192]	[nsp3][E][223]	[nsp3][D][178]	[nsp3][I][205]
1011|1153	SQ|EN|TV|DS|ZA	1011	1153	5	[nsp3][W][192]	[nsp3][A][334]	[nsp3][D][178]	[nsp3][S][315]
1011|1326	SG|EK|TE|DS|ZR	1011	1326	5	[nsp3][W][192]	[nsp3][R][507]	[nsp3][D][178]	[nsp3][S][454]
1042|1153	QQ|SN|LV|IS|EA	1042	1153	5	[nsp3][E][223]	[nsp3][A][334]	[nsp3][I][205]	[nsp3][S][315]
1042|1326	QG|SK|LE|IS|ER	1042	1326	5	[nsp3][E][223]	[nsp3][R][507]	[nsp3][I][205]	[nsp3][S][454]
1042|1349	QF|SA|LN|IV|ED	1042	1349	5	[nsp3][E][223]	[nsp3][D][530]	[nsp3][I][205]	[nsp3][V][477]
1105|1238	LV|QN|VK|KP|NE	1105	1238	5	[nsp3][K][286]	[nsp3][E][419]	[nsp3][V][267]	[nsp3][K][394]
1113|1238	DV|RN|TK|LP|QE	1113	1238	5	[nsp3][Q][294]	[nsp3][E][419]	[nsp3][T][275]	[nsp3][K][394]
1113|2102	DN|RP|TK|QT|LQ	1113	2102	5	[nsp3][Q][294]	[nsp3][Q][1283]	[nsp3][T][275]	[nsp3][K][1227]
1153|1326	QG|VE|NK|SS|AR	1153	1326	5	[nsp3][A][334]	[nsp3][R][507]	[nsp3][S][315]	[nsp3][S][454]
1153|1349	QF|NA|VN|SV|AD	1153	1349	5	[nsp3][A][334]	[nsp3][D][530]	[nsp3][S][315]	[nsp3][V][477]
1153|7238	QT|VY|NN|RD|AZ	1153	7238	5	[nsp3][A][334]	[Spike][D][82]	[nsp3][S][315]	[Spike][G][72]
1214|1414	ZN|KQ|NA|MI|ST	1214	1414	5	[nsp3][S][395]	[nsp3][T][595]	[nsp3][M][375]	[nsp3][I][542]
1232|1238	DV|FN|IK|AP|SE	1232	1238	5	[nsp3][S][413]	[nsp3][E][419]	[nsp3][I][388]	[nsp3][K][394]
1232|1241	VP|NF|II|AT|SL	1232	1241	5	[nsp3][S][413]	[nsp3][L][422]	[nsp3][I][388]	[nsp3][I][397]
1232|1267	DZ|TT|VE|AV|SA	1232	1267	5	[nsp3][S][413]	[nsp3][V][448]	[nsp3][I][388]	[nsp3][V][404]
1232|2848	DC|VF|FT|SV|AI	1232	2848	5	[nsp3][S][413]	[nsp4][I][27]	[nsp3][I][388]	[nsp4][L][26]
1232|8472	DV|VF|IL|AA|SR	1232	8472	5	[nsp3][S][413]	[3a][R][15]	[nsp3][I][388]	[3a][L][15]
1238|2102	VN|NP|KK|PQ|ET	1238	2102	5	[nsp3][E][419]	[nsp3][Q][1283]	[nsp3][K][394]	[nsp3][K][1227]
1238|2316	VL|NI|KM|PA|EV	1238	2316	5	[nsp3][E][419]	[nsp3][A][1497]	[nsp3][K][394]	[nsp3][M][1441]
1240|1607	QG|TN|NS|FT|KP	1240	1607	5	[nsp3][K][421]	[nsp3][P][788]	[nsp3][F][396]	[nsp3][T][734]
1241|9416	ZV|PS|AZ|IT|LA	1241	9416	5	[nsp3][L][422]	[nucleocapsid][A][381]	[nsp3][I][397]	[nucleocapsid][T][379]
1305|1413	KN|DV|QK|EI|NE	1305	1413	5	[nsp3][N][486]	[nsp3][E][594]	[nsp3][E][433]	[nsp3][I][541]
1305|1903	KS|DK|QH|EC|NR	1305	1903	5	[nsp3][N][486]	[nsp3][R][1084]	[nsp3][E][433]	[nsp3][C][1029]
1326|1349	GF|KA|EN|SV|RD	1326	1349	5	[nsp3][R][507]	[nsp3][D][530]	[nsp3][S][454]	[nsp3][V][477]
1378|1903	QS|TK|HV|NC|ER	1378	1903	5	[nsp3][E][559]	[nsp3][R][1084]	[nsp3][N][506]	[nsp3][C][1029]
1378|2196	QI|TC|HV|NA|EL	1378	2196	5	[nsp3][E][559]	[nsp3][L][1377]	[nsp3][N][506]	[nsp3][A][1321]
1378|2985	QT|TQ|HA|NS|EM	1378	2985	5	[nsp3][E][559]	[nsp4][M][164]	[nsp3][N][506]	[nsp4][S][163]
1378|8641	QN|TT|HD|NE|EK	1378	8641	5	[nsp3][E][559]	[3a][K][184]	[nsp3][N][506]	[3a][E][181]
1413|1903	NS|VK|KH|IC|ER	1413	1903	5	[nsp3][E][594]	[nsp3][R][1084]	[nsp3][I][541]	[nsp3][C][1029]
1413|8481	VV|NA|KF|IT|ES	1413	8481	5	[nsp3][E][594]	[3a][S][24]	[nsp3][I][541]	[3a][T][24]
1607|2880	LM|NS|SI|TA|PV	1607	2880	5	[nsp3][P][788]	[nsp4][V][59]	[nsp3][T][734]	[nsp4][A][58]
1903|2196	SI|VV|KC|CA|RL	1903	2196	5	[nsp3][R][1084]	[nsp3][L][1377]	[nsp3][C][1029]	[nsp3][A][1321]
1903|2848	SC|VF|HT|CL|RI	1903	2848	5	[nsp3][R][1084]	[nsp4][I][27]	[nsp3][C][1029]	[nsp4][L][26]
1903|2985	ST|VA|KQ|CS|RM	1903	2985	5	[nsp3][R][1084]	[nsp4][M][164]	[nsp3][C][1029]	[nsp4][S][163]
1903|3748	SS|KA|VI|CV|RL	1903	3748	5	[nsp3][R][1084]	[nsp6][L][120]	[nsp3][C][1029]	[nsp6][V][120]
1903|7308	SH|VG|HI|CS|RT	1903	7308	5	[nsp3][R][1084]	[Spike][T][152]	[nsp3][C][1029]	[Spike][G][142]
1903|7315	SG|KS|VN|CZ|RT	1903	7315	5	[nsp3][R][1084]	[Spike][T][159]	[nsp3][C][1029]	[Spike][K][147]
1903|7345	KE|VL|HP|CM|RQ	1903	7345	5	[nsp3][R][1084]	[Spike][Q][189]	[nsp3][C][1029]	[Spike][L][176]
1903|7438	KD|VG|HZ|CF|RE	1903	7438	5	[nsp3][R][1084]	[Spike][E][282]	[nsp3][C][1029]	[Spike][G][261]
1903|8641	SN|VD|KT|CE|RK	1903	8641	5	[nsp3][R][1084]	[3a][K][184]	[nsp3][C][1029]	[3a][E][181]
2013|2102	QN|FP|KK|TT|SQ	2013	2102	5	[nsp3][S][1194]	[nsp3][Q][1283]	[nsp3][K][1138]	[nsp3][K][1227]
2013|2848	QC|FT|KL|TV|SI	2013	2848	5	[nsp3][S][1194]	[nsp4][I][27]	[nsp3][K][1138]	[nsp4][L][26]
2100|7199	EG|VQ|NS|DT|SR	2100	7199	5	[nsp3][S][1281]	[Spike][R][43]	[nsp3][D][1225]	[Spike][T][33]
2102|2316	NL|PI|KM|TV|QA	2102	2316	5	[nsp3][Q][1283]	[nsp3][A][1497]	[nsp3][K][1227]	[nsp3][M][1441]
2102|2848	NC|PT|KL|TV|QI	2102	2848	5	[nsp3][Q][1283]	[nsp4][I][27]	[nsp3][K][1227]	[nsp4][L][26]
2196|2985	IT|VA|CQ|AS|LM	2196	2985	5	[nsp3][L][1377]	[nsp4][M][164]	[nsp3][A][1321]	[nsp4][S][163]
2196|3748	IS|CA|VI|AV|LL	2196	3748	5	[nsp3][L][1377]	[nsp6][L][120]	[nsp3][A][1321]	[nsp6][V][120]
2196|7315	IG|CS|VN|AZ|LT	2196	7315	5	[nsp3][L][1377]	[Spike][T][159]	[nsp3][A][1321]	[Spike][K][147]
2196|8641	IN|VD|CT|AE|LK	2196	8641	5	[nsp3][L][1377]	[3a][K][184]	[nsp3][A][1321]	[3a][E][181]
2357|7315	LG|FS|AN|TZ|ST	2357	7315	5	[nsp3][S][1538]	[Spike][T][159]	[nsp3][T][1482]	[Spike][K][147]
2848|8636	FP|CG|LT|VN|IS	2848	8636	5	[nsp4][I][27]	[3a][S][179]	[nsp4][L][26]	[3a][T][176]
2985|3748	TS|QA|AI|SV|ML	2985	3748	5	[nsp4][M][164]	[nsp6][L][120]	[nsp4][S][163]	[nsp6][V][120]
2985|8641	TN|QT|AD|SE|MK	2985	8641	5	[nsp4][M][164]	[3a][K][184]	[nsp4][S][163]	[3a][E][181]
314|2138	SA|PQ|QN|ND|DE	314	2138	5	[nsp2][D][134]	[nsp3][D][1319]	[nsp2][Q][134]	[nsp3][N][1263]
314|7438	SD|PG|QF|NS|DE	314	7438	5	[nsp2][D][134]	[Spike][E][282]	[nsp2][Q][134]	[Spike][G][261]
351|1105	DL|SQ|KV|TK|CN	351	1105	5	[nsp2][C][171]	[nsp3][K][286]	[nsp2][K][171]	[nsp3][V][267]
351|1113	DD|SR|KT|TL|CQ	351	1113	5	[nsp2][C][171]	[nsp3][Q][294]	[nsp2][K][171]	[nsp3][T][275]
351|630	DN|IE|KD|TA|CT	351	630	5	[nsp2][C][171]	[nsp2][T][450]	[nsp2][K][171]	[nsp2][D][449]
369|1378	SQ|AT|FH|YN|PE	369	1378	5	[nsp2][P][189]	[nsp3][E][559]	[nsp2][Y][189]	[nsp3][N][506]
369|1903	SS|AK|FV|YC|PR	369	1903	5	[nsp2][P][189]	[nsp3][R][1084]	[nsp2][Y][189]	[nsp3][C][1029]
369|2196	SI|AC|FV|YA|PL	369	2196	5	[nsp2][P][189]	[nsp3][L][1377]	[nsp2][Y][189]	[nsp3][A][1321]
369|2357	SL|AF|FA|YT|PS	369	2357	5	[nsp2][P][189]	[nsp3][S][1538]	[nsp2][Y][189]	[nsp3][T][1482]
369|2985	ST|AQ|FA|YS|PM	369	2985	5	[nsp2][P][189]	[nsp4][M][164]	[nsp2][Y][189]	[nsp4][S][163]
369|3748	SS|AA|FI|YV|PL	369	3748	5	[nsp2][P][189]	[nsp6][L][120]	[nsp2][Y][189]	[nsp6][V][120]
369|7315	SG|AS|FN|YZ|PT	369	7315	5	[nsp2][P][189]	[Spike][T][159]	[nsp2][Y][189]	[Spike][K][147]
369|773	SA|AD|FQ|YE|PS	369	773	5	[nsp2][P][189]	[nsp2][S][593]	[nsp2][Y][189]	[nsp2][E][592]
369|8641	SN|AT|FD|YE|PK	369	8641	5	[nsp2][P][189]	[3a][K][184]	[nsp2][Y][189]	[3a][E][181]
3748|7315	SG|AS|IN|VZ|LT	3748	7315	5	[nsp6][L][120]	[Spike][T][159]	[nsp6][V][120]	[Spike][K][147]
3748|8641	SN|AT|ID|VE|LK	3748	8641	5	[nsp6][L][120]	[3a][K][184]	[nsp6][V][120]	[3a][E][181]
586|871	SK|TS|LD|MN|VT	586	871	5	[nsp2][V][406]	[nsp3][T][52]	[nsp2][M][405]	[nsp3][N][51]
634|1413	QV|DN|TK|EI|AE	634	1413	5	[nsp2][A][454]	[nsp3][E][594]	[nsp2][E][453]	[nsp3][I][541]
681|776	NT|AK|KE|GS|DN	681	776	5	[nsp2][D][501]	[nsp2][N][596]	[nsp2][K][500]	[nsp2][E][595]
7166|7177	PQ|YY|AT|ZV|FA	7166	7177	5	[Spike][F][10]	[Spike][A][21]	[Spike][-][7]	[Spike][V][11]
7166|7183	PH|YC|AD|ZN|FI	7166	7183	5	[Spike][F][10]	[Spike][I][27]	[Spike][-][7]	[Spike][N][17]
7166|7192	PV|YK|AN|ZP|FM	7166	7192	5	[Spike][F][10]	[Spike][M][36]	[Spike][-][7]	[Spike][P][26]
7166|7195	YI|AF|ZT|LH|FV	7166	7195	5	[Spike][F][10]	[Spike][V][39]	[Spike][-][7]	[Spike][T][29]
7166|7243	PN|YQ|AL|ZK|FT	7166	7243	5	[Spike][F][10]	[Spike][T][87]	[Spike][-][7]	[Spike][K][77]
7166|7330	SL|YI|AN|ZS|FQ	7166	7330	5	[Spike][F][10]	[Spike][Q][174]	[Spike][-][7]	[Spike][S][161]
7166|7348	SP|PG|YF|LV|FT	7166	7348	5	[Spike][F][10]	[Spike][T][192]	[Spike][-][7]	[Spike][L][179]
7166|7390	SY|PG|AA|LV|FP	7166	7390	5	[Spike][F][10]	[Spike][P][234]	[Spike][-][7]	[Spike][V][213]
7166|7423	PY|YK|AP|ZR|FS	7166	7423	5	[Spike][F][10]	[Spike][S][267]	[Spike][-][7]	[Spike][R][246]
7173|7178	ZS|QN|FT|VI|TL	7173	7178	5	[Spike][N][17]	[Spike][Q][22]	[Spike][-][7]	[Spike][S][12]
7173|7353	QG|ZQ|FD|VP|TS	7173	7353	5	[Spike][N][17]	[Spike][T][197]	[Spike][-][7]	[Spike][Q][183]
7174|7238	VT|IA|FN|SZ|LD	7174	7238	5	[Spike][L][18]	[Spike][D][82]	[Spike][L][8]	[Spike][G][72]
7174|7303	VL|IQ|FY|SD|LK	7174	7303	5	[Spike][L][18]	[Spike][K][147]	[Spike][L][8]	[Spike][N][137]
7174|7424	VH|IR|FG|SP|LQ	7174	7424	5	[Spike][L][18]	[Spike][Q][268]	[Spike][L][8]	[Spike][S][247]
7174|7437	VL|AS|FA|ST|LP	7174	7437	5	[Spike][L][18]	[Spike][P][281]	[Spike][L][8]	[Spike][A][260]
7175|7176	YZ|IP|SY|GS|AK	7175	7176	5	[Spike][A][19]	[Spike][K][20]	[Spike][P][9]	[Spike][L][10]
7175|7177	LQ|IY|ST|GD|AA	7175	7177	5	[Spike][A][19]	[Spike][A][21]	[Spike][P][9]	[Spike][V][11]
7175|7178	PS|IT|SI|GL|AQ	7175	7178	5	[Spike][A][19]	[Spike][Q][22]	[Spike][P][9]	[Spike][S][12]
7175|7189	LN|PG|SP|GA|AQ	7175	7189	5	[Spike][A][19]	[Spike][Q][33]	[Spike][P][9]	[Spike][Q][23]
7175|7192	LV|IK|SN|GY|AM	7175	7192	5	[Spike][A][19]	[Spike][M][36]	[Spike][P][9]	[Spike][P][26]
7175|7330	LT|II|SN|GD|AQ	7175	7330	5	[Spike][A][19]	[Spike][Q][174]	[Spike][P][9]	[Spike][S][161]
7175|7345	PL|IP|SN|GS|AQ	7175	7345	5	[Spike][A][19]	[Spike][Q][189]	[Spike][P][9]	[Spike][L][176]
7175|7353	PQ|ID|SP|GS|AT	7175	7353	5	[Spike][A][19]	[Spike][T][197]	[Spike][P][9]	[Spike][Q][183]
7175|7423	LY|IK|GL|SP|AS	7175	7423	5	[Spike][A][19]	[Spike][S][267]	[Spike][P][9]	[Spike][R][246]
7175|7438	LA|PG|IZ|GS|AE	7175	7438	5	[Spike][A][19]	[Spike][E][282]	[Spike][P][9]	[Spike][G][261]
7175|7502	PI|YN|IV|SK|AQ	7175	7502	5	[Spike][A][19]	[Spike][Q][346]	[Spike][P][9]	[Spike][E][324]
7176|7177	PY|YT|LV|SD|KA	7176	7177	5	[Spike][K][20]	[Spike][A][21]	[Spike][L][10]	[Spike][V][11]
7176|7180	PT|YK|SR|LQ|KG	7176	7180	5	[Spike][K][20]	[Spike][G][24]	[Spike][L][10]	[Spike][Q][14]
7176|7183	PC|YD|LN|ST|KI	7176	7183	5	[Spike][K][20]	[Spike][I][27]	[Spike][L][10]	[Spike][N][17]
7176|7192	PK|YN|LP|SY|KM	7176	7192	5	[Spike][K][20]	[Spike][M][36]	[Spike][L][10]	[Spike][P][26]
7176|7195	PI|YF|LT|SH|KV	7176	7195	5	[Spike][K][20]	[Spike][V][39]	[Spike][L][10]	[Spike][T][29]
7176|7243	PQ|YL|LK|SH|KT	7176	7243	5	[Spike][K][20]	[Spike][T][87]	[Spike][L][10]	[Spike][K][77]
7176|7330	PI|YN|LS|SD|KQ	7176	7330	5	[Spike][K][20]	[Spike][Q][174]	[Spike][L][10]	[Spike][S][161]
7176|7423	PK|SL|YP|LR|KS	7176	7423	5	[Spike][K][20]	[Spike][S][267]	[Spike][L][10]	[Spike][R][246]
7176|7434	PA|YY|ST|LG|KN	7176	7434	5	[Spike][K][20]	[Spike][N][278]	[Spike][L][10]	[Spike][G][257]
7177|7178	YT|VN|TI|DL|AQ	7177	7178	5	[Spike][A][21]	[Spike][Q][22]	[Spike][V][11]	[Spike][S][12]
7177|7180	YT|TK|DR|VQ|AG	7177	7180	5	[Spike][A][21]	[Spike][G][24]	[Spike][V][11]	[Spike][Q][14]
7177|7195	YI|TF|VT|DH|AV	7177	7195	5	[Spike][A][21]	[Spike][V][39]	[Spike][V][11]	[Spike][T][29]
7177|7317	QS|TI|VN|DT|AQ	7177	7317	5	[Spike][A][21]	[Spike][Q][161]	[Spike][V][11]	[Spike][N][149]
7177|7330	YI|TN|VS|DD|AQ	7177	7330	5	[Spike][A][21]	[Spike][Q][174]	[Spike][V][11]	[Spike][S][161]
7177|7345	YP|VM|TN|DS|AQ	7177	7345	5	[Spike][A][21]	[Spike][Q][189]	[Spike][V][11]	[Spike][L][176]
7177|7404	QG|YZ|VV|DF|AL	7177	7404	5	[Spike][A][21]	[Spike][L][248]	[Spike][V][11]	[Spike][V][227]
7177|7434	YA|TY|DT|VG|AN	7177	7434	5	[Spike][A][21]	[Spike][N][278]	[Spike][V][11]	[Spike][G][257]
7177|7436	QK|YZ|VT|DG|AL	7177	7436	5	[Spike][A][21]	[Spike][L][280]	[Spike][V][11]	[Spike][T][259]
7178|7180	TT|NQ|IK|LR|QG	7178	7180	5	[Spike][Q][22]	[Spike][G][24]	[Spike][S][12]	[Spike][Q][14]
7178|7189	SG|TT|IP|LA|QQ	7178	7189	5	[Spike][Q][22]	[Spike][Q][33]	[Spike][S][12]	[Spike][Q][23]
7178|7195	TI|NT|IF|LH|QV	7178	7195	5	[Spike][Q][22]	[Spike][V][39]	[Spike][S][12]	[Spike][T][29]
7178|7243	NK|TQ|IL|LH|QT	7178	7243	5	[Spike][Q][22]	[Spike][T][87]	[Spike][S][12]	[Spike][K][77]
7178|7425	IR|SY|ND|LA|QT	7178	7425	5	[Spike][Q][22]	[Spike][T][269]	[Spike][S][12]	[Spike][Y][248]
7178|7434	TA|NG|IY|LT|QN	7178	7434	5	[Spike][Q][22]	[Spike][N][278]	[Spike][S][12]	[Spike][G][257]
7178|7438	SG|TZ|NF|LS|QE	7178	7438	5	[Spike][Q][22]	[Spike][E][282]	[Spike][S][12]	[Spike][G][261]
7180|7183	TC|KD|RT|QN|GI	7180	7183	5	[Spike][G][24]	[Spike][I][27]	[Spike][Q][14]	[Spike][N][17]
7180|7192	TK|KN|RY|QP|GM	7180	7192	5	[Spike][G][24]	[Spike][M][36]	[Spike][Q][14]	[Spike][P][26]
7180|7195	TI|KF|RH|QT|GV	7180	7195	5	[Spike][G][24]	[Spike][V][39]	[Spike][Q][14]	[Spike][T][29]
7180|7243	TQ|KL|RH|QK|GT	7180	7243	5	[Spike][G][24]	[Spike][T][87]	[Spike][Q][14]	[Spike][K][77]
7180|7345	QM|TP|KN|RS|GQ	7180	7345	5	[Spike][G][24]	[Spike][Q][189]	[Spike][Q][14]	[Spike][L][176]
7180|7434	TA|KY|RT|QG|GN	7180	7434	5	[Spike][G][24]	[Spike][N][278]	[Spike][Q][14]	[Spike][G][257]
7182|7192	NV|LN|VP|TY|GM	7182	7192	5	[Spike][G][26]	[Spike][M][36]	[Spike][V][16]	[Spike][P][26]
7183|7195	CI|DF|NT|TH|IV	7183	7195	5	[Spike][I][27]	[Spike][V][39]	[Spike][N][17]	[Spike][T][29]
7183|7308	HH|CI|DV|TA|IT	7183	7308	5	[Spike][I][27]	[Spike][T][152]	[Spike][N][17]	[Spike][G][142]
7183|7330	CI|DN|TD|NS|IQ	7183	7330	5	[Spike][I][27]	[Spike][Q][174]	[Spike][N][17]	[Spike][S][161]
7183|7350	HI|CD|VL|NG|IP	7183	7350	5	[Spike][I][27]	[Spike][P][194]	[Spike][N][17]	[Spike][G][181]
7183|7353	CD|VN|DP|TS|IT	7183	7353	5	[Spike][I][27]	[Spike][T][197]	[Spike][N][17]	[Spike][Q][183]
7183|7379	CA|VS|NK|TG|IT	7183	7379	5	[Spike][I][27]	[Spike][T][223]	[Spike][N][17]	[Spike][K][206]
7183|7423	HY|CK|DP|NR|IS	7183	7423	5	[Spike][I][27]	[Spike][S][267]	[Spike][N][17]	[Spike][R][246]
7183|7434	CA|DY|TT|NG|IN	7183	7434	5	[Spike][I][27]	[Spike][N][278]	[Spike][N][17]	[Spike][G][257]
7183|7436	HK|CZ|NT|TG|IL	7183	7436	5	[Spike][I][27]	[Spike][L][280]	[Spike][N][17]	[Spike][T][259]
7185|7311	VP|NA|TY|DK|SR	7185	7311	5	[Spike][S][29]	[Spike][R][155]	[Spike][T][19]	[Spike][Y][145]
7185|7436	VK|NV|TT|DG|SL	7185	7436	5	[Spike][S][29]	[Spike][L][280]	[Spike][T][19]	[Spike][T][259]
7186|7241	LK|TG|NT|DZ|RR	7186	7241	5	[Spike][R][30]	[Spike][R][85]	[Spike][T][20]	[Spike][G][75]
7187|7189	LN|PT|VA|RP|KQ	7187	7189	5	[Spike][K][31]	[Spike][Q][33]	[Spike][R][21]	[Spike][Q][23]
7189|7192	NV|TK|PN|AY|QM	7189	7192	5	[Spike][Q][33]	[Spike][M][36]	[Spike][Q][23]	[Spike][P][26]
7189|7243	NN|TQ|PL|AH|QT	7189	7243	5	[Spike][Q][33]	[Spike][T][87]	[Spike][Q][23]	[Spike][K][77]
7189|7348	NG|TF|PI|AV|QT	7189	7348	5	[Spike][Q][33]	[Spike][T][192]	[Spike][Q][23]	[Spike][L][179]
7189|7353	GQ|TD|PP|AS|QT	7189	7353	5	[Spike][Q][33]	[Spike][T][197]	[Spike][Q][23]	[Spike][Q][183]
7189|7423	NY|TK|AL|PP|QS	7189	7423	5	[Spike][Q][33]	[Spike][S][267]	[Spike][Q][23]	[Spike][R][246]
7192|7195	KI|NF|YH|PT|MV	7192	7195	5	[Spike][M][36]	[Spike][V][39]	[Spike][P][26]	[Spike][T][29]
7192|7232	VQ|KN|NI|YH|MF	7192	7232	5	[Spike][M][36]	[Spike][F][76]	[Spike][P][26]	[Spike][H][66]
7192|7308	VH|KI|NV|YA|MT	7192	7308	5	[Spike][M][36]	[Spike][T][152]	[Spike][P][26]	[Spike][G][142]
7192|7311	VP|KG|PY|YK|MR	7192	7311	5	[Spike][M][36]	[Spike][R][155]	[Spike][P][26]	[Spike][Y][145]
7192|7317	VS|NI|YT|PN|MQ	7192	7317	5	[Spike][M][36]	[Spike][Q][161]	[Spike][P][26]	[Spike][N][149]
7192|7318	VI|NP|YH|PK|MN	7192	7318	5	[Spike][M][36]	[Spike][N][162]	[Spike][P][26]	[Spike][K][150]
7192|7330	KI|NN|YD|PS|MQ	7192	7330	5	[Spike][M][36]	[Spike][Q][174]	[Spike][P][26]	[Spike][S][161]
7192|7404	VG|KZ|PV|YF|ML	7192	7404	5	[Spike][M][36]	[Spike][L][248]	[Spike][P][26]	[Spike][V][227]
7192|7434	KA|NY|YT|PG|MN	7192	7434	5	[Spike][M][36]	[Spike][N][278]	[Spike][P][26]	[Spike][G][257]
7192|7436	VK|KZ|PT|YG|ML	7192	7436	5	[Spike][M][36]	[Spike][L][280]	[Spike][P][26]	[Spike][T][259]
7193|7199	RG|GT|NQ|LS|AR	7193	7199	5	[Spike][A][37]	[Spike][R][43]	[Spike][A][27]	[Spike][T][33]
7193|7238	RT|GY|NN|DA|AD	7193	7238	5	[Spike][A][37]	[Spike][D][82]	[Spike][A][27]	[Spike][G][72]
7193|7308	RH|GG|NS|LI|AT	7193	7308	5	[Spike][A][37]	[Spike][T][152]	[Spike][A][27]	[Spike][G][142]
7193|7353	GQ|NG|LD|DN|AT	7193	7353	5	[Spike][A][37]	[Spike][T][197]	[Spike][A][27]	[Spike][Q][183]
7193|7404	RG|DM|LZ|TF|AL	7193	7404	5	[Spike][A][37]	[Spike][L][248]	[Spike][A][27]	[Spike][V][227]
7193|7438	GG|NF|LZ|TS|AE	7193	7438	5	[Spike][A][37]	[Spike][E][282]	[Spike][A][27]	[Spike][G][261]
7195|7243	IQ|FL|TK|HH|VT	7195	7243	5	[Spike][V][39]	[Spike][T][87]	[Spike][T][29]	[Spike][K][77]
7195|7330	II|FN|TS|HD|VQ	7195	7330	5	[Spike][V][39]	[Spike][Q][174]	[Spike][T][29]	[Spike][S][161]
7195|7345	TM|IP|FN|HS|VQ	7195	7345	5	[Spike][V][39]	[Spike][Q][189]	[Spike][T][29]	[Spike][L][176]
7195|7434	IA|FY|HT|TG|VN	7195	7434	5	[Spike][V][39]	[Spike][N][278]	[Spike][T][29]	[Spike][G][257]
7199|7308	GH|TG|SI|QS|RT	7199	7308	5	[Spike][R][43]	[Spike][T][152]	[Spike][T][33]	[Spike][G][142]
7232|7243	QN|IL|LV|HH|FT	7232	7243	5	[Spike][F][76]	[Spike][T][87]	[Spike][H][66]	[Spike][K][77]
7232|7353	YG|LN|IP|HS|FT	7232	7353	5	[Spike][F][76]	[Spike][T][197]	[Spike][H][66]	[Spike][Q][183]
7237|7241	TA|IK|AT|ZZ|VR	7237	7241	5	[Spike][V][81]	[Spike][R][85]	[Spike][S][71]	[Spike][G][75]
7237|7424	NH|IK|TG|ZP|VQ	7237	7424	5	[Spike][V][81]	[Spike][Q][268]	[Spike][S][71]	[Spike][S][247]
7238|7241	YG|NA|AT|ZZ|DR	7238	7241	5	[Spike][D][82]	[Spike][R][85]	[Spike][G][72]	[Spike][G][75]
7238|7300	VY|ND|AV|ZE|DN	7238	7300	5	[Spike][D][82]	[Spike][N][144]	[Spike][G][72]	[Spike][Q][134]
7238|7333	VT|YN|NA|AS|DF	7238	7333	5	[Spike][D][82]	[Spike][F][177]	[Spike][G][72]	[Spike][N][164]
7238|7414	VQ|NK|AG|ZN|DS	7238	7414	5	[Spike][D][82]	[Spike][S][258]	[Spike][G][72]	[Spike][R][237]
7238|7436	VN|TK|EV|ZG|DL	7238	7436	5	[Spike][D][82]	[Spike][L][280]	[Spike][G][72]	[Spike][T][259]
7238|7438	VD|YG|NF|ZS|DE	7238	7438	5	[Spike][D][82]	[Spike][E][282]	[Spike][G][72]	[Spike][G][261]
7238|7713	GN|YT|ES|ZD|DQ	7238	7713	5	[Spike][D][82]	[Spike][Q][557]	[Spike][G][72]	[Spike][N][532]
7238|7823	GS|VG|YA|ZN|DV	7238	7823	5	[Spike][D][82]	[Spike][V][667]	[Spike][G][72]	[Spike][S][640]
7238|8472	TV|YF|NL|ZA|DR	7238	8472	5	[Spike][D][82]	[3a][R][15]	[Spike][G][72]	[3a][L][15]
7241|7414	AK|GR|TG|ZN|RS	7241	7414	5	[Spike][R][85]	[Spike][S][258]	[Spike][G][75]	[Spike][R][237]
7243|7317	NS|LI|KN|HT|TQ	7243	7317	5	[Spike][T][87]	[Spike][Q][161]	[Spike][K][77]	[Spike][N][149]
7243|7330	QI|LN|KS|HD|TQ	7243	7330	5	[Spike][T][87]	[Spike][Q][174]	[Spike][K][77]	[Spike][S][161]
7243|7345	KM|QP|LN|HS|TQ	7243	7345	5	[Spike][T][87]	[Spike][Q][189]	[Spike][K][77]	[Spike][L][176]
7243|7379	IN|QA|VS|KK|TT	7243	7379	5	[Spike][T][87]	[Spike][T][223]	[Spike][K][77]	[Spike][K][206]
7243|7390	NG|QT|KN|LA|TP	7243	7390	5	[Spike][T][87]	[Spike][P][234]	[Spike][K][77]	[Spike][V][213]
7243|7434	QA|LY|HT|KG|TN	7243	7434	5	[Spike][T][87]	[Spike][N][278]	[Spike][K][77]	[Spike][G][257]
7300|7414	YQ|DK|VG|EN|NS	7300	7414	5	[Spike][N][144]	[Spike][S][258]	[Spike][Q][134]	[Spike][R][237]
7303|7317	LS|QF|YN|DT|KQ	7303	7317	5	[Spike][K][147]	[Spike][Q][161]	[Spike][N][137]	[Spike][N][149]
7303|7350	LI|YG|QL|DE|KP	7303	7350	5	[Spike][K][147]	[Spike][P][194]	[Spike][N][137]	[Spike][G][181]
7303|7424	LH|QR|YG|DP|KQ	7303	7424	5	[Spike][K][147]	[Spike][Q][268]	[Spike][N][137]	[Spike][S][247]
7303|7860	NQ|LK|TM|DV|KA	7303	7860	5	[Spike][K][147]	[Spike][A][704]	[Spike][N][137]	[Spike][Q][677]
7303|7862	NN|LZ|YI|DS|KV	7303	7862	5	[Spike][K][147]	[Spike][V][706]	[Spike][N][137]	[Spike][N][679]
7306|7350	RI|AD|YG|FE|MP	7306	7350	5	[Spike][M][150]	[Spike][P][194]	[Spike][F][140]	[Spike][G][181]
7306|7404	RG|YV|AZ|FF|ML	7306	7404	5	[Spike][M][150]	[Spike][L][248]	[Spike][F][140]	[Spike][V][227]
7306|7433	RT|YN|AQ|FD|MS	7306	7433	5	[Spike][M][150]	[Spike][S][277]	[Spike][F][140]	[Spike][S][256]
7306|7436	RK|YT|AZ|FG|ML	7306	7436	5	[Spike][M][150]	[Spike][L][280]	[Spike][F][140]	[Spike][T][259]
7308|7330	II|SS|VN|AD|TQ	7308	7330	5	[Spike][T][152]	[Spike][Q][174]	[Spike][G][142]	[Spike][S][161]
7308|7345	IP|GL|SM|VN|TQ	7308	7345	5	[Spike][T][152]	[Spike][Q][189]	[Spike][G][142]	[Spike][L][176]
7308|7423	HY|IK|AL|VP|TS	7308	7423	5	[Spike][T][152]	[Spike][S][267]	[Spike][G][142]	[Spike][R][246]
7311|7350	PI|NL|YG|KE|RP	7311	7350	5	[Spike][R][155]	[Spike][P][194]	[Spike][Y][145]	[Spike][G][181]
7311|7436	PK|AV|YT|KG|RL	7311	7436	5	[Spike][R][155]	[Spike][L][280]	[Spike][Y][145]	[Spike][T][259]
7315|8641	ST|GN|ND|ZE|TK	7315	8641	5	[Spike][T][159]	[3a][K][184]	[Spike][K][147]	[3a][E][181]
7330|7345	LE|IP|NN|DS|QQ	7330	7345	5	[Spike][Q][174]	[Spike][Q][189]	[Spike][S][161]	[Spike][L][176]
7330|7423	IK|DL|NP|SR|QS	7330	7423	5	[Spike][Q][174]	[Spike][S][267]	[Spike][S][161]	[Spike][R][246]
7330|7436	LN|IZ|ST|DG|QL	7330	7436	5	[Spike][Q][174]	[Spike][L][280]	[Spike][S][161]	[Spike][T][259]
7333|7345	TE|NL|AM|RP|FQ	7333	7345	5	[Spike][F][177]	[Spike][Q][189]	[Spike][N][164]	[Spike][L][176]
7333|7353	AG|SN|NQ|RD|FT	7333	7353	5	[Spike][F][177]	[Spike][T][197]	[Spike][N][164]	[Spike][Q][183]
7333|7414	TQ|SG|AK|NR|FS	7333	7414	5	[Spike][F][177]	[Spike][S][258]	[Spike][N][164]	[Spike][R][237]
7333|7438	TD|NG|AF|RZ|FE	7333	7438	5	[Spike][F][177]	[Spike][E][282]	[Spike][N][164]	[Spike][G][261]
7333|7487	SA|AQ|NE|RG|FD	7333	7487	5	[Spike][F][177]	[Spike][D][331]	[Spike][N][164]	[Spike][E][309]
7338|7436	TK|NN|VZ|EG|DL	7338	7436	5	[Spike][D][182]	[Spike][L][280]	[Spike][E][169]	[Spike][T][259]
7342|7353	QQ|RD|PN|DS|KT	7342	7353	5	[Spike][K][186]	[Spike][T][197]	[Spike][Q][173]	[Spike][Q][183]
7342|7438	HD|QG|RZ|DS|KE	7342	7438	5	[Spike][K][186]	[Spike][E][282]	[Spike][Q][173]	[Spike][G][261]
7345|7379	EN|MK|PA|SG|QT	7345	7379	5	[Spike][Q][189]	[Spike][T][223]	[Spike][L][176]	[Spike][K][206]
7345|7425	NR|LY|MD|SA|QT	7345	7425	5	[Spike][Q][189]	[Spike][T][269]	[Spike][L][176]	[Spike][Y][248]
7345|7438	ED|LG|MF|PZ|QE	7345	7438	5	[Spike][Q][189]	[Spike][E][282]	[Spike][L][176]	[Spike][G][261]
7348|7390	PY|GG|IN|VV|TP	7348	7390	5	[Spike][T][192]	[Spike][P][234]	[Spike][L][179]	[Spike][V][213]
7350|7404	IG|LM|GV|EF|PL	7350	7404	5	[Spike][P][194]	[Spike][L][248]	[Spike][G][181]	[Spike][V][227]
7353|7502	QI|NN|DV|PK|TQ	7353	7502	5	[Spike][T][197]	[Spike][Q][346]	[Spike][Q][183]	[Spike][E][324]
7358|7433	SZ|KT|LN|GQ|NS	7358	7433	5	[Spike][N][202]	[Spike][S][277]	[Spike][N][185]	[Spike][S][256]
7379|7404	SM|AZ|KV|GF|TL	7379	7404	5	[Spike][T][223]	[Spike][L][248]	[Spike][K][206]	[Spike][V][227]
7379|7434	NS|AA|KG|GT|TN	7379	7434	5	[Spike][T][223]	[Spike][N][278]	[Spike][K][206]	[Spike][G][257]
7379|7436	NN|AZ|KT|GG|TL	7379	7436	5	[Spike][T][223]	[Spike][L][280]	[Spike][K][206]	[Spike][T][259]
7379|7438	ND|KF|AZ|GS|TE	7379	7438	5	[Spike][T][223]	[Spike][E][282]	[Spike][K][206]	[Spike][G][261]
7390|7436	YN|GK|TZ|NT|PL	7390	7436	5	[Spike][P][234]	[Spike][L][280]	[Spike][V][213]	[Spike][T][259]
7390|7437	IS|GL|TZ|VT|PP	7390	7437	5	[Spike][P][234]	[Spike][P][281]	[Spike][V][213]	[Spike][A][260]
7404|7436	GK|ZZ|VT|FG|LL	7404	7436	5	[Spike][L][248]	[Spike][L][280]	[Spike][V][227]	[Spike][T][259]
7414|7438	QD|RG|KF|NS|SE	7414	7438	5	[Spike][S][258]	[Spike][E][282]	[Spike][R][237]	[Spike][G][261]
7423|7434	LT|KA|PY|RG|SN	7423	7434	5	[Spike][S][267]	[Spike][N][278]	[Spike][R][246]	[Spike][G][257]
7424|7436	HK|KV|GT|PG|QL	7424	7436	5	[Spike][Q][268]	[Spike][L][280]	[Spike][S][247]	[Spike][T][259]
7433|7438	ZL|NF|QZ|DS|SE	7433	7438	5	[Spike][S][277]	[Spike][E][282]	[Spike][S][256]	[Spike][G][261]
7434|7438	ZL|SD|GF|AZ|NE	7434	7438	5	[Spike][N][278]	[Spike][E][282]	[Spike][G][257]	[Spike][G][261]
7436|7438	ND|TF|ZZ|GS|LE	7436	7438	5	[Spike][L][280]	[Spike][E][282]	[Spike][T][259]	[Spike][G][261]
7436|7451	KI|NL|TR|GT|LS	7436	7451	5	[Spike][L][280]	[Spike][S][295]	[Spike][T][259]	[Spike][R][273]
7436|7662	NS|KN|TG|GP|LZ	7436	7662	5	[Spike][L][280]	[Spike][W][506]	[Spike][T][259]	[Spike][G][482]
7436|8805	KK|VD|NQ|TR|LE	7436	8805	5	[Spike][L][280]	[envelope][E][69]	[Spike][T][259]	[envelope][R][69]
7438|8642	DQ|AK|FD|GH|EE	7438	8642	5	[Spike][E][282]	[3a][E][185]	[Spike][G][261]	[3a][H][182]
7619|7624	KN|VL|NS|RT|AG	7619	7624	5	[Spike][A][463]	[Spike][G][468]	[Spike][N][439]	[Spike][K][444]
7619|7674	KK|VR|NP|RD|AT	7619	7674	5	[Spike][A][463]	[Spike][T][518]	[Spike][N][439]	[Spike][S][494]
7624|7673	NL|LE|SR|TN|GS	7624	7673	5	[Spike][G][468]	[Spike][S][517]	[Spike][K][444]	[Spike][Q][493]
7652|7654	TG|LN|IQ|PS|EZ	7652	7654	5	[Spike][E][496]	[Spike][W][498]	[Spike][I][472]	[Spike][Q][474]
7652|7659	TD|LT|VS|PP|EZ	7652	7659	5	[Spike][E][496]	[Spike][W][503]	[Spike][I][472]	[Spike][P][479]
7652|7670	LE|VN|PZ|DY|ER	7652	7670	5	[Spike][E][496]	[Spike][Y][514]	[Spike][I][472]	[Spike][F][490]
7654|7658	GN|NG|QT|SK|ZZ	7654	7658	5	[Spike][W][498]	[Spike][W][502]	[Spike][Q][474]	[Spike][T][478]
7654|7662	NS|GN|QG|SP|ZZ	7654	7662	5	[Spike][W][498]	[Spike][W][506]	[Spike][Q][474]	[Spike][G][482]
7658|7659	ND|GT|QS|KP|ZZ	7658	7659	5	[Spike][W][502]	[Spike][W][503]	[Spike][T][478]	[Spike][P][479]
7658|7661	NC|TN|QS|KT|ZZ	7658	7661	5	[Spike][W][502]	[Spike][W][505]	[Spike][T][478]	[Spike][N][481]
7659|7662	TS|DN|SA|PP|ZZ	7659	7662	5	[Spike][W][503]	[Spike][W][506]	[Spike][P][479]	[Spike][G][482]
7661|7662	CN|SA|NG|TP|ZZ	7661	7662	5	[Spike][W][505]	[Spike][W][506]	[Spike][N][481]	[Spike][G][482]
7661|7674	CK|NR|SP|TD|ZT	7661	7674	5	[Spike][W][505]	[Spike][T][518]	[Spike][N][481]	[Spike][S][494]
7662|7673	SK|NL|AR|PN|ZS	7662	7673	5	[Spike][W][506]	[Spike][S][517]	[Spike][G][482]	[Spike][Q][493]
7662|7674	NK|GR|AP|PD|ZT	7662	7674	5	[Spike][W][506]	[Spike][T][518]	[Spike][G][482]	[Spike][S][494]
7664|7674	ES|VR|GP|AD|ZT	7664	7674	5	[Spike][W][508]	[Spike][T][518]	[Spike][E][484]	[Spike][S][494]
7670|7823	FS|EG|LP|ZN|YV	7670	7823	5	[Spike][Y][514]	[Spike][V][667]	[Spike][F][490]	[Spike][S][640]
7673|7674	LK|ER|RP|ND|ST	7673	7674	5	[Spike][S][517]	[Spike][T][518]	[Spike][Q][493]	[Spike][S][494]
771|776	LT|AK|TE|IS|VN	771	776	5	[nsp2][V][591]	[nsp2][N][596]	[nsp2][T][590]	[nsp2][E][595]
773|1378	AQ|DT|QH|EN|SE	773	1378	5	[nsp2][S][593]	[nsp3][E][559]	[nsp2][E][592]	[nsp3][N][506]
773|1903	AS|QV|DK|EC|SR	773	1903	5	[nsp2][S][593]	[nsp3][R][1084]	[nsp2][E][592]	[nsp3][C][1029]
773|2196	AI|QV|DC|EA|SL	773	2196	5	[nsp2][S][593]	[nsp3][L][1377]	[nsp2][E][592]	[nsp3][A][1321]
773|2985	AT|QA|DQ|ES|SM	773	2985	5	[nsp2][S][593]	[nsp4][M][164]	[nsp2][E][592]	[nsp4][S][163]
773|3748	AS|DA|QI|EV|SL	773	3748	5	[nsp2][S][593]	[nsp6][L][120]	[nsp2][E][592]	[nsp6][V][120]
773|7315	DS|AG|QN|EZ|ST	773	7315	5	[nsp2][S][593]	[Spike][T][159]	[nsp2][E][592]	[Spike][K][147]
773|8641	AN|QD|DT|EE|SK	773	8641	5	[nsp2][S][593]	[3a][K][184]	[nsp2][E][592]	[3a][E][181]
7823|7860	GN|SQ|AM|NV|VA	7823	7860	5	[Spike][V][667]	[Spike][A][704]	[Spike][S][640]	[Spike][Q][677]
7863|7874	ZP|RE|FR|SQ|LK	7863	7874	5	[Spike][L][707]	[Spike][K][718]	[Spike][S][680]	[Spike][Q][690]
861|1226	SV|DQ|NF|TI|VZ	861	1226	5	[nsp3][V][42]	[nsp3][W][407]	[nsp3][A][41]	[nsp3][I][385]
871|2985	KT|EQ|DA|NS|TM	871	2985	5	[nsp3][T][52]	[nsp4][M][164]	[nsp3][N][51]	[nsp4][S][163]
938|974	ZE|DS|EV|CP|YQ	938	974	5	[nsp3][Y][119]	[nsp3][Q][155]	[nsp3][G][116]	[nsp3][L][151]
972|1326	ZG|AS|VE|SK|ER	972	1326	5	[nsp3][E][153]	[nsp3][R][507]	[nsp3][A][149]	[nsp3][S][454]
998|1010	VG|LV|EP|DE|AZ	998	1010	5	[nsp3][A][179]	[nsp3][W][191]	[nsp3][D][165]	[nsp3][E][177]
998|1240	LQ|ET|DF|TN|AK	998	1240	5	[nsp3][A][179]	[nsp3][K][421]	[nsp3][D][165]	[nsp3][F][396]
999|1903	ES|AV|GH|SC|TR	999	1903	5	[nsp3][T][180]	[nsp3][R][1084]	[nsp3][S][166]	[nsp3][C][1029]
999|2842	EL|AI|GS|SV|TA	999	2842	5	[nsp3][T][180]	[nsp4][A][21]	[nsp3][S][166]	[nsp4][V][20]
1001|1153	SQ|VV|DN|AR	1001	1153	4	[nsp3][A][182]	[nsp3][A][334]	[nsp3][Q][168]	[nsp3][S][315]
1001|1268	SZ|VK|LQ|AE	1001	1268	4	[nsp3][A][182]	[nsp3][E][449]	[nsp3][Q][168]	[nsp3][E][405]
1001|1903	SS|VV|EH|AR	1001	1903	4	[nsp3][A][182]	[nsp3][R][1084]	[nsp3][Q][168]	[nsp3][C][1029]
1001|2100	SE|DV|EN|AS	1001	2100	4	[nsp3][A][182]	[nsp3][S][1281]	[nsp3][Q][168]	[nsp3][D][1225]
1001|2230	SV|QF|LL|AI	1001	2230	4	[nsp3][A][182]	[nsp3][I][1411]	[nsp3][Q][168]	[nsp3][F][1355]
1001|2848	SC|VF|ET|AV	1001	2848	4	[nsp3][A][182]	[nsp4][I][27]	[nsp3][Q][168]	[nsp4][L][26]
1001|7175	SL|VP|EI|AA	1001	7175	4	[nsp3][A][182]	[Spike][A][19]	[nsp3][Q][168]	[Spike][P][9]
1001|7308	SH|VG|EI|AT	1001	7308	4	[nsp3][A][182]	[Spike][T][152]	[nsp3][Q][168]	[Spike][G][142]
1001|7353	VQ|DG|ED|AT	1001	7353	4	[nsp3][A][182]	[Spike][T][197]	[nsp3][Q][168]	[Spike][Q][183]
1001|7502	VI|EV|LK|AQ	1001	7502	4	[nsp3][A][182]	[Spike][Q][346]	[nsp3][Q][168]	[Spike][E][324]
1001|8631	DC|ET|LA|AS	1001	8631	4	[nsp3][A][182]	[3a][S][174]	[nsp3][Q][168]	[3a][S][171]
1005|1007	TV|EE|QD|ZZ	1005	1007	4	[nsp3][W][186]	[nsp3][W][188]	[nsp3][Q][172]	[nsp3][D][174]
1005|1009	TP|ET|QS|ZZ	1005	1009	4	[nsp3][W][186]	[nsp3][W][190]	[nsp3][Q][172]	[nsp3][S][176]
1005|1010	TV|EP|QE|ZZ	1005	1010	4	[nsp3][W][186]	[nsp3][W][191]	[nsp3][Q][172]	[nsp3][E][177]
1005|1011	TS|ET|QD|ZZ	1005	1011	4	[nsp3][W][186]	[nsp3][W][192]	[nsp3][Q][172]	[nsp3][D][178]
1005|1021	TD|ET|QV|ZZ	1005	1021	4	[nsp3][W][186]	[nsp3][W][202]	[nsp3][Q][172]	[nsp3][V][188]
1005|1042	TQ|EL|QI|ZE	1005	1042	4	[nsp3][W][186]	[nsp3][E][223]	[nsp3][Q][172]	[nsp3][I][205]
1005|1153	TQ|EV|QS|ZA	1005	1153	4	[nsp3][W][186]	[nsp3][A][334]	[nsp3][Q][172]	[nsp3][S][315]
1005|1224	TT|ED|QQ|ZZ	1005	1224	4	[nsp3][W][186]	[nsp3][W][405]	[nsp3][Q][172]	[nsp3][Q][383]
1005|1226	TQ|EF|QI|ZZ	1005	1226	4	[nsp3][W][186]	[nsp3][W][407]	[nsp3][Q][172]	[nsp3][I][385]
1005|1269	TZ|EP|QQ|ZK	1005	1269	4	[nsp3][W][186]	[nsp3][K][450]	[nsp3][Q][172]	[nsp3][Q][406]
1005|1271	TZ|EK|QQ|ZV	1005	1271	4	[nsp3][W][186]	[nsp3][V][452]	[nsp3][Q][172]	[nsp3][K][408]
1005|1272	TZ|EE|QQ|ZD	1005	1272	4	[nsp3][W][186]	[nsp3][D][453]	[nsp3][Q][172]	[nsp3][Q][409]
1005|1322	TL|ET|QA|ZQ	1005	1322	4	[nsp3][W][186]	[nsp3][Q][503]	[nsp3][Q][172]	[nsp3][A][450]
1005|1328	TM|EV|QI|ZE	1005	1328	4	[nsp3][W][186]	[nsp3][E][509]	[nsp3][Q][172]	[nsp3][I][456]
1005|1349	TF|EN|QV|ZD	1005	1349	4	[nsp3][W][186]	[nsp3][D][530]	[nsp3][Q][172]	[nsp3][V][477]
1005|1378	TQ|EH|QN|ZE	1005	1378	4	[nsp3][W][186]	[nsp3][E][559]	[nsp3][Q][172]	[nsp3][N][506]
1005|1607	TG|EN|QT|ZP	1005	1607	4	[nsp3][W][186]	[nsp3][P][788]	[nsp3][Q][172]	[nsp3][T][734]
1005|1610	TD|ES|QN|ZK	1005	1610	4	[nsp3][W][186]	[nsp3][K][791]	[nsp3][Q][172]	[nsp3][N][737]
1005|1903	TS|EV|QC|ZR	1005	1903	4	[nsp3][W][186]	[nsp3][R][1084]	[nsp3][Q][172]	[nsp3][C][1029]
1005|2101	TV|ET|QL|ZQ	1005	2101	4	[nsp3][W][186]	[nsp3][Q][1282]	[nsp3][Q][172]	[nsp3][L][1226]
1005|2172	TE|EV|QR|ZL	1005	2172	4	[nsp3][W][186]	[nsp3][L][1353]	[nsp3][Q][172]	[nsp3][R][1297]
1005|2173	TL|EM|QV|ZA	1005	2173	4	[nsp3][W][186]	[nsp3][A][1354]	[nsp3][Q][172]	[nsp3][V][1298]
1005|2196	TI|EV|QA|ZL	1005	2196	4	[nsp3][W][186]	[nsp3][L][1377]	[nsp3][Q][172]	[nsp3][A][1321]
1005|2197	TM|ET|QN|ZA	1005	2197	4	[nsp3][W][186]	[nsp3][A][1378]	[nsp3][Q][172]	[nsp3][N][1322]
1005|2213	TV|EG|QI|ZC	1005	2213	4	[nsp3][W][186]	[nsp3][C][1394]	[nsp3][Q][172]	[nsp3][I][1338]
1005|2337	TS|EA|QT|ZD	1005	2337	4	[nsp3][W][186]	[nsp3][D][1518]	[nsp3][Q][172]	[nsp3][T][1462]
1005|2357	TL|EA|QT|ZS	1005	2357	4	[nsp3][W][186]	[nsp3][S][1538]	[nsp3][Q][172]	[nsp3][T][1482]
1005|2842	TL|EI|QV|ZA	1005	2842	4	[nsp3][W][186]	[nsp4][A][21]	[nsp3][Q][172]	[nsp4][V][20]
1005|2844	TT|EC|QA|ZL	1005	2844	4	[nsp3][W][186]	[nsp4][L][23]	[nsp3][Q][172]	[nsp4][A][22]
1005|2848	TC|EF|QL|ZI	1005	2848	4	[nsp3][W][186]	[nsp4][I][27]	[nsp3][Q][172]	[nsp4][L][26]
1005|2985	TT|EA|QS|ZM	1005	2985	4	[nsp3][W][186]	[nsp4][M][164]	[nsp3][Q][172]	[nsp4][S][163]
1005|3748	TS|EI|QV|ZL	1005	3748	4	[nsp3][W][186]	[nsp6][L][120]	[nsp3][Q][172]	[nsp6][V][120]
1005|7308	TH|EG|QS|ZT	1005	7308	4	[nsp3][W][186]	[Spike][T][152]	[nsp3][Q][172]	[Spike][G][142]
1005|7315	TG|EN|QZ|ZT	1005	7315	4	[nsp3][W][186]	[Spike][T][159]	[nsp3][Q][172]	[Spike][K][147]
1005|8472	TV|EF|QL|ZR	1005	8472	4	[nsp3][W][186]	[3a][R][15]	[nsp3][Q][172]	[3a][L][15]
1005|8641	TN|ED|QE|ZK	1005	8641	4	[nsp3][W][186]	[3a][K][184]	[nsp3][Q][172]	[3a][E][181]
1005|8688	TH|ET|QV|ZA	1005	8688	4	[nsp3][W][186]	[3a][A][231]	[nsp3][Q][172]	[3a][V][228]
1005|9416	TD|ES|QT|ZA	1005	9416	4	[nsp3][W][186]	[nucleocapsid][A][381]	[nsp3][Q][172]	[nucleocapsid][T][379]
1007|1010	VV|EP|DE|ZZ	1007	1010	4	[nsp3][W][188]	[nsp3][W][191]	[nsp3][D][174]	[nsp3][E][177]
1007|1011	VS|ET|DD|ZZ	1007	1011	4	[nsp3][W][188]	[nsp3][W][192]	[nsp3][D][174]	[nsp3][D][178]
1007|1014	TI|EE|DT|ZZ	1007	1014	4	[nsp3][W][188]	[nsp3][W][195]	[nsp3][D][174]	[nsp3][T][181]
1007|1018	VV|EL|DQ|ZZ	1007	1018	4	[nsp3][W][188]	[nsp3][W][199]	[nsp3][D][174]	[nsp3][Q][185]
1007|1028	VT|TQ|EA|ZE	1007	1028	4	[nsp3][W][188]	[nsp3][E][209]	[nsp3][D][174]	[nsp3][E][195]
1007|1045	VT|TQ|EC|ZV	1007	1045	4	[nsp3][W][188]	[nsp3][V][226]	[nsp3][D][174]	[nsp3][V][207]
1007|1224	VT|ED|DQ|ZZ	1007	1224	4	[nsp3][W][188]	[nsp3][W][405]	[nsp3][D][174]	[nsp3][Q][383]
1007|1226	VQ|EF|DI|ZZ	1007	1226	4	[nsp3][W][188]	[nsp3][W][407]	[nsp3][D][174]	[nsp3][I][385]
1007|1232	VD|TN|EV|DI	1007	1232	4	[nsp3][W][188]	[nsp3][S][413]	[nsp3][D][174]	[nsp3][I][388]
1007|1269	VZ|EP|DQ|ZK	1007	1269	4	[nsp3][W][188]	[nsp3][K][450]	[nsp3][D][174]	[nsp3][Q][406]
1007|1272	VZ|EE|DQ|ZD	1007	1272	4	[nsp3][W][188]	[nsp3][D][453]	[nsp3][D][174]	[nsp3][Q][409]
1007|1275	TE|EP|DD|ZK	1007	1275	4	[nsp3][W][188]	[nsp3][K][456]	[nsp3][D][174]	[nsp3][D][411]
1007|1322	VL|ET|DA|ZQ	1007	1322	4	[nsp3][W][188]	[nsp3][Q][503]	[nsp3][D][174]	[nsp3][A][450]
1007|1326	VG|TK|EE|ZR	1007	1326	4	[nsp3][W][188]	[nsp3][R][507]	[nsp3][D][174]	[nsp3][S][454]
1007|1328	VM|EV|DI|ZE	1007	1328	4	[nsp3][W][188]	[nsp3][E][509]	[nsp3][D][174]	[nsp3][I][456]
1007|1346	VI|TK|DQ|ZT	1007	1346	4	[nsp3][W][188]	[nsp3][T][527]	[nsp3][D][174]	[nsp3][Q][474]
1007|1378	VQ|EH|DN|ZE	1007	1378	4	[nsp3][W][188]	[nsp3][E][559]	[nsp3][D][174]	[nsp3][N][506]
1007|1607	VG|EN|DT|ZP	1007	1607	4	[nsp3][W][188]	[nsp3][P][788]	[nsp3][D][174]	[nsp3][T][734]
1007|1610	VD|ES|DN|ZK	1007	1610	4	[nsp3][W][188]	[nsp3][K][791]	[nsp3][D][174]	[nsp3][N][737]
1007|1903	VS|EV|DC|ZR	1007	1903	4	[nsp3][W][188]	[nsp3][R][1084]	[nsp3][D][174]	[nsp3][C][1029]
1007|2100	VE|TV|DD|ZS	1007	2100	4	[nsp3][W][188]	[nsp3][S][1281]	[nsp3][D][174]	[nsp3][D][1225]
1007|2101	VV|ET|DL|ZQ	1007	2101	4	[nsp3][W][188]	[nsp3][Q][1282]	[nsp3][D][174]	[nsp3][L][1226]
1007|2172	VE|EV|DR|ZL	1007	2172	4	[nsp3][W][188]	[nsp3][L][1353]	[nsp3][D][174]	[nsp3][R][1297]
1007|2197	VM|ET|DN|ZA	1007	2197	4	[nsp3][W][188]	[nsp3][A][1378]	[nsp3][D][174]	[nsp3][N][1322]
1007|2213	VV|EG|DI|ZC	1007	2213	4	[nsp3][W][188]	[nsp3][C][1394]	[nsp3][D][174]	[nsp3][I][1338]
1007|2337	VS|EA|DT|ZD	1007	2337	4	[nsp3][W][188]	[nsp3][D][1518]	[nsp3][D][174]	[nsp3][T][1462]
1007|2357	VL|EA|DT|ZS	1007	2357	4	[nsp3][W][188]	[nsp3][S][1538]	[nsp3][D][174]	[nsp3][T][1482]
1007|2844	VT|EC|DA|ZL	1007	2844	4	[nsp3][W][188]	[nsp4][L][23]	[nsp3][D][174]	[nsp4][A][22]
1007|2985	VT|EA|DS|ZM	1007	2985	4	[nsp3][W][188]	[nsp4][M][164]	[nsp3][D][174]	[nsp4][S][163]
1007|3115	TI|EF|DV|ZL	1007	3115	4	[nsp3][W][188]	[nsp4][L][294]	[nsp3][D][174]	[nsp4][V][293]
1007|3646	VA|TV|DI|ZF	1007	3646	4	[nsp3][W][188]	[nsp6][F][18]	[nsp3][D][174]	[nsp6][I][18]
1007|3748	VS|EI|DV|ZL	1007	3748	4	[nsp3][W][188]	[nsp6][L][120]	[nsp3][D][174]	[nsp6][V][120]
1007|8641	VN|ED|DE|ZK	1007	8641	4	[nsp3][W][188]	[3a][K][184]	[nsp3][D][174]	[3a][E][181]
1007|9416	VD|ES|DT|ZA	1007	9416	4	[nsp3][W][188]	[nucleocapsid][A][381]	[nsp3][D][174]	[nucleocapsid][T][379]
1008|1153	AN|VV|DS|ZA	1008	1153	4	[nsp3][W][189]	[nsp3][A][334]	[nsp3][G][175]	[nsp3][S][315]
1008|3115	AI|VF|DV|ZL	1008	3115	4	[nsp3][W][189]	[nsp4][L][294]	[nsp3][G][175]	[nsp4][V][293]
1009|1010	PV|TP|SE|ZZ	1009	1010	4	[nsp3][W][190]	[nsp3][W][191]	[nsp3][S][176]	[nsp3][E][177]
1009|1014	VI|TE|ST|ZZ	1009	1014	4	[nsp3][W][190]	[nsp3][W][195]	[nsp3][S][176]	[nsp3][T][181]
1009|1018	PV|TL|SQ|ZZ	1009	1018	4	[nsp3][W][190]	[nsp3][W][199]	[nsp3][S][176]	[nsp3][Q][185]
1009|1028	VQ|PT|TA|ZE	1009	1028	4	[nsp3][W][190]	[nsp3][E][209]	[nsp3][S][176]	[nsp3][E][195]
1009|1224	PT|TD|SQ|ZZ	1009	1224	4	[nsp3][W][190]	[nsp3][W][405]	[nsp3][S][176]	[nsp3][Q][383]
1009|1226	PQ|TF|SI|ZZ	1009	1226	4	[nsp3][W][190]	[nsp3][W][407]	[nsp3][S][176]	[nsp3][I][385]
1009|1232	VN|PD|TV|SI	1009	1232	4	[nsp3][W][190]	[nsp3][S][413]	[nsp3][S][176]	[nsp3][I][388]
1009|1269	PZ|TP|SQ|ZK	1009	1269	4	[nsp3][W][190]	[nsp3][K][450]	[nsp3][S][176]	[nsp3][Q][406]
1009|1272	PZ|TE|SQ|ZD	1009	1272	4	[nsp3][W][190]	[nsp3][D][453]	[nsp3][S][176]	[nsp3][Q][409]
1009|1322	PL|TT|SA|ZQ	1009	1322	4	[nsp3][W][190]	[nsp3][Q][503]	[nsp3][S][176]	[nsp3][A][450]
1009|1326	VK|PG|TE|ZR	1009	1326	4	[nsp3][W][190]	[nsp3][R][507]	[nsp3][S][176]	[nsp3][S][454]
1009|1328	PM|TV|SI|ZE	1009	1328	4	[nsp3][W][190]	[nsp3][E][509]	[nsp3][S][176]	[nsp3][I][456]
1009|1346	VK|PI|SQ|ZT	1009	1346	4	[nsp3][W][190]	[nsp3][T][527]	[nsp3][S][176]	[nsp3][Q][474]
1009|1349	VA|PF|SV|ZD	1009	1349	4	[nsp3][W][190]	[nsp3][D][530]	[nsp3][S][176]	[nsp3][V][477]
1009|1378	PQ|TH|SN|ZE	1009	1378	4	[nsp3][W][190]	[nsp3][E][559]	[nsp3][S][176]	[nsp3][N][506]
1009|1607	PG|TN|ST|ZP	1009	1607	4	[nsp3][W][190]	[nsp3][P][788]	[nsp3][S][176]	[nsp3][T][734]
1009|1610	PD|TS|SN|ZK	1009	1610	4	[nsp3][W][190]	[nsp3][K][791]	[nsp3][S][176]	[nsp3][N][737]
1009|1903	PS|TV|SC|ZR	1009	1903	4	[nsp3][W][190]	[nsp3][R][1084]	[nsp3][S][176]	[nsp3][C][1029]
1009|2100	VV|PE|SD|ZS	1009	2100	4	[nsp3][W][190]	[nsp3][S][1281]	[nsp3][S][176]	[nsp3][D][1225]
1009|2101	PV|TT|SL|ZQ	1009	2101	4	[nsp3][W][190]	[nsp3][Q][1282]	[nsp3][S][176]	[nsp3][L][1226]
1009|2172	PE|TV|SR|ZL	1009	2172	4	[nsp3][W][190]	[nsp3][L][1353]	[nsp3][S][176]	[nsp3][R][1297]
1009|2173	PL|TM|SV|ZA	1009	2173	4	[nsp3][W][190]	[nsp3][A][1354]	[nsp3][S][176]	[nsp3][V][1298]
1009|2197	PM|TT|SN|ZA	1009	2197	4	[nsp3][W][190]	[nsp3][A][1378]	[nsp3][S][176]	[nsp3][N][1322]
1009|2213	PV|TG|SI|ZC	1009	2213	4	[nsp3][W][190]	[nsp3][C][1394]	[nsp3][S][176]	[nsp3][I][1338]
1009|2844	PT|TC|SA|ZL	1009	2844	4	[nsp3][W][190]	[nsp4][L][23]	[nsp3][S][176]	[nsp4][A][22]
1009|2985	PT|TA|SS|ZM	1009	2985	4	[nsp3][W][190]	[nsp4][M][164]	[nsp3][S][176]	[nsp4][S][163]
1009|3748	PS|TI|SV|ZL	1009	3748	4	[nsp3][W][190]	[nsp6][L][120]	[nsp3][S][176]	[nsp6][V][120]
1009|7860	PK|TM|SQ|ZA	1009	7860	4	[nsp3][W][190]	[Spike][A][704]	[nsp3][S][176]	[Spike][Q][677]
1009|7874	PP|TR|SQ|ZK	1009	7874	4	[nsp3][W][190]	[Spike][K][718]	[nsp3][S][176]	[Spike][Q][690]
1009|8641	PN|TD|SE|ZK	1009	8641	4	[nsp3][W][190]	[3a][K][184]	[nsp3][S][176]	[3a][E][181]
1009|9416	PD|TS|ST|ZA	1009	9416	4	[nsp3][W][190]	[nucleocapsid][A][381]	[nsp3][S][176]	[nucleocapsid][T][379]
1010|1153	VQ|PV|ES|ZA	1010	1153	4	[nsp3][W][191]	[nsp3][A][334]	[nsp3][E][177]	[nsp3][S][315]
1010|1224	VT|PD|EQ|ZZ	1010	1224	4	[nsp3][W][191]	[nsp3][W][405]	[nsp3][E][177]	[nsp3][Q][383]
1010|1240	VQ|PT|EF|ZK	1010	1240	4	[nsp3][W][191]	[nsp3][K][421]	[nsp3][E][177]	[nsp3][F][396]
1010|1269	VZ|PP|EQ|ZK	1010	1269	4	[nsp3][W][191]	[nsp3][K][450]	[nsp3][E][177]	[nsp3][Q][406]
1010|1272	VZ|PE|EQ|ZD	1010	1272	4	[nsp3][W][191]	[nsp3][D][453]	[nsp3][E][177]	[nsp3][Q][409]
1010|1322	VL|PT|EA|ZQ	1010	1322	4	[nsp3][W][191]	[nsp3][Q][503]	[nsp3][E][177]	[nsp3][A][450]
1010|1378	VQ|PH|EN|ZE	1010	1378	4	[nsp3][W][191]	[nsp3][E][559]	[nsp3][E][177]	[nsp3][N][506]
1010|1607	VG|PN|ET|ZP	1010	1607	4	[nsp3][W][191]	[nsp3][P][788]	[nsp3][E][177]	[nsp3][T][734]
1010|1610	VD|PS|EN|ZK	1010	1610	4	[nsp3][W][191]	[nsp3][K][791]	[nsp3][E][177]	[nsp3][N][737]
1010|1903	VS|PV|EC|ZR	1010	1903	4	[nsp3][W][191]	[nsp3][R][1084]	[nsp3][E][177]	[nsp3][C][1029]
1010|2101	VV|PT|EL|ZQ	1010	2101	4	[nsp3][W][191]	[nsp3][Q][1282]	[nsp3][E][177]	[nsp3][L][1226]
1010|2172	VE|PV|ER|ZL	1010	2172	4	[nsp3][W][191]	[nsp3][L][1353]	[nsp3][E][177]	[nsp3][R][1297]
1010|2196	VI|PV|EA|ZL	1010	2196	4	[nsp3][W][191]	[nsp3][L][1377]	[nsp3][E][177]	[nsp3][A][1321]
1010|2197	VM|PT|EN|ZA	1010	2197	4	[nsp3][W][191]	[nsp3][A][1378]	[nsp3][E][177]	[nsp3][N][1322]
1010|2213	VV|PG|EI|ZC	1010	2213	4	[nsp3][W][191]	[nsp3][C][1394]	[nsp3][E][177]	[nsp3][I][1338]
1010|2337	VS|PA|ET|ZD	1010	2337	4	[nsp3][W][191]	[nsp3][D][1518]	[nsp3][E][177]	[nsp3][T][1462]
1010|2357	VL|PA|ET|ZS	1010	2357	4	[nsp3][W][191]	[nsp3][S][1538]	[nsp3][E][177]	[nsp3][T][1482]
1010|2844	VT|PC|EA|ZL	1010	2844	4	[nsp3][W][191]	[nsp4][L][23]	[nsp3][E][177]	[nsp4][A][22]
1010|2985	VT|PA|ES|ZM	1010	2985	4	[nsp3][W][191]	[nsp4][M][164]	[nsp3][E][177]	[nsp4][S][163]
1010|3748	VS|PI|EV|ZL	1010	3748	4	[nsp3][W][191]	[nsp6][L][120]	[nsp3][E][177]	[nsp6][V][120]
1010|8472	VV|PF|EL|ZR	1010	8472	4	[nsp3][W][191]	[3a][R][15]	[nsp3][E][177]	[3a][L][15]
1010|8641	VN|PD|EE|ZK	1010	8641	4	[nsp3][W][191]	[3a][K][184]	[nsp3][E][177]	[3a][E][181]
1011|1018	SV|TL|DQ|ZZ	1011	1018	4	[nsp3][W][192]	[nsp3][W][199]	[nsp3][D][178]	[nsp3][Q][185]
1011|1224	ST|TD|DQ|ZZ	1011	1224	4	[nsp3][W][192]	[nsp3][W][405]	[nsp3][D][178]	[nsp3][Q][383]
1011|1226	SQ|TF|DI|ZZ	1011	1226	4	[nsp3][W][192]	[nsp3][W][407]	[nsp3][D][178]	[nsp3][I][385]
1011|1232	SD|EN|TV|DI	1011	1232	4	[nsp3][W][192]	[nsp3][S][413]	[nsp3][D][178]	[nsp3][I][388]
1011|1269	SZ|TP|DQ|ZK	1011	1269	4	[nsp3][W][192]	[nsp3][K][450]	[nsp3][D][178]	[nsp3][Q][406]
1011|1272	SZ|TE|DQ|ZD	1011	1272	4	[nsp3][W][192]	[nsp3][D][453]	[nsp3][D][178]	[nsp3][Q][409]
1011|1322	SL|TT|DA|ZQ	1011	1322	4	[nsp3][W][192]	[nsp3][Q][503]	[nsp3][D][178]	[nsp3][A][450]
1011|1328	SM|TV|DI|ZE	1011	1328	4	[nsp3][W][192]	[nsp3][E][509]	[nsp3][D][178]	[nsp3][I][456]
1011|1346	SI|EK|DQ|ZT	1011	1346	4	[nsp3][W][192]	[nsp3][T][527]	[nsp3][D][178]	[nsp3][Q][474]
1011|1349	SF|TN|DV|ZD	1011	1349	4	[nsp3][W][192]	[nsp3][D][530]	[nsp3][D][178]	[nsp3][V][477]
1011|1378	SQ|TH|DN|ZE	1011	1378	4	[nsp3][W][192]	[nsp3][E][559]	[nsp3][D][178]	[nsp3][N][506]
1011|1607	SG|TN|DT|ZP	1011	1607	4	[nsp3][W][192]	[nsp3][P][788]	[nsp3][D][178]	[nsp3][T][734]
1011|1610	SD|TS|DN|ZK	1011	1610	4	[nsp3][W][192]	[nsp3][K][791]	[nsp3][D][178]	[nsp3][N][737]
1011|1903	SS|TV|DC|ZR	1011	1903	4	[nsp3][W][192]	[nsp3][R][1084]	[nsp3][D][178]	[nsp3][C][1029]
1011|2100	SE|EV|DD|ZS	1011	2100	4	[nsp3][W][192]	[nsp3][S][1281]	[nsp3][D][178]	[nsp3][D][1225]
1011|2101	SV|TT|DL|ZQ	1011	2101	4	[nsp3][W][192]	[nsp3][Q][1282]	[nsp3][D][178]	[nsp3][L][1226]
1011|2172	SE|TV|DR|ZL	1011	2172	4	[nsp3][W][192]	[nsp3][L][1353]	[nsp3][D][178]	[nsp3][R][1297]
1011|2173	SL|TM|DV|ZA	1011	2173	4	[nsp3][W][192]	[nsp3][A][1354]	[nsp3][D][178]	[nsp3][V][1298]
1011|2197	SM|TT|DN|ZA	1011	2197	4	[nsp3][W][192]	[nsp3][A][1378]	[nsp3][D][178]	[nsp3][N][1322]
1011|2213	SV|TG|DI|ZC	1011	2213	4	[nsp3][W][192]	[nsp3][C][1394]	[nsp3][D][178]	[nsp3][I][1338]
1011|2337	SS|TA|DT|ZD	1011	2337	4	[nsp3][W][192]	[nsp3][D][1518]	[nsp3][D][178]	[nsp3][T][1462]
1011|2844	ST|TC|DA|ZL	1011	2844	4	[nsp3][W][192]	[nsp4][L][23]	[nsp3][D][178]	[nsp4][A][22]
1011|2985	ST|TA|DS|ZM	1011	2985	4	[nsp3][W][192]	[nsp4][M][164]	[nsp3][D][178]	[nsp4][S][163]
1011|3115	TF|EI|DV|ZL	1011	3115	4	[nsp3][W][192]	[nsp4][L][294]	[nsp3][D][178]	[nsp4][V][293]
1011|3646	SA|EV|DI|ZF	1011	3646	4	[nsp3][W][192]	[nsp6][F][18]	[nsp3][D][178]	[nsp6][I][18]
1011|3748	SS|TI|DV|ZL	1011	3748	4	[nsp3][W][192]	[nsp6][L][120]	[nsp3][D][178]	[nsp6][V][120]
1011|8641	SN|TD|DE|ZK	1011	8641	4	[nsp3][W][192]	[3a][K][184]	[nsp3][D][178]	[3a][E][181]
1011|9416	SD|TS|DT|ZA	1011	9416	4	[nsp3][W][192]	[nucleocapsid][A][381]	[nsp3][D][178]	[nucleocapsid][T][379]
1014|1349	IA|EN|TV|ZD	1014	1349	4	[nsp3][W][195]	[nsp3][D][530]	[nsp3][T][181]	[nsp3][V][477]
1018|1021	VD|LT|QV|ZZ	1018	1021	4	[nsp3][W][199]	[nsp3][W][202]	[nsp3][Q][185]	[nsp3][V][188]
1018|1042	VQ|LL|QI|ZE	1018	1042	4	[nsp3][W][199]	[nsp3][E][223]	[nsp3][Q][185]	[nsp3][I][205]
1018|1226	VQ|LF|QI|ZZ	1018	1226	4	[nsp3][W][199]	[nsp3][W][407]	[nsp3][Q][185]	[nsp3][I][385]
1018|1240	VQ|QS|LT|ZK	1018	1240	4	[nsp3][W][199]	[nsp3][K][421]	[nsp3][Q][185]	[nsp3][F][396]
1018|1326	VG|QN|LE|ZR	1018	1326	4	[nsp3][W][199]	[nsp3][R][507]	[nsp3][Q][185]	[nsp3][S][454]
1018|1328	VM|LV|QI|ZE	1018	1328	4	[nsp3][W][199]	[nsp3][E][509]	[nsp3][Q][185]	[nsp3][I][456]
1018|1349	VF|LN|QV|ZD	1018	1349	4	[nsp3][W][199]	[nsp3][D][530]	[nsp3][Q][185]	[nsp3][V][477]
1018|9416	VD|LS|QT|ZA	1018	9416	4	[nsp3][W][199]	[nucleocapsid][A][381]	[nsp3][Q][185]	[nucleocapsid][T][379]
1019|1326	SN|AG|PE|ZR	1019	1326	4	[nsp3][W][200]	[nsp3][R][507]	[nsp3][T][186]	[nsp3][S][454]
1021|1224	DT|TD|VQ|ZZ	1021	1224	4	[nsp3][W][202]	[nsp3][W][405]	[nsp3][V][188]	[nsp3][Q][383]
1021|1269	DZ|TP|VQ|ZK	1021	1269	4	[nsp3][W][202]	[nsp3][K][450]	[nsp3][V][188]	[nsp3][Q][406]
1021|1271	DZ|TK|VQ|ZV	1021	1271	4	[nsp3][W][202]	[nsp3][V][452]	[nsp3][V][188]	[nsp3][K][408]
1021|1272	DZ|TE|VQ|ZD	1021	1272	4	[nsp3][W][202]	[nsp3][D][453]	[nsp3][V][188]	[nsp3][Q][409]
1021|1322	DL|TT|VA|ZQ	1021	1322	4	[nsp3][W][202]	[nsp3][Q][503]	[nsp3][V][188]	[nsp3][A][450]
1021|1378	DQ|TH|VN|ZE	1021	1378	4	[nsp3][W][202]	[nsp3][E][559]	[nsp3][V][188]	[nsp3][N][506]
1021|1607	DG|TN|VT|ZP	1021	1607	4	[nsp3][W][202]	[nsp3][P][788]	[nsp3][V][188]	[nsp3][T][734]
1021|1610	DD|TS|VN|ZK	1021	1610	4	[nsp3][W][202]	[nsp3][K][791]	[nsp3][V][188]	[nsp3][N][737]
1021|1903	DS|TV|VC|ZR	1021	1903	4	[nsp3][W][202]	[nsp3][R][1084]	[nsp3][V][188]	[nsp3][C][1029]
1021|2101	DV|TT|VL|ZQ	1021	2101	4	[nsp3][W][202]	[nsp3][Q][1282]	[nsp3][V][188]	[nsp3][L][1226]
1021|2172	DE|TV|VR|ZL	1021	2172	4	[nsp3][W][202]	[nsp3][L][1353]	[nsp3][V][188]	[nsp3][R][1297]
1021|2173	DL|TM|VV|ZA	1021	2173	4	[nsp3][W][202]	[nsp3][A][1354]	[nsp3][V][188]	[nsp3][V][1298]
1021|2196	DI|TV|VA|ZL	1021	2196	4	[nsp3][W][202]	[nsp3][L][1377]	[nsp3][V][188]	[nsp3][A][1321]
1021|2197	DM|TT|VN|ZA	1021	2197	4	[nsp3][W][202]	[nsp3][A][1378]	[nsp3][V][188]	[nsp3][N][1322]
1021|2213	DV|TG|VI|ZC	1021	2213	4	[nsp3][W][202]	[nsp3][C][1394]	[nsp3][V][188]	[nsp3][I][1338]
1021|2337	DS|TA|VT|ZD	1021	2337	4	[nsp3][W][202]	[nsp3][D][1518]	[nsp3][V][188]	[nsp3][T][1462]
1021|2357	DL|TA|VT|ZS	1021	2357	4	[nsp3][W][202]	[nsp3][S][1538]	[nsp3][V][188]	[nsp3][T][1482]
1021|2844	DT|TC|VA|ZL	1021	2844	4	[nsp3][W][202]	[nsp4][L][23]	[nsp3][V][188]	[nsp4][A][22]
1021|2859	DS|TG|VT|ZD	1021	2859	4	[nsp3][W][202]	[nsp4][D][38]	[nsp3][V][188]	[nsp4][T][37]
1021|2985	DT|TA|VS|ZM	1021	2985	4	[nsp3][W][202]	[nsp4][M][164]	[nsp3][V][188]	[nsp4][S][163]
1021|3748	DS|TI|VV|ZL	1021	3748	4	[nsp3][W][202]	[nsp6][L][120]	[nsp3][V][188]	[nsp6][V][120]
1021|7199	DG|TT|VQ|ZR	1021	7199	4	[nsp3][W][202]	[Spike][R][43]	[nsp3][V][188]	[Spike][T][33]
1021|8472	DV|TF|VL|ZR	1021	8472	4	[nsp3][W][202]	[3a][R][15]	[nsp3][V][188]	[3a][L][15]
1021|8641	DN|TD|VE|ZK	1021	8641	4	[nsp3][W][202]	[3a][K][184]	[nsp3][V][188]	[3a][E][181]
1023|1184	EE|VR|HQ|ZK	1023	1184	4	[nsp3][W][204]	[nsp3][K][365]	[nsp3][V][190]	[nsp3][R][345]
1024|1840	VT|DK|QQ|ES	1024	1840	4	[nsp3][E][205]	[nsp3][S][1021]	[nsp3][Q][191]	[nsp3][Q][966]
1024|2173	VM|DL|QV|EA	1024	2173	4	[nsp3][E][205]	[nsp3][A][1354]	[nsp3][Q][191]	[nsp3][V][1298]
1028|1349	TF|QA|AN|ED	1028	1349	4	[nsp3][E][209]	[nsp3][D][530]	[nsp3][E][195]	[nsp3][V][477]
1032|1185	ZS|AA|TV|LM	1032	1185	4	[nsp3][L][213]	[nsp3][M][366]	[nsp3][T][199]	[nsp3][V][346]
1032|1243	ZZ|AV|TD|LE	1032	1243	4	[nsp3][L][213]	[nsp3][E][424]	[nsp3][T][199]	[nsp3][E][399]
1032|7534	ZL|AE|TK|LT	1032	7534	4	[nsp3][L][213]	[Spike][T][378]	[nsp3][T][199]	[Spike][K][356]
1032|8298	AP|ZV|LL|TI	1032	8298	4	[nsp3][L][213]	[Spike][I][1142]	[nsp3][T][199]	[Spike][I][1114]
1033|1164	HA|AC|TK|PV	1033	1164	4	[nsp3][P][214]	[nsp3][V][345]	[nsp3][P][200]	[nsp3][V][325]
1033|1231	AQ|TD|SG|PE	1033	1231	4	[nsp3][P][214]	[nsp3][E][412]	[nsp3][P][200]	[nsp3][E][387]
1033|1245	AQ|ZZ|TA|PK	1033	1245	4	[nsp3][P][214]	[nsp3][K][426]	[nsp3][P][200]	[nsp3][K][401]
1033|1378	AQ|ZT|TH|PE	1033	1378	4	[nsp3][P][214]	[nsp3][E][559]	[nsp3][P][200]	[nsp3][N][506]
1033|1903	AS|ZK|TV|PR	1033	1903	4	[nsp3][P][214]	[nsp3][R][1084]	[nsp3][P][200]	[nsp3][C][1029]
1033|2196	AI|ZC|TV|PL	1033	2196	4	[nsp3][P][214]	[nsp3][L][1377]	[nsp3][P][200]	[nsp3][A][1321]
1033|2985	AT|ZQ|TA|PM	1033	2985	4	[nsp3][P][214]	[nsp4][M][164]	[nsp3][P][200]	[nsp4][S][163]
1033|3748	AS|ZA|TI|PL	1033	3748	4	[nsp3][P][214]	[nsp6][L][120]	[nsp3][P][200]	[nsp6][V][120]
1033|8641	AN|ZT|TD|PK	1033	8641	4	[nsp3][P][214]	[3a][K][184]	[nsp3][P][200]	[3a][E][181]
1042|1045	QT|SQ|LC|EV	1042	1045	4	[nsp3][E][223]	[nsp3][V][226]	[nsp3][I][205]	[nsp3][V][207]
1042|1224	QT|LD|IQ|EZ	1042	1224	4	[nsp3][E][223]	[nsp3][W][405]	[nsp3][I][205]	[nsp3][Q][383]
1042|1226	QQ|LF|II|EZ	1042	1226	4	[nsp3][E][223]	[nsp3][W][407]	[nsp3][I][205]	[nsp3][I][385]
1042|1232	QD|SN|LV|II	1042	1232	4	[nsp3][E][223]	[nsp3][S][413]	[nsp3][I][205]	[nsp3][I][388]
1042|1241	SF|LP|II|EL	1042	1241	4	[nsp3][E][223]	[nsp3][L][422]	[nsp3][I][205]	[nsp3][I][397]
1042|1269	QZ|LP|IQ|EK	1042	1269	4	[nsp3][E][223]	[nsp3][K][450]	[nsp3][I][205]	[nsp3][Q][406]
1042|1272	QZ|LE|IQ|ED	1042	1272	4	[nsp3][E][223]	[nsp3][D][453]	[nsp3][I][205]	[nsp3][Q][409]
1042|1275	SE|LP|ID|EK	1042	1275	4	[nsp3][E][223]	[nsp3][K][456]	[nsp3][I][205]	[nsp3][D][411]
1042|1322	QL|LT|IA|EQ	1042	1322	4	[nsp3][E][223]	[nsp3][Q][503]	[nsp3][I][205]	[nsp3][A][450]
1042|1328	QM|LV|II|EE	1042	1328	4	[nsp3][E][223]	[nsp3][E][509]	[nsp3][I][205]	[nsp3][I][456]
1042|1346	QI|SK|IQ|ET	1042	1346	4	[nsp3][E][223]	[nsp3][T][527]	[nsp3][I][205]	[nsp3][Q][474]
1042|1378	QQ|LH|IN|EE	1042	1378	4	[nsp3][E][223]	[nsp3][E][559]	[nsp3][I][205]	[nsp3][N][506]
1042|1607	QG|LN|IT|EP	1042	1607	4	[nsp3][E][223]	[nsp3][P][788]	[nsp3][I][205]	[nsp3][T][734]
1042|1610	QD|LS|IN|EK	1042	1610	4	[nsp3][E][223]	[nsp3][K][791]	[nsp3][I][205]	[nsp3][N][737]
1042|1903	QS|LV|IC|ER	1042	1903	4	[nsp3][E][223]	[nsp3][R][1084]	[nsp3][I][205]	[nsp3][C][1029]
1042|2100	QE|SV|ID|ES	1042	2100	4	[nsp3][E][223]	[nsp3][S][1281]	[nsp3][I][205]	[nsp3][D][1225]
1042|2101	QV|LT|IL|EQ	1042	2101	4	[nsp3][E][223]	[nsp3][Q][1282]	[nsp3][I][205]	[nsp3][L][1226]
1042|2172	QE|LV|IR|EL	1042	2172	4	[nsp3][E][223]	[nsp3][L][1353]	[nsp3][I][205]	[nsp3][R][1297]
1042|2197	QM|LT|IN|EA	1042	2197	4	[nsp3][E][223]	[nsp3][A][1378]	[nsp3][I][205]	[nsp3][N][1322]
1042|2213	QV|LG|II|EC	1042	2213	4	[nsp3][E][223]	[nsp3][C][1394]	[nsp3][I][205]	[nsp3][I][1338]
1042|2337	QS|LA|IT|ED	1042	2337	4	[nsp3][E][223]	[nsp3][D][1518]	[nsp3][I][205]	[nsp3][T][1462]
1042|2844	QT|LC|IA|EL	1042	2844	4	[nsp3][E][223]	[nsp4][L][23]	[nsp3][I][205]	[nsp4][A][22]
1042|2985	QT|LA|IS|EM	1042	2985	4	[nsp3][E][223]	[nsp4][M][164]	[nsp3][I][205]	[nsp4][S][163]
1042|3115	SI|LF|IV|EL	1042	3115	4	[nsp3][E][223]	[nsp4][L][294]	[nsp3][I][205]	[nsp4][V][293]
1042|3646	QA|SV|II|EF	1042	3646	4	[nsp3][E][223]	[nsp6][F][18]	[nsp3][I][205]	[nsp6][I][18]
1042|3748	QS|LI|IV|EL	1042	3748	4	[nsp3][E][223]	[nsp6][L][120]	[nsp3][I][205]	[nsp6][V][120]
1042|7199	QG|SQ|LT|ER	1042	7199	4	[nsp3][E][223]	[Spike][R][43]	[nsp3][I][205]	[Spike][T][33]
1042|8641	QN|LD|IE|EK	1042	8641	4	[nsp3][E][223]	[3a][K][184]	[nsp3][I][205]	[3a][E][181]
1042|9416	QD|LS|IT|EA	1042	9416	4	[nsp3][E][223]	[nucleocapsid][A][381]	[nsp3][I][205]	[nucleocapsid][T][379]
1045|1226	TQ|QV|CF|VZ	1045	1226	4	[nsp3][V][226]	[nsp3][W][407]	[nsp3][V][207]	[nsp3][I][385]
1045|1326	TG|QK|CE|VR	1045	1326	4	[nsp3][V][226]	[nsp3][R][507]	[nsp3][V][207]	[nsp3][S][454]
1049|1105	NL|SV|VN|TK	1049	1105	4	[nsp3][T][230]	[nsp3][K][286]	[nsp3][S][211]	[nsp3][V][267]
1049|1153	NQ|SS|VR|TA	1049	1153	4	[nsp3][T][230]	[nsp3][A][334]	[nsp3][S][211]	[nsp3][S][315]
1049|1184	NE|SR|VK|TQ	1049	1184	4	[nsp3][T][230]	[nsp3][K][365]	[nsp3][S][211]	[nsp3][R][345]
1049|1232	ND|SI|VS|TA	1049	1232	4	[nsp3][T][230]	[nsp3][S][413]	[nsp3][S][211]	[nsp3][I][388]
1049|2848	NC|SL|VV|TI	1049	2848	4	[nsp3][T][230]	[nsp4][I][27]	[nsp3][S][211]	[nsp4][L][26]
1049|8703	NA|SE|VD|TP	1049	8703	4	[nsp3][T][230]	[3a][D][246]	[nsp3][S][211]	[3a][E][242]
1105|1113	LD|VT|NQ|KL	1105	1113	4	[nsp3][K][286]	[nsp3][Q][294]	[nsp3][V][267]	[nsp3][T][275]
1105|1153	LQ|VS|NR|KA	1105	1153	4	[nsp3][K][286]	[nsp3][A][334]	[nsp3][V][267]	[nsp3][S][315]
1105|1257	QK|VZ|NV|KE	1105	1257	4	[nsp3][K][286]	[nsp3][E][438]	[nsp3][V][267]	[nsp3][-][401]
1105|1594	LN|VS|NG|KE	1105	1594	4	[nsp3][K][286]	[nsp3][E][775]	[nsp3][V][267]	[nsp3][S][721]
1105|2013	LQ|VK|NT|KS	1105	2013	4	[nsp3][K][286]	[nsp3][S][1194]	[nsp3][V][267]	[nsp3][K][1138]
1105|2102	LN|QP|VK|KQ	1105	2102	4	[nsp3][K][286]	[nsp3][Q][1283]	[nsp3][V][267]	[nsp3][K][1227]
1105|2214	LL|VV|NI|KA	1105	2214	4	[nsp3][K][286]	[nsp3][I][1395]	[nsp3][V][267]	[nsp3][V][1339]
1105|2848	LC|VL|NV|KI	1105	2848	4	[nsp3][K][286]	[nsp4][I][27]	[nsp3][V][267]	[nsp4][L][26]
1105|7424	LH|VG|NQ|KP	1105	7424	4	[nsp3][K][286]	[Spike][Q][268]	[nsp3][V][267]	[Spike][S][247]
1105|7436	LK|VT|KG|NL	1105	7436	4	[nsp3][K][286]	[Spike][L][280]	[nsp3][V][267]	[Spike][T][259]
1105|8473	LS|VK|NN|KQ	1105	8473	4	[nsp3][K][286]	[3a][Q][16]	[nsp3][V][267]	[3a][K][16]
1105|8702	LT|VE|NV|KP	1105	8702	4	[nsp3][K][286]	[3a][V][245]	[nsp3][V][267]	[3a][E][241]
1105|8703	LA|VE|ND|KP	1105	8703	4	[nsp3][K][286]	[3a][D][246]	[nsp3][V][267]	[3a][E][242]
1113|1153	DQ|TS|LA|QR	1113	1153	4	[nsp3][Q][294]	[nsp3][A][334]	[nsp3][T][275]	[nsp3][S][315]
1113|1184	DE|TR|LQ|QK	1113	1184	4	[nsp3][Q][294]	[nsp3][K][365]	[nsp3][T][275]	[nsp3][R][345]
1113|1232	DD|TI|LA|QS	1113	1232	4	[nsp3][Q][294]	[nsp3][S][413]	[nsp3][T][275]	[nsp3][I][388]
1113|1257	RK|TZ|LE|QV	1113	1257	4	[nsp3][Q][294]	[nsp3][E][438]	[nsp3][T][275]	[nsp3][-][401]
1113|1305	DK|RQ|TE|QN	1113	1305	4	[nsp3][Q][294]	[nsp3][N][486]	[nsp3][T][275]	[nsp3][E][433]
1113|1413	DN|RK|TI|QE	1113	1413	4	[nsp3][Q][294]	[nsp3][E][594]	[nsp3][T][275]	[nsp3][I][541]
1113|1594	DN|TS|QG|LE	1113	1594	4	[nsp3][Q][294]	[nsp3][E][775]	[nsp3][T][275]	[nsp3][S][721]
1113|2013	DQ|TK|QT|LS	1113	2013	4	[nsp3][Q][294]	[nsp3][S][1194]	[nsp3][T][275]	[nsp3][K][1138]
1113|2214	DL|TV|LA|QI	1113	2214	4	[nsp3][Q][294]	[nsp3][I][1395]	[nsp3][T][275]	[nsp3][V][1339]
1113|2848	DC|TL|QV|LI	1113	2848	4	[nsp3][Q][294]	[nsp4][I][27]	[nsp3][T][275]	[nsp4][L][26]
1113|7185	DV|TT|LD|QS	1113	7185	4	[nsp3][Q][294]	[Spike][S][29]	[nsp3][T][275]	[Spike][T][19]
1113|7306	DR|TY|LF|QM	1113	7306	4	[nsp3][Q][294]	[Spike][M][150]	[nsp3][T][275]	[Spike][F][140]
1113|7350	DI|TG|LE|QP	1113	7350	4	[nsp3][Q][294]	[Spike][P][194]	[nsp3][T][275]	[Spike][G][181]
1113|7404	DG|TV|LF|QL	1113	7404	4	[nsp3][Q][294]	[Spike][L][248]	[nsp3][T][275]	[Spike][V][227]
1113|7421	DS|TI|LA|QM	1113	7421	4	[nsp3][Q][294]	[Spike][M][265]	[nsp3][T][275]	[Spike][L][244]
1113|7436	DK|TT|LG|QL	1113	7436	4	[nsp3][Q][294]	[Spike][L][280]	[nsp3][T][275]	[Spike][T][259]
1113|8472	DV|TL|LA|QR	1113	8472	4	[nsp3][Q][294]	[3a][R][15]	[nsp3][T][275]	[3a][L][15]
1113|8473	DS|TK|LQ|QN	1113	8473	4	[nsp3][Q][294]	[3a][Q][16]	[nsp3][T][275]	[3a][K][16]
1113|8481	DA|RF|TT|QS	1113	8481	4	[nsp3][Q][294]	[3a][S][24]	[nsp3][T][275]	[3a][T][24]
1113|8526	DT|TK|LN|QH	1113	8526	4	[nsp3][Q][294]	[3a][H][69]	[nsp3][T][275]	[3a][K][66]
1113|8639	DR|RE|TI|QK	1113	8639	4	[nsp3][Q][294]	[3a][K][182]	[nsp3][T][275]	[3a][I][179]
1113|8702	DT|TE|LP|QV	1113	8702	4	[nsp3][Q][294]	[3a][V][245]	[nsp3][T][275]	[3a][E][241]
1113|8703	DA|TE|LP|QD	1113	8703	4	[nsp3][Q][294]	[3a][D][246]	[nsp3][T][275]	[3a][E][242]
1118|1193	RH|QT|KN|TQ	1118	1193	4	[nsp3][T][299]	[nsp3][Q][374]	[nsp3][K][280]	[nsp3][N][354]
1118|1202	RK|ND|KN|TS	1118	1202	4	[nsp3][T][299]	[nsp3][S][383]	[nsp3][K][280]	[nsp3][N][363]
1118|1245	RN|QQ|NA|TK	1118	1245	4	[nsp3][T][299]	[nsp3][K][426]	[nsp3][K][280]	[nsp3][K][401]
1118|1349	QF|NN|KV|TD	1118	1349	4	[nsp3][T][299]	[nsp3][D][530]	[nsp3][K][280]	[nsp3][V][477]
1118|2842	QL|NI|KV|TA	1118	2842	4	[nsp3][T][299]	[nsp4][A][21]	[nsp3][K][280]	[nsp4][V][20]
1132|1267	TZ|NT|EA|KV	1132	1267	4	[nsp3][K][313]	[nsp3][V][448]	[nsp3][K][294]	[nsp3][V][404]
1132|8637	TZ|NV|EE|KT	1132	8637	4	[nsp3][K][313]	[3a][T][180]	[nsp3][K][294]	[3a][S][177]
1153|1184	QE|SR|RK|AQ	1153	1184	4	[nsp3][A][334]	[nsp3][K][365]	[nsp3][S][315]	[nsp3][R][345]
1153|1224	QT|VD|SQ|AZ	1153	1224	4	[nsp3][A][334]	[nsp3][W][405]	[nsp3][S][315]	[nsp3][Q][383]
1153|1241	VP|NF|SI|RL	1153	1241	4	[nsp3][A][334]	[nsp3][L][422]	[nsp3][S][315]	[nsp3][I][397]
1153|1267	QZ|VE|RA|AV	1153	1267	4	[nsp3][A][334]	[nsp3][V][448]	[nsp3][S][315]	[nsp3][V][404]
1153|1268	QZ|VK|RE|AQ	1153	1268	4	[nsp3][A][334]	[nsp3][E][449]	[nsp3][S][315]	[nsp3][E][405]
1153|1269	QZ|VP|SQ|AK	1153	1269	4	[nsp3][A][334]	[nsp3][K][450]	[nsp3][S][315]	[nsp3][Q][406]
1153|1272	QZ|VE|SQ|AD	1153	1272	4	[nsp3][A][334]	[nsp3][D][453]	[nsp3][S][315]	[nsp3][Q][409]
1153|1275	VP|NE|SD|AK	1153	1275	4	[nsp3][A][334]	[nsp3][K][456]	[nsp3][S][315]	[nsp3][D][411]
1153|1330	QL|VV|SI|AM	1153	1330	4	[nsp3][A][334]	[nsp3][M][511]	[nsp3][S][315]	[nsp3][I][458]
1153|1378	QQ|VH|SN|AE	1153	1378	4	[nsp3][A][334]	[nsp3][E][559]	[nsp3][S][315]	[nsp3][N][506]
1153|1610	QD|VS|SN|AK	1153	1610	4	[nsp3][A][334]	[nsp3][K][791]	[nsp3][S][315]	[nsp3][N][737]
1153|2101	QV|VT|SL|AQ	1153	2101	4	[nsp3][A][334]	[nsp3][Q][1282]	[nsp3][S][315]	[nsp3][L][1226]
1153|2172	QE|VV|SR|AL	1153	2172	4	[nsp3][A][334]	[nsp3][L][1353]	[nsp3][S][315]	[nsp3][R][1297]
1153|2173	QL|VM|SV|AA	1153	2173	4	[nsp3][A][334]	[nsp3][A][1354]	[nsp3][S][315]	[nsp3][V][1298]
1153|2197	QM|VT|SN|AA	1153	2197	4	[nsp3][A][334]	[nsp3][A][1378]	[nsp3][S][315]	[nsp3][N][1322]
1153|2213	QV|VG|SI|AC	1153	2213	4	[nsp3][A][334]	[nsp3][C][1394]	[nsp3][S][315]	[nsp3][I][1338]
1153|2337	QS|VA|ST|AD	1153	2337	4	[nsp3][A][334]	[nsp3][D][1518]	[nsp3][S][315]	[nsp3][T][1462]
1153|2357	QL|VA|ST|AS	1153	2357	4	[nsp3][A][334]	[nsp3][S][1538]	[nsp3][S][315]	[nsp3][T][1482]
1153|2844	QT|VC|SA|AL	1153	2844	4	[nsp3][A][334]	[nsp4][L][23]	[nsp3][S][315]	[nsp4][A][22]
1153|2848	QC|VF|RV|AI	1153	2848	4	[nsp3][A][334]	[nsp4][I][27]	[nsp3][S][315]	[nsp4][L][26]
1153|2985	QT|VA|SS|AM	1153	2985	4	[nsp3][A][334]	[nsp4][M][164]	[nsp3][S][315]	[nsp4][S][163]
1153|3111	QF|NV|VL|AI	1153	3111	4	[nsp3][A][334]	[nsp4][I][290]	[nsp3][S][315]	[nsp4][I][289]
1153|3115	VF|NI|SV|AL	1153	3115	4	[nsp3][A][334]	[nsp4][L][294]	[nsp3][S][315]	[nsp4][V][293]
1153|3646	QA|NV|SI|AF	1153	3646	4	[nsp3][A][334]	[nsp6][F][18]	[nsp3][S][315]	[nsp6][I][18]
1153|3748	QS|VI|SV|AL	1153	3748	4	[nsp3][A][334]	[nsp6][L][120]	[nsp3][S][315]	[nsp6][V][120]
1153|7237	QN|NT|RV|AZ	1153	7237	4	[nsp3][A][334]	[Spike][V][81]	[nsp3][S][315]	[Spike][S][71]
1153|8564	QY|NT|SP|AQ	1153	8564	4	[nsp3][A][334]	[3a][Q][107]	[nsp3][S][315]	[3a][P][104]
1153|8637	QZ|NN|RE|AT	1153	8637	4	[nsp3][A][334]	[3a][T][180]	[nsp3][S][315]	[3a][S][177]
1153|8641	QN|VD|SE|AK	1153	8641	4	[nsp3][A][334]	[3a][K][184]	[nsp3][S][315]	[3a][E][181]
1162|1413	YV|FN|HI|QE	1162	1413	4	[nsp3][Q][343]	[nsp3][E][594]	[nsp3][H][323]	[nsp3][I][541]
1162|1491	YE|FA|HT|QK	1162	1491	4	[nsp3][Q][343]	[nsp3][K][672]	[nsp3][H][323]	[nsp3][T][619]
1162|1666	YS|FT|HN|QV	1162	1666	4	[nsp3][Q][343]	[nsp3][V][847]	[nsp3][H][323]	[nsp3][N][793]
1162|1903	YK|FS|HC|QR	1162	1903	4	[nsp3][Q][343]	[nsp3][R][1084]	[nsp3][H][323]	[nsp3][C][1029]
1162|2196	YC|FI|HA|QL	1162	2196	4	[nsp3][Q][343]	[nsp3][L][1377]	[nsp3][H][323]	[nsp3][A][1321]
1162|2264	YF|FL|HG|QA	1162	2264	4	[nsp3][Q][343]	[nsp3][A][1445]	[nsp3][H][323]	[nsp3][G][1389]
1162|2357	YF|FL|HT|QS	1162	2357	4	[nsp3][Q][343]	[nsp3][S][1538]	[nsp3][H][323]	[nsp3][T][1482]
1162|2401	YF|FI|HA|QS	1162	2401	4	[nsp3][Q][343]	[nsp3][S][1582]	[nsp3][H][323]	[nsp3][A][1526]
1162|3083	YL|FF|HV|QM	1162	3083	4	[nsp3][Q][343]	[nsp4][M][262]	[nsp3][H][323]	[nsp4][V][261]
1162|3167	YV|FL|HI|QF	1162	3167	4	[nsp3][Q][343]	[nsp4][F][346]	[nsp3][H][323]	[nsp4][I][345]
1162|3202	YT|FL|HV|QI	1162	3202	4	[nsp3][Q][343]	[nsp4][I][381]	[nsp3][H][323]	[nsp4][A][380]
1162|3748	YA|FS|HV|QL	1162	3748	4	[nsp3][Q][343]	[nsp6][L][120]	[nsp3][H][323]	[nsp6][V][120]
1162|6723	YV|FN|HI|QT	1162	6723	4	[nsp3][Q][343]	[nsp15][T][211]	[nsp3][H][323]	[nsp15][I][211]
1162|7436	YN|FK|HT|QL	1162	7436	4	[nsp3][Q][343]	[Spike][L][280]	[nsp3][H][323]	[Spike][T][259]
1162|8476	YS|FN|HE|QK	1162	8476	4	[nsp3][Q][343]	[3a][K][19]	[nsp3][H][323]	[3a][E][19]
1162|8481	YV|FA|HT|QS	1162	8481	4	[nsp3][Q][343]	[3a][S][24]	[nsp3][H][323]	[3a][T][24]
1162|8641	YT|FN|HE|QK	1162	8641	4	[nsp3][Q][343]	[3a][K][184]	[nsp3][H][323]	[3a][E][181]
1162|8642	YQ|FK|HH|QE	1162	8642	4	[nsp3][Q][343]	[3a][E][185]	[nsp3][H][323]	[3a][H][182]
1162|8650	YV|FL|HT|QS	1162	8650	4	[nsp3][Q][343]	[3a][S][193]	[nsp3][H][323]	[3a][T][190]
1164|1218	CA|KT|TR|VK	1164	1218	4	[nsp3][V][345]	[nsp3][K][399]	[nsp3][V][325]	[nsp3][K][379]
1164|1232	CD|KV|TA|VS	1164	1232	4	[nsp3][V][345]	[nsp3][S][413]	[nsp3][V][325]	[nsp3][I][388]
1164|1268	CZ|KK|TQ|VE	1164	1268	4	[nsp3][V][345]	[nsp3][E][449]	[nsp3][V][325]	[nsp3][E][405]
1184|1232	ED|RI|QA|KS	1184	1232	4	[nsp3][K][365]	[nsp3][S][413]	[nsp3][R][345]	[nsp3][I][388]
1184|1238	EV|RK|QP|KE	1184	1238	4	[nsp3][K][365]	[nsp3][E][419]	[nsp3][R][345]	[nsp3][K][394]
1184|2102	EN|RK|KT|QQ	1184	2102	4	[nsp3][K][365]	[nsp3][Q][1283]	[nsp3][R][345]	[nsp3][K][1227]
1184|2214	EL|RV|QA|KI	1184	2214	4	[nsp3][K][365]	[nsp3][I][1395]	[nsp3][R][345]	[nsp3][V][1339]
1184|7174	EV|RF|QS|KL	1184	7174	4	[nsp3][K][365]	[Spike][L][18]	[nsp3][R][345]	[Spike][L][8]
1184|7185	EV|RT|QD|KS	1184	7185	4	[nsp3][K][365]	[Spike][S][29]	[nsp3][R][345]	[Spike][T][19]
1184|7421	ES|RI|QA|KM	1184	7421	4	[nsp3][K][365]	[Spike][M][265]	[nsp3][R][345]	[Spike][L][244]
1184|7436	EK|RT|QG|KL	1184	7436	4	[nsp3][K][365]	[Spike][L][280]	[nsp3][R][345]	[Spike][T][259]
1184|8472	EV|RL|QA|KR	1184	8472	4	[nsp3][K][365]	[3a][R][15]	[nsp3][R][345]	[3a][L][15]
1184|8473	ES|RK|QQ|KN	1184	8473	4	[nsp3][K][365]	[3a][Q][16]	[nsp3][R][345]	[3a][K][16]
1184|8526	ET|RK|QN|KH	1184	8526	4	[nsp3][K][365]	[3a][H][69]	[nsp3][R][345]	[3a][K][66]
1184|8702	ET|RE|QP|KV	1184	8702	4	[nsp3][K][365]	[3a][V][245]	[nsp3][R][345]	[3a][E][241]
1184|8703	EA|RE|QP|KD	1184	8703	4	[nsp3][K][365]	[3a][D][246]	[nsp3][R][345]	[3a][E][242]
1185|7338	SN|AT|VE|MD	1185	7338	4	[nsp3][M][366]	[Spike][D][182]	[nsp3][V][346]	[Spike][E][169]
1185|8298	SV|AP|ML|VI	1185	8298	4	[nsp3][M][366]	[Spike][I][1142]	[nsp3][V][346]	[Spike][I][1114]
1188|1241	RZ|DI|QT|EL	1188	1241	4	[nsp3][E][369]	[nsp3][L][422]	[nsp3][D][349]	[nsp3][I][397]
1188|2138	RA|DN|EE|QD	1188	2138	4	[nsp3][E][369]	[nsp3][D][1319]	[nsp3][D][349]	[nsp3][N][1263]
1202|1209	DA|NS|AM|SL	1202	1209	4	[nsp3][S][383]	[nsp3][L][390]	[nsp3][N][363]	[nsp3][S][370]
1202|1232	DV|NI|AA|SS	1202	1232	4	[nsp3][S][383]	[nsp3][S][413]	[nsp3][N][363]	[nsp3][I][388]
1202|1235	DT|NE|AQ|SK	1202	1235	4	[nsp3][S][383]	[nsp3][K][416]	[nsp3][N][363]	[nsp3][E][391]
1202|8472	DF|NL|AA|SR	1202	8472	4	[nsp3][S][383]	[3a][R][15]	[nsp3][N][363]	[3a][L][15]
1209|1235	AT|SE|MQ|LK	1209	1235	4	[nsp3][L][390]	[nsp3][K][416]	[nsp3][S][370]	[nsp3][E][391]
1209|7165	AV|SL|MF|LA	1209	7165	4	[nsp3][L][390]	[Spike][A][9]	[nsp3][S][370]	[Spike][L][7]
1209|8472	AF|SL|MA|LR	1209	8472	4	[nsp3][L][390]	[3a][R][15]	[nsp3][S][370]	[3a][L][15]
1213|1214	ZZ|SK|EM|DS	1213	1214	4	[nsp3][D][394]	[nsp3][S][395]	[nsp3][E][374]	[nsp3][M][375]
1213|1217	ZZ|SD|EE|DP	1213	1217	4	[nsp3][D][394]	[nsp3][P][398]	[nsp3][E][374]	[nsp3][E][378]
1213|1305	ZD|SK|EE|DN	1213	1305	4	[nsp3][D][394]	[nsp3][N][486]	[nsp3][E][374]	[nsp3][E][433]
1213|1378	SQ|ZT|EN|DE	1213	1378	4	[nsp3][D][394]	[nsp3][E][559]	[nsp3][E][374]	[nsp3][N][506]
1213|1413	ZV|SN|EI|DE	1213	1413	4	[nsp3][D][394]	[nsp3][E][594]	[nsp3][E][374]	[nsp3][I][541]
1213|1414	ZN|SQ|EI|DT	1213	1414	4	[nsp3][D][394]	[nsp3][T][595]	[nsp3][E][374]	[nsp3][I][542]
1213|1491	ZE|SA|ET|DK	1213	1491	4	[nsp3][D][394]	[nsp3][K][672]	[nsp3][E][374]	[nsp3][T][619]
1213|1897	ST|ZN|ES|DA	1213	1897	4	[nsp3][D][394]	[nsp3][A][1078]	[nsp3][E][374]	[nsp3][S][1023]
1213|1903	SS|ZK|EC|DR	1213	1903	4	[nsp3][D][394]	[nsp3][R][1084]	[nsp3][E][374]	[nsp3][C][1029]
1213|2196	SI|ZC|EA|DL	1213	2196	4	[nsp3][D][394]	[nsp3][L][1377]	[nsp3][E][374]	[nsp3][A][1321]
1213|2401	SI|ZF|EA|DS	1213	2401	4	[nsp3][D][394]	[nsp3][S][1582]	[nsp3][E][374]	[nsp3][A][1526]
1213|2985	ST|ZQ|ES|DM	1213	2985	4	[nsp3][D][394]	[nsp4][M][164]	[nsp3][E][374]	[nsp4][S][163]
1213|3167	ZV|SL|EI|DF	1213	3167	4	[nsp3][D][394]	[nsp4][F][346]	[nsp3][E][374]	[nsp4][I][345]
1213|3202	ZT|SL|EV|DI	1213	3202	4	[nsp3][D][394]	[nsp4][I][381]	[nsp3][E][374]	[nsp4][A][380]
1213|6723	SN|ZV|EI|DT	1213	6723	4	[nsp3][D][394]	[nsp15][T][211]	[nsp3][E][374]	[nsp15][I][211]
1213|7436	ZN|SK|ET|DL	1213	7436	4	[nsp3][D][394]	[Spike][L][280]	[nsp3][E][374]	[Spike][T][259]
1213|8641	SN|ZT|EE|DK	1213	8641	4	[nsp3][D][394]	[3a][K][184]	[nsp3][E][374]	[3a][E][181]
1213|8650	ZV|SL|ET|DS	1213	8650	4	[nsp3][D][394]	[3a][S][193]	[nsp3][E][374]	[3a][T][190]
1213|8701	SS|ZE|EP|DD	1213	8701	4	[nsp3][D][394]	[3a][D][244]	[nsp3][E][374]	[3a][P][240]
1213|9156	SQ|ZA|EG|DS	1213	9156	4	[nsp3][D][394]	[nucleocapsid][S][121]	[nsp3][E][374]	[nucleocapsid][G][120]
1214|1217	ZZ|KD|ME|SP	1214	1217	4	[nsp3][S][395]	[nsp3][P][398]	[nsp3][M][375]	[nsp3][E][378]
1214|1378	ZT|KQ|MN|SE	1214	1378	4	[nsp3][S][395]	[nsp3][E][559]	[nsp3][M][375]	[nsp3][N][506]
1214|1491	ZE|KA|MT|SK	1214	1491	4	[nsp3][S][395]	[nsp3][K][672]	[nsp3][M][375]	[nsp3][T][619]
1214|1607	KG|NS|MT|SP	1214	1607	4	[nsp3][S][395]	[nsp3][P][788]	[nsp3][M][375]	[nsp3][T][734]
1214|1897	ZN|KT|MS|SA	1214	1897	4	[nsp3][S][395]	[nsp3][A][1078]	[nsp3][M][375]	[nsp3][S][1023]
1214|1903	ZK|KS|MC|SR	1214	1903	4	[nsp3][S][395]	[nsp3][R][1084]	[nsp3][M][375]	[nsp3][C][1029]
1214|2141	ZI|KT|ML|SV	1214	2141	4	[nsp3][S][395]	[nsp3][V][1322]	[nsp3][M][375]	[nsp3][L][1266]
1214|2196	ZC|KI|MA|SL	1214	2196	4	[nsp3][S][395]	[nsp3][L][1377]	[nsp3][M][375]	[nsp3][A][1321]
1214|2401	ZF|KI|MA|SS	1214	2401	4	[nsp3][S][395]	[nsp3][S][1582]	[nsp3][M][375]	[nsp3][A][1526]
1214|3202	ZT|KL|MV|SI	1214	3202	4	[nsp3][S][395]	[nsp4][I][381]	[nsp3][M][375]	[nsp4][A][380]
1214|3748	ZA|KS|MV|SL	1214	3748	4	[nsp3][S][395]	[nsp6][L][120]	[nsp3][M][375]	[nsp6][V][120]
1214|6723	ZV|KN|MI|ST	1214	6723	4	[nsp3][S][395]	[nsp15][T][211]	[nsp3][M][375]	[nsp15][I][211]
1214|7196	KY|NT|MN|SS	1214	7196	4	[nsp3][S][395]	[Spike][S][40]	[nsp3][M][375]	[Spike][N][30]
1214|7436	ZN|KK|MT|SL	1214	7436	4	[nsp3][S][395]	[Spike][L][280]	[nsp3][M][375]	[Spike][T][259]
1214|8641	ZT|KN|ME|SK	1214	8641	4	[nsp3][S][395]	[3a][K][184]	[nsp3][M][375]	[3a][E][181]
1214|8650	ZV|KL|MT|SS	1214	8650	4	[nsp3][S][395]	[3a][S][193]	[nsp3][M][375]	[3a][T][190]
1217|1378	ZT|DQ|EN|PE	1217	1378	4	[nsp3][P][398]	[nsp3][E][559]	[nsp3][E][378]	[nsp3][N][506]
1217|1414	ZN|DQ|EI|PT	1217	1414	4	[nsp3][P][398]	[nsp3][T][595]	[nsp3][E][378]	[nsp3][I][542]
1217|1491	ZE|DA|ET|PK	1217	1491	4	[nsp3][P][398]	[nsp3][K][672]	[nsp3][E][378]	[nsp3][T][619]
1217|1897	ZN|DT|ES|PA	1217	1897	4	[nsp3][P][398]	[nsp3][A][1078]	[nsp3][E][378]	[nsp3][S][1023]
1217|1903	ZK|DS|EC|PR	1217	1903	4	[nsp3][P][398]	[nsp3][R][1084]	[nsp3][E][378]	[nsp3][C][1029]
1217|2141	ZI|DT|EL|PV	1217	2141	4	[nsp3][P][398]	[nsp3][V][1322]	[nsp3][E][378]	[nsp3][L][1266]
1217|2196	ZC|DI|EA|PL	1217	2196	4	[nsp3][P][398]	[nsp3][L][1377]	[nsp3][E][378]	[nsp3][A][1321]
1217|2401	ZF|DI|EA|PS	1217	2401	4	[nsp3][P][398]	[nsp3][S][1582]	[nsp3][E][378]	[nsp3][A][1526]
1217|3202	ZT|DL|EV|PI	1217	3202	4	[nsp3][P][398]	[nsp4][I][381]	[nsp3][E][378]	[nsp4][A][380]
1217|3748	ZA|DS|EV|PL	1217	3748	4	[nsp3][P][398]	[nsp6][L][120]	[nsp3][E][378]	[nsp6][V][120]
1217|6723	ZV|DN|EI|PT	1217	6723	4	[nsp3][P][398]	[nsp15][T][211]	[nsp3][E][378]	[nsp15][I][211]
1217|7436	ZN|DK|ET|PL	1217	7436	4	[nsp3][P][398]	[Spike][L][280]	[nsp3][E][378]	[Spike][T][259]
1217|8641	ZT|DN|EE|PK	1217	8641	4	[nsp3][P][398]	[3a][K][184]	[nsp3][E][378]	[3a][E][181]
1217|8650	ZV|DL|ET|PS	1217	8650	4	[nsp3][P][398]	[3a][S][193]	[nsp3][E][378]	[3a][T][190]
1218|1232	AD|TV|RA|KS	1218	1232	4	[nsp3][K][399]	[nsp3][S][413]	[nsp3][K][379]	[nsp3][I][388]
1218|1267	AZ|TE|RV|KA	1218	1267	4	[nsp3][K][399]	[nsp3][V][448]	[nsp3][K][379]	[nsp3][V][404]
1218|1268	AZ|TK|RQ|KE	1218	1268	4	[nsp3][K][399]	[nsp3][E][449]	[nsp3][K][379]	[nsp3][E][405]
1218|7436	ZN|AK|RG|KL	1218	7436	4	[nsp3][K][399]	[Spike][L][280]	[nsp3][K][379]	[Spike][T][259]
1218|7654	ZN|AG|RS|KZ	1218	7654	4	[nsp3][K][399]	[Spike][W][498]	[nsp3][K][379]	[Spike][Q][474]
1218|7860	AK|TM|RV|KA	1218	7860	4	[nsp3][K][399]	[Spike][A][704]	[nsp3][K][379]	[Spike][Q][677]
1224|1226	TQ|DF|QI|ZZ	1224	1226	4	[nsp3][W][405]	[nsp3][W][407]	[nsp3][Q][383]	[nsp3][I][385]
1224|1240	TQ|DT|QF|ZK	1224	1240	4	[nsp3][W][405]	[nsp3][K][421]	[nsp3][Q][383]	[nsp3][F][396]
1224|1269	TZ|DP|QQ|ZK	1224	1269	4	[nsp3][W][405]	[nsp3][K][450]	[nsp3][Q][383]	[nsp3][Q][406]
1224|1271	TZ|DK|QQ|ZV	1224	1271	4	[nsp3][W][405]	[nsp3][V][452]	[nsp3][Q][383]	[nsp3][K][408]
1224|1272	TZ|DE|QQ|ZD	1224	1272	4	[nsp3][W][405]	[nsp3][D][453]	[nsp3][Q][383]	[nsp3][Q][409]
1224|1322	TL|DT|QA|ZQ	1224	1322	4	[nsp3][W][405]	[nsp3][Q][503]	[nsp3][Q][383]	[nsp3][A][450]
1224|1330	TL|DV|QI|ZM	1224	1330	4	[nsp3][W][405]	[nsp3][M][511]	[nsp3][Q][383]	[nsp3][I][458]
1224|1349	TF|DN|QV|ZD	1224	1349	4	[nsp3][W][405]	[nsp3][D][530]	[nsp3][Q][383]	[nsp3][V][477]
1224|1378	TQ|DH|QN|ZE	1224	1378	4	[nsp3][W][405]	[nsp3][E][559]	[nsp3][Q][383]	[nsp3][N][506]
1224|1607	TG|DN|QT|ZP	1224	1607	4	[nsp3][W][405]	[nsp3][P][788]	[nsp3][Q][383]	[nsp3][T][734]
1224|1610	TD|DS|QN|ZK	1224	1610	4	[nsp3][W][405]	[nsp3][K][791]	[nsp3][Q][383]	[nsp3][N][737]
1224|1903	TS|DV|QC|ZR	1224	1903	4	[nsp3][W][405]	[nsp3][R][1084]	[nsp3][Q][383]	[nsp3][C][1029]
1224|2101	TV|DT|QL|ZQ	1224	2101	4	[nsp3][W][405]	[nsp3][Q][1282]	[nsp3][Q][383]	[nsp3][L][1226]
1224|2172	TE|DV|QR|ZL	1224	2172	4	[nsp3][W][405]	[nsp3][L][1353]	[nsp3][Q][383]	[nsp3][R][1297]
1224|2173	TL|DM|QV|ZA	1224	2173	4	[nsp3][W][405]	[nsp3][A][1354]	[nsp3][Q][383]	[nsp3][V][1298]
1224|2196	TI|DV|QA|ZL	1224	2196	4	[nsp3][W][405]	[nsp3][L][1377]	[nsp3][Q][383]	[nsp3][A][1321]
1224|2197	TM|DT|QN|ZA	1224	2197	4	[nsp3][W][405]	[nsp3][A][1378]	[nsp3][Q][383]	[nsp3][N][1322]
1224|2213	TV|DG|QI|ZC	1224	2213	4	[nsp3][W][405]	[nsp3][C][1394]	[nsp3][Q][383]	[nsp3][I][1338]
1224|2337	TS|DA|QT|ZD	1224	2337	4	[nsp3][W][405]	[nsp3][D][1518]	[nsp3][Q][383]	[nsp3][T][1462]
1224|2357	TL|DA|QT|ZS	1224	2357	4	[nsp3][W][405]	[nsp3][S][1538]	[nsp3][Q][383]	[nsp3][T][1482]
1224|2842	TL|DI|QV|ZA	1224	2842	4	[nsp3][W][405]	[nsp4][A][21]	[nsp3][Q][383]	[nsp4][V][20]
1224|2844	TT|DC|QA|ZL	1224	2844	4	[nsp3][W][405]	[nsp4][L][23]	[nsp3][Q][383]	[nsp4][A][22]
1224|2848	TC|DF|QL|ZI	1224	2848	4	[nsp3][W][405]	[nsp4][I][27]	[nsp3][Q][383]	[nsp4][L][26]
1224|2985	TT|DA|QS|ZM	1224	2985	4	[nsp3][W][405]	[nsp4][M][164]	[nsp3][Q][383]	[nsp4][S][163]
1224|3748	TS|DI|QV|ZL	1224	3748	4	[nsp3][W][405]	[nsp6][L][120]	[nsp3][Q][383]	[nsp6][V][120]
1224|7315	TG|DN|QZ|ZT	1224	7315	4	[nsp3][W][405]	[Spike][T][159]	[nsp3][Q][383]	[Spike][K][147]
1224|8472	TV|DF|QL|ZR	1224	8472	4	[nsp3][W][405]	[3a][R][15]	[nsp3][Q][383]	[3a][L][15]
1224|8641	TN|DD|QE|ZK	1224	8641	4	[nsp3][W][405]	[3a][K][184]	[nsp3][Q][383]	[3a][E][181]
1224|8688	TH|DT|QV|ZA	1224	8688	4	[nsp3][W][405]	[3a][A][231]	[nsp3][Q][383]	[3a][V][228]
1224|9416	TD|DS|QT|ZA	1224	9416	4	[nsp3][W][405]	[nucleocapsid][A][381]	[nsp3][Q][383]	[nucleocapsid][T][379]
1226|1269	QZ|FP|IQ|ZK	1226	1269	4	[nsp3][W][407]	[nsp3][K][450]	[nsp3][I][385]	[nsp3][Q][406]
1226|1272	QZ|FE|IQ|ZD	1226	1272	4	[nsp3][W][407]	[nsp3][D][453]	[nsp3][I][385]	[nsp3][Q][409]
1226|1322	QL|FT|IA|ZQ	1226	1322	4	[nsp3][W][407]	[nsp3][Q][503]	[nsp3][I][385]	[nsp3][A][450]
1226|1326	QG|FE|IS|ZR	1226	1326	4	[nsp3][W][407]	[nsp3][R][507]	[nsp3][I][385]	[nsp3][S][454]
1226|1328	QM|FV|II|ZE	1226	1328	4	[nsp3][W][407]	[nsp3][E][509]	[nsp3][I][385]	[nsp3][I][456]
1226|1378	QQ|FH|IN|ZE	1226	1378	4	[nsp3][W][407]	[nsp3][E][559]	[nsp3][I][385]	[nsp3][N][506]
1226|1607	QG|FN|IT|ZP	1226	1607	4	[nsp3][W][407]	[nsp3][P][788]	[nsp3][I][385]	[nsp3][T][734]
1226|1610	QD|FS|IN|ZK	1226	1610	4	[nsp3][W][407]	[nsp3][K][791]	[nsp3][I][385]	[nsp3][N][737]
1226|1903	QS|FV|IC|ZR	1226	1903	4	[nsp3][W][407]	[nsp3][R][1084]	[nsp3][I][385]	[nsp3][C][1029]
1226|2101	QV|FT|IL|ZQ	1226	2101	4	[nsp3][W][407]	[nsp3][Q][1282]	[nsp3][I][385]	[nsp3][L][1226]
1226|2172	QE|FV|IR|ZL	1226	2172	4	[nsp3][W][407]	[nsp3][L][1353]	[nsp3][I][385]	[nsp3][R][1297]
1226|2173	QL|FM|IV|ZA	1226	2173	4	[nsp3][W][407]	[nsp3][A][1354]	[nsp3][I][385]	[nsp3][V][1298]
1226|2197	QM|FT|IN|ZA	1226	2197	4	[nsp3][W][407]	[nsp3][A][1378]	[nsp3][I][385]	[nsp3][N][1322]
1226|2213	QV|FG|II|ZC	1226	2213	4	[nsp3][W][407]	[nsp3][C][1394]	[nsp3][I][385]	[nsp3][I][1338]
1226|2337	QS|FA|IT|ZD	1226	2337	4	[nsp3][W][407]	[nsp3][D][1518]	[nsp3][I][385]	[nsp3][T][1462]
1226|2844	QT|FC|IA|ZL	1226	2844	4	[nsp3][W][407]	[nsp4][L][23]	[nsp3][I][385]	[nsp4][A][22]
1226|2985	QT|FA|IS|ZM	1226	2985	4	[nsp3][W][407]	[nsp4][M][164]	[nsp3][I][385]	[nsp4][S][163]
1226|3748	QS|FI|IV|ZL	1226	3748	4	[nsp3][W][407]	[nsp6][L][120]	[nsp3][I][385]	[nsp6][V][120]
1226|8641	QN|FD|IE|ZK	1226	8641	4	[nsp3][W][407]	[3a][K][184]	[nsp3][I][385]	[3a][E][181]
1226|9416	QD|FS|IT|ZA	1226	9416	4	[nsp3][W][407]	[nucleocapsid][A][381]	[nsp3][I][385]	[nucleocapsid][T][379]
1230|2676	LN|ZT|AA|VS	1230	2676	4	[nsp3][V][411]	[nsp3][S][1857]	[nsp3][A][386]	[nsp3][A][1800]
1231|9416	QD|DS|GZ|EA	1231	9416	4	[nsp3][E][412]	[nucleocapsid][A][381]	[nsp3][E][387]	[nucleocapsid][T][379]
1232|1240	DQ|VT|IS|SK	1232	1240	4	[nsp3][S][413]	[nsp3][K][421]	[nsp3][I][388]	[nsp3][F][396]
1232|1268	DZ|VK|AQ|SE	1232	1268	4	[nsp3][S][413]	[nsp3][E][449]	[nsp3][I][388]	[nsp3][E][405]
1232|1322	DL|VT|IA|SQ	1232	1322	4	[nsp3][S][413]	[nsp3][Q][503]	[nsp3][I][388]	[nsp3][A][450]
1232|1326	DG|VE|NK|IS	1232	1326	4	[nsp3][S][413]	[nsp3][R][507]	[nsp3][I][388]	[nsp3][S][454]
1232|1417	VK|FV|AA|SE	1232	1417	4	[nsp3][S][413]	[nsp3][E][598]	[nsp3][I][388]	[nsp3][E][545]
1232|1903	DS|VV|FH|IC	1232	1903	4	[nsp3][S][413]	[nsp3][R][1084]	[nsp3][I][388]	[nsp3][C][1029]
1232|2013	DQ|FF|ST|AS	1232	2013	4	[nsp3][S][413]	[nsp3][S][1194]	[nsp3][I][388]	[nsp3][K][1138]
1232|2100	DE|NV|FN|ID	1232	2100	4	[nsp3][S][413]	[nsp3][S][1281]	[nsp3][I][388]	[nsp3][D][1225]
1232|2102	DN|FP|ST|AQ	1232	2102	4	[nsp3][S][413]	[nsp3][Q][1283]	[nsp3][I][388]	[nsp3][K][1227]
1232|2138	VQ|IN|SE|AD	1232	2138	4	[nsp3][S][413]	[nsp3][D][1319]	[nsp3][I][388]	[nsp3][N][1263]
1232|2823	DL|VF|SV|AI	1232	2823	4	[nsp3][S][413]	[nsp4][I][2]	[nsp3][I][388]	[nsp4][I][2]
1232|7165	VV|FS|AF|SA	1232	7165	4	[nsp3][S][413]	[Spike][A][9]	[nsp3][I][388]	[Spike][L][7]
1232|7175	DL|VP|FI|SA	1232	7175	4	[nsp3][S][413]	[Spike][A][19]	[nsp3][I][388]	[Spike][P][9]
1232|7189	DN|VG|FT|SQ	1232	7189	4	[nsp3][S][413]	[Spike][Q][33]	[nsp3][I][388]	[Spike][Q][23]
1232|7308	DH|VG|FI|ST	1232	7308	4	[nsp3][S][413]	[Spike][T][152]	[nsp3][I][388]	[Spike][G][142]
1232|7350	DI|FD|AE|SP	1232	7350	4	[nsp3][S][413]	[Spike][P][194]	[nsp3][I][388]	[Spike][G][181]
1232|7353	VQ|NG|FD|ST	1232	7353	4	[nsp3][S][413]	[Spike][T][197]	[nsp3][I][388]	[Spike][Q][183]
1232|7398	VA|FL|AN|SS	1232	7398	4	[nsp3][S][413]	[Spike][S][242]	[nsp3][I][388]	[Spike][S][221]
1232|7404	DG|FZ|AF|SL	1232	7404	4	[nsp3][S][413]	[Spike][L][248]	[nsp3][I][388]	[Spike][V][227]
1232|7436	DK|FZ|AG|SL	1232	7436	4	[nsp3][S][413]	[Spike][L][280]	[nsp3][I][388]	[Spike][T][259]
1232|7438	VG|FZ|AS|SE	1232	7438	4	[nsp3][S][413]	[Spike][E][282]	[nsp3][I][388]	[Spike][G][261]
1232|7823	VA|FP|AN|SV	1232	7823	4	[nsp3][S][413]	[Spike][V][667]	[nsp3][I][388]	[Spike][S][640]
1232|7860	DK|VM|AV|SA	1232	7860	4	[nsp3][S][413]	[Spike][A][704]	[nsp3][I][388]	[Spike][Q][677]
1232|8631	NC|FT|AA|SS	1232	8631	4	[nsp3][S][413]	[3a][S][174]	[nsp3][I][388]	[3a][S][171]
1234|1269	LZ|EP|ZR|KK	1234	1269	4	[nsp3][K][415]	[nsp3][K][450]	[nsp3][K][390]	[nsp3][Q][406]
1234|2209	LL|EV|NI|KT	1234	2209	4	[nsp3][K][415]	[nsp3][T][1390]	[nsp3][K][390]	[nsp3][T][1334]
1235|1241	TP|EI|QT|KL	1235	1241	4	[nsp3][K][416]	[nsp3][L][422]	[nsp3][E][391]	[nsp3][I][397]
1235|2848	TF|EL|KV|QI	1235	2848	4	[nsp3][K][416]	[nsp4][I][27]	[nsp3][E][391]	[nsp4][L][26]
1238|1257	NK|KZ|PE|EV	1238	1257	4	[nsp3][E][419]	[nsp3][E][438]	[nsp3][K][394]	[nsp3][-][401]
1238|1593	NI|KZ|ET|PL	1238	1593	4	[nsp3][E][419]	[nsp3][L][774]	[nsp3][K][394]	[nsp3][-][720]
1238|2013	VQ|NF|KK|ET	1238	2013	4	[nsp3][E][419]	[nsp3][S][1194]	[nsp3][K][394]	[nsp3][K][1138]
1238|2214	VL|KV|PA|EI	1238	2214	4	[nsp3][E][419]	[nsp3][I][1395]	[nsp3][K][394]	[nsp3][V][1339]
1238|2848	VC|NT|KL|EV	1238	2848	4	[nsp3][E][419]	[nsp4][I][27]	[nsp3][K][394]	[nsp4][L][26]
1238|7421	VS|KI|PA|EM	1238	7421	4	[nsp3][E][419]	[Spike][M][265]	[nsp3][K][394]	[Spike][L][244]
1238|7436	VK|KT|PG|EL	1238	7436	4	[nsp3][E][419]	[Spike][L][280]	[nsp3][K][394]	[Spike][T][259]
1238|8636	VG|KT|PS|EN	1238	8636	4	[nsp3][E][419]	[3a][S][179]	[nsp3][K][394]	[3a][T][176]
1238|8702	VT|KE|PP|EV	1238	8702	4	[nsp3][E][419]	[3a][V][245]	[nsp3][K][394]	[3a][E][241]
1238|8703	VA|KE|PP|ED	1238	8703	4	[nsp3][E][419]	[3a][D][246]	[nsp3][K][394]	[3a][E][242]
1240|1269	QZ|TP|FQ|KK	1240	1269	4	[nsp3][K][421]	[nsp3][K][450]	[nsp3][F][396]	[nsp3][Q][406]
1240|1270	QZ|SK|FR|KP	1240	1270	4	[nsp3][K][421]	[nsp3][P][451]	[nsp3][F][396]	[nsp3][R][407]
1240|1271	QZ|TK|RI|KV	1240	1271	4	[nsp3][K][421]	[nsp3][V][452]	[nsp3][F][396]	[nsp3][K][408]
1240|1272	QZ|TE|FQ|KD	1240	1272	4	[nsp3][K][421]	[nsp3][D][453]	[nsp3][F][396]	[nsp3][Q][409]
1240|1378	QQ|TH|FN|KE	1240	1378	4	[nsp3][K][421]	[nsp3][E][559]	[nsp3][F][396]	[nsp3][N][506]
1240|1610	QD|TS|FN|KK	1240	1610	4	[nsp3][K][421]	[nsp3][K][791]	[nsp3][F][396]	[nsp3][N][737]
1240|1903	QS|TV|FC|KR	1240	1903	4	[nsp3][K][421]	[nsp3][R][1084]	[nsp3][F][396]	[nsp3][C][1029]
1240|2101	QV|TT|FL|KQ	1240	2101	4	[nsp3][K][421]	[nsp3][Q][1282]	[nsp3][F][396]	[nsp3][L][1226]
1240|2172	QE|TV|FR|KL	1240	2172	4	[nsp3][K][421]	[nsp3][L][1353]	[nsp3][F][396]	[nsp3][R][1297]
1240|2196	QI|TV|FA|KL	1240	2196	4	[nsp3][K][421]	[nsp3][L][1377]	[nsp3][F][396]	[nsp3][A][1321]
1240|2197	QM|TT|FN|KA	1240	2197	4	[nsp3][K][421]	[nsp3][A][1378]	[nsp3][F][396]	[nsp3][N][1322]
1240|2213	QV|TG|FI|KC	1240	2213	4	[nsp3][K][421]	[nsp3][C][1394]	[nsp3][F][396]	[nsp3][I][1338]
1240|2337	QS|TA|FT|KD	1240	2337	4	[nsp3][K][421]	[nsp3][D][1518]	[nsp3][F][396]	[nsp3][T][1462]
1240|2880	TS|NI|FA|KV	1240	2880	4	[nsp3][K][421]	[nsp4][V][59]	[nsp3][F][396]	[nsp4][A][58]
1240|2985	QT|TA|FS|KM	1240	2985	4	[nsp3][K][421]	[nsp4][M][164]	[nsp3][F][396]	[nsp4][S][163]
1240|3748	QS|TI|FV|KL	1240	3748	4	[nsp3][K][421]	[nsp6][L][120]	[nsp3][F][396]	[nsp6][V][120]
1240|7199	QG|TT|NM|KR	1240	7199	4	[nsp3][K][421]	[Spike][R][43]	[nsp3][F][396]	[Spike][T][33]
1240|7674	QK|TR|NG|KT	1240	7674	4	[nsp3][K][421]	[Spike][T][518]	[nsp3][F][396]	[Spike][S][494]
1240|9416	QD|TS|ST|KA	1240	9416	4	[nsp3][K][421]	[nucleocapsid][A][381]	[nsp3][F][396]	[nucleocapsid][T][379]
1241|1275	PP|FE|ID|LK	1241	1275	4	[nsp3][L][422]	[nsp3][K][456]	[nsp3][I][397]	[nsp3][D][411]
1243|7654	ZN|VG|DS|EZ	1243	7654	4	[nsp3][E][424]	[Spike][W][498]	[nsp3][E][399]	[Spike][Q][474]
1243|8281	ZM|VN|DF|ES	1243	8281	4	[nsp3][E][424]	[Spike][S][1125]	[nsp3][E][399]	[Spike][S][1097]
1243|8704	ZS|VD|DN|EH	1243	8704	4	[nsp3][E][424]	[3a][H][247]	[nsp3][E][399]	[3a][H][243]
1245|1267	QZ|NT|AE|KV	1245	1267	4	[nsp3][K][426]	[nsp3][V][448]	[nsp3][K][401]	[nsp3][V][404]
1245|1378	ZT|QQ|AH|KE	1245	1378	4	[nsp3][K][426]	[nsp3][E][559]	[nsp3][K][401]	[nsp3][N][506]
1245|1903	QS|ZK|AV|KR	1245	1903	4	[nsp3][K][426]	[nsp3][R][1084]	[nsp3][K][401]	[nsp3][C][1029]
1245|2196	QI|ZC|AV|KL	1245	2196	4	[nsp3][K][426]	[nsp3][L][1377]	[nsp3][K][401]	[nsp3][A][1321]
1245|2357	ZF|QL|AA|KS	1245	2357	4	[nsp3][K][426]	[nsp3][S][1538]	[nsp3][K][401]	[nsp3][T][1482]
1245|2985	QT|ZQ|AA|KM	1245	2985	4	[nsp3][K][426]	[nsp4][M][164]	[nsp3][K][401]	[nsp4][S][163]
1245|7315	ZS|QG|AN|KT	1245	7315	4	[nsp3][K][426]	[Spike][T][159]	[nsp3][K][401]	[Spike][K][147]
1245|7860	ZN|QK|AM|KA	1245	7860	4	[nsp3][K][426]	[Spike][A][704]	[nsp3][K][401]	[Spike][Q][677]
1245|7874	ZE|QP|AR|KK	1245	7874	4	[nsp3][K][426]	[Spike][K][718]	[nsp3][K][401]	[Spike][Q][690]
1245|8641	QN|ZT|AD|KK	1245	8641	4	[nsp3][K][426]	[3a][K][184]	[nsp3][K][401]	[3a][E][181]
1257|2102	KP|ZK|VT|EQ	1257	2102	4	[nsp3][E][438]	[nsp3][Q][1283]	[nsp3][-][401]	[nsp3][K][1227]
1257|2316	KI|ZM|VV|EA	1257	2316	4	[nsp3][E][438]	[nsp3][A][1497]	[nsp3][-][401]	[nsp3][M][1441]
1267|1268	ZZ|EK|AE|VQ	1267	1268	4	[nsp3][V][448]	[nsp3][E][449]	[nsp3][V][404]	[nsp3][E][405]
1267|2138	KA|EQ|AE|VD	1267	2138	4	[nsp3][V][448]	[nsp3][D][1319]	[nsp3][V][404]	[nsp3][N][1263]
1268|2823	ZL|KF|EV|QI	1268	2823	4	[nsp3][E][449]	[nsp4][I][2]	[nsp3][E][405]	[nsp4][I][2]
1268|8472	ZV|KF|QA|ER	1268	8472	4	[nsp3][E][449]	[3a][R][15]	[nsp3][E][405]	[3a][L][15]
1268|8636	ZG|KP|QS|EN	1268	8636	4	[nsp3][E][449]	[3a][S][179]	[nsp3][E][405]	[3a][T][176]
1269|1271	ZZ|PK|QQ|KV	1269	1271	4	[nsp3][K][450]	[nsp3][V][452]	[nsp3][Q][406]	[nsp3][K][408]
1269|1272	ZZ|PE|QQ|KD	1269	1272	4	[nsp3][K][450]	[nsp3][D][453]	[nsp3][Q][406]	[nsp3][Q][409]
1269|1322	ZL|PT|QA|KQ	1269	1322	4	[nsp3][K][450]	[nsp3][Q][503]	[nsp3][Q][406]	[nsp3][A][450]
1269|1328	ZM|PV|QI|KE	1269	1328	4	[nsp3][K][450]	[nsp3][E][509]	[nsp3][Q][406]	[nsp3][I][456]
1269|1349	ZF|PN|QV|KD	1269	1349	4	[nsp3][K][450]	[nsp3][D][530]	[nsp3][Q][406]	[nsp3][V][477]
1269|1378	ZQ|PH|QN|KE	1269	1378	4	[nsp3][K][450]	[nsp3][E][559]	[nsp3][Q][406]	[nsp3][N][506]
1269|1607	ZG|PN|QT|KP	1269	1607	4	[nsp3][K][450]	[nsp3][P][788]	[nsp3][Q][406]	[nsp3][T][734]
1269|1610	ZD|PS|QN|KK	1269	1610	4	[nsp3][K][450]	[nsp3][K][791]	[nsp3][Q][406]	[nsp3][N][737]
1269|1903	ZS|PV|QC|KR	1269	1903	4	[nsp3][K][450]	[nsp3][R][1084]	[nsp3][Q][406]	[nsp3][C][1029]
1269|2101	ZV|PT|QL|KQ	1269	2101	4	[nsp3][K][450]	[nsp3][Q][1282]	[nsp3][Q][406]	[nsp3][L][1226]
1269|2172	ZE|PV|QR|KL	1269	2172	4	[nsp3][K][450]	[nsp3][L][1353]	[nsp3][Q][406]	[nsp3][R][1297]
1269|2173	ZL|PM|QV|KA	1269	2173	4	[nsp3][K][450]	[nsp3][A][1354]	[nsp3][Q][406]	[nsp3][V][1298]
1269|2196	ZI|PV|QA|KL	1269	2196	4	[nsp3][K][450]	[nsp3][L][1377]	[nsp3][Q][406]	[nsp3][A][1321]
1269|2197	ZM|PT|QN|KA	1269	2197	4	[nsp3][K][450]	[nsp3][A][1378]	[nsp3][Q][406]	[nsp3][N][1322]
1269|2213	ZV|PG|QI|KC	1269	2213	4	[nsp3][K][450]	[nsp3][C][1394]	[nsp3][Q][406]	[nsp3][I][1338]
1269|2337	ZS|PA|QT|KD	1269	2337	4	[nsp3][K][450]	[nsp3][D][1518]	[nsp3][Q][406]	[nsp3][T][1462]
1269|2357	ZL|PA|QT|KS	1269	2357	4	[nsp3][K][450]	[nsp3][S][1538]	[nsp3][Q][406]	[nsp3][T][1482]
1269|2842	ZL|PI|QV|KA	1269	2842	4	[nsp3][K][450]	[nsp4][A][21]	[nsp3][Q][406]	[nsp4][V][20]
1269|2844	ZT|PC|QA|KL	1269	2844	4	[nsp3][K][450]	[nsp4][L][23]	[nsp3][Q][406]	[nsp4][A][22]
1269|2848	ZC|PF|QL|KI	1269	2848	4	[nsp3][K][450]	[nsp4][I][27]	[nsp3][Q][406]	[nsp4][L][26]
1269|2985	ZT|PA|QS|KM	1269	2985	4	[nsp3][K][450]	[nsp4][M][164]	[nsp3][Q][406]	[nsp4][S][163]
1269|3748	ZS|PI|QV|KL	1269	3748	4	[nsp3][K][450]	[nsp6][L][120]	[nsp3][Q][406]	[nsp6][V][120]
1269|7315	ZG|PN|QZ|KT	1269	7315	4	[nsp3][K][450]	[Spike][T][159]	[nsp3][Q][406]	[Spike][K][147]
1269|8472	ZV|PF|QL|KR	1269	8472	4	[nsp3][K][450]	[3a][R][15]	[nsp3][Q][406]	[3a][L][15]
1269|8641	ZN|PD|QE|KK	1269	8641	4	[nsp3][K][450]	[3a][K][184]	[nsp3][Q][406]	[3a][E][181]
1269|8688	ZH|PT|QV|KA	1269	8688	4	[nsp3][K][450]	[3a][A][231]	[nsp3][Q][406]	[3a][V][228]
1269|9416	ZD|PS|QT|KA	1269	9416	4	[nsp3][K][450]	[nucleocapsid][A][381]	[nsp3][Q][406]	[nucleocapsid][T][379]
1271|1272	ZZ|KE|QQ|VD	1271	1272	4	[nsp3][V][452]	[nsp3][D][453]	[nsp3][K][408]	[nsp3][Q][409]
1271|1322	ZL|KT|QA|VQ	1271	1322	4	[nsp3][V][452]	[nsp3][Q][503]	[nsp3][K][408]	[nsp3][A][450]
1271|1607	ZG|KN|QT|VP	1271	1607	4	[nsp3][V][452]	[nsp3][P][788]	[nsp3][K][408]	[nsp3][T][734]
1271|1610	ZD|KS|QN|VK	1271	1610	4	[nsp3][V][452]	[nsp3][K][791]	[nsp3][K][408]	[nsp3][N][737]
1271|1903	ZS|KV|QC|VR	1271	1903	4	[nsp3][V][452]	[nsp3][R][1084]	[nsp3][K][408]	[nsp3][C][1029]
1271|2101	ZV|KT|QL|VQ	1271	2101	4	[nsp3][V][452]	[nsp3][Q][1282]	[nsp3][K][408]	[nsp3][L][1226]
1271|2172	ZE|KV|QR|VL	1271	2172	4	[nsp3][V][452]	[nsp3][L][1353]	[nsp3][K][408]	[nsp3][R][1297]
1271|2213	ZV|KG|QI|VC	1271	2213	4	[nsp3][V][452]	[nsp3][C][1394]	[nsp3][K][408]	[nsp3][I][1338]
1271|2337	ZS|KA|QT|VD	1271	2337	4	[nsp3][V][452]	[nsp3][D][1518]	[nsp3][K][408]	[nsp3][T][1462]
1271|2844	ZT|KC|QA|VL	1271	2844	4	[nsp3][V][452]	[nsp4][L][23]	[nsp3][K][408]	[nsp4][A][22]
1271|2985	ZT|KA|QS|VM	1271	2985	4	[nsp3][V][452]	[nsp4][M][164]	[nsp3][K][408]	[nsp4][S][163]
1271|3748	ZS|KI|QV|VL	1271	3748	4	[nsp3][V][452]	[nsp6][L][120]	[nsp3][K][408]	[nsp6][V][120]
1271|7199	ZG|QQ|KT|VR	1271	7199	4	[nsp3][V][452]	[Spike][R][43]	[nsp3][K][408]	[Spike][T][33]
1271|7308	ZH|KG|QS|VT	1271	7308	4	[nsp3][V][452]	[Spike][T][152]	[nsp3][K][408]	[Spike][G][142]
1271|8641	ZN|KD|QE|VK	1271	8641	4	[nsp3][V][452]	[3a][K][184]	[nsp3][K][408]	[3a][E][181]
1271|8688	ZH|KT|QV|VA	1271	8688	4	[nsp3][V][452]	[3a][A][231]	[nsp3][K][408]	[3a][V][228]
1272|1322	ZL|ET|QA|DQ	1272	1322	4	[nsp3][D][453]	[nsp3][Q][503]	[nsp3][Q][409]	[nsp3][A][450]
1272|1328	ZM|EV|QI|DE	1272	1328	4	[nsp3][D][453]	[nsp3][E][509]	[nsp3][Q][409]	[nsp3][I][456]
1272|1349	ZF|EN|QV|DD	1272	1349	4	[nsp3][D][453]	[nsp3][D][530]	[nsp3][Q][409]	[nsp3][V][477]
1272|1378	ZQ|EH|QN|DE	1272	1378	4	[nsp3][D][453]	[nsp3][E][559]	[nsp3][Q][409]	[nsp3][N][506]
1272|1607	ZG|EN|QT|DP	1272	1607	4	[nsp3][D][453]	[nsp3][P][788]	[nsp3][Q][409]	[nsp3][T][734]
1272|1610	ZD|ES|QN|DK	1272	1610	4	[nsp3][D][453]	[nsp3][K][791]	[nsp3][Q][409]	[nsp3][N][737]
1272|1903	ZS|EV|QC|DR	1272	1903	4	[nsp3][D][453]	[nsp3][R][1084]	[nsp3][Q][409]	[nsp3][C][1029]
1272|2101	ZV|ET|QL|DQ	1272	2101	4	[nsp3][D][453]	[nsp3][Q][1282]	[nsp3][Q][409]	[nsp3][L][1226]
1272|2172	ZE|EV|QR|DL	1272	2172	4	[nsp3][D][453]	[nsp3][L][1353]	[nsp3][Q][409]	[nsp3][R][1297]
1272|2173	ZL|EM|QV|DA	1272	2173	4	[nsp3][D][453]	[nsp3][A][1354]	[nsp3][Q][409]	[nsp3][V][1298]
1272|2196	ZI|EV|QA|DL	1272	2196	4	[nsp3][D][453]	[nsp3][L][1377]	[nsp3][Q][409]	[nsp3][A][1321]
1272|2197	ZM|ET|QN|DA	1272	2197	4	[nsp3][D][453]	[nsp3][A][1378]	[nsp3][Q][409]	[nsp3][N][1322]
1272|2213	ZV|EG|QI|DC	1272	2213	4	[nsp3][D][453]	[nsp3][C][1394]	[nsp3][Q][409]	[nsp3][I][1338]
1272|2337	ZS|EA|QT|DD	1272	2337	4	[nsp3][D][453]	[nsp3][D][1518]	[nsp3][Q][409]	[nsp3][T][1462]
1272|2357	ZL|EA|QT|DS	1272	2357	4	[nsp3][D][453]	[nsp3][S][1538]	[nsp3][Q][409]	[nsp3][T][1482]
1272|2842	ZL|EI|QV|DA	1272	2842	4	[nsp3][D][453]	[nsp4][A][21]	[nsp3][Q][409]	[nsp4][V][20]
1272|2844	ZT|EC|QA|DL	1272	2844	4	[nsp3][D][453]	[nsp4][L][23]	[nsp3][Q][409]	[nsp4][A][22]
1272|2848	ZC|EF|QL|DI	1272	2848	4	[nsp3][D][453]	[nsp4][I][27]	[nsp3][Q][409]	[nsp4][L][26]
1272|2985	ZT|EA|QS|DM	1272	2985	4	[nsp3][D][453]	[nsp4][M][164]	[nsp3][Q][409]	[nsp4][S][163]
1272|3748	ZS|EI|QV|DL	1272	3748	4	[nsp3][D][453]	[nsp6][L][120]	[nsp3][Q][409]	[nsp6][V][120]
1272|7308	ZH|EG|QS|DT	1272	7308	4	[nsp3][D][453]	[Spike][T][152]	[nsp3][Q][409]	[Spike][G][142]
1272|7315	ZG|EN|QZ|DT	1272	7315	4	[nsp3][D][453]	[Spike][T][159]	[nsp3][Q][409]	[Spike][K][147]
1272|8472	ZV|EF|QL|DR	1272	8472	4	[nsp3][D][453]	[3a][R][15]	[nsp3][Q][409]	[3a][L][15]
1272|8641	ZN|ED|QE|DK	1272	8641	4	[nsp3][D][453]	[3a][K][184]	[nsp3][Q][409]	[3a][E][181]
1272|8688	ZH|ET|QV|DA	1272	8688	4	[nsp3][D][453]	[3a][A][231]	[nsp3][Q][409]	[3a][V][228]
1272|9416	ZD|ES|QT|DA	1272	9416	4	[nsp3][D][453]	[nucleocapsid][A][381]	[nsp3][Q][409]	[nucleocapsid][T][379]
1275|1349	EA|PN|DV|KD	1275	1349	4	[nsp3][K][456]	[nsp3][D][530]	[nsp3][D][411]	[nsp3][V][477]
1275|3115	PF|EI|DV|KL	1275	3115	4	[nsp3][K][456]	[nsp4][L][294]	[nsp3][D][411]	[nsp4][V][293]
1305|1378	KQ|DT|EN|NE	1305	1378	4	[nsp3][N][486]	[nsp3][E][559]	[nsp3][E][433]	[nsp3][N][506]
1305|1666	KT|DS|EN|NV	1305	1666	4	[nsp3][N][486]	[nsp3][V][847]	[nsp3][E][433]	[nsp3][N][793]
1305|1897	KT|DN|ES|NA	1305	1897	4	[nsp3][N][486]	[nsp3][A][1078]	[nsp3][E][433]	[nsp3][S][1023]
1305|2013	KQ|QF|EK|NS	1305	2013	4	[nsp3][N][486]	[nsp3][S][1194]	[nsp3][E][433]	[nsp3][K][1138]
1305|2100	KE|QN|ED|NS	1305	2100	4	[nsp3][N][486]	[nsp3][S][1281]	[nsp3][E][433]	[nsp3][D][1225]
1305|2102	KN|QP|EK|NQ	1305	2102	4	[nsp3][N][486]	[nsp3][Q][1283]	[nsp3][E][433]	[nsp3][K][1227]
1305|2196	KI|DC|EA|NL	1305	2196	4	[nsp3][N][486]	[nsp3][L][1377]	[nsp3][E][433]	[nsp3][A][1321]
1305|2401	KI|DF|EA|NS	1305	2401	4	[nsp3][N][486]	[nsp3][S][1582]	[nsp3][E][433]	[nsp3][A][1526]
1305|2838	KG|DA|EV|NL	1305	2838	4	[nsp3][N][486]	[nsp4][L][17]	[nsp3][E][433]	[nsp4][V][16]
1305|2842	KL|QS|EV|NA	1305	2842	4	[nsp3][N][486]	[nsp4][A][21]	[nsp3][E][433]	[nsp4][V][20]
1305|2848	KC|QT|EL|NI	1305	2848	4	[nsp3][N][486]	[nsp4][I][27]	[nsp3][E][433]	[nsp4][L][26]
1305|3167	KL|DV|EI|NF	1305	3167	4	[nsp3][N][486]	[nsp4][F][346]	[nsp3][E][433]	[nsp4][I][345]
1305|6723	KN|DV|EI|NT	1305	6723	4	[nsp3][N][486]	[nsp15][T][211]	[nsp3][E][433]	[nsp15][I][211]
1305|7166	KP|DS|QY|EZ	1305	7166	4	[nsp3][N][486]	[Spike][F][10]	[nsp3][E][433]	[Spike][-][7]
1305|7177	KQ|QY|EV|NA	1305	7177	4	[nsp3][N][486]	[Spike][A][21]	[nsp3][E][433]	[Spike][V][11]
1305|7423	KY|QK|ER|NS	1305	7423	4	[nsp3][N][486]	[Spike][S][267]	[nsp3][E][433]	[Spike][R][246]
1305|8481	KA|QF|ET|NS	1305	8481	4	[nsp3][N][486]	[3a][S][24]	[nsp3][E][433]	[3a][T][24]
1305|8528	KM|DL|QK|NR	1305	8528	4	[nsp3][N][486]	[3a][R][71]	[nsp3][E][433]	[3a][R][68]
1305|8639	KR|QE|EI|NK	1305	8639	4	[nsp3][N][486]	[3a][K][182]	[nsp3][E][433]	[3a][I][179]
1305|8641	KN|DT|EE|NK	1305	8641	4	[nsp3][N][486]	[3a][K][184]	[nsp3][E][433]	[3a][E][181]
1305|8686	KD|DN|QQ|NE	1305	8686	4	[nsp3][N][486]	[3a][E][229]	[nsp3][E][433]	[3a][E][226]
1305|9041	KZ|DQ|QT|NP	1305	9041	4	[nsp3][N][486]	[nucleocapsid][P][6]	[nsp3][E][433]	[nucleocapsid][P][6]
1319|7300	EY|PQ|HE|QN	1319	7300	4	[nsp3][Q][500]	[Spike][N][144]	[nsp3][P][447]	[Spike][Q][134]
1319|7379	EN|PK|HG|QT	1319	7379	4	[nsp3][Q][500]	[Spike][T][223]	[nsp3][P][447]	[Spike][K][206]
1319|7436	EN|PT|HG|QL	1319	7436	4	[nsp3][Q][500]	[Spike][L][280]	[nsp3][P][447]	[Spike][T][259]
1322|1328	LM|TV|AI|QE	1322	1328	4	[nsp3][Q][503]	[nsp3][E][509]	[nsp3][A][450]	[nsp3][I][456]
1322|1349	LF|TN|AV|QD	1322	1349	4	[nsp3][Q][503]	[nsp3][D][530]	[nsp3][A][450]	[nsp3][V][477]
1322|1378	LQ|TH|AN|QE	1322	1378	4	[nsp3][Q][503]	[nsp3][E][559]	[nsp3][A][450]	[nsp3][N][506]
1322|1607	LG|TN|AT|QP	1322	1607	4	[nsp3][Q][503]	[nsp3][P][788]	[nsp3][A][450]	[nsp3][T][734]
1322|1610	LD|TS|AN|QK	1322	1610	4	[nsp3][Q][503]	[nsp3][K][791]	[nsp3][A][450]	[nsp3][N][737]
1322|1903	LS|TV|AC|QR	1322	1903	4	[nsp3][Q][503]	[nsp3][R][1084]	[nsp3][A][450]	[nsp3][C][1029]
1322|2101	LV|TT|AL|QQ	1322	2101	4	[nsp3][Q][503]	[nsp3][Q][1282]	[nsp3][A][450]	[nsp3][L][1226]
1322|2172	LE|TV|AR|QL	1322	2172	4	[nsp3][Q][503]	[nsp3][L][1353]	[nsp3][A][450]	[nsp3][R][1297]
1322|2196	LI|TV|AA|QL	1322	2196	4	[nsp3][Q][503]	[nsp3][L][1377]	[nsp3][A][450]	[nsp3][A][1321]
1322|2197	LM|TT|AN|QA	1322	2197	4	[nsp3][Q][503]	[nsp3][A][1378]	[nsp3][A][450]	[nsp3][N][1322]
1322|2213	LV|TG|AI|QC	1322	2213	4	[nsp3][Q][503]	[nsp3][C][1394]	[nsp3][A][450]	[nsp3][I][1338]
1322|2337	LS|TA|AT|QD	1322	2337	4	[nsp3][Q][503]	[nsp3][D][1518]	[nsp3][A][450]	[nsp3][T][1462]
1322|2357	LL|TA|AT|QS	1322	2357	4	[nsp3][Q][503]	[nsp3][S][1538]	[nsp3][A][450]	[nsp3][T][1482]
1322|2842	LL|TI|AV|QA	1322	2842	4	[nsp3][Q][503]	[nsp4][A][21]	[nsp3][A][450]	[nsp4][V][20]
1322|2844	LT|TC|AA|QL	1322	2844	4	[nsp3][Q][503]	[nsp4][L][23]	[nsp3][A][450]	[nsp4][A][22]
1322|2985	LT|TA|AS|QM	1322	2985	4	[nsp3][Q][503]	[nsp4][M][164]	[nsp3][A][450]	[nsp4][S][163]
1322|3748	LS|TI|AV|QL	1322	3748	4	[nsp3][Q][503]	[nsp6][L][120]	[nsp3][A][450]	[nsp6][V][120]
1322|7308	LH|TG|AS|QT	1322	7308	4	[nsp3][Q][503]	[Spike][T][152]	[nsp3][A][450]	[Spike][G][142]
1322|7315	LG|TN|AZ|QT	1322	7315	4	[nsp3][Q][503]	[Spike][T][159]	[nsp3][A][450]	[Spike][K][147]
1322|7438	LA|TG|AF|QE	1322	7438	4	[nsp3][Q][503]	[Spike][E][282]	[nsp3][A][450]	[Spike][G][261]
1322|8472	LV|TF|AL|QR	1322	8472	4	[nsp3][Q][503]	[3a][R][15]	[nsp3][A][450]	[3a][L][15]
1322|8641	LN|TD|AE|QK	1322	8641	4	[nsp3][Q][503]	[3a][K][184]	[nsp3][A][450]	[3a][E][181]
1322|8652	LA|HN|AK|QD	1322	8652	4	[nsp3][Q][503]	[3a][D][195]	[nsp3][A][450]	[3a][K][192]
1322|8688	LH|TT|AV|QA	1322	8688	4	[nsp3][Q][503]	[3a][A][231]	[nsp3][A][450]	[3a][V][228]
1322|9416	LD|TS|AT|QA	1322	9416	4	[nsp3][Q][503]	[nucleocapsid][A][381]	[nsp3][A][450]	[nucleocapsid][T][379]
1326|1346	GI|KK|SQ|RT	1326	1346	4	[nsp3][R][507]	[nsp3][T][527]	[nsp3][S][454]	[nsp3][Q][474]
1326|7199	GG|KQ|ET|RR	1326	7199	4	[nsp3][R][507]	[Spike][R][43]	[nsp3][S][454]	[Spike][T][33]
1326|7860	GK|SQ|EM|RA	1326	7860	4	[nsp3][R][507]	[Spike][A][704]	[nsp3][S][454]	[Spike][Q][677]
1326|7863	GZ|EF|SS|RL	1326	7863	4	[nsp3][R][507]	[Spike][L][707]	[nsp3][S][454]	[Spike][S][680]
1326|7874	GP|SQ|ER|RK	1326	7874	4	[nsp3][R][507]	[Spike][K][718]	[nsp3][S][454]	[Spike][Q][690]
1326|9416	GD|ES|ST|RA	1326	9416	4	[nsp3][R][507]	[nucleocapsid][A][381]	[nsp3][S][454]	[nucleocapsid][T][379]
1328|1378	MQ|VH|IN|EE	1328	1378	4	[nsp3][E][509]	[nsp3][E][559]	[nsp3][I][456]	[nsp3][N][506]
1328|1607	MG|VN|IT|EP	1328	1607	4	[nsp3][E][509]	[nsp3][P][788]	[nsp3][I][456]	[nsp3][T][734]
1328|1610	MD|VS|IN|EK	1328	1610	4	[nsp3][E][509]	[nsp3][K][791]	[nsp3][I][456]	[nsp3][N][737]
1328|1903	MS|VV|IC|ER	1328	1903	4	[nsp3][E][509]	[nsp3][R][1084]	[nsp3][I][456]	[nsp3][C][1029]
1328|2101	MV|VT|IL|EQ	1328	2101	4	[nsp3][E][509]	[nsp3][Q][1282]	[nsp3][I][456]	[nsp3][L][1226]
1328|2172	ME|VV|IR|EL	1328	2172	4	[nsp3][E][509]	[nsp3][L][1353]	[nsp3][I][456]	[nsp3][R][1297]
1328|2173	ML|VM|IV|EA	1328	2173	4	[nsp3][E][509]	[nsp3][A][1354]	[nsp3][I][456]	[nsp3][V][1298]
1328|2196	MI|VV|IA|EL	1328	2196	4	[nsp3][E][509]	[nsp3][L][1377]	[nsp3][I][456]	[nsp3][A][1321]
1328|2197	MM|VT|IN|EA	1328	2197	4	[nsp3][E][509]	[nsp3][A][1378]	[nsp3][I][456]	[nsp3][N][1322]
1328|2213	MV|VG|II|EC	1328	2213	4	[nsp3][E][509]	[nsp3][C][1394]	[nsp3][I][456]	[nsp3][I][1338]
1328|2337	MS|VA|IT|ED	1328	2337	4	[nsp3][E][509]	[nsp3][D][1518]	[nsp3][I][456]	[nsp3][T][1462]
1328|2357	ML|VA|IT|ES	1328	2357	4	[nsp3][E][509]	[nsp3][S][1538]	[nsp3][I][456]	[nsp3][T][1482]
1328|2844	MT|VC|IA|EL	1328	2844	4	[nsp3][E][509]	[nsp4][L][23]	[nsp3][I][456]	[nsp4][A][22]
1328|2848	MC|VF|IL|EI	1328	2848	4	[nsp3][E][509]	[nsp4][I][27]	[nsp3][I][456]	[nsp4][L][26]
1328|2985	MT|VA|IS|EM	1328	2985	4	[nsp3][E][509]	[nsp4][M][164]	[nsp3][I][456]	[nsp4][S][163]
1328|3748	MS|VI|IV|EL	1328	3748	4	[nsp3][E][509]	[nsp6][L][120]	[nsp3][I][456]	[nsp6][V][120]
1328|8472	MV|VF|IL|ER	1328	8472	4	[nsp3][E][509]	[3a][R][15]	[nsp3][I][456]	[3a][L][15]
1328|8641	MN|VD|IE|EK	1328	8641	4	[nsp3][E][509]	[3a][K][184]	[nsp3][I][456]	[3a][E][181]
1328|8688	MH|VT|IV|EA	1328	8688	4	[nsp3][E][509]	[3a][A][231]	[nsp3][I][456]	[3a][V][228]
1330|1349	LF|VN|IV|MD	1330	1349	4	[nsp3][M][511]	[nsp3][D][530]	[nsp3][I][458]	[nsp3][V][477]
1346|1349	IF|KA|QV|TD	1346	1349	4	[nsp3][T][527]	[nsp3][D][530]	[nsp3][Q][474]	[nsp3][V][477]
1346|2100	IE|KV|QD|TS	1346	2100	4	[nsp3][T][527]	[nsp3][S][1281]	[nsp3][Q][474]	[nsp3][D][1225]
1346|3646	IA|KV|QI|TF	1346	3646	4	[nsp3][T][527]	[nsp6][F][18]	[nsp3][Q][474]	[nsp6][I][18]
1346|8564	IY|KT|QP|TQ	1346	8564	4	[nsp3][T][527]	[3a][Q][107]	[nsp3][Q][474]	[3a][P][104]
1349|1607	FG|NN|VT|DP	1349	1607	4	[nsp3][D][530]	[nsp3][P][788]	[nsp3][V][477]	[nsp3][T][734]
1349|1610	FD|NS|VN|DK	1349	1610	4	[nsp3][D][530]	[nsp3][K][791]	[nsp3][V][477]	[nsp3][N][737]
1349|1903	FS|NV|VC|DR	1349	1903	4	[nsp3][D][530]	[nsp3][R][1084]	[nsp3][V][477]	[nsp3][C][1029]
1349|2100	FE|AV|VD|DS	1349	2100	4	[nsp3][D][530]	[nsp3][S][1281]	[nsp3][V][477]	[nsp3][D][1225]
1349|2101	FV|NT|VL|DQ	1349	2101	4	[nsp3][D][530]	[nsp3][Q][1282]	[nsp3][V][477]	[nsp3][L][1226]
1349|2172	FE|NV|VR|DL	1349	2172	4	[nsp3][D][530]	[nsp3][L][1353]	[nsp3][V][477]	[nsp3][R][1297]
1349|2173	FL|NM|VV|DA	1349	2173	4	[nsp3][D][530]	[nsp3][A][1354]	[nsp3][V][477]	[nsp3][V][1298]
1349|2213	FV|NG|VI|DC	1349	2213	4	[nsp3][D][530]	[nsp3][C][1394]	[nsp3][V][477]	[nsp3][I][1338]
1349|2337	FS|NA|VT|DD	1349	2337	4	[nsp3][D][530]	[nsp3][D][1518]	[nsp3][V][477]	[nsp3][T][1462]
1349|2357	FL|NA|VT|DS	1349	2357	4	[nsp3][D][530]	[nsp3][S][1538]	[nsp3][V][477]	[nsp3][T][1482]
1349|2844	FT|NC|VA|DL	1349	2844	4	[nsp3][D][530]	[nsp4][L][23]	[nsp3][V][477]	[nsp4][A][22]
1349|2848	FC|NF|VL|DI	1349	2848	4	[nsp3][D][530]	[nsp4][I][27]	[nsp3][V][477]	[nsp4][L][26]
1349|2985	FT|NA|VS|DM	1349	2985	4	[nsp3][D][530]	[nsp4][M][164]	[nsp3][V][477]	[nsp4][S][163]
1349|3115	AI|NF|VV|DL	1349	3115	4	[nsp3][D][530]	[nsp4][L][294]	[nsp3][V][477]	[nsp4][V][293]
1349|3646	FA|AV|VI|DF	1349	3646	4	[nsp3][D][530]	[nsp6][F][18]	[nsp3][V][477]	[nsp6][I][18]
1349|3748	FS|NI|VV|DL	1349	3748	4	[nsp3][D][530]	[nsp6][L][120]	[nsp3][V][477]	[nsp6][V][120]
1349|8641	FN|ND|VE|DK	1349	8641	4	[nsp3][D][530]	[3a][K][184]	[nsp3][V][477]	[3a][E][181]
1349|8688	FH|NT|VV|DA	1349	8688	4	[nsp3][D][530]	[3a][A][231]	[nsp3][V][477]	[3a][V][228]
1349|9416	FD|NS|VT|DA	1349	9416	4	[nsp3][D][530]	[nucleocapsid][A][381]	[nsp3][V][477]	[nucleocapsid][T][379]
1368|7436	CK|TN|SG|AL	1368	7436	4	[nsp3][A][549]	[Spike][L][280]	[nsp3][A][496]	[Spike][T][259]
1368|7654	CG|TN|SS|AZ	1368	7654	4	[nsp3][A][549]	[Spike][W][498]	[nsp3][A][496]	[Spike][Q][474]
1378|1389	TS|HV|NN|EA	1378	1389	4	[nsp3][E][559]	[nsp3][A][570]	[nsp3][N][506]	[nsp3][N][517]
1378|1413	TV|QN|NI|EE	1378	1413	4	[nsp3][E][559]	[nsp3][E][594]	[nsp3][N][506]	[nsp3][I][541]
1378|1414	TN|QQ|NI|ET	1378	1414	4	[nsp3][E][559]	[nsp3][T][595]	[nsp3][N][506]	[nsp3][I][542]
1378|1491	TE|QA|NT|EK	1378	1491	4	[nsp3][E][559]	[nsp3][K][672]	[nsp3][N][506]	[nsp3][T][619]
1378|1607	QG|HN|NT|EP	1378	1607	4	[nsp3][E][559]	[nsp3][P][788]	[nsp3][N][506]	[nsp3][T][734]
1378|1610	QD|HS|NN|EK	1378	1610	4	[nsp3][E][559]	[nsp3][K][791]	[nsp3][N][506]	[nsp3][N][737]
1378|1897	QT|TN|NS|EA	1378	1897	4	[nsp3][E][559]	[nsp3][A][1078]	[nsp3][N][506]	[nsp3][S][1023]
1378|2101	QV|HT|NL|EQ	1378	2101	4	[nsp3][E][559]	[nsp3][Q][1282]	[nsp3][N][506]	[nsp3][L][1226]
1378|2172	QE|HV|NR|EL	1378	2172	4	[nsp3][E][559]	[nsp3][L][1353]	[nsp3][N][506]	[nsp3][R][1297]
1378|2173	QL|HM|NV|EA	1378	2173	4	[nsp3][E][559]	[nsp3][A][1354]	[nsp3][N][506]	[nsp3][V][1298]
1378|2197	QM|HT|NN|EA	1378	2197	4	[nsp3][E][559]	[nsp3][A][1378]	[nsp3][N][506]	[nsp3][N][1322]
1378|2213	QV|HG|NI|EC	1378	2213	4	[nsp3][E][559]	[nsp3][C][1394]	[nsp3][N][506]	[nsp3][I][1338]
1378|2336	TL|HT|NA|EM	1378	2336	4	[nsp3][E][559]	[nsp3][M][1517]	[nsp3][N][506]	[nsp3][A][1461]
1378|2337	QS|HA|NT|ED	1378	2337	4	[nsp3][E][559]	[nsp3][D][1518]	[nsp3][N][506]	[nsp3][T][1462]
1378|2357	QL|HA|NT|ES	1378	2357	4	[nsp3][E][559]	[nsp3][S][1538]	[nsp3][N][506]	[nsp3][T][1482]
1378|2401	QI|TF|NA|ES	1378	2401	4	[nsp3][E][559]	[nsp3][S][1582]	[nsp3][N][506]	[nsp3][A][1526]
1378|2842	QL|HI|NV|EA	1378	2842	4	[nsp3][E][559]	[nsp4][A][21]	[nsp3][N][506]	[nsp4][V][20]
1378|2844	QT|HC|NA|EL	1378	2844	4	[nsp3][E][559]	[nsp4][L][23]	[nsp3][N][506]	[nsp4][A][22]
1378|2848	QC|HF|NL|EI	1378	2848	4	[nsp3][E][559]	[nsp4][I][27]	[nsp3][N][506]	[nsp4][L][26]
1378|3167	TV|QL|NI|EF	1378	3167	4	[nsp3][E][559]	[nsp4][F][346]	[nsp3][N][506]	[nsp4][I][345]
1378|3202	TT|QL|NV|EI	1378	3202	4	[nsp3][E][559]	[nsp4][I][381]	[nsp3][N][506]	[nsp4][A][380]
1378|3748	QS|HI|NV|EL	1378	3748	4	[nsp3][E][559]	[nsp6][L][120]	[nsp3][N][506]	[nsp6][V][120]
1378|7308	QH|HG|NS|ET	1378	7308	4	[nsp3][E][559]	[Spike][T][152]	[nsp3][N][506]	[Spike][G][142]
1378|7315	QG|HN|NZ|ET	1378	7315	4	[nsp3][E][559]	[Spike][T][159]	[nsp3][N][506]	[Spike][K][147]
1378|7436	TN|QK|NT|EL	1378	7436	4	[nsp3][E][559]	[Spike][L][280]	[nsp3][N][506]	[Spike][T][259]
1378|7654	TN|QG|HQ|EZ	1378	7654	4	[nsp3][E][559]	[Spike][W][498]	[nsp3][N][506]	[Spike][Q][474]
1378|7860	TN|QK|HM|EA	1378	7860	4	[nsp3][E][559]	[Spike][A][704]	[nsp3][N][506]	[Spike][Q][677]
1378|8472	QV|HF|NL|ER	1378	8472	4	[nsp3][E][559]	[3a][R][15]	[nsp3][N][506]	[3a][L][15]
1378|8650	TV|QL|NT|ES	1378	8650	4	[nsp3][E][559]	[3a][S][193]	[nsp3][N][506]	[3a][T][190]
1378|8688	QH|HT|NV|EA	1378	8688	4	[nsp3][E][559]	[3a][A][231]	[nsp3][N][506]	[3a][V][228]
1378|9156	QQ|TA|NG|ES	1378	9156	4	[nsp3][E][559]	[nucleocapsid][S][121]	[nsp3][N][506]	[nucleocapsid][G][120]
1378|9416	QD|HS|NT|EA	1378	9416	4	[nsp3][E][559]	[nucleocapsid][A][381]	[nsp3][N][506]	[nucleocapsid][T][379]
1389|1903	SK|VV|NC|AR	1389	1903	4	[nsp3][A][570]	[nsp3][R][1084]	[nsp3][N][517]	[nsp3][C][1029]
1389|2138	SA|VQ|NN|AD	1389	2138	4	[nsp3][A][570]	[nsp3][D][1319]	[nsp3][N][517]	[nsp3][N][1263]
1389|2196	SC|VV|NA|AL	1389	2196	4	[nsp3][A][570]	[nsp3][L][1377]	[nsp3][N][517]	[nsp3][A][1321]
1389|3748	SA|VI|NV|AL	1389	3748	4	[nsp3][A][570]	[nsp6][L][120]	[nsp3][N][517]	[nsp6][V][120]
1389|8641	ST|VD|NE|AK	1389	8641	4	[nsp3][A][570]	[3a][K][184]	[nsp3][N][517]	[3a][E][181]
1413|1491	VE|NA|IT|EK	1413	1491	4	[nsp3][E][594]	[nsp3][K][672]	[nsp3][I][541]	[nsp3][T][619]
1413|1666	NT|VS|IN|EV	1413	1666	4	[nsp3][E][594]	[nsp3][V][847]	[nsp3][I][541]	[nsp3][N][793]
1413|1897	VN|NT|IS|EA	1413	1897	4	[nsp3][E][594]	[nsp3][A][1078]	[nsp3][I][541]	[nsp3][S][1023]
1413|2013	NQ|KF|IK|ES	1413	2013	4	[nsp3][E][594]	[nsp3][S][1194]	[nsp3][I][541]	[nsp3][K][1138]
1413|2102	NN|KP|IK|EQ	1413	2102	4	[nsp3][E][594]	[nsp3][Q][1283]	[nsp3][I][541]	[nsp3][K][1227]
1413|2196	NI|VC|IA|EL	1413	2196	4	[nsp3][E][594]	[nsp3][L][1377]	[nsp3][I][541]	[nsp3][A][1321]
1413|2264	VF|NL|IG|EA	1413	2264	4	[nsp3][E][594]	[nsp3][A][1445]	[nsp3][I][541]	[nsp3][G][1389]
1413|2303	VI|NL|IS|EV	1413	2303	4	[nsp3][E][594]	[nsp3][V][1484]	[nsp3][I][541]	[nsp3][S][1428]
1413|2316	NL|KI|IM|EA	1413	2316	4	[nsp3][E][594]	[nsp3][A][1497]	[nsp3][I][541]	[nsp3][M][1441]
1413|2357	VF|NL|IT|ES	1413	2357	4	[nsp3][E][594]	[nsp3][S][1538]	[nsp3][I][541]	[nsp3][T][1482]
1413|2401	NI|VF|IA|ES	1413	2401	4	[nsp3][E][594]	[nsp3][S][1582]	[nsp3][I][541]	[nsp3][A][1526]
1413|2842	NL|KS|IV|EA	1413	2842	4	[nsp3][E][594]	[nsp4][A][21]	[nsp3][I][541]	[nsp4][V][20]
1413|2848	NC|KT|IL|EI	1413	2848	4	[nsp3][E][594]	[nsp4][I][27]	[nsp3][I][541]	[nsp4][L][26]
1413|2985	NT|VQ|IS|EM	1413	2985	4	[nsp3][E][594]	[nsp4][M][164]	[nsp3][I][541]	[nsp4][S][163]
1413|3083	VL|NF|IV|EM	1413	3083	4	[nsp3][E][594]	[nsp4][M][262]	[nsp3][I][541]	[nsp4][V][261]
1413|3167	NL|VV|II|EF	1413	3167	4	[nsp3][E][594]	[nsp4][F][346]	[nsp3][I][541]	[nsp4][I][345]
1413|3202	VT|NL|IV|EI	1413	3202	4	[nsp3][E][594]	[nsp4][I][381]	[nsp3][I][541]	[nsp4][A][380]
1413|6723	NN|VV|II|ET	1413	6723	4	[nsp3][E][594]	[nsp15][T][211]	[nsp3][I][541]	[nsp15][I][211]
1413|7436	VN|NK|IT|EL	1413	7436	4	[nsp3][E][594]	[Spike][L][280]	[nsp3][I][541]	[Spike][T][259]
1413|7813	NG|VD|KS|EA	1413	7813	4	[nsp3][E][594]	[Spike][A][657]	[nsp3][I][541]	[Spike][T][632]
1413|8415	VV|NS|KI|ET	1413	8415	4	[nsp3][E][594]	[Spike][T][1259]	[nsp3][I][541]	[Spike][T][1231]
1413|8431	NL|KM|IC|EA	1413	8431	4	[nsp3][E][594]	[Spike][A][1275]	[nsp3][I][541]	[Spike][C][1247]
1413|8476	VS|NN|IE|EK	1413	8476	4	[nsp3][E][594]	[3a][K][19]	[nsp3][I][541]	[3a][E][19]
1413|8528	NM|VL|KK|ER	1413	8528	4	[nsp3][E][594]	[3a][R][71]	[nsp3][I][541]	[3a][R][68]
1413|8639	NR|KE|II|EK	1413	8639	4	[nsp3][E][594]	[3a][K][182]	[nsp3][I][541]	[3a][I][179]
1413|8641	NN|VT|IE|EK	1413	8641	4	[nsp3][E][594]	[3a][K][184]	[nsp3][I][541]	[3a][E][181]
1413|8642	VQ|NK|IH|EE	1413	8642	4	[nsp3][E][594]	[3a][E][185]	[nsp3][I][541]	[3a][H][182]
1413|8650	VV|NL|IT|ES	1413	8650	4	[nsp3][E][594]	[3a][S][193]	[nsp3][I][541]	[3a][T][190]
1413|8686	ND|VN|KQ|EE	1413	8686	4	[nsp3][E][594]	[3a][E][229]	[nsp3][I][541]	[3a][E][226]
1413|8701	NS|VE|IP|ED	1413	8701	4	[nsp3][E][594]	[3a][D][244]	[nsp3][I][541]	[3a][P][240]
1413|9041	NZ|VQ|KT|EP	1413	9041	4	[nsp3][E][594]	[nucleocapsid][P][6]	[nsp3][I][541]	[nucleocapsid][P][6]
1413|9156	NQ|VA|IG|ES	1413	9156	4	[nsp3][E][594]	[nucleocapsid][S][121]	[nsp3][I][541]	[nucleocapsid][G][120]
1414|1491	QA|NE|IT|TK	1414	1491	4	[nsp3][T][595]	[nsp3][K][672]	[nsp3][I][542]	[nsp3][T][619]
1414|1607	QG|AS|IT|TP	1414	1607	4	[nsp3][T][595]	[nsp3][P][788]	[nsp3][I][542]	[nsp3][T][734]
1414|1897	QT|NN|IS|TA	1414	1897	4	[nsp3][T][595]	[nsp3][A][1078]	[nsp3][I][542]	[nsp3][S][1023]
1414|1903	QS|NK|IC|TR	1414	1903	4	[nsp3][T][595]	[nsp3][R][1084]	[nsp3][I][542]	[nsp3][C][1029]
1414|2141	QT|NI|IL|TV	1414	2141	4	[nsp3][T][595]	[nsp3][V][1322]	[nsp3][I][542]	[nsp3][L][1266]
1414|2196	QI|NC|IA|TL	1414	2196	4	[nsp3][T][595]	[nsp3][L][1377]	[nsp3][I][542]	[nsp3][A][1321]
1414|2401	QI|NF|IA|TS	1414	2401	4	[nsp3][T][595]	[nsp3][S][1582]	[nsp3][I][542]	[nsp3][A][1526]
1414|3202	QL|NT|IV|TI	1414	3202	4	[nsp3][T][595]	[nsp4][I][381]	[nsp3][I][542]	[nsp4][A][380]
1414|3748	QS|NA|IV|TL	1414	3748	4	[nsp3][T][595]	[nsp6][L][120]	[nsp3][I][542]	[nsp6][V][120]
1414|6723	QN|NV|II|TT	1414	6723	4	[nsp3][T][595]	[nsp15][T][211]	[nsp3][I][542]	[nsp15][I][211]
1414|7196	QY|AT|IN|TS	1414	7196	4	[nsp3][T][595]	[Spike][S][40]	[nsp3][I][542]	[Spike][N][30]
1414|7436	QK|NN|IT|TL	1414	7436	4	[nsp3][T][595]	[Spike][L][280]	[nsp3][I][542]	[Spike][T][259]
1414|8641	QN|NT|IE|TK	1414	8641	4	[nsp3][T][595]	[3a][K][184]	[nsp3][I][542]	[3a][E][181]
1414|8650	QL|NV|IT|TS	1414	8650	4	[nsp3][T][595]	[3a][S][193]	[nsp3][I][542]	[3a][T][190]
1417|9247	KI|VV|EL|AM	1417	9247	4	[nsp3][E][598]	[nucleocapsid][M][212]	[nsp3][E][545]	[nucleocapsid][M][210]
1490|2138	SA|AQ|NN|TD	1490	2138	4	[nsp3][T][671]	[nsp3][D][1319]	[nsp3][N][618]	[nsp3][N][1263]
1490|2985	SQ|AA|NS|TM	1490	2985	4	[nsp3][T][671]	[nsp4][M][164]	[nsp3][N][618]	[nsp4][S][163]
1490|3748	SA|AI|NV|TL	1490	3748	4	[nsp3][T][671]	[nsp6][L][120]	[nsp3][N][618]	[nsp6][V][120]
1491|1897	EN|AT|TS|KA	1491	1897	4	[nsp3][K][672]	[nsp3][A][1078]	[nsp3][T][619]	[nsp3][S][1023]
1491|1903	AS|EK|TC|KR	1491	1903	4	[nsp3][K][672]	[nsp3][R][1084]	[nsp3][T][619]	[nsp3][C][1029]
1491|2196	AI|EC|TA|KL	1491	2196	4	[nsp3][K][672]	[nsp3][L][1377]	[nsp3][T][619]	[nsp3][A][1321]
1491|2264	EF|AL|TG|KA	1491	2264	4	[nsp3][K][672]	[nsp3][A][1445]	[nsp3][T][619]	[nsp3][G][1389]
1491|2357	EF|AL|TT|KS	1491	2357	4	[nsp3][K][672]	[nsp3][S][1538]	[nsp3][T][619]	[nsp3][T][1482]
1491|2401	AI|EF|TA|KS	1491	2401	4	[nsp3][K][672]	[nsp3][S][1582]	[nsp3][T][619]	[nsp3][A][1526]
1491|2985	AT|EQ|TS|KM	1491	2985	4	[nsp3][K][672]	[nsp4][M][164]	[nsp3][T][619]	[nsp4][S][163]
1491|3083	EL|AF|TV|KM	1491	3083	4	[nsp3][K][672]	[nsp4][M][262]	[nsp3][T][619]	[nsp4][V][261]
1491|3167	EV|AL|TI|KF	1491	3167	4	[nsp3][K][672]	[nsp4][F][346]	[nsp3][T][619]	[nsp4][I][345]
1491|3202	AL|ET|TV|KI	1491	3202	4	[nsp3][K][672]	[nsp4][I][381]	[nsp3][T][619]	[nsp4][A][380]
1491|3748	AS|EA|TV|KL	1491	3748	4	[nsp3][K][672]	[nsp6][L][120]	[nsp3][T][619]	[nsp6][V][120]
1491|6723	AN|EV|TI|KT	1491	6723	4	[nsp3][K][672]	[nsp15][T][211]	[nsp3][T][619]	[nsp15][I][211]
1491|7436	AK|EN|TT|KL	1491	7436	4	[nsp3][K][672]	[Spike][L][280]	[nsp3][T][619]	[Spike][T][259]
1491|8476	ES|AN|TE|KK	1491	8476	4	[nsp3][K][672]	[3a][K][19]	[nsp3][T][619]	[3a][E][19]
1491|8481	EV|AA|TT|KS	1491	8481	4	[nsp3][K][672]	[3a][S][24]	[nsp3][T][619]	[3a][T][24]
1491|8641	AN|ET|TE|KK	1491	8641	4	[nsp3][K][672]	[3a][K][184]	[nsp3][T][619]	[3a][E][181]
1491|8642	EQ|AK|TH|KE	1491	8642	4	[nsp3][K][672]	[3a][E][185]	[nsp3][T][619]	[3a][H][182]
1491|8650	AL|EV|TT|KS	1491	8650	4	[nsp3][K][672]	[3a][S][193]	[nsp3][T][619]	[3a][T][190]
1491|8701	AS|EE|TP|KD	1491	8701	4	[nsp3][K][672]	[3a][D][244]	[nsp3][T][619]	[3a][P][240]
1491|8805	AK|EQ|TR|KE	1491	8805	4	[nsp3][K][672]	[envelope][E][69]	[nsp3][T][619]	[envelope][R][69]
1491|9156	AQ|EA|TG|KS	1491	9156	4	[nsp3][K][672]	[nucleocapsid][S][121]	[nsp3][T][619]	[nucleocapsid][G][120]
159|1005	FT|VE|EQ|QZ	159	1005	4	[nsp1][Q][159]	[nsp3][W][186]	[nsp1][E][159]	[nsp3][Q][172]
159|1007	FV|VE|ED|QZ	159	1007	4	[nsp1][Q][159]	[nsp3][W][188]	[nsp1][E][159]	[nsp3][D][174]
159|1009	FP|VT|ES|QZ	159	1009	4	[nsp1][Q][159]	[nsp3][W][190]	[nsp1][E][159]	[nsp3][S][176]
159|1010	FV|VP|EE|QZ	159	1010	4	[nsp1][Q][159]	[nsp3][W][191]	[nsp1][E][159]	[nsp3][E][177]
159|1011	FS|VT|ED|QZ	159	1011	4	[nsp1][Q][159]	[nsp3][W][192]	[nsp1][E][159]	[nsp3][D][178]
159|1021	FD|VT|EV|QZ	159	1021	4	[nsp1][Q][159]	[nsp3][W][202]	[nsp1][E][159]	[nsp3][V][188]
159|1042	FQ|VL|EI|QE	159	1042	4	[nsp1][Q][159]	[nsp3][E][223]	[nsp1][E][159]	[nsp3][I][205]
159|1153	FQ|VV|ES|QA	159	1153	4	[nsp1][Q][159]	[nsp3][A][334]	[nsp1][E][159]	[nsp3][S][315]
159|1224	FT|VD|EQ|QZ	159	1224	4	[nsp1][Q][159]	[nsp3][W][405]	[nsp1][E][159]	[nsp3][Q][383]
159|1226	FQ|VF|EI|QZ	159	1226	4	[nsp1][Q][159]	[nsp3][W][407]	[nsp1][E][159]	[nsp3][I][385]
159|1240	FQ|VT|EF|QK	159	1240	4	[nsp1][Q][159]	[nsp3][K][421]	[nsp1][E][159]	[nsp3][F][396]
159|1269	FZ|VP|EQ|QK	159	1269	4	[nsp1][Q][159]	[nsp3][K][450]	[nsp1][E][159]	[nsp3][Q][406]
159|1271	FZ|VK|EQ|QV	159	1271	4	[nsp1][Q][159]	[nsp3][V][452]	[nsp1][E][159]	[nsp3][K][408]
159|1272	FZ|VE|EQ|QD	159	1272	4	[nsp1][Q][159]	[nsp3][D][453]	[nsp1][E][159]	[nsp3][Q][409]
159|1322	FL|VT|EA|QQ	159	1322	4	[nsp1][Q][159]	[nsp3][Q][503]	[nsp1][E][159]	[nsp3][A][450]
159|1328	FM|VV|EI|QE	159	1328	4	[nsp1][Q][159]	[nsp3][E][509]	[nsp1][E][159]	[nsp3][I][456]
159|1349	FF|VN|EV|QD	159	1349	4	[nsp1][Q][159]	[nsp3][D][530]	[nsp1][E][159]	[nsp3][V][477]
159|1378	FQ|VH|EN|QE	159	1378	4	[nsp1][Q][159]	[nsp3][E][559]	[nsp1][E][159]	[nsp3][N][506]
159|1607	FG|VN|ET|QP	159	1607	4	[nsp1][Q][159]	[nsp3][P][788]	[nsp1][E][159]	[nsp3][T][734]
159|1610	FD|VS|EN|QK	159	1610	4	[nsp1][Q][159]	[nsp3][K][791]	[nsp1][E][159]	[nsp3][N][737]
159|1903	FS|VV|EC|QR	159	1903	4	[nsp1][Q][159]	[nsp3][R][1084]	[nsp1][E][159]	[nsp3][C][1029]
159|2101	FV|VT|EL|QQ	159	2101	4	[nsp1][Q][159]	[nsp3][Q][1282]	[nsp1][E][159]	[nsp3][L][1226]
159|2172	FE|VV|ER|QL	159	2172	4	[nsp1][Q][159]	[nsp3][L][1353]	[nsp1][E][159]	[nsp3][R][1297]
159|2196	FI|VV|EA|QL	159	2196	4	[nsp1][Q][159]	[nsp3][L][1377]	[nsp1][E][159]	[nsp3][A][1321]
159|2197	FM|VT|EN|QA	159	2197	4	[nsp1][Q][159]	[nsp3][A][1378]	[nsp1][E][159]	[nsp3][N][1322]
159|2213	FV|VG|EI|QC	159	2213	4	[nsp1][Q][159]	[nsp3][C][1394]	[nsp1][E][159]	[nsp3][I][1338]
159|2337	FS|VA|ET|QD	159	2337	4	[nsp1][Q][159]	[nsp3][D][1518]	[nsp1][E][159]	[nsp3][T][1462]
159|2357	FL|VA|ET|QS	159	2357	4	[nsp1][Q][159]	[nsp3][S][1538]	[nsp1][E][159]	[nsp3][T][1482]
159|2842	FL|VI|EV|QA	159	2842	4	[nsp1][Q][159]	[nsp4][A][21]	[nsp1][E][159]	[nsp4][V][20]
159|2844	FT|VC|EA|QL	159	2844	4	[nsp1][Q][159]	[nsp4][L][23]	[nsp1][E][159]	[nsp4][A][22]
159|2848	FC|VF|EL|QI	159	2848	4	[nsp1][Q][159]	[nsp4][I][27]	[nsp1][E][159]	[nsp4][L][26]
159|2985	FT|VA|ES|QM	159	2985	4	[nsp1][Q][159]	[nsp4][M][164]	[nsp1][E][159]	[nsp4][S][163]
159|369	FS|VF|EY|QP	159	369	4	[nsp1][Q][159]	[nsp2][P][189]	[nsp1][E][159]	[nsp2][Y][189]
159|3748	FS|VI|EV|QL	159	3748	4	[nsp1][Q][159]	[nsp6][L][120]	[nsp1][E][159]	[nsp6][V][120]
159|456	FH|VT|EQ|QN	159	456	4	[nsp1][Q][159]	[nsp2][N][276]	[nsp1][E][159]	[nsp2][Q][275]
159|517	FY|VF|EA|QP	159	517	4	[nsp1][Q][159]	[nsp2][P][337]	[nsp1][E][159]	[nsp2][A][336]
159|586	FS|VL|EM|QV	159	586	4	[nsp1][Q][159]	[nsp2][V][406]	[nsp1][E][159]	[nsp2][M][405]
159|728	FA|VS|ET|QL	159	728	4	[nsp1][Q][159]	[nsp2][L][548]	[nsp1][E][159]	[nsp2][T][547]
159|7308	FH|VG|ES|QT	159	7308	4	[nsp1][Q][159]	[Spike][T][152]	[nsp1][E][159]	[Spike][G][142]
159|7315	FG|VN|EZ|QT	159	7315	4	[nsp1][Q][159]	[Spike][T][159]	[nsp1][E][159]	[Spike][K][147]
159|773	FA|VQ|EE|QS	159	773	4	[nsp1][Q][159]	[nsp2][S][593]	[nsp1][E][159]	[nsp2][E][592]
159|777	FN|VV|EA|QG	159	777	4	[nsp1][Q][159]	[nsp2][G][597]	[nsp1][E][159]	[nsp2][A][596]
159|8472	FV|VF|EL|QR	159	8472	4	[nsp1][Q][159]	[3a][R][15]	[nsp1][E][159]	[3a][L][15]
159|8641	FN|VD|EE|QK	159	8641	4	[nsp1][Q][159]	[3a][K][184]	[nsp1][E][159]	[3a][E][181]
159|8688	FH|VT|EV|QA	159	8688	4	[nsp1][Q][159]	[3a][A][231]	[nsp1][E][159]	[3a][V][228]
159|871	FK|VD|EN|QT	159	871	4	[nsp1][Q][159]	[nsp3][T][52]	[nsp1][E][159]	[nsp3][N][51]
159|9416	FD|VS|ET|QA	159	9416	4	[nsp1][Q][159]	[nucleocapsid][A][381]	[nsp1][E][159]	[nucleocapsid][T][379]
159|998	FL|VE|ED|QA	159	998	4	[nsp1][Q][159]	[nsp3][A][179]	[nsp1][E][159]	[nsp3][D][165]
159|999	FE|VA|ES|QT	159	999	4	[nsp1][Q][159]	[nsp3][T][180]	[nsp1][E][159]	[nsp3][S][166]
1594|2013	NQ|SK|GT|ES	1594	2013	4	[nsp3][E][775]	[nsp3][S][1194]	[nsp3][S][721]	[nsp3][K][1138]
1594|2102	NN|SK|GT|EQ	1594	2102	4	[nsp3][E][775]	[nsp3][Q][1283]	[nsp3][S][721]	[nsp3][K][1227]
1594|2214	NL|SV|GI|EA	1594	2214	4	[nsp3][E][775]	[nsp3][I][1395]	[nsp3][S][721]	[nsp3][V][1339]
1594|2316	NL|SM|GV|EA	1594	2316	4	[nsp3][E][775]	[nsp3][A][1497]	[nsp3][S][721]	[nsp3][M][1441]
1594|2848	NC|SL|GV|EI	1594	2848	4	[nsp3][E][775]	[nsp4][I][27]	[nsp3][S][721]	[nsp4][L][26]
1594|8473	NS|SK|GN|EQ	1594	8473	4	[nsp3][E][775]	[3a][Q][16]	[nsp3][S][721]	[3a][K][16]
1594|8702	NT|SE|GV|EP	1594	8702	4	[nsp3][E][775]	[3a][V][245]	[nsp3][S][721]	[3a][E][241]
1598|1607	QL|LG|TT|EP	1598	1607	4	[nsp3][E][779]	[nsp3][P][788]	[nsp3][T][725]	[nsp3][T][734]
1607|1610	GD|NS|TN|PK	1607	1610	4	[nsp3][P][788]	[nsp3][K][791]	[nsp3][T][734]	[nsp3][N][737]
1607|1903	GS|NV|TC|PR	1607	1903	4	[nsp3][P][788]	[nsp3][R][1084]	[nsp3][T][734]	[nsp3][C][1029]
1607|2101	GV|NT|TL|PQ	1607	2101	4	[nsp3][P][788]	[nsp3][Q][1282]	[nsp3][T][734]	[nsp3][L][1226]
1607|2172	GE|NV|TR|PL	1607	2172	4	[nsp3][P][788]	[nsp3][L][1353]	[nsp3][T][734]	[nsp3][R][1297]
1607|2173	GL|NM|TV|PA	1607	2173	4	[nsp3][P][788]	[nsp3][A][1354]	[nsp3][T][734]	[nsp3][V][1298]
1607|2196	GI|NV|TA|PL	1607	2196	4	[nsp3][P][788]	[nsp3][L][1377]	[nsp3][T][734]	[nsp3][A][1321]
1607|2197	GM|NT|TN|PA	1607	2197	4	[nsp3][P][788]	[nsp3][A][1378]	[nsp3][T][734]	[nsp3][N][1322]
1607|2213	GV|NG|TI|PC	1607	2213	4	[nsp3][P][788]	[nsp3][C][1394]	[nsp3][T][734]	[nsp3][I][1338]
1607|2337	GS|NA|TT|PD	1607	2337	4	[nsp3][P][788]	[nsp3][D][1518]	[nsp3][T][734]	[nsp3][T][1462]
1607|2357	GL|NA|TT|PS	1607	2357	4	[nsp3][P][788]	[nsp3][S][1538]	[nsp3][T][734]	[nsp3][T][1482]
1607|2842	GL|NI|TV|PA	1607	2842	4	[nsp3][P][788]	[nsp4][A][21]	[nsp3][T][734]	[nsp4][V][20]
1607|2844	GT|NC|TA|PL	1607	2844	4	[nsp3][P][788]	[nsp4][L][23]	[nsp3][T][734]	[nsp4][A][22]
1607|2985	GT|NA|TS|PM	1607	2985	4	[nsp3][P][788]	[nsp4][M][164]	[nsp3][T][734]	[nsp4][S][163]
1607|3748	GS|NI|TV|PL	1607	3748	4	[nsp3][P][788]	[nsp6][L][120]	[nsp3][T][734]	[nsp6][V][120]
1607|7196	GY|ST|TN|PS	1607	7196	4	[nsp3][P][788]	[Spike][S][40]	[nsp3][T][734]	[Spike][N][30]
1607|7199	GG|NT|SM|PR	1607	7199	4	[nsp3][P][788]	[Spike][R][43]	[nsp3][T][734]	[Spike][T][33]
1607|7308	GH|NG|TS|PT	1607	7308	4	[nsp3][P][788]	[Spike][T][152]	[nsp3][T][734]	[Spike][G][142]
1607|7315	GG|NN|TZ|PT	1607	7315	4	[nsp3][P][788]	[Spike][T][159]	[nsp3][T][734]	[Spike][K][147]
1607|8472	GV|NF|TL|PR	1607	8472	4	[nsp3][P][788]	[3a][R][15]	[nsp3][T][734]	[3a][L][15]
1607|8581	GA|SG|TV|PC	1607	8581	4	[nsp3][P][788]	[3a][C][124]	[nsp3][T][734]	[3a][V][121]
1607|8641	GN|ND|TE|PK	1607	8641	4	[nsp3][P][788]	[3a][K][184]	[nsp3][T][734]	[3a][E][181]
1607|8688	GH|NT|TV|PA	1607	8688	4	[nsp3][P][788]	[3a][A][231]	[nsp3][T][734]	[3a][V][228]
1607|9416	GD|NS|TT|PA	1607	9416	4	[nsp3][P][788]	[nucleocapsid][A][381]	[nsp3][T][734]	[nucleocapsid][T][379]
1610|1903	DS|SV|NC|KR	1610	1903	4	[nsp3][K][791]	[nsp3][R][1084]	[nsp3][N][737]	[nsp3][C][1029]
1610|2101	DV|ST|NL|KQ	1610	2101	4	[nsp3][K][791]	[nsp3][Q][1282]	[nsp3][N][737]	[nsp3][L][1226]
1610|2172	DE|SV|NR|KL	1610	2172	4	[nsp3][K][791]	[nsp3][L][1353]	[nsp3][N][737]	[nsp3][R][1297]
1610|2173	DL|SM|NV|KA	1610	2173	4	[nsp3][K][791]	[nsp3][A][1354]	[nsp3][N][737]	[nsp3][V][1298]
1610|2196	DI|SV|NA|KL	1610	2196	4	[nsp3][K][791]	[nsp3][L][1377]	[nsp3][N][737]	[nsp3][A][1321]
1610|2197	DM|ST|NN|KA	1610	2197	4	[nsp3][K][791]	[nsp3][A][1378]	[nsp3][N][737]	[nsp3][N][1322]
1610|2213	DV|SG|NI|KC	1610	2213	4	[nsp3][K][791]	[nsp3][C][1394]	[nsp3][N][737]	[nsp3][I][1338]
1610|2337	DS|SA|NT|KD	1610	2337	4	[nsp3][K][791]	[nsp3][D][1518]	[nsp3][N][737]	[nsp3][T][1462]
1610|2357	DL|SA|NT|KS	1610	2357	4	[nsp3][K][791]	[nsp3][S][1538]	[nsp3][N][737]	[nsp3][T][1482]
1610|2842	DL|SI|NV|KA	1610	2842	4	[nsp3][K][791]	[nsp4][A][21]	[nsp3][N][737]	[nsp4][V][20]
1610|2844	DT|SC|NA|KL	1610	2844	4	[nsp3][K][791]	[nsp4][L][23]	[nsp3][N][737]	[nsp4][A][22]
1610|2848	DC|SF|NL|KI	1610	2848	4	[nsp3][K][791]	[nsp4][I][27]	[nsp3][N][737]	[nsp4][L][26]
1610|2985	DT|SA|NS|KM	1610	2985	4	[nsp3][K][791]	[nsp4][M][164]	[nsp3][N][737]	[nsp4][S][163]
1610|3748	DS|SI|NV|KL	1610	3748	4	[nsp3][K][791]	[nsp6][L][120]	[nsp3][N][737]	[nsp6][V][120]
1610|7308	DH|SG|NS|KT	1610	7308	4	[nsp3][K][791]	[Spike][T][152]	[nsp3][N][737]	[Spike][G][142]
1610|7315	DG|SN|NZ|KT	1610	7315	4	[nsp3][K][791]	[Spike][T][159]	[nsp3][N][737]	[Spike][K][147]
1610|8472	DV|SF|NL|KR	1610	8472	4	[nsp3][K][791]	[3a][R][15]	[nsp3][N][737]	[3a][L][15]
1610|8641	DN|SD|NE|KK	1610	8641	4	[nsp3][K][791]	[3a][K][184]	[nsp3][N][737]	[3a][E][181]
1610|8688	DH|ST|NV|KA	1610	8688	4	[nsp3][K][791]	[3a][A][231]	[nsp3][N][737]	[3a][V][228]
1610|9416	DD|SS|NT|KA	1610	9416	4	[nsp3][K][791]	[nucleocapsid][A][381]	[nsp3][N][737]	[nucleocapsid][T][379]
1666|1840	SK|AT|NQ|VS	1666	1840	4	[nsp3][V][847]	[nsp3][S][1021]	[nsp3][N][793]	[nsp3][Q][966]
1666|1903	TS|SK|NC|VR	1666	1903	4	[nsp3][V][847]	[nsp3][R][1084]	[nsp3][N][793]	[nsp3][C][1029]
1666|2196	TI|SC|NA|VL	1666	2196	4	[nsp3][V][847]	[nsp3][L][1377]	[nsp3][N][793]	[nsp3][A][1321]
1666|2264	TL|SF|NG|VA	1666	2264	4	[nsp3][V][847]	[nsp3][A][1445]	[nsp3][N][793]	[nsp3][G][1389]
1666|2303	TL|SI|NS|VV	1666	2303	4	[nsp3][V][847]	[nsp3][V][1484]	[nsp3][N][793]	[nsp3][S][1428]
1666|2401	TI|SF|NA|VS	1666	2401	4	[nsp3][V][847]	[nsp3][S][1582]	[nsp3][N][793]	[nsp3][A][1526]
1666|2985	TT|SQ|NS|VM	1666	2985	4	[nsp3][V][847]	[nsp4][M][164]	[nsp3][N][793]	[nsp4][S][163]
1666|3083	TF|SL|NV|VM	1666	3083	4	[nsp3][V][847]	[nsp4][M][262]	[nsp3][N][793]	[nsp4][V][261]
1666|3167	TL|SV|NI|VF	1666	3167	4	[nsp3][V][847]	[nsp4][F][346]	[nsp3][N][793]	[nsp4][I][345]
1666|3748	TS|SA|NV|VL	1666	3748	4	[nsp3][V][847]	[nsp6][L][120]	[nsp3][N][793]	[nsp6][V][120]
1666|7315	TG|SS|NZ|VT	1666	7315	4	[nsp3][V][847]	[Spike][T][159]	[nsp3][N][793]	[Spike][K][147]
1666|8476	TN|SS|NE|VK	1666	8476	4	[nsp3][V][847]	[3a][K][19]	[nsp3][N][793]	[3a][E][19]
1666|8481	TA|SV|NT|VS	1666	8481	4	[nsp3][V][847]	[3a][S][24]	[nsp3][N][793]	[3a][T][24]
1666|8641	TN|ST|NE|VK	1666	8641	4	[nsp3][V][847]	[3a][K][184]	[nsp3][N][793]	[3a][E][181]
1666|9156	TQ|SA|NG|VS	1666	9156	4	[nsp3][V][847]	[nucleocapsid][S][121]	[nsp3][N][793]	[nucleocapsid][G][120]
174|9099	KN|IG|MD|TE	174	9099	4	[nsp1][T][174]	[nucleocapsid][E][64]	[nsp1][M][174]	[nucleocapsid][D][63]
1840|1903	TV|KK|QC|SR	1840	1903	4	[nsp3][S][1021]	[nsp3][R][1084]	[nsp3][Q][966]	[nsp3][C][1029]
1840|2985	TA|KQ|QS|SM	1840	2985	4	[nsp3][S][1021]	[nsp4][M][164]	[nsp3][Q][966]	[nsp4][S][163]
1840|3748	TI|KA|QV|SL	1840	3748	4	[nsp3][S][1021]	[nsp6][L][120]	[nsp3][Q][966]	[nsp6][V][120]
1840|8641	TD|KT|QE|SK	1840	8641	4	[nsp3][S][1021]	[3a][K][184]	[nsp3][Q][966]	[3a][E][181]
1897|1903	TS|NK|SC|AR	1897	1903	4	[nsp3][A][1078]	[nsp3][R][1084]	[nsp3][S][1023]	[nsp3][C][1029]
1897|2196	TI|NC|SA|AL	1897	2196	4	[nsp3][A][1078]	[nsp3][L][1377]	[nsp3][S][1023]	[nsp3][A][1321]
1897|2401	TI|NF|SA|AS	1897	2401	4	[nsp3][A][1078]	[nsp3][S][1582]	[nsp3][S][1023]	[nsp3][A][1526]
1897|2985	TT|NQ|SS|AM	1897	2985	4	[nsp3][A][1078]	[nsp4][M][164]	[nsp3][S][1023]	[nsp4][S][163]
1897|3167	TL|NV|SI|AF	1897	3167	4	[nsp3][A][1078]	[nsp4][F][346]	[nsp3][S][1023]	[nsp4][I][345]
1897|3202	TL|NT|SV|AI	1897	3202	4	[nsp3][A][1078]	[nsp4][I][381]	[nsp3][S][1023]	[nsp4][A][380]
1897|6161	ND|VR|SN|AG	1897	6161	4	[nsp3][A][1078]	[nsp14][G][176]	[nsp3][S][1023]	[nsp14][N][176]
1897|6723	TN|NV|SI|AT	1897	6723	4	[nsp3][A][1078]	[nsp15][T][211]	[nsp3][S][1023]	[nsp15][I][211]
1897|7436	TK|NN|ST|AL	1897	7436	4	[nsp3][A][1078]	[Spike][L][280]	[nsp3][S][1023]	[Spike][T][259]
1897|7659	TD|NT|VS|AZ	1897	7659	4	[nsp3][A][1078]	[Spike][W][503]	[nsp3][S][1023]	[Spike][P][479]
1897|8641	TN|NT|SE|AK	1897	8641	4	[nsp3][A][1078]	[3a][K][184]	[nsp3][S][1023]	[3a][E][181]
1897|8650	TL|NV|ST|AS	1897	8650	4	[nsp3][A][1078]	[3a][S][193]	[nsp3][S][1023]	[3a][T][190]
1897|8701	TS|NE|SP|AD	1897	8701	4	[nsp3][A][1078]	[3a][D][244]	[nsp3][S][1023]	[3a][P][240]
1897|9156	TQ|NA|SG|AS	1897	9156	4	[nsp3][A][1078]	[nucleocapsid][S][121]	[nsp3][S][1023]	[nucleocapsid][G][120]
1903|2013	SQ|HF|CK|RS	1903	2013	4	[nsp3][R][1084]	[nsp3][S][1194]	[nsp3][C][1029]	[nsp3][K][1138]
1903|2101	SV|VT|CL|RQ	1903	2101	4	[nsp3][R][1084]	[nsp3][Q][1282]	[nsp3][C][1029]	[nsp3][L][1226]
1903|2138	KA|VQ|CN|RD	1903	2138	4	[nsp3][R][1084]	[nsp3][D][1319]	[nsp3][C][1029]	[nsp3][N][1263]
1903|2172	SE|VV|CR|RL	1903	2172	4	[nsp3][R][1084]	[nsp3][L][1353]	[nsp3][C][1029]	[nsp3][R][1297]
1903|2173	SL|VM|CV|RA	1903	2173	4	[nsp3][R][1084]	[nsp3][A][1354]	[nsp3][C][1029]	[nsp3][V][1298]
1903|2197	SM|VT|CN|RA	1903	2197	4	[nsp3][R][1084]	[nsp3][A][1378]	[nsp3][C][1029]	[nsp3][N][1322]
1903|2213	SV|VG|CI|RC	1903	2213	4	[nsp3][R][1084]	[nsp3][C][1394]	[nsp3][C][1029]	[nsp3][I][1338]
1903|2264	SL|KF|CG|RA	1903	2264	4	[nsp3][R][1084]	[nsp3][A][1445]	[nsp3][C][1029]	[nsp3][G][1389]
1903|2336	KL|VT|CA|RM	1903	2336	4	[nsp3][R][1084]	[nsp3][M][1517]	[nsp3][C][1029]	[nsp3][A][1461]
1903|2337	SS|VA|CT|RD	1903	2337	4	[nsp3][R][1084]	[nsp3][D][1518]	[nsp3][C][1029]	[nsp3][T][1462]
1903|2357	SL|VA|CT|RS	1903	2357	4	[nsp3][R][1084]	[nsp3][S][1538]	[nsp3][C][1029]	[nsp3][T][1482]
1903|2401	SI|KF|CA|RS	1903	2401	4	[nsp3][R][1084]	[nsp3][S][1582]	[nsp3][C][1029]	[nsp3][A][1526]
1903|2842	SL|VI|CV|RA	1903	2842	4	[nsp3][R][1084]	[nsp4][A][21]	[nsp3][C][1029]	[nsp4][V][20]
1903|2844	ST|VC|CA|RL	1903	2844	4	[nsp3][R][1084]	[nsp4][L][23]	[nsp3][C][1029]	[nsp4][A][22]
1903|3083	SF|KL|CV|RM	1903	3083	4	[nsp3][R][1084]	[nsp4][M][262]	[nsp3][C][1029]	[nsp4][V][261]
1903|3167	SL|KV|CI|RF	1903	3167	4	[nsp3][R][1084]	[nsp4][F][346]	[nsp3][C][1029]	[nsp4][I][345]
1903|3202	SL|KT|CV|RI	1903	3202	4	[nsp3][R][1084]	[nsp4][I][381]	[nsp3][C][1029]	[nsp4][A][380]
1903|3368	KP|HV|CS|RA	1903	3368	4	[nsp3][R][1084]	[3CL-Pro][A][46]	[nsp3][C][1029]	[3CL-Pro][S][46]
1903|7166	SP|KS|HY|CZ	1903	7166	4	[nsp3][R][1084]	[Spike][F][10]	[nsp3][C][1029]	[Spike][-][7]
1903|7177	SQ|HY|CV|RA	1903	7177	4	[nsp3][R][1084]	[Spike][A][21]	[nsp3][C][1029]	[Spike][V][11]
1903|7178	VS|HT|CN|RQ	1903	7178	4	[nsp3][R][1084]	[Spike][Q][22]	[nsp3][C][1029]	[Spike][S][12]
1903|7190	VI|HE|CL|RP	1903	7190	4	[nsp3][R][1084]	[Spike][P][34]	[nsp3][C][1029]	[Spike][L][24]
1903|7199	SG|VT|HS|RR	1903	7199	4	[nsp3][R][1084]	[Spike][R][43]	[nsp3][C][1029]	[Spike][T][33]
1903|7244	KQ|VK|HA|RY	1903	7244	4	[nsp3][R][1084]	[Spike][Y][88]	[nsp3][C][1029]	[Spike][R][78]
1903|7306	SR|HA|CY|RM	1903	7306	4	[nsp3][R][1084]	[Spike][M][150]	[nsp3][C][1029]	[Spike][F][140]
1903|7309	SA|HI|CG|RV	1903	7309	4	[nsp3][R][1084]	[Spike][V][153]	[nsp3][C][1029]	[Spike][V][143]
1903|7330	KL|HI|CS|RQ	1903	7330	4	[nsp3][R][1084]	[Spike][Q][174]	[nsp3][C][1029]	[Spike][S][161]
1903|7332	SK|HL|CY|RA	1903	7332	4	[nsp3][R][1084]	[Spike][A][176]	[nsp3][C][1029]	[Spike][A][163]
1903|7333	KT|VN|CA|RF	1903	7333	4	[nsp3][R][1084]	[Spike][F][177]	[nsp3][C][1029]	[Spike][N][164]
1903|7338	ST|KN|HV|RD	1903	7338	4	[nsp3][R][1084]	[Spike][D][182]	[nsp3][C][1029]	[Spike][E][169]
1903|7348	SG|KP|HF|RT	1903	7348	4	[nsp3][R][1084]	[Spike][T][192]	[nsp3][C][1029]	[Spike][L][179]
1903|7350	SI|HD|CG|RP	1903	7350	4	[nsp3][R][1084]	[Spike][P][194]	[nsp3][C][1029]	[Spike][G][181]
1903|7358	SK|HG|CL|RN	1903	7358	4	[nsp3][R][1084]	[Spike][N][202]	[nsp3][C][1029]	[Spike][N][185]
1903|7390	SG|KY|HM|CN	1903	7390	4	[nsp3][R][1084]	[Spike][P][234]	[nsp3][C][1029]	[Spike][V][213]
1903|7423	SY|HK|CR|RS	1903	7423	4	[nsp3][R][1084]	[Spike][S][267]	[nsp3][C][1029]	[Spike][R][246]
1903|7436	SK|KN|CT|RL	1903	7436	4	[nsp3][R][1084]	[Spike][L][280]	[nsp3][C][1029]	[Spike][T][259]
1903|7860	SK|KN|VM|RA	1903	7860	4	[nsp3][R][1084]	[Spike][A][704]	[nsp3][C][1029]	[Spike][Q][677]
1903|7874	SP|KE|VR|RK	1903	7874	4	[nsp3][R][1084]	[Spike][K][718]	[nsp3][C][1029]	[Spike][Q][690]
1903|8472	SV|VF|CL|RR	1903	8472	4	[nsp3][R][1084]	[3a][R][15]	[nsp3][C][1029]	[3a][L][15]
1903|8476	SN|KS|CE|RK	1903	8476	4	[nsp3][R][1084]	[3a][K][19]	[nsp3][C][1029]	[3a][E][19]
1903|8481	SA|KV|CT|RS	1903	8481	4	[nsp3][R][1084]	[3a][S][24]	[nsp3][C][1029]	[3a][T][24]
1903|8528	SM|KL|HK|RR	1903	8528	4	[nsp3][R][1084]	[3a][R][71]	[nsp3][C][1029]	[3a][R][68]
1903|8640	KK|VT|CS|RL	1903	8640	4	[nsp3][R][1084]	[3a][L][183]	[nsp3][C][1029]	[3a][S][180]
1903|8650	SL|KV|CT|RS	1903	8650	4	[nsp3][R][1084]	[3a][S][193]	[nsp3][C][1029]	[3a][T][190]
1903|8688	SH|VT|CV|RA	1903	8688	4	[nsp3][R][1084]	[3a][A][231]	[nsp3][C][1029]	[3a][V][228]
1903|9041	SZ|KQ|HT|RP	1903	9041	4	[nsp3][R][1084]	[nucleocapsid][P][6]	[nsp3][C][1029]	[nucleocapsid][P][6]
1903|9156	SQ|KA|CG|RS	1903	9156	4	[nsp3][R][1084]	[nucleocapsid][S][121]	[nsp3][C][1029]	[nucleocapsid][G][120]
1903|9416	SD|VS|CT|RA	1903	9416	4	[nsp3][R][1084]	[nucleocapsid][A][381]	[nsp3][C][1029]	[nucleocapsid][T][379]
1976|2034	FS|MT|YP|LA	1976	2034	4	[nsp3][L][1157]	[nsp3][A][1215]	[nsp3][Y][1102]	[nsp3][P][1159]
1976|2340	FS|YT|MQ|LE	1976	2340	4	[nsp3][L][1157]	[nsp3][E][1521]	[nsp3][Y][1102]	[nsp3][T][1465]
1976|2848	FC|YL|MV|LI	1976	2848	4	[nsp3][L][1157]	[nsp4][I][27]	[nsp3][Y][1102]	[nsp4][L][26]
2013|2100	QE|FN|KD|SS	2013	2100	4	[nsp3][S][1194]	[nsp3][S][1281]	[nsp3][K][1138]	[nsp3][D][1225]
2013|2214	QL|KV|TI|SA	2013	2214	4	[nsp3][S][1194]	[nsp3][I][1395]	[nsp3][K][1138]	[nsp3][V][1339]
2013|2316	QL|KM|TV|SA	2013	2316	4	[nsp3][S][1194]	[nsp3][A][1497]	[nsp3][K][1138]	[nsp3][M][1441]
2013|2340	QS|KT|TQ|SE	2013	2340	4	[nsp3][S][1194]	[nsp3][E][1521]	[nsp3][K][1138]	[nsp3][T][1465]
2013|7194	QG|FN|KY|SQ	2013	7194	4	[nsp3][S][1194]	[Spike][Q][38]	[nsp3][K][1138]	[Spike][Y][28]
2013|8473	QS|KK|TN|SQ	2013	8473	4	[nsp3][S][1194]	[3a][Q][16]	[nsp3][K][1138]	[3a][K][16]
2013|8702	QT|KE|TV|SP	2013	8702	4	[nsp3][S][1194]	[3a][V][245]	[nsp3][K][1138]	[3a][E][241]
2034|2340	SS|TQ|PT|AE	2034	2340	4	[nsp3][A][1215]	[nsp3][E][1521]	[nsp3][P][1159]	[nsp3][T][1465]
2081|2848	KC|IF|TV|SI	2081	2848	4	[nsp3][S][1262]	[nsp4][I][27]	[nsp3][S][1206]	[nsp4][L][26]
2086|2223	QV|KT|VS|AN	2086	2223	4	[nsp3][A][1267]	[nsp3][N][1404]	[nsp3][K][1211]	[nsp3][T][1348]
2087|2100	KE|LV|SD|VS	2087	2100	4	[nsp3][V][1268]	[nsp3][S][1281]	[nsp3][S][1212]	[nsp3][D][1225]
2087|3646	KA|LV|SI|VF	2087	3646	4	[nsp3][V][1268]	[nsp6][F][18]	[nsp3][S][1212]	[nsp6][I][18]
2087|8564	KY|LT|SP|VQ	2087	8564	4	[nsp3][V][1268]	[3a][Q][107]	[nsp3][S][1212]	[3a][P][104]
2087|8642	KK|LD|SH|VE	2087	8642	4	[nsp3][V][1268]	[3a][E][185]	[nsp3][S][1212]	[3a][H][182]
2100|3646	EA|VV|DI|SF	2100	3646	4	[nsp3][S][1281]	[nsp6][F][18]	[nsp3][D][1225]	[nsp6][I][18]
2100|7177	EQ|NY|DV|SA	2100	7177	4	[nsp3][S][1281]	[Spike][A][21]	[nsp3][D][1225]	[Spike][V][11]
2100|7350	EI|ND|DG|SP	2100	7350	4	[nsp3][S][1281]	[Spike][P][194]	[nsp3][D][1225]	[Spike][G][181]
2100|7423	EY|NK|DR|SS	2100	7423	4	[nsp3][S][1281]	[Spike][S][267]	[nsp3][D][1225]	[Spike][R][246]
2100|8642	EK|VD|DH|SE	2100	8642	4	[nsp3][S][1281]	[3a][E][185]	[nsp3][D][1225]	[3a][H][182]
2101|2172	VE|TV|LR|QL	2101	2172	4	[nsp3][Q][1282]	[nsp3][L][1353]	[nsp3][L][1226]	[nsp3][R][1297]
2101|2173	VL|TM|LV|QA	2101	2173	4	[nsp3][Q][1282]	[nsp3][A][1354]	[nsp3][L][1226]	[nsp3][V][1298]
2101|2196	VI|TV|LA|QL	2101	2196	4	[nsp3][Q][1282]	[nsp3][L][1377]	[nsp3][L][1226]	[nsp3][A][1321]
2101|2197	VM|TT|LN|QA	2101	2197	4	[nsp3][Q][1282]	[nsp3][A][1378]	[nsp3][L][1226]	[nsp3][N][1322]
2101|2213	VV|TG|LI|QC	2101	2213	4	[nsp3][Q][1282]	[nsp3][C][1394]	[nsp3][L][1226]	[nsp3][I][1338]
2101|2337	VS|TA|LT|QD	2101	2337	4	[nsp3][Q][1282]	[nsp3][D][1518]	[nsp3][L][1226]	[nsp3][T][1462]
2101|2357	VL|TA|LT|QS	2101	2357	4	[nsp3][Q][1282]	[nsp3][S][1538]	[nsp3][L][1226]	[nsp3][T][1482]
2101|2831	RI|TY|LQ|QL	2101	2831	4	[nsp3][Q][1282]	[nsp4][L][10]	[nsp3][L][1226]	[nsp4][Q][9]
2101|2842	VL|TI|LV|QA	2101	2842	4	[nsp3][Q][1282]	[nsp4][A][21]	[nsp3][L][1226]	[nsp4][V][20]
2101|2844	VT|TC|LA|QL	2101	2844	4	[nsp3][Q][1282]	[nsp4][L][23]	[nsp3][L][1226]	[nsp4][A][22]
2101|2848	VC|TF|LL|QI	2101	2848	4	[nsp3][Q][1282]	[nsp4][I][27]	[nsp3][L][1226]	[nsp4][L][26]
2101|2985	VT|TA|LS|QM	2101	2985	4	[nsp3][Q][1282]	[nsp4][M][164]	[nsp3][L][1226]	[nsp4][S][163]
2101|3748	VS|TI|LV|QL	2101	3748	4	[nsp3][Q][1282]	[nsp6][L][120]	[nsp3][L][1226]	[nsp6][V][120]
2101|7308	VH|TG|LS|QT	2101	7308	4	[nsp3][Q][1282]	[Spike][T][152]	[nsp3][L][1226]	[Spike][G][142]
2101|7315	VG|TN|LZ|QT	2101	7315	4	[nsp3][Q][1282]	[Spike][T][159]	[nsp3][L][1226]	[Spike][K][147]
2101|8472	VV|TF|LL|QR	2101	8472	4	[nsp3][Q][1282]	[3a][R][15]	[nsp3][L][1226]	[3a][L][15]
2101|8641	VN|TD|LE|QK	2101	8641	4	[nsp3][Q][1282]	[3a][K][184]	[nsp3][L][1226]	[3a][E][181]
2101|8688	VH|TT|LV|QA	2101	8688	4	[nsp3][Q][1282]	[3a][A][231]	[nsp3][L][1226]	[3a][V][228]
2101|8805	VK|RV|LR|QE	2101	8805	4	[nsp3][Q][1282]	[envelope][E][69]	[nsp3][L][1226]	[envelope][R][69]
2101|9416	VD|TS|LT|QA	2101	9416	4	[nsp3][Q][1282]	[nucleocapsid][A][381]	[nsp3][L][1226]	[nucleocapsid][T][379]
2102|2214	NL|KV|TI|QA	2102	2214	4	[nsp3][Q][1283]	[nsp3][I][1395]	[nsp3][K][1227]	[nsp3][V][1339]
2102|2321	PG|KT|TD|QS	2102	2321	4	[nsp3][Q][1283]	[nsp3][S][1502]	[nsp3][K][1227]	[nsp3][T][1446]
2102|8702	NT|KE|QP|TV	2102	8702	4	[nsp3][Q][1283]	[3a][V][245]	[nsp3][K][1227]	[3a][E][241]
2102|8703	NA|KE|QP|TD	2102	8703	4	[nsp3][Q][1283]	[3a][D][246]	[nsp3][K][1227]	[3a][E][242]
2138|2848	QF|NL|EV|DI	2138	2848	4	[nsp3][D][1319]	[nsp4][I][27]	[nsp3][N][1263]	[nsp4][L][26]
2138|2985	QA|AQ|NS|DM	2138	2985	4	[nsp3][D][1319]	[nsp4][M][164]	[nsp3][N][1263]	[nsp4][S][163]
2138|3748	QI|AA|NV|DL	2138	3748	4	[nsp3][D][1319]	[nsp6][L][120]	[nsp3][N][1263]	[nsp6][V][120]
2138|8640	AK|QT|NS|DL	2138	8640	4	[nsp3][D][1319]	[3a][L][183]	[nsp3][N][1263]	[3a][S][180]
2138|8641	AT|QD|NE|DK	2138	8641	4	[nsp3][D][1319]	[3a][K][184]	[nsp3][N][1263]	[3a][E][181]
2172|2196	EI|VV|RA|LL	2172	2196	4	[nsp3][L][1353]	[nsp3][L][1377]	[nsp3][R][1297]	[nsp3][A][1321]
2172|2197	EM|VT|RN|LA	2172	2197	4	[nsp3][L][1353]	[nsp3][A][1378]	[nsp3][R][1297]	[nsp3][N][1322]
2172|2213	EV|VG|RI|LC	2172	2213	4	[nsp3][L][1353]	[nsp3][C][1394]	[nsp3][R][1297]	[nsp3][I][1338]
2172|2337	ES|VA|RT|LD	2172	2337	4	[nsp3][L][1353]	[nsp3][D][1518]	[nsp3][R][1297]	[nsp3][T][1462]
2172|2357	EL|VA|RT|LS	2172	2357	4	[nsp3][L][1353]	[nsp3][S][1538]	[nsp3][R][1297]	[nsp3][T][1482]
2172|2842	EL|VI|RV|LA	2172	2842	4	[nsp3][L][1353]	[nsp4][A][21]	[nsp3][R][1297]	[nsp4][V][20]
2172|2844	ET|VC|RA|LL	2172	2844	4	[nsp3][L][1353]	[nsp4][L][23]	[nsp3][R][1297]	[nsp4][A][22]
2172|2848	EC|VF|RL|LI	2172	2848	4	[nsp3][L][1353]	[nsp4][I][27]	[nsp3][R][1297]	[nsp4][L][26]
2172|2985	ET|VA|RS|LM	2172	2985	4	[nsp3][L][1353]	[nsp4][M][164]	[nsp3][R][1297]	[nsp4][S][163]
2172|3748	ES|VI|RV|LL	2172	3748	4	[nsp3][L][1353]	[nsp6][L][120]	[nsp3][R][1297]	[nsp6][V][120]
2172|7308	EH|VG|RS|LT	2172	7308	4	[nsp3][L][1353]	[Spike][T][152]	[nsp3][R][1297]	[Spike][G][142]
2172|7315	EG|VN|RZ|LT	2172	7315	4	[nsp3][L][1353]	[Spike][T][159]	[nsp3][R][1297]	[Spike][K][147]
2172|8472	EV|VF|RL|LR	2172	8472	4	[nsp3][L][1353]	[3a][R][15]	[nsp3][R][1297]	[3a][L][15]
2172|8641	EN|VD|RE|LK	2172	8641	4	[nsp3][L][1353]	[3a][K][184]	[nsp3][R][1297]	[3a][E][181]
2172|8688	EH|VT|RV|LA	2172	8688	4	[nsp3][L][1353]	[3a][A][231]	[nsp3][R][1297]	[3a][V][228]
2172|9416	ED|VS|RT|LA	2172	9416	4	[nsp3][L][1353]	[nucleocapsid][A][381]	[nsp3][R][1297]	[nucleocapsid][T][379]
2173|2196	LI|MV|VA|AL	2173	2196	4	[nsp3][A][1354]	[nsp3][L][1377]	[nsp3][V][1298]	[nsp3][A][1321]
2173|2197	LM|MT|VN|AA	2173	2197	4	[nsp3][A][1354]	[nsp3][A][1378]	[nsp3][V][1298]	[nsp3][N][1322]
2173|2337	LS|MA|VT|AD	2173	2337	4	[nsp3][A][1354]	[nsp3][D][1518]	[nsp3][V][1298]	[nsp3][T][1462]
2173|2357	LL|MA|VT|AS	2173	2357	4	[nsp3][A][1354]	[nsp3][S][1538]	[nsp3][V][1298]	[nsp3][T][1482]
2173|2848	LC|MF|VL|AI	2173	2848	4	[nsp3][A][1354]	[nsp4][I][27]	[nsp3][V][1298]	[nsp4][L][26]
2173|2985	LT|MA|VS|AM	2173	2985	4	[nsp3][A][1354]	[nsp4][M][164]	[nsp3][V][1298]	[nsp4][S][163]
2173|3748	LS|MI|VV|AL	2173	3748	4	[nsp3][A][1354]	[nsp6][L][120]	[nsp3][V][1298]	[nsp6][V][120]
2173|7308	LH|MG|VS|AT	2173	7308	4	[nsp3][A][1354]	[Spike][T][152]	[nsp3][V][1298]	[Spike][G][142]
2173|7315	LG|MN|VZ|AT	2173	7315	4	[nsp3][A][1354]	[Spike][T][159]	[nsp3][V][1298]	[Spike][K][147]
2173|8472	LV|MF|VL|AR	2173	8472	4	[nsp3][A][1354]	[3a][R][15]	[nsp3][V][1298]	[3a][L][15]
2173|8688	LH|MT|VV|AA	2173	8688	4	[nsp3][A][1354]	[3a][A][231]	[nsp3][V][1298]	[3a][V][228]
2196|2197	IM|VT|AN|LA	2196	2197	4	[nsp3][L][1377]	[nsp3][A][1378]	[nsp3][A][1321]	[nsp3][N][1322]
2196|2213	IV|VG|AI|LC	2196	2213	4	[nsp3][L][1377]	[nsp3][C][1394]	[nsp3][A][1321]	[nsp3][I][1338]
2196|2264	IL|CF|AG|LA	2196	2264	4	[nsp3][L][1377]	[nsp3][A][1445]	[nsp3][A][1321]	[nsp3][G][1389]
2196|2337	IS|VA|AT|LD	2196	2337	4	[nsp3][L][1377]	[nsp3][D][1518]	[nsp3][A][1321]	[nsp3][T][1462]
2196|2357	IL|VA|AT|LS	2196	2357	4	[nsp3][L][1377]	[nsp3][S][1538]	[nsp3][A][1321]	[nsp3][T][1482]
2196|2401	II|CF|AA|LS	2196	2401	4	[nsp3][L][1377]	[nsp3][S][1582]	[nsp3][A][1321]	[nsp3][A][1526]
2196|2842	IL|VI|AV|LA	2196	2842	4	[nsp3][L][1377]	[nsp4][A][21]	[nsp3][A][1321]	[nsp4][V][20]
2196|2844	IT|VC|AA|LL	2196	2844	4	[nsp3][L][1377]	[nsp4][L][23]	[nsp3][A][1321]	[nsp4][A][22]
2196|2848	IC|VF|AL|LI	2196	2848	4	[nsp3][L][1377]	[nsp4][I][27]	[nsp3][A][1321]	[nsp4][L][26]
2196|2859	IS|VG|AT|LD	2196	2859	4	[nsp3][L][1377]	[nsp4][D][38]	[nsp3][A][1321]	[nsp4][T][37]
2196|3083	IF|CL|AV|LM	2196	3083	4	[nsp3][L][1377]	[nsp4][M][262]	[nsp3][A][1321]	[nsp4][V][261]
2196|3167	IL|CV|AI|LF	2196	3167	4	[nsp3][L][1377]	[nsp4][F][346]	[nsp3][A][1321]	[nsp4][I][345]
2196|3202	IL|CT|AV|LI	2196	3202	4	[nsp3][L][1377]	[nsp4][I][381]	[nsp3][A][1321]	[nsp4][A][380]
2196|7199	IG|VT|AQ|LR	2196	7199	4	[nsp3][L][1377]	[Spike][R][43]	[nsp3][A][1321]	[Spike][T][33]
2196|7238	IT|CV|VY|AN	2196	7238	4	[nsp3][L][1377]	[Spike][D][82]	[nsp3][A][1321]	[Spike][G][72]
2196|7436	IK|CN|AT|LL	2196	7436	4	[nsp3][L][1377]	[Spike][L][280]	[nsp3][A][1321]	[Spike][T][259]
2196|7860	IK|CN|VM|LA	2196	7860	4	[nsp3][L][1377]	[Spike][A][704]	[nsp3][A][1321]	[Spike][Q][677]
2196|7874	IP|CE|VR|LK	2196	7874	4	[nsp3][L][1377]	[Spike][K][718]	[nsp3][A][1321]	[Spike][Q][690]
2196|8472	IV|VF|AL|LR	2196	8472	4	[nsp3][L][1377]	[3a][R][15]	[nsp3][A][1321]	[3a][L][15]
2196|8476	IN|CS|AE|LK	2196	8476	4	[nsp3][L][1377]	[3a][K][19]	[nsp3][A][1321]	[3a][E][19]
2196|8481	IA|CV|AT|LS	2196	8481	4	[nsp3][L][1377]	[3a][S][24]	[nsp3][A][1321]	[3a][T][24]
2196|8640	CK|VT|AS|LL	2196	8640	4	[nsp3][L][1377]	[3a][L][183]	[nsp3][A][1321]	[3a][S][180]
2196|8650	IL|CV|AT|LS	2196	8650	4	[nsp3][L][1377]	[3a][S][193]	[nsp3][A][1321]	[3a][T][190]
2196|8688	IH|VT|AV|LA	2196	8688	4	[nsp3][L][1377]	[3a][A][231]	[nsp3][A][1321]	[3a][V][228]
2196|9156	IQ|CA|AG|LS	2196	9156	4	[nsp3][L][1377]	[nucleocapsid][S][121]	[nsp3][A][1321]	[nucleocapsid][G][120]
2197|2213	MV|TG|NI|AC	2197	2213	4	[nsp3][A][1378]	[nsp3][C][1394]	[nsp3][N][1322]	[nsp3][I][1338]
2197|2337	MS|TA|NT|AD	2197	2337	4	[nsp3][A][1378]	[nsp3][D][1518]	[nsp3][N][1322]	[nsp3][T][1462]
2197|2357	ML|TA|NT|AS	2197	2357	4	[nsp3][A][1378]	[nsp3][S][1538]	[nsp3][N][1322]	[nsp3][T][1482]
2197|2842	ML|TI|NV|AA	2197	2842	4	[nsp3][A][1378]	[nsp4][A][21]	[nsp3][N][1322]	[nsp4][V][20]
2197|2844	MT|TC|NA|AL	2197	2844	4	[nsp3][A][1378]	[nsp4][L][23]	[nsp3][N][1322]	[nsp4][A][22]
2197|2848	MC|TF|NL|AI	2197	2848	4	[nsp3][A][1378]	[nsp4][I][27]	[nsp3][N][1322]	[nsp4][L][26]
2197|2985	MT|TA|NS|AM	2197	2985	4	[nsp3][A][1378]	[nsp4][M][164]	[nsp3][N][1322]	[nsp4][S][163]
2197|3748	MS|TI|NV|AL	2197	3748	4	[nsp3][A][1378]	[nsp6][L][120]	[nsp3][N][1322]	[nsp6][V][120]
2197|7308	MH|TG|NS|AT	2197	7308	4	[nsp3][A][1378]	[Spike][T][152]	[nsp3][N][1322]	[Spike][G][142]
2197|7315	MG|TN|NZ|AT	2197	7315	4	[nsp3][A][1378]	[Spike][T][159]	[nsp3][N][1322]	[Spike][K][147]
2197|8472	MV|TF|NL|AR	2197	8472	4	[nsp3][A][1378]	[3a][R][15]	[nsp3][N][1322]	[3a][L][15]
2197|8641	MN|TD|NE|AK	2197	8641	4	[nsp3][A][1378]	[3a][K][184]	[nsp3][N][1322]	[3a][E][181]
2197|8688	MH|TT|NV|AA	2197	8688	4	[nsp3][A][1378]	[3a][A][231]	[nsp3][N][1322]	[3a][V][228]
2197|9416	MD|TS|NT|AA	2197	9416	4	[nsp3][A][1378]	[nucleocapsid][A][381]	[nsp3][N][1322]	[nucleocapsid][T][379]
2209|2848	LC|VF|IV|TI	2209	2848	4	[nsp3][T][1390]	[nsp4][I][27]	[nsp3][T][1334]	[nsp4][L][26]
2213|2337	VS|GA|IT|CD	2213	2337	4	[nsp3][C][1394]	[nsp3][D][1518]	[nsp3][I][1338]	[nsp3][T][1462]
2213|2357	VL|GA|IT|CS	2213	2357	4	[nsp3][C][1394]	[nsp3][S][1538]	[nsp3][I][1338]	[nsp3][T][1482]
2213|2842	VL|GI|IV|CA	2213	2842	4	[nsp3][C][1394]	[nsp4][A][21]	[nsp3][I][1338]	[nsp4][V][20]
2213|2844	VT|GC|IA|CL	2213	2844	4	[nsp3][C][1394]	[nsp4][L][23]	[nsp3][I][1338]	[nsp4][A][22]
2213|2848	VC|GF|IL|CI	2213	2848	4	[nsp3][C][1394]	[nsp4][I][27]	[nsp3][I][1338]	[nsp4][L][26]
2213|2985	VT|GA|IS|CM	2213	2985	4	[nsp3][C][1394]	[nsp4][M][164]	[nsp3][I][1338]	[nsp4][S][163]
2213|3748	VS|GI|IV|CL	2213	3748	4	[nsp3][C][1394]	[nsp6][L][120]	[nsp3][I][1338]	[nsp6][V][120]
2213|7308	VH|GG|IS|CT	2213	7308	4	[nsp3][C][1394]	[Spike][T][152]	[nsp3][I][1338]	[Spike][G][142]
2213|7315	VG|GN|IZ|CT	2213	7315	4	[nsp3][C][1394]	[Spike][T][159]	[nsp3][I][1338]	[Spike][K][147]
2213|8472	VV|GF|IL|CR	2213	8472	4	[nsp3][C][1394]	[3a][R][15]	[nsp3][I][1338]	[3a][L][15]
2213|8641	VN|GD|IE|CK	2213	8641	4	[nsp3][C][1394]	[3a][K][184]	[nsp3][I][1338]	[3a][E][181]
2213|8688	VH|GT|IV|CA	2213	8688	4	[nsp3][C][1394]	[3a][A][231]	[nsp3][I][1338]	[3a][V][228]
2213|9416	VD|GS|IT|CA	2213	9416	4	[nsp3][C][1394]	[nucleocapsid][A][381]	[nsp3][I][1338]	[nucleocapsid][T][379]
2214|2848	LC|VL|IV|AI	2214	2848	4	[nsp3][I][1395]	[nsp4][I][27]	[nsp3][V][1339]	[nsp4][L][26]
2214|7185	LV|VT|AD|IS	2214	7185	4	[nsp3][I][1395]	[Spike][S][29]	[nsp3][V][1339]	[Spike][T][19]
2214|7436	LK|VT|AG|IL	2214	7436	4	[nsp3][I][1395]	[Spike][L][280]	[nsp3][V][1339]	[Spike][T][259]
2214|8473	LS|VK|IN|AQ	2214	8473	4	[nsp3][I][1395]	[3a][Q][16]	[nsp3][V][1339]	[3a][K][16]
2214|8526	LT|VK|AN|IH	2214	8526	4	[nsp3][I][1395]	[3a][H][69]	[nsp3][V][1339]	[3a][K][66]
2214|8702	LT|VE|AP|IV	2214	8702	4	[nsp3][I][1395]	[3a][V][245]	[nsp3][V][1339]	[3a][E][241]
2214|8703	LA|VE|AP|ID	2214	8703	4	[nsp3][I][1395]	[3a][D][246]	[nsp3][V][1339]	[3a][E][242]
2223|2909	VT|SN|TA|NS	2223	2909	4	[nsp3][N][1404]	[nsp4][S][88]	[nsp3][T][1348]	[nsp4][A][87]
2264|2357	LL|FF|GT|AS	2264	2357	4	[nsp3][A][1445]	[nsp3][S][1538]	[nsp3][G][1389]	[nsp3][T][1482]
2264|2401	LI|FF|GA|AS	2264	2401	4	[nsp3][A][1445]	[nsp3][S][1582]	[nsp3][G][1389]	[nsp3][A][1526]
2264|3083	LF|FL|GV|AM	2264	3083	4	[nsp3][A][1445]	[nsp4][M][262]	[nsp3][G][1389]	[nsp4][V][261]
2264|3167	LL|FV|GI|AF	2264	3167	4	[nsp3][A][1445]	[nsp4][F][346]	[nsp3][G][1389]	[nsp4][I][345]
2264|3202	LL|FT|GV|AI	2264	3202	4	[nsp3][A][1445]	[nsp4][I][381]	[nsp3][G][1389]	[nsp4][A][380]
2264|3748	LS|FA|GV|AL	2264	3748	4	[nsp3][A][1445]	[nsp6][L][120]	[nsp3][G][1389]	[nsp6][V][120]
2264|6723	LN|FV|GI|AT	2264	6723	4	[nsp3][A][1445]	[nsp15][T][211]	[nsp3][G][1389]	[nsp15][I][211]
2264|7436	LK|FN|GT|AL	2264	7436	4	[nsp3][A][1445]	[Spike][L][280]	[nsp3][G][1389]	[Spike][T][259]
2264|8476	LN|FS|GE|AK	2264	8476	4	[nsp3][A][1445]	[3a][K][19]	[nsp3][G][1389]	[3a][E][19]
2264|8481	LA|FV|GT|AS	2264	8481	4	[nsp3][A][1445]	[3a][S][24]	[nsp3][G][1389]	[3a][T][24]
2264|8641	LN|FT|GE|AK	2264	8641	4	[nsp3][A][1445]	[3a][K][184]	[nsp3][G][1389]	[3a][E][181]
2264|8642	LK|FQ|GH|AE	2264	8642	4	[nsp3][A][1445]	[3a][E][185]	[nsp3][G][1389]	[3a][H][182]
2264|8650	LL|FV|GT|AS	2264	8650	4	[nsp3][A][1445]	[3a][S][193]	[nsp3][G][1389]	[3a][T][190]
2303|2985	LT|IQ|SS|VM	2303	2985	4	[nsp3][V][1484]	[nsp4][M][164]	[nsp3][S][1428]	[nsp4][S][163]
2303|3167	LL|IV|SI|VF	2303	3167	4	[nsp3][V][1484]	[nsp4][F][346]	[nsp3][S][1428]	[nsp4][I][345]
2303|8701	LS|IE|SP|VD	2303	8701	4	[nsp3][V][1484]	[3a][D][244]	[nsp3][S][1428]	[3a][P][240]
2303|9156	LQ|IA|SG|VS	2303	9156	4	[nsp3][V][1484]	[nucleocapsid][S][121]	[nsp3][S][1428]	[nucleocapsid][G][120]
2316|2321	IG|MT|VD|AS	2316	2321	4	[nsp3][A][1497]	[nsp3][S][1502]	[nsp3][M][1441]	[nsp3][T][1446]
2316|2340	LS|MT|VQ|AE	2316	2340	4	[nsp3][A][1497]	[nsp3][E][1521]	[nsp3][M][1441]	[nsp3][T][1465]
2316|8639	LR|IE|MI|AK	2316	8639	4	[nsp3][A][1497]	[3a][K][182]	[nsp3][M][1441]	[3a][I][179]
2316|8702	LT|ME|VV|AP	2316	8702	4	[nsp3][A][1497]	[3a][V][245]	[nsp3][M][1441]	[3a][E][241]
2336|2357	LF|TA|AT|MS	2336	2357	4	[nsp3][M][1517]	[nsp3][S][1538]	[nsp3][A][1461]	[nsp3][T][1482]
2336|2985	LQ|TA|AS|MM	2336	2985	4	[nsp3][M][1517]	[nsp4][M][164]	[nsp3][A][1461]	[nsp4][S][163]
2336|8640	LK|TT|AS|ML	2336	8640	4	[nsp3][M][1517]	[3a][L][183]	[nsp3][A][1461]	[3a][S][180]
2336|8641	LT|TD|AE|MK	2336	8641	4	[nsp3][M][1517]	[3a][K][184]	[nsp3][A][1461]	[3a][E][181]
2337|2357	SL|AA|TT|DS	2337	2357	4	[nsp3][D][1518]	[nsp3][S][1538]	[nsp3][T][1462]	[nsp3][T][1482]
2337|2842	SL|AI|TV|DA	2337	2842	4	[nsp3][D][1518]	[nsp4][A][21]	[nsp3][T][1462]	[nsp4][V][20]
2337|2844	ST|AC|TA|DL	2337	2844	4	[nsp3][D][1518]	[nsp4][L][23]	[nsp3][T][1462]	[nsp4][A][22]
2337|2848	SC|AF|TL|DI	2337	2848	4	[nsp3][D][1518]	[nsp4][I][27]	[nsp3][T][1462]	[nsp4][L][26]
2337|2985	ST|AA|TS|DM	2337	2985	4	[nsp3][D][1518]	[nsp4][M][164]	[nsp3][T][1462]	[nsp4][S][163]
2337|3748	SS|AI|TV|DL	2337	3748	4	[nsp3][D][1518]	[nsp6][L][120]	[nsp3][T][1462]	[nsp6][V][120]
2337|7308	SH|AG|TS|DT	2337	7308	4	[nsp3][D][1518]	[Spike][T][152]	[nsp3][T][1462]	[Spike][G][142]
2337|7315	SG|AN|TZ|DT	2337	7315	4	[nsp3][D][1518]	[Spike][T][159]	[nsp3][T][1462]	[Spike][K][147]
2337|8472	SV|AF|TL|DR	2337	8472	4	[nsp3][D][1518]	[3a][R][15]	[nsp3][T][1462]	[3a][L][15]
2337|8641	SN|AD|TE|DK	2337	8641	4	[nsp3][D][1518]	[3a][K][184]	[nsp3][T][1462]	[3a][E][181]
2337|8688	SH|AT|TV|DA	2337	8688	4	[nsp3][D][1518]	[3a][A][231]	[nsp3][T][1462]	[3a][V][228]
2337|9416	SD|AS|TT|DA	2337	9416	4	[nsp3][D][1518]	[nucleocapsid][A][381]	[nsp3][T][1462]	[nucleocapsid][T][379]
2340|2848	SC|TL|QV|EI	2340	2848	4	[nsp3][E][1521]	[nsp4][I][27]	[nsp3][T][1465]	[nsp4][L][26]
2357|2842	LL|AI|TV|SA	2357	2842	4	[nsp3][S][1538]	[nsp4][A][21]	[nsp3][T][1482]	[nsp4][V][20]
2357|2844	LT|AC|TA|SL	2357	2844	4	[nsp3][S][1538]	[nsp4][L][23]	[nsp3][T][1482]	[nsp4][A][22]
2357|2848	LC|AF|TL|SI	2357	2848	4	[nsp3][S][1538]	[nsp4][I][27]	[nsp3][T][1482]	[nsp4][L][26]
2357|2985	LT|AA|TS|SM	2357	2985	4	[nsp3][S][1538]	[nsp4][M][164]	[nsp3][T][1482]	[nsp4][S][163]
2357|3083	LF|FL|TV|SM	2357	3083	4	[nsp3][S][1538]	[nsp4][M][262]	[nsp3][T][1482]	[nsp4][V][261]
2357|3167	LL|FV|TI|SF	2357	3167	4	[nsp3][S][1538]	[nsp4][F][346]	[nsp3][T][1482]	[nsp4][I][345]
2357|3202	LL|FT|TV|SI	2357	3202	4	[nsp3][S][1538]	[nsp4][I][381]	[nsp3][T][1482]	[nsp4][A][380]
2357|3748	LS|AI|TV|SL	2357	3748	4	[nsp3][S][1538]	[nsp6][L][120]	[nsp3][T][1482]	[nsp6][V][120]
2357|7308	LH|AG|TS|ST	2357	7308	4	[nsp3][S][1538]	[Spike][T][152]	[nsp3][T][1482]	[Spike][G][142]
2357|7436	LK|FN|TT|SL	2357	7436	4	[nsp3][S][1538]	[Spike][L][280]	[nsp3][T][1482]	[Spike][T][259]
2357|7438	FD|AG|TF|SE	2357	7438	4	[nsp3][S][1538]	[Spike][E][282]	[nsp3][T][1482]	[Spike][G][261]
2357|7874	LP|FE|AR|SK	2357	7874	4	[nsp3][S][1538]	[Spike][K][718]	[nsp3][T][1482]	[Spike][Q][690]
2357|8472	LV|AF|TL|SR	2357	8472	4	[nsp3][S][1538]	[3a][R][15]	[nsp3][T][1482]	[3a][L][15]
2357|8476	LN|FS|TE|SK	2357	8476	4	[nsp3][S][1538]	[3a][K][19]	[nsp3][T][1482]	[3a][E][19]
2357|8481	LA|FV|TT|SS	2357	8481	4	[nsp3][S][1538]	[3a][S][24]	[nsp3][T][1482]	[3a][T][24]
2357|8640	FK|AT|TS|SL	2357	8640	4	[nsp3][S][1538]	[3a][L][183]	[nsp3][T][1482]	[3a][S][180]
2357|8641	LN|AD|TE|SK	2357	8641	4	[nsp3][S][1538]	[3a][K][184]	[nsp3][T][1482]	[3a][E][181]
2357|8650	LL|FV|TT|SS	2357	8650	4	[nsp3][S][1538]	[3a][S][193]	[nsp3][T][1482]	[3a][T][190]
2357|8688	LH|AT|TV|SA	2357	8688	4	[nsp3][S][1538]	[3a][A][231]	[nsp3][T][1482]	[3a][V][228]
2357|9416	LD|AS|TT|SA	2357	9416	4	[nsp3][S][1538]	[nucleocapsid][A][381]	[nsp3][T][1482]	[nucleocapsid][T][379]
2401|2985	IT|FQ|AS|SM	2401	2985	4	[nsp3][S][1582]	[nsp4][M][164]	[nsp3][A][1526]	[nsp4][S][163]
2401|3083	IF|FL|AV|SM	2401	3083	4	[nsp3][S][1582]	[nsp4][M][262]	[nsp3][A][1526]	[nsp4][V][261]
2401|3167	IL|FV|AI|SF	2401	3167	4	[nsp3][S][1582]	[nsp4][F][346]	[nsp3][A][1526]	[nsp4][I][345]
2401|3202	IL|FT|AV|SI	2401	3202	4	[nsp3][S][1582]	[nsp4][I][381]	[nsp3][A][1526]	[nsp4][A][380]
2401|3748	IS|FA|AV|SL	2401	3748	4	[nsp3][S][1582]	[nsp6][L][120]	[nsp3][A][1526]	[nsp6][V][120]
2401|6723	IN|FV|AI|ST	2401	6723	4	[nsp3][S][1582]	[nsp15][T][211]	[nsp3][A][1526]	[nsp15][I][211]
2401|6771	IM|FL|AK|SQ	2401	6771	4	[nsp3][S][1582]	[nsp15][Q][259]	[nsp3][A][1526]	[nsp15][K][259]
2401|7436	IK|FN|AT|SL	2401	7436	4	[nsp3][S][1582]	[Spike][L][280]	[nsp3][A][1526]	[Spike][T][259]
2401|8476	IN|FS|AE|SK	2401	8476	4	[nsp3][S][1582]	[3a][K][19]	[nsp3][A][1526]	[3a][E][19]
2401|8481	IA|FV|AT|SS	2401	8481	4	[nsp3][S][1582]	[3a][S][24]	[nsp3][A][1526]	[3a][T][24]
2401|8641	IN|FT|AE|SK	2401	8641	4	[nsp3][S][1582]	[3a][K][184]	[nsp3][A][1526]	[3a][E][181]
2401|8642	IK|FQ|AH|SE	2401	8642	4	[nsp3][S][1582]	[3a][E][185]	[nsp3][A][1526]	[3a][H][182]
2401|8650	IL|FV|AT|SS	2401	8650	4	[nsp3][S][1582]	[3a][S][193]	[nsp3][A][1526]	[3a][T][190]
2401|8701	IS|FE|AP|SD	2401	8701	4	[nsp3][S][1582]	[3a][D][244]	[nsp3][A][1526]	[3a][P][240]
2401|9156	IQ|FA|AG|SS	2401	9156	4	[nsp3][S][1582]	[nucleocapsid][S][121]	[nsp3][A][1526]	[nucleocapsid][G][120]
2823|2848	LC|FF|VV|II	2823	2848	4	[nsp4][I][2]	[nsp4][I][27]	[nsp4][I][2]	[nsp4][L][26]
2831|2842	YI|QV|FS|LA	2831	2842	4	[nsp4][L][10]	[nsp4][A][21]	[nsp4][Q][9]	[nsp4][V][20]
2838|8701	GS|AE|VP|LD	2838	8701	4	[nsp4][L][17]	[3a][D][244]	[nsp4][V][16]	[3a][P][240]
2838|9156	GQ|AA|VG|LS	2838	9156	4	[nsp4][L][17]	[nucleocapsid][S][121]	[nsp4][V][16]	[nucleocapsid][G][120]
2842|2844	LT|IC|VA|AL	2842	2844	4	[nsp4][A][21]	[nsp4][L][23]	[nsp4][V][20]	[nsp4][A][22]
2842|2848	LC|IF|VL|AI	2842	2848	4	[nsp4][A][21]	[nsp4][I][27]	[nsp4][V][20]	[nsp4][L][26]
2842|2985	LT|IA|VS|AM	2842	2985	4	[nsp4][A][21]	[nsp4][M][164]	[nsp4][V][20]	[nsp4][S][163]
2842|3748	LS|II|VV|AL	2842	3748	4	[nsp4][A][21]	[nsp6][L][120]	[nsp4][V][20]	[nsp6][V][120]
2842|8472	LV|IF|VL|AR	2842	8472	4	[nsp4][A][21]	[3a][R][15]	[nsp4][V][20]	[3a][L][15]
2842|8481	LA|SF|VT|AS	2842	8481	4	[nsp4][A][21]	[3a][S][24]	[nsp4][V][20]	[3a][T][24]
2842|8639	LR|SE|VI|AK	2842	8639	4	[nsp4][A][21]	[3a][K][182]	[nsp4][V][20]	[3a][I][179]
2842|8641	LN|ID|VE|AK	2842	8641	4	[nsp4][A][21]	[3a][K][184]	[nsp4][V][20]	[3a][E][181]
2842|8688	LH|IT|VV|AA	2842	8688	4	[nsp4][A][21]	[3a][A][231]	[nsp4][V][20]	[3a][V][228]
2844|2848	TC|CF|AL|LI	2844	2848	4	[nsp4][L][23]	[nsp4][I][27]	[nsp4][A][22]	[nsp4][L][26]
2844|2859	TS|CG|AT|LD	2844	2859	4	[nsp4][L][23]	[nsp4][D][38]	[nsp4][A][22]	[nsp4][T][37]
2844|2985	TT|CA|AS|LM	2844	2985	4	[nsp4][L][23]	[nsp4][M][164]	[nsp4][A][22]	[nsp4][S][163]
2844|3748	TS|CI|AV|LL	2844	3748	4	[nsp4][L][23]	[nsp6][L][120]	[nsp4][A][22]	[nsp6][V][120]
2844|8472	TV|CF|AL|LR	2844	8472	4	[nsp4][L][23]	[3a][R][15]	[nsp4][A][22]	[3a][L][15]
2844|8641	TN|CD|AE|LK	2844	8641	4	[nsp4][L][23]	[3a][K][184]	[nsp4][A][22]	[3a][E][181]
2844|8688	TH|CT|AV|LA	2844	8688	4	[nsp4][L][23]	[3a][A][231]	[nsp4][A][22]	[3a][V][228]
2844|9416	TD|CS|AT|LA	2844	9416	4	[nsp4][L][23]	[nucleocapsid][A][381]	[nsp4][A][22]	[nucleocapsid][T][379]
2848|2985	CT|FA|LS|IM	2848	2985	4	[nsp4][I][27]	[nsp4][M][164]	[nsp4][L][26]	[nsp4][S][163]
2848|3748	CS|FI|LV|IL	2848	3748	4	[nsp4][I][27]	[nsp6][L][120]	[nsp4][L][26]	[nsp6][V][120]
2848|7190	FI|TE|LL|IP	2848	7190	4	[nsp4][I][27]	[Spike][P][34]	[nsp4][L][26]	[Spike][L][24]
2848|7308	CH|FG|TI|LS	2848	7308	4	[nsp4][I][27]	[Spike][T][152]	[nsp4][L][26]	[Spike][G][142]
2848|8473	CS|LK|VN|IQ	2848	8473	4	[nsp4][I][27]	[3a][Q][16]	[nsp4][L][26]	[3a][K][16]
2848|8639	CR|TE|LI|IK	2848	8639	4	[nsp4][I][27]	[3a][K][182]	[nsp4][L][26]	[3a][I][179]
2848|8641	CN|FD|LE|IK	2848	8641	4	[nsp4][I][27]	[3a][K][184]	[nsp4][L][26]	[3a][E][181]
2848|8688	CH|FT|LV|IA	2848	8688	4	[nsp4][I][27]	[3a][A][231]	[nsp4][L][26]	[3a][V][228]
2848|8702	CT|LE|VV|IP	2848	8702	4	[nsp4][I][27]	[3a][V][245]	[nsp4][L][26]	[3a][E][241]
2859|8472	SV|GF|TL|DR	2859	8472	4	[nsp4][D][38]	[3a][R][15]	[nsp4][T][37]	[3a][L][15]
2880|7425	MF|SY|AD|VT	2880	7425	4	[nsp4][V][59]	[Spike][T][269]	[nsp4][A][58]	[Spike][Y][248]
2985|3167	TL|QV|SI|MF	2985	3167	4	[nsp4][M][164]	[nsp4][F][346]	[nsp4][S][163]	[nsp4][I][345]
2985|3202	TL|QT|SV|MI	2985	3202	4	[nsp4][M][164]	[nsp4][I][381]	[nsp4][S][163]	[nsp4][A][380]
2985|7308	TH|AG|SS|MT	2985	7308	4	[nsp4][M][164]	[Spike][T][152]	[nsp4][S][163]	[Spike][G][142]
2985|7315	TG|AN|SZ|MT	2985	7315	4	[nsp4][M][164]	[Spike][T][159]	[nsp4][S][163]	[Spike][K][147]
2985|7333	QT|AN|SA|MF	2985	7333	4	[nsp4][M][164]	[Spike][F][177]	[nsp4][S][163]	[Spike][N][164]
2985|7436	TK|QN|ST|ML	2985	7436	4	[nsp4][M][164]	[Spike][L][280]	[nsp4][S][163]	[Spike][T][259]
2985|7673	TL|QK|AE|MS	2985	7673	4	[nsp4][M][164]	[Spike][S][517]	[nsp4][S][163]	[Spike][Q][493]
2985|8472	TV|AF|SL|MR	2985	8472	4	[nsp4][M][164]	[3a][R][15]	[nsp4][S][163]	[3a][L][15]
2985|8650	TL|QV|ST|MS	2985	8650	4	[nsp4][M][164]	[3a][S][193]	[nsp4][S][163]	[3a][T][190]
2985|8688	TH|AT|SV|MA	2985	8688	4	[nsp4][M][164]	[3a][A][231]	[nsp4][S][163]	[3a][V][228]
2985|9156	TQ|QA|SG|MS	2985	9156	4	[nsp4][M][164]	[nucleocapsid][S][121]	[nsp4][S][163]	[nucleocapsid][G][120]
2985|9416	TD|AS|ST|MA	2985	9416	4	[nsp4][M][164]	[nucleocapsid][A][381]	[nsp4][S][163]	[nucleocapsid][T][379]
3083|3167	LV|FL|VI|MF	3083	3167	4	[nsp4][M][262]	[nsp4][F][346]	[nsp4][V][261]	[nsp4][I][345]
3083|3202	LT|FL|VV|MI	3083	3202	4	[nsp4][M][262]	[nsp4][I][381]	[nsp4][V][261]	[nsp4][A][380]
3083|3748	LA|FS|VV|ML	3083	3748	4	[nsp4][M][262]	[nsp6][L][120]	[nsp4][V][261]	[nsp6][V][120]
3083|6723	LV|FN|VI|MT	3083	6723	4	[nsp4][M][262]	[nsp15][T][211]	[nsp4][V][261]	[nsp15][I][211]
3083|7436	LN|FK|VT|ML	3083	7436	4	[nsp4][M][262]	[Spike][L][280]	[nsp4][V][261]	[Spike][T][259]
3083|8476	LS|FN|VE|MK	3083	8476	4	[nsp4][M][262]	[3a][K][19]	[nsp4][V][261]	[3a][E][19]
3083|8481	LV|FA|VT|MS	3083	8481	4	[nsp4][M][262]	[3a][S][24]	[nsp4][V][261]	[3a][T][24]
3083|8641	LT|FN|VE|MK	3083	8641	4	[nsp4][M][262]	[3a][K][184]	[nsp4][V][261]	[3a][E][181]
3083|8642	LQ|FK|VH|ME	3083	8642	4	[nsp4][M][262]	[3a][E][185]	[nsp4][V][261]	[3a][H][182]
3083|8650	LV|FL|VT|MS	3083	8650	4	[nsp4][M][262]	[3a][S][193]	[nsp4][V][261]	[3a][T][190]
310|1162	SY|CF|NH|QQ	310	1162	4	[nsp2][Q][130]	[nsp3][Q][343]	[nsp2][N][130]	[nsp3][H][323]
310|1213	SZ|CS|NE|QD	310	1213	4	[nsp2][Q][130]	[nsp3][D][394]	[nsp2][N][130]	[nsp3][E][374]
310|1214	SZ|CK|NM|QS	310	1214	4	[nsp2][Q][130]	[nsp3][S][395]	[nsp2][N][130]	[nsp3][M][375]
310|1217	SZ|CD|NE|QP	310	1217	4	[nsp2][Q][130]	[nsp3][P][398]	[nsp2][N][130]	[nsp3][E][378]
310|1413	SV|CN|NI|QE	310	1413	4	[nsp2][Q][130]	[nsp3][E][594]	[nsp2][N][130]	[nsp3][I][541]
310|1414	SN|CQ|NI|QT	310	1414	4	[nsp2][Q][130]	[nsp3][T][595]	[nsp2][N][130]	[nsp3][I][542]
310|1491	CA|SE|NT|QK	310	1491	4	[nsp2][Q][130]	[nsp3][K][672]	[nsp2][N][130]	[nsp3][T][619]
310|1897	SN|CT|NS|QA	310	1897	4	[nsp2][Q][130]	[nsp3][A][1078]	[nsp2][N][130]	[nsp3][S][1023]
310|2264	SF|CL|NG|QA	310	2264	4	[nsp2][Q][130]	[nsp3][A][1445]	[nsp2][N][130]	[nsp3][G][1389]
310|2401	CI|SF|NA|QS	310	2401	4	[nsp2][Q][130]	[nsp3][S][1582]	[nsp2][N][130]	[nsp3][A][1526]
310|3083	SL|CF|NV|QM	310	3083	4	[nsp2][Q][130]	[nsp4][M][262]	[nsp2][N][130]	[nsp4][V][261]
310|3202	CL|ST|NV|QI	310	3202	4	[nsp2][Q][130]	[nsp4][I][381]	[nsp2][N][130]	[nsp4][A][380]
310|638	GD|CS|NE|QA	310	638	4	[nsp2][Q][130]	[nsp2][A][458]	[nsp2][N][130]	[nsp2][E][457]
310|655	SS|GR|CQ|QT	310	655	4	[nsp2][Q][130]	[nsp2][T][475]	[nsp2][N][130]	[nsp2][T][474]
310|681	SN|CA|NK|QD	310	681	4	[nsp2][Q][130]	[nsp2][D][501]	[nsp2][N][130]	[nsp2][K][500]
310|771	CA|SL|NT|QV	310	771	4	[nsp2][Q][130]	[nsp2][V][591]	[nsp2][N][130]	[nsp2][T][590]
310|774	SI|CD|NA|QF	310	774	4	[nsp2][Q][130]	[nsp2][F][594]	[nsp2][N][130]	[nsp2][A][593]
310|776	ST|CK|NE|QN	310	776	4	[nsp2][Q][130]	[nsp2][N][596]	[nsp2][N][130]	[nsp2][E][595]
310|7869	GN|CT|SZ|QS	310	7869	4	[nsp2][Q][130]	[Spike][S][713]	[nsp2][N][130]	[Spike][S][686]
310|8481	SV|CA|NT|QS	310	8481	4	[nsp2][Q][130]	[3a][S][24]	[nsp2][N][130]	[3a][T][24]
310|8650	CL|SV|NT|QS	310	8650	4	[nsp2][Q][130]	[3a][S][193]	[nsp2][N][130]	[3a][T][190]
310|8805	CK|SQ|NR|QE	310	8805	4	[nsp2][Q][130]	[envelope][E][69]	[nsp2][N][130]	[envelope][R][69]
310|9156	CQ|SA|NG|QS	310	9156	4	[nsp2][Q][130]	[nucleocapsid][S][121]	[nsp2][N][130]	[nucleocapsid][G][120]
314|1042	TQ|PL|QI|DE	314	1042	4	[nsp2][D][134]	[nsp3][E][223]	[nsp2][Q][134]	[nsp3][I][205]
314|1153	PV|QS|NA|DR	314	1153	4	[nsp2][D][134]	[nsp3][A][334]	[nsp2][Q][134]	[nsp3][S][315]
314|1188	SR|QD|NQ|DE	314	1188	4	[nsp2][D][134]	[nsp3][E][369]	[nsp2][Q][134]	[nsp3][D][349]
314|1202	PD|QN|NA|DS	314	1202	4	[nsp2][D][134]	[nsp3][S][383]	[nsp2][Q][134]	[nsp3][N][363]
314|1209	PA|QS|NM|DL	314	1209	4	[nsp2][D][134]	[nsp3][L][390]	[nsp2][Q][134]	[nsp3][S][370]
314|1218	SZ|PT|NR|DK	314	1218	4	[nsp2][D][134]	[nsp3][K][399]	[nsp2][Q][134]	[nsp3][K][379]
314|1232	PV|QI|NA|DS	314	1232	4	[nsp2][D][134]	[nsp3][S][413]	[nsp2][Q][134]	[nsp3][I][388]
314|1235	PT|QE|NQ|DK	314	1235	4	[nsp2][D][134]	[nsp3][K][416]	[nsp2][Q][134]	[nsp3][E][391]
314|1241	SZ|PP|NT|DL	314	1241	4	[nsp2][D][134]	[nsp3][L][422]	[nsp2][Q][134]	[nsp3][I][397]
314|1322	TL|PT|QA|DQ	314	1322	4	[nsp2][D][134]	[nsp3][Q][503]	[nsp2][Q][134]	[nsp3][A][450]
314|1378	ST|PH|QN|DE	314	1378	4	[nsp2][D][134]	[nsp3][E][559]	[nsp2][Q][134]	[nsp3][N][506]
314|1389	SS|PV|QN|DA	314	1389	4	[nsp2][D][134]	[nsp3][A][570]	[nsp2][Q][134]	[nsp3][N][517]
314|1903	SK|PV|QC|DR	314	1903	4	[nsp2][D][134]	[nsp3][R][1084]	[nsp2][Q][134]	[nsp3][C][1029]
314|2196	SC|PV|QA|DL	314	2196	4	[nsp2][D][134]	[nsp3][L][1377]	[nsp2][Q][134]	[nsp3][A][1321]
314|2336	SL|PT|QA|DM	314	2336	4	[nsp2][D][134]	[nsp3][M][1517]	[nsp2][Q][134]	[nsp3][A][1461]
314|2357	SF|PA|QT|DS	314	2357	4	[nsp2][D][134]	[nsp3][S][1538]	[nsp2][Q][134]	[nsp3][T][1482]
314|2985	SQ|PA|QS|DM	314	2985	4	[nsp2][D][134]	[nsp4][M][164]	[nsp2][Q][134]	[nsp4][S][163]
314|343	SL|QF|NH|DQ	314	343	4	[nsp2][D][134]	[nsp2][Q][163]	[nsp2][Q][134]	[nsp2][F][163]
314|369	SA|PF|QY|DP	314	369	4	[nsp2][D][134]	[nsp2][P][189]	[nsp2][Q][134]	[nsp2][Y][189]
314|3748	SA|PI|QV|DL	314	3748	4	[nsp2][D][134]	[nsp6][L][120]	[nsp2][Q][134]	[nsp6][V][120]
314|405	SL|QI|NR|DK	314	405	4	[nsp2][D][134]	[nsp2][K][225]	[nsp2][Q][134]	[nsp2][I][224]
314|456	PT|QQ|NS|DN	314	456	4	[nsp2][D][134]	[nsp2][N][276]	[nsp2][Q][134]	[nsp2][Q][275]
314|654	PT|QS|NI|DV	314	654	4	[nsp2][D][134]	[nsp2][I][474]	[nsp2][Q][134]	[nsp2][S][473]
314|681	SN|QK|ND|DG	314	681	4	[nsp2][D][134]	[nsp2][D][501]	[nsp2][Q][134]	[nsp2][K][500]
314|7238	SV|PY|NZ|DD	314	7238	4	[nsp2][D][134]	[Spike][D][82]	[nsp2][Q][134]	[Spike][G][72]
314|7303	PT|QY|ND|DK	314	7303	4	[nsp2][D][134]	[Spike][K][147]	[nsp2][Q][134]	[Spike][N][137]
314|7379	SN|QK|NG|DT	314	7379	4	[nsp2][D][134]	[Spike][T][223]	[nsp2][Q][134]	[Spike][K][206]
314|7436	SN|QT|NG|DL	314	7436	4	[nsp2][D][134]	[Spike][L][280]	[nsp2][Q][134]	[Spike][T][259]
314|7654	SN|PQ|NS|DZ	314	7654	4	[nsp2][D][134]	[Spike][W][498]	[nsp2][Q][134]	[Spike][Q][474]
314|769	SL|PE|QQ|DT	314	769	4	[nsp2][D][134]	[nsp2][T][589]	[nsp2][Q][134]	[nsp2][Q][588]
314|773	SD|PQ|QE|DS	314	773	4	[nsp2][D][134]	[nsp2][S][593]	[nsp2][Q][134]	[nsp2][E][592]
314|7823	SG|PA|NN|DV	314	7823	4	[nsp2][D][134]	[Spike][V][667]	[nsp2][Q][134]	[Spike][S][640]
314|8472	PF|QL|NA|DR	314	8472	4	[nsp2][D][134]	[3a][R][15]	[nsp2][Q][134]	[3a][L][15]
314|861	SS|PN|QT|DV	314	861	4	[nsp2][D][134]	[nsp3][V][42]	[nsp2][Q][134]	[nsp3][A][41]
314|8640	SK|PT|QS|DL	314	8640	4	[nsp2][D][134]	[3a][L][183]	[nsp2][Q][134]	[3a][S][180]
314|8641	ST|PD|QE|DK	314	8641	4	[nsp2][D][134]	[3a][K][184]	[nsp2][Q][134]	[3a][E][181]
314|940	PS|QC|NE|DD	314	940	4	[nsp2][D][134]	[nsp3][D][121]	[nsp2][Q][134]	[nsp3][C][118]
3167|3202	VT|LL|IV|FI	3167	3202	4	[nsp4][F][346]	[nsp4][I][381]	[nsp4][I][345]	[nsp4][A][380]
3167|7315	VS|LG|IZ|FT	3167	7315	4	[nsp4][F][346]	[Spike][T][159]	[nsp4][I][345]	[Spike][K][147]
3167|7436	VN|LK|IT|FL	3167	7436	4	[nsp4][F][346]	[Spike][L][280]	[nsp4][I][345]	[Spike][T][259]
3167|8476	VS|LN|IE|FK	3167	8476	4	[nsp4][F][346]	[3a][K][19]	[nsp4][I][345]	[3a][E][19]
3167|8481	VV|LA|IT|FS	3167	8481	4	[nsp4][F][346]	[3a][S][24]	[nsp4][I][345]	[3a][T][24]
3167|8641	LN|VT|IE|FK	3167	8641	4	[nsp4][F][346]	[3a][K][184]	[nsp4][I][345]	[3a][E][181]
3167|8650	VV|LL|IT|FS	3167	8650	4	[nsp4][F][346]	[3a][S][193]	[nsp4][I][345]	[3a][T][190]
3167|9156	LQ|VA|IG|FS	3167	9156	4	[nsp4][F][346]	[nucleocapsid][S][121]	[nsp4][I][345]	[nucleocapsid][G][120]
3202|3748	LS|TA|VV|IL	3202	3748	4	[nsp4][I][381]	[nsp6][L][120]	[nsp4][A][380]	[nsp6][V][120]
3202|6723	LN|TV|VI|IT	3202	6723	4	[nsp4][I][381]	[nsp15][T][211]	[nsp4][A][380]	[nsp15][I][211]
3202|7315	TS|LG|VZ|IT	3202	7315	4	[nsp4][I][381]	[Spike][T][159]	[nsp4][A][380]	[Spike][K][147]
3202|7436	LK|TN|VT|IL	3202	7436	4	[nsp4][I][381]	[Spike][L][280]	[nsp4][A][380]	[Spike][T][259]
3202|8476	TS|LN|VE|IK	3202	8476	4	[nsp4][I][381]	[3a][K][19]	[nsp4][A][380]	[3a][E][19]
3202|8481	TV|LA|VT|IS	3202	8481	4	[nsp4][I][381]	[3a][S][24]	[nsp4][A][380]	[3a][T][24]
3202|8641	LN|TT|VE|IK	3202	8641	4	[nsp4][I][381]	[3a][K][184]	[nsp4][A][380]	[3a][E][181]
3202|8642	TQ|LK|VH|IE	3202	8642	4	[nsp4][I][381]	[3a][E][185]	[nsp4][A][380]	[3a][H][182]
3202|8650	LL|TV|VT|IS	3202	8650	4	[nsp4][I][381]	[3a][S][193]	[nsp4][A][380]	[3a][T][190]
3202|8701	LS|TE|VP|ID	3202	8701	4	[nsp4][I][381]	[3a][D][244]	[nsp4][A][380]	[3a][P][240]
3202|8805	LK|TQ|VR|IE	3202	8805	4	[nsp4][I][381]	[envelope][E][69]	[nsp4][A][380]	[envelope][R][69]
3202|9156	LQ|TA|VG|IS	3202	9156	4	[nsp4][I][381]	[nucleocapsid][S][121]	[nsp4][A][380]	[nucleocapsid][G][120]
329|1305	SD|AQ|TE|VN	329	1305	4	[nsp2][V][149]	[nsp3][N][486]	[nsp2][T][149]	[nsp3][E][433]
329|1413	SV|AK|TI|VE	329	1413	4	[nsp2][V][149]	[nsp3][E][594]	[nsp2][T][149]	[nsp3][I][541]
329|1903	SK|AH|TC|VR	329	1903	4	[nsp2][V][149]	[nsp3][R][1084]	[nsp2][T][149]	[nsp3][C][1029]
329|3368	SP|AV|TS|VA	329	3368	4	[nsp2][V][149]	[3CL-Pro][A][46]	[nsp2][T][149]	[3CL-Pro][S][46]
329|343	SL|AY|TF|VQ	329	343	4	[nsp2][V][149]	[nsp2][Q][163]	[nsp2][T][149]	[nsp2][F][163]
329|587	SN|AC|TF|VY	329	587	4	[nsp2][V][149]	[nsp2][Y][407]	[nsp2][T][149]	[nsp2][F][406]
329|634	SQ|AT|TE|VA	329	634	4	[nsp2][V][149]	[nsp2][A][454]	[nsp2][T][149]	[nsp2][E][453]
329|637	SQ|AN|TK|VS	329	637	4	[nsp2][V][149]	[nsp2][S][457]	[nsp2][T][149]	[nsp2][K][456]
329|7330	SL|AI|TS|VQ	329	7330	4	[nsp2][V][149]	[Spike][Q][174]	[nsp2][T][149]	[Spike][S][161]
329|8481	SV|AF|TT|VS	329	8481	4	[nsp2][V][149]	[3a][S][24]	[nsp2][T][149]	[3a][T][24]
329|9099	SS|AG|TD|VE	329	9099	4	[nsp2][V][149]	[nucleocapsid][E][64]	[nsp2][T][149]	[nucleocapsid][D][63]
3368|7330	PL|VI|SS|AQ	3368	7330	4	[3CL-Pro][A][46]	[Spike][Q][174]	[3CL-Pro][S][46]	[Spike][S][161]
3368|7345	PE|VP|SM|AQ	3368	7345	4	[3CL-Pro][A][46]	[Spike][Q][189]	[3CL-Pro][S][46]	[Spike][L][176]
3368|7438	PD|VZ|SF|AE	3368	7438	4	[3CL-Pro][A][46]	[Spike][E][282]	[3CL-Pro][S][46]	[Spike][G][261]
343|1105	YQ|FV|QN|HK	343	1105	4	[nsp2][Q][163]	[nsp3][K][286]	[nsp2][F][163]	[nsp3][V][267]
343|1113	YR|FT|HL|QQ	343	1113	4	[nsp2][Q][163]	[nsp3][Q][294]	[nsp2][F][163]	[nsp3][T][275]
343|1188	LR|FD|HQ|QE	343	1188	4	[nsp2][Q][163]	[nsp3][E][369]	[nsp2][F][163]	[nsp3][D][349]
343|1238	YN|FK|HP|QE	343	1238	4	[nsp2][Q][163]	[nsp3][E][419]	[nsp2][F][163]	[nsp3][K][394]
343|1257	YK|FZ|HE|QV	343	1257	4	[nsp2][Q][163]	[nsp3][E][438]	[nsp2][F][163]	[nsp3][-][401]
343|1305	LD|YQ|FE|QN	343	1305	4	[nsp2][Q][163]	[nsp3][N][486]	[nsp2][F][163]	[nsp3][E][433]
343|1319	LE|FP|HH|QQ	343	1319	4	[nsp2][Q][163]	[nsp3][Q][500]	[nsp2][F][163]	[nsp3][P][447]
343|1413	LV|YK|FI|QE	343	1413	4	[nsp2][Q][163]	[nsp3][E][594]	[nsp2][F][163]	[nsp3][I][541]
343|2102	YP|FK|HQ|QT	343	2102	4	[nsp2][Q][163]	[nsp3][Q][1283]	[nsp2][F][163]	[nsp3][K][1227]
343|2138	LA|FN|HD|QE	343	2138	4	[nsp2][Q][163]	[nsp3][D][1319]	[nsp2][F][163]	[nsp3][N][1263]
343|351	YS|FK|HT|QC	343	351	4	[nsp2][Q][163]	[nsp2][C][171]	[nsp2][F][163]	[nsp2][K][171]
343|405	LL|FI|HR|QK	343	405	4	[nsp2][Q][163]	[nsp2][K][225]	[nsp2][F][163]	[nsp2][I][224]
343|587	LN|YC|FF|QY	343	587	4	[nsp2][Q][163]	[nsp2][Y][407]	[nsp2][F][163]	[nsp2][F][406]
343|611	LE|YV|QM|HS	343	611	4	[nsp2][Q][163]	[nsp2][S][431]	[nsp2][F][163]	[nsp2][S][430]
343|617	YV|FI|HL|QM	343	617	4	[nsp2][Q][163]	[nsp2][L][437]	[nsp2][F][163]	[nsp2][I][436]
343|680	YV|FF|HI|QL	343	680	4	[nsp2][Q][163]	[nsp2][I][500]	[nsp2][F][163]	[nsp2][F][499]
343|7379	LN|FK|HG|QT	343	7379	4	[nsp2][Q][163]	[Spike][T][223]	[nsp2][F][163]	[Spike][K][206]
343|7436	LN|FT|HG|QL	343	7436	4	[nsp2][Q][163]	[Spike][L][280]	[nsp2][F][163]	[Spike][T][259]
343|7823	LG|YP|HN|QV	343	7823	4	[nsp2][Q][163]	[Spike][V][667]	[nsp2][F][163]	[Spike][S][640]
343|8481	LV|YF|FT|QS	343	8481	4	[nsp2][Q][163]	[3a][S][24]	[nsp2][F][163]	[3a][T][24]
343|8702	LS|FE|HP|QV	343	8702	4	[nsp2][Q][163]	[3a][V][245]	[nsp2][F][163]	[3a][E][241]
343|9099	LS|YG|FD|QE	343	9099	4	[nsp2][Q][163]	[nucleocapsid][E][64]	[nsp2][F][163]	[nucleocapsid][D][63]
351|1184	DE|KR|TQ|CK	351	1184	4	[nsp2][C][171]	[nsp3][K][365]	[nsp2][K][171]	[nsp3][R][345]
351|1214	DK|IN|KM|CS	351	1214	4	[nsp2][C][171]	[nsp3][S][395]	[nsp2][K][171]	[nsp3][M][375]
351|1232	DD|SF|TA|CS	351	1232	4	[nsp2][C][171]	[nsp3][S][413]	[nsp2][K][171]	[nsp3][I][388]
351|1238	DV|SN|KK|CE	351	1238	4	[nsp2][C][171]	[nsp3][E][419]	[nsp2][K][171]	[nsp3][K][394]
351|1305	DK|SQ|KE|CN	351	1305	4	[nsp2][C][171]	[nsp3][N][486]	[nsp2][K][171]	[nsp3][E][433]
351|1413	DN|SK|KI|CE	351	1413	4	[nsp2][C][171]	[nsp3][E][594]	[nsp2][K][171]	[nsp3][I][541]
351|2102	DN|SP|KK|CT	351	2102	4	[nsp2][C][171]	[nsp3][Q][1283]	[nsp2][K][171]	[nsp3][K][1227]
351|2316	DL|SI|KM|CV	351	2316	4	[nsp2][C][171]	[nsp3][A][1497]	[nsp2][K][171]	[nsp3][M][1441]
351|2848	DC|ST|KL|CV	351	2848	4	[nsp2][C][171]	[nsp4][I][27]	[nsp2][K][171]	[nsp4][L][26]
351|7196	DY|IT|KN|CS	351	7196	4	[nsp2][C][171]	[Spike][S][40]	[nsp2][K][171]	[Spike][N][30]
351|7499	IV|KQ|TA|CS	351	7499	4	[nsp2][C][171]	[Spike][S][343]	[nsp2][K][171]	[Spike][Q][321]
351|8481	DA|SF|KT|CS	351	8481	4	[nsp2][C][171]	[3a][S][24]	[nsp2][K][171]	[3a][T][24]
351|8631	IE|ST|TA|CS	351	8631	4	[nsp2][C][171]	[3a][S][174]	[nsp2][K][171]	[3a][S][171]
351|8639	DR|SE|KI|CK	351	8639	4	[nsp2][C][171]	[3a][K][182]	[nsp2][K][171]	[3a][I][179]
351|950	DS|KQ|TA|CE	351	950	4	[nsp2][C][171]	[nsp3][E][131]	[nsp2][K][171]	[nsp3][Q][128]
351|970	DQ|IA|KS|CT	351	970	4	[nsp2][C][171]	[nsp3][T][151]	[nsp2][K][171]	[nsp3][S][148]
3646|8642	AK|VD|IH|FE	3646	8642	4	[nsp6][F][18]	[3a][E][185]	[nsp6][I][18]	[3a][H][182]
369|1005	ST|FE|YQ|PZ	369	1005	4	[nsp2][P][189]	[nsp3][W][186]	[nsp2][Y][189]	[nsp3][Q][172]
369|1007	SV|FE|YD|PZ	369	1007	4	[nsp2][P][189]	[nsp3][W][188]	[nsp2][Y][189]	[nsp3][D][174]
369|1009	SP|FT|YS|PZ	369	1009	4	[nsp2][P][189]	[nsp3][W][190]	[nsp2][Y][189]	[nsp3][S][176]
369|1010	SV|FP|YE|PZ	369	1010	4	[nsp2][P][189]	[nsp3][W][191]	[nsp2][Y][189]	[nsp3][E][177]
369|1011	SS|FT|YD|PZ	369	1011	4	[nsp2][P][189]	[nsp3][W][192]	[nsp2][Y][189]	[nsp3][D][178]
369|1021	SD|FT|YV|PZ	369	1021	4	[nsp2][P][189]	[nsp3][W][202]	[nsp2][Y][189]	[nsp3][V][188]
369|1033	SA|AZ|FT|PP	369	1033	4	[nsp2][P][189]	[nsp3][P][214]	[nsp2][Y][189]	[nsp3][P][200]
369|1042	SQ|FL|YI|PE	369	1042	4	[nsp2][P][189]	[nsp3][E][223]	[nsp2][Y][189]	[nsp3][I][205]
369|1153	SQ|FV|YS|PA	369	1153	4	[nsp2][P][189]	[nsp3][A][334]	[nsp2][Y][189]	[nsp3][S][315]
369|1162	SF|AY|YH|PQ	369	1162	4	[nsp2][P][189]	[nsp3][Q][343]	[nsp2][Y][189]	[nsp3][H][323]
369|1213	SS|AZ|YE|PD	369	1213	4	[nsp2][P][189]	[nsp3][D][394]	[nsp2][Y][189]	[nsp3][E][374]
369|1214	SK|AZ|YM|PS	369	1214	4	[nsp2][P][189]	[nsp3][S][395]	[nsp2][Y][189]	[nsp3][M][375]
369|1217	SD|AZ|YE|PP	369	1217	4	[nsp2][P][189]	[nsp3][P][398]	[nsp2][Y][189]	[nsp3][E][378]
369|1224	ST|FD|YQ|PZ	369	1224	4	[nsp2][P][189]	[nsp3][W][405]	[nsp2][Y][189]	[nsp3][Q][383]
369|1226	SQ|FF|YI|PZ	369	1226	4	[nsp2][P][189]	[nsp3][W][407]	[nsp2][Y][189]	[nsp3][I][385]
369|1240	SQ|FT|YF|PK	369	1240	4	[nsp2][P][189]	[nsp3][K][421]	[nsp2][Y][189]	[nsp3][F][396]
369|1245	AZ|SQ|FA|PK	369	1245	4	[nsp2][P][189]	[nsp3][K][426]	[nsp2][Y][189]	[nsp3][K][401]
369|1269	SZ|FP|YQ|PK	369	1269	4	[nsp2][P][189]	[nsp3][K][450]	[nsp2][Y][189]	[nsp3][Q][406]
369|1271	SZ|FK|YQ|PV	369	1271	4	[nsp2][P][189]	[nsp3][V][452]	[nsp2][Y][189]	[nsp3][K][408]
369|1272	SZ|FE|YQ|PD	369	1272	4	[nsp2][P][189]	[nsp3][D][453]	[nsp2][Y][189]	[nsp3][Q][409]
369|1322	SL|FT|YA|PQ	369	1322	4	[nsp2][P][189]	[nsp3][Q][503]	[nsp2][Y][189]	[nsp3][A][450]
369|1328	SM|FV|YI|PE	369	1328	4	[nsp2][P][189]	[nsp3][E][509]	[nsp2][Y][189]	[nsp3][I][456]
369|1349	SF|FN|YV|PD	369	1349	4	[nsp2][P][189]	[nsp3][D][530]	[nsp2][Y][189]	[nsp3][V][477]
369|1389	AS|FV|YN|PA	369	1389	4	[nsp2][P][189]	[nsp3][A][570]	[nsp2][Y][189]	[nsp3][N][517]
369|1413	SN|AV|YI|PE	369	1413	4	[nsp2][P][189]	[nsp3][E][594]	[nsp2][Y][189]	[nsp3][I][541]
369|1414	SQ|AN|YI|PT	369	1414	4	[nsp2][P][189]	[nsp3][T][595]	[nsp2][Y][189]	[nsp3][I][542]
369|1490	AS|FA|YN|PT	369	1490	4	[nsp2][P][189]	[nsp3][T][671]	[nsp2][Y][189]	[nsp3][N][618]
369|1491	SA|AE|YT|PK	369	1491	4	[nsp2][P][189]	[nsp3][K][672]	[nsp2][Y][189]	[nsp3][T][619]
369|1607	SG|FN|YT|PP	369	1607	4	[nsp2][P][189]	[nsp3][P][788]	[nsp2][Y][189]	[nsp3][T][734]
369|1610	SD|FS|YN|PK	369	1610	4	[nsp2][P][189]	[nsp3][K][791]	[nsp2][Y][189]	[nsp3][N][737]
369|1897	ST|AN|YS|PA	369	1897	4	[nsp2][P][189]	[nsp3][A][1078]	[nsp2][Y][189]	[nsp3][S][1023]
369|2101	SV|FT|YL|PQ	369	2101	4	[nsp2][P][189]	[nsp3][Q][1282]	[nsp2][Y][189]	[nsp3][L][1226]
369|2138	AA|FQ|YN|PD	369	2138	4	[nsp2][P][189]	[nsp3][D][1319]	[nsp2][Y][189]	[nsp3][N][1263]
369|2172	SE|FV|YR|PL	369	2172	4	[nsp2][P][189]	[nsp3][L][1353]	[nsp2][Y][189]	[nsp3][R][1297]
369|2197	SM|FT|YN|PA	369	2197	4	[nsp2][P][189]	[nsp3][A][1378]	[nsp2][Y][189]	[nsp3][N][1322]
369|2213	SV|FG|YI|PC	369	2213	4	[nsp2][P][189]	[nsp3][C][1394]	[nsp2][Y][189]	[nsp3][I][1338]
369|2264	SL|AF|YG|PA	369	2264	4	[nsp2][P][189]	[nsp3][A][1445]	[nsp2][Y][189]	[nsp3][G][1389]
369|2336	AL|FT|YA|PM	369	2336	4	[nsp2][P][189]	[nsp3][M][1517]	[nsp2][Y][189]	[nsp3][A][1461]
369|2337	SS|FA|YT|PD	369	2337	4	[nsp2][P][189]	[nsp3][D][1518]	[nsp2][Y][189]	[nsp3][T][1462]
369|2401	SI|AF|YA|PS	369	2401	4	[nsp2][P][189]	[nsp3][S][1582]	[nsp2][Y][189]	[nsp3][A][1526]
369|2842	SL|FI|YV|PA	369	2842	4	[nsp2][P][189]	[nsp4][A][21]	[nsp2][Y][189]	[nsp4][V][20]
369|2844	ST|FC|YA|PL	369	2844	4	[nsp2][P][189]	[nsp4][L][23]	[nsp2][Y][189]	[nsp4][A][22]
369|2848	SC|FF|YL|PI	369	2848	4	[nsp2][P][189]	[nsp4][I][27]	[nsp2][Y][189]	[nsp4][L][26]
369|3083	SF|AL|YV|PM	369	3083	4	[nsp2][P][189]	[nsp4][M][262]	[nsp2][Y][189]	[nsp4][V][261]
369|3167	SL|AV|YI|PF	369	3167	4	[nsp2][P][189]	[nsp4][F][346]	[nsp2][Y][189]	[nsp4][I][345]
369|3202	SL|AT|YV|PI	369	3202	4	[nsp2][P][189]	[nsp4][I][381]	[nsp2][Y][189]	[nsp4][A][380]
369|456	SH|FT|YQ|PN	369	456	4	[nsp2][P][189]	[nsp2][N][276]	[nsp2][Y][189]	[nsp2][Q][275]
369|517	SY|FF|YA|PP	369	517	4	[nsp2][P][189]	[nsp2][P][337]	[nsp2][Y][189]	[nsp2][A][336]
369|586	SS|FL|YM|PV	369	586	4	[nsp2][P][189]	[nsp2][V][406]	[nsp2][Y][189]	[nsp2][M][405]
369|634	SD|AQ|YE|PA	369	634	4	[nsp2][P][189]	[nsp2][A][454]	[nsp2][Y][189]	[nsp2][E][453]
369|681	SA|AN|YK|PD	369	681	4	[nsp2][P][189]	[nsp2][D][501]	[nsp2][Y][189]	[nsp2][K][500]
369|728	SA|FS|YT|PL	369	728	4	[nsp2][P][189]	[nsp2][L][548]	[nsp2][Y][189]	[nsp2][T][547]
369|7308	SH|FG|YS|PT	369	7308	4	[nsp2][P][189]	[Spike][T][152]	[nsp2][Y][189]	[Spike][G][142]
369|7345	AE|FL|YM|PQ	369	7345	4	[nsp2][P][189]	[Spike][Q][189]	[nsp2][Y][189]	[Spike][L][176]
369|7436	SK|AN|YT|PL	369	7436	4	[nsp2][P][189]	[Spike][L][280]	[nsp2][Y][189]	[Spike][T][259]
369|7438	AD|FG|YF|PE	369	7438	4	[nsp2][P][189]	[Spike][E][282]	[nsp2][Y][189]	[Spike][G][261]
369|769	AL|FE|YQ|PT	369	769	4	[nsp2][P][189]	[nsp2][T][589]	[nsp2][Y][189]	[nsp2][Q][588]
369|771	SA|AL|YT|PV	369	771	4	[nsp2][P][189]	[nsp2][V][591]	[nsp2][Y][189]	[nsp2][T][590]
369|774	SD|AI|YA|PF	369	774	4	[nsp2][P][189]	[nsp2][F][594]	[nsp2][Y][189]	[nsp2][A][593]
369|776	SK|AT|YE|PN	369	776	4	[nsp2][P][189]	[nsp2][N][596]	[nsp2][Y][189]	[nsp2][E][595]
369|777	SN|FV|YA|PG	369	777	4	[nsp2][P][189]	[nsp2][G][597]	[nsp2][Y][189]	[nsp2][A][596]
369|7874	SP|AE|FR|PK	369	7874	4	[nsp2][P][189]	[Spike][K][718]	[nsp2][Y][189]	[Spike][Q][690]
369|8472	SV|FF|YL|PR	369	8472	4	[nsp2][P][189]	[3a][R][15]	[nsp2][Y][189]	[3a][L][15]
369|8476	SN|AS|YE|PK	369	8476	4	[nsp2][P][189]	[3a][K][19]	[nsp2][Y][189]	[3a][E][19]
369|8481	SA|AV|YT|PS	369	8481	4	[nsp2][P][189]	[3a][S][24]	[nsp2][Y][189]	[3a][T][24]
369|861	SD|AS|YT|PV	369	861	4	[nsp2][P][189]	[nsp3][V][42]	[nsp2][Y][189]	[nsp3][A][41]
369|8640	AK|FT|YS|PL	369	8640	4	[nsp2][P][189]	[3a][L][183]	[nsp2][Y][189]	[3a][S][180]
369|8650	SL|AV|YT|PS	369	8650	4	[nsp2][P][189]	[3a][S][193]	[nsp2][Y][189]	[3a][T][190]
369|8688	SH|FT|YV|PA	369	8688	4	[nsp2][P][189]	[3a][A][231]	[nsp2][Y][189]	[3a][V][228]
369|871	SK|FD|YN|PT	369	871	4	[nsp2][P][189]	[nsp3][T][52]	[nsp2][Y][189]	[nsp3][N][51]
369|8805	SK|AQ|YR|PE	369	8805	4	[nsp2][P][189]	[envelope][E][69]	[nsp2][Y][189]	[envelope][R][69]
369|9156	SQ|AA|YG|PS	369	9156	4	[nsp2][P][189]	[nucleocapsid][S][121]	[nsp2][Y][189]	[nucleocapsid][G][120]
369|9416	SD|FS|YT|PA	369	9416	4	[nsp2][P][189]	[nucleocapsid][A][381]	[nsp2][Y][189]	[nucleocapsid][T][379]
369|998	SL|FE|YD|PA	369	998	4	[nsp2][P][189]	[nsp3][A][179]	[nsp2][Y][189]	[nsp3][D][165]
369|999	SE|FA|YS|PT	369	999	4	[nsp2][P][189]	[nsp3][T][180]	[nsp2][Y][189]	[nsp3][S][166]
3748|7308	SH|IG|VS|LT	3748	7308	4	[nsp6][L][120]	[Spike][T][152]	[nsp6][V][120]	[Spike][G][142]
3748|7345	AE|IL|VM|LQ	3748	7345	4	[nsp6][L][120]	[Spike][Q][189]	[nsp6][V][120]	[Spike][L][176]
3748|7436	SK|AN|VT|LL	3748	7436	4	[nsp6][L][120]	[Spike][L][280]	[nsp6][V][120]	[Spike][T][259]
3748|7438	AD|IG|VF|LE	3748	7438	4	[nsp6][L][120]	[Spike][E][282]	[nsp6][V][120]	[Spike][G][261]
3748|7673	SL|AK|IE|LS	3748	7673	4	[nsp6][L][120]	[Spike][S][517]	[nsp6][V][120]	[Spike][Q][493]
3748|7874	SP|AE|IR|LK	3748	7874	4	[nsp6][L][120]	[Spike][K][718]	[nsp6][V][120]	[Spike][Q][690]
3748|8472	SV|IF|VL|LR	3748	8472	4	[nsp6][L][120]	[3a][R][15]	[nsp6][V][120]	[3a][L][15]
3748|8476	SN|AS|VE|LK	3748	8476	4	[nsp6][L][120]	[3a][K][19]	[nsp6][V][120]	[3a][E][19]
3748|8481	SA|AV|VT|LS	3748	8481	4	[nsp6][L][120]	[3a][S][24]	[nsp6][V][120]	[3a][T][24]
3748|8640	AK|IT|VS|LL	3748	8640	4	[nsp6][L][120]	[3a][L][183]	[nsp6][V][120]	[3a][S][180]
3748|8650	SL|AV|VT|LS	3748	8650	4	[nsp6][L][120]	[3a][S][193]	[nsp6][V][120]	[3a][T][190]
3748|8688	SH|IT|VV|LA	3748	8688	4	[nsp6][L][120]	[3a][A][231]	[nsp6][V][120]	[3a][V][228]
3748|9156	SQ|AA|VG|LS	3748	9156	4	[nsp6][L][120]	[nucleocapsid][S][121]	[nsp6][V][120]	[nucleocapsid][G][120]
3748|9416	SD|IS|VT|LA	3748	9416	4	[nsp6][L][120]	[nucleocapsid][A][381]	[nsp6][V][120]	[nucleocapsid][T][379]
405|1188	LR|ID|RQ|KE	405	1188	4	[nsp2][K][225]	[nsp3][E][369]	[nsp2][I][224]	[nsp3][D][349]
405|2138	LA|IN|RD|KE	405	2138	4	[nsp2][K][225]	[nsp3][D][1319]	[nsp2][I][224]	[nsp3][N][1263]
405|7436	LN|IT|RG|KL	405	7436	4	[nsp2][K][225]	[Spike][L][280]	[nsp2][I][224]	[Spike][T][259]
405|7438	LD|IF|RS|KE	405	7438	4	[nsp2][K][225]	[Spike][E][282]	[nsp2][I][224]	[Spike][G][261]
434|1105	NL|CV|AN|SK	434	1105	4	[nsp2][S][254]	[nsp3][K][286]	[nsp2][C][253]	[nsp3][V][267]
434|1113	ND|CT|SL|AQ	434	1113	4	[nsp2][S][254]	[nsp3][Q][294]	[nsp2][C][253]	[nsp3][T][275]
434|1184	NE|CR|SQ|AK	434	1184	4	[nsp2][S][254]	[nsp3][K][365]	[nsp2][C][253]	[nsp3][R][345]
434|1594	NN|CS|AG|SE	434	1594	4	[nsp2][S][254]	[nsp3][E][775]	[nsp2][C][253]	[nsp3][S][721]
434|2102	NN|CK|AT|SQ	434	2102	4	[nsp2][S][254]	[nsp3][Q][1283]	[nsp2][C][253]	[nsp3][K][1227]
434|2214	NL|CV|SA|AI	434	2214	4	[nsp2][S][254]	[nsp3][I][1395]	[nsp2][C][253]	[nsp3][V][1339]
434|2316	NL|CM|AV|SA	434	2316	4	[nsp2][S][254]	[nsp3][A][1497]	[nsp2][C][253]	[nsp3][M][1441]
434|2848	NC|CL|AV|SI	434	2848	4	[nsp2][S][254]	[nsp4][I][27]	[nsp2][C][253]	[nsp4][L][26]
434|7304	NV|CD|SN|AE	434	7304	4	[nsp2][S][254]	[Spike][E][148]	[nsp2][C][253]	[Spike][D][138]
434|771	NA|CT|AI|SV	434	771	4	[nsp2][S][254]	[nsp2][V][591]	[nsp2][C][253]	[nsp2][T][590]
434|776	NK|CE|AS|SN	434	776	4	[nsp2][S][254]	[nsp2][N][596]	[nsp2][C][253]	[nsp2][E][595]
434|8473	NS|CK|AN|SQ	434	8473	4	[nsp2][S][254]	[3a][Q][16]	[nsp2][C][253]	[3a][K][16]
434|8526	NT|CK|SN|AH	434	8526	4	[nsp2][S][254]	[3a][H][69]	[nsp2][C][253]	[3a][K][66]
434|8702	NT|CE|SP|AV	434	8702	4	[nsp2][S][254]	[3a][V][245]	[nsp2][C][253]	[3a][E][241]
434|8703	NA|CE|SP|AD	434	8703	4	[nsp2][S][254]	[3a][D][246]	[nsp2][C][253]	[3a][E][242]
446|1226	AQ|GI|SF|TZ	446	1226	4	[nsp2][T][266]	[nsp3][W][407]	[nsp2][G][265]	[nsp3][I][385]
446|2842	AL|SI|VS|TA	446	2842	4	[nsp2][T][266]	[nsp4][A][21]	[nsp2][G][265]	[nsp4][V][20]
446|634	AD|SE|VT|TA	446	634	4	[nsp2][T][266]	[nsp2][A][454]	[nsp2][G][265]	[nsp2][E][453]
446|7177	AQ|VY|SV|TA	446	7177	4	[nsp2][T][266]	[Spike][A][21]	[nsp2][G][265]	[Spike][V][11]
446|7350	AI|VD|SG|TP	446	7350	4	[nsp2][T][266]	[Spike][P][194]	[nsp2][G][265]	[Spike][G][181]
446|7813	AG|GT|VS|TA	446	7813	4	[nsp2][T][266]	[Spike][A][657]	[nsp2][G][265]	[Spike][T][632]
446|861	AD|GT|SN|TV	446	861	4	[nsp2][T][266]	[nsp3][V][42]	[nsp2][G][265]	[nsp3][A][41]
456|1010	HV|TP|QE|NZ	456	1010	4	[nsp2][N][276]	[nsp3][W][191]	[nsp2][Q][275]	[nsp3][E][177]
456|1153	TV|QS|SA|NR	456	1153	4	[nsp2][N][276]	[nsp3][A][334]	[nsp2][Q][275]	[nsp3][S][315]
456|1202	TD|QN|SA|NS	456	1202	4	[nsp2][N][276]	[nsp3][S][383]	[nsp2][Q][275]	[nsp3][N][363]
456|1209	TA|QS|SM|NL	456	1209	4	[nsp2][N][276]	[nsp3][L][390]	[nsp2][Q][275]	[nsp3][S][370]
456|1232	TV|QI|SA|NS	456	1232	4	[nsp2][N][276]	[nsp3][S][413]	[nsp2][Q][275]	[nsp3][I][388]
456|1235	TT|QE|SQ|NK	456	1235	4	[nsp2][N][276]	[nsp3][K][416]	[nsp2][Q][275]	[nsp3][E][391]
456|2138	TQ|QN|NE|SD	456	2138	4	[nsp2][N][276]	[nsp3][D][1319]	[nsp2][Q][275]	[nsp3][N][1263]
456|2213	HV|TG|QI|NC	456	2213	4	[nsp2][N][276]	[nsp3][C][1394]	[nsp2][Q][275]	[nsp3][I][1338]
456|2316	HL|QM|NV|SA	456	2316	4	[nsp2][N][276]	[nsp3][A][1497]	[nsp2][Q][275]	[nsp3][M][1441]
456|654	TT|QS|SI|NV	456	654	4	[nsp2][N][276]	[nsp2][I][474]	[nsp2][Q][275]	[nsp2][S][473]
456|7438	TG|QF|SS|NE	456	7438	4	[nsp2][N][276]	[Spike][E][282]	[nsp2][Q][275]	[Spike][G][261]
456|8472	TF|QL|SA|NR	456	8472	4	[nsp2][N][276]	[3a][R][15]	[nsp2][Q][275]	[3a][L][15]
456|940	TS|QC|SE|ND	456	940	4	[nsp2][N][276]	[nsp3][D][121]	[nsp2][Q][275]	[nsp3][C][118]
469|1214	CZ|HN|KM|QS	469	1214	4	[nsp2][Q][289]	[nsp3][S][395]	[nsp2][K][288]	[nsp3][M][375]
469|1414	CN|HA|KI|QT	469	1414	4	[nsp2][Q][289]	[nsp3][T][595]	[nsp2][K][288]	[nsp3][I][542]
469|561	CQ|RL|KR|QP	469	561	4	[nsp2][Q][289]	[nsp2][P][381]	[nsp2][K][288]	[nsp2][R][380]
517|1005	YT|FE|AQ|PZ	517	1005	4	[nsp2][P][337]	[nsp3][W][186]	[nsp2][A][336]	[nsp3][Q][172]
517|1224	YT|FD|AQ|PZ	517	1224	4	[nsp2][P][337]	[nsp3][W][405]	[nsp2][A][336]	[nsp3][Q][383]
517|1269	YZ|FP|AQ|PK	517	1269	4	[nsp2][P][337]	[nsp3][K][450]	[nsp2][A][336]	[nsp3][Q][406]
517|1272	YZ|FE|AQ|PD	517	1272	4	[nsp2][P][337]	[nsp3][D][453]	[nsp2][A][336]	[nsp3][Q][409]
517|1322	YL|FT|AA|PQ	517	1322	4	[nsp2][P][337]	[nsp3][Q][503]	[nsp2][A][336]	[nsp3][A][450]
517|1328	YM|FV|AI|PE	517	1328	4	[nsp2][P][337]	[nsp3][E][509]	[nsp2][A][336]	[nsp3][I][456]
517|1349	YF|FN|AV|PD	517	1349	4	[nsp2][P][337]	[nsp3][D][530]	[nsp2][A][336]	[nsp3][V][477]
517|1378	YQ|FH|AN|PE	517	1378	4	[nsp2][P][337]	[nsp3][E][559]	[nsp2][A][336]	[nsp3][N][506]
517|1607	YG|FN|AT|PP	517	1607	4	[nsp2][P][337]	[nsp3][P][788]	[nsp2][A][336]	[nsp3][T][734]
517|1610	YD|FS|AN|PK	517	1610	4	[nsp2][P][337]	[nsp3][K][791]	[nsp2][A][336]	[nsp3][N][737]
517|1903	YS|FV|AC|PR	517	1903	4	[nsp2][P][337]	[nsp3][R][1084]	[nsp2][A][336]	[nsp3][C][1029]
517|2101	YV|FT|AL|PQ	517	2101	4	[nsp2][P][337]	[nsp3][Q][1282]	[nsp2][A][336]	[nsp3][L][1226]
517|2172	YE|FV|AR|PL	517	2172	4	[nsp2][P][337]	[nsp3][L][1353]	[nsp2][A][336]	[nsp3][R][1297]
517|2196	YI|FV|AA|PL	517	2196	4	[nsp2][P][337]	[nsp3][L][1377]	[nsp2][A][336]	[nsp3][A][1321]
517|2197	YM|FT|AN|PA	517	2197	4	[nsp2][P][337]	[nsp3][A][1378]	[nsp2][A][336]	[nsp3][N][1322]
517|2213	YV|FG|AI|PC	517	2213	4	[nsp2][P][337]	[nsp3][C][1394]	[nsp2][A][336]	[nsp3][I][1338]
517|2337	YS|FA|AT|PD	517	2337	4	[nsp2][P][337]	[nsp3][D][1518]	[nsp2][A][336]	[nsp3][T][1462]
517|2357	YL|FA|AT|PS	517	2357	4	[nsp2][P][337]	[nsp3][S][1538]	[nsp2][A][336]	[nsp3][T][1482]
517|2842	YL|FI|AV|PA	517	2842	4	[nsp2][P][337]	[nsp4][A][21]	[nsp2][A][336]	[nsp4][V][20]
517|2844	YT|FC|AA|PL	517	2844	4	[nsp2][P][337]	[nsp4][L][23]	[nsp2][A][336]	[nsp4][A][22]
517|2848	YC|FF|AL|PI	517	2848	4	[nsp2][P][337]	[nsp4][I][27]	[nsp2][A][336]	[nsp4][L][26]
517|2985	YT|FA|AS|PM	517	2985	4	[nsp2][P][337]	[nsp4][M][164]	[nsp2][A][336]	[nsp4][S][163]
517|3748	YS|FI|AV|PL	517	3748	4	[nsp2][P][337]	[nsp6][L][120]	[nsp2][A][336]	[nsp6][V][120]
517|586	YS|FL|AM|PV	517	586	4	[nsp2][P][337]	[nsp2][V][406]	[nsp2][A][336]	[nsp2][M][405]
517|728	YA|FS|AT|PL	517	728	4	[nsp2][P][337]	[nsp2][L][548]	[nsp2][A][336]	[nsp2][T][547]
517|773	YA|FQ|AE|PS	517	773	4	[nsp2][P][337]	[nsp2][S][593]	[nsp2][A][336]	[nsp2][E][592]
517|777	YN|FV|AA|PG	517	777	4	[nsp2][P][337]	[nsp2][G][597]	[nsp2][A][336]	[nsp2][A][596]
517|8472	YV|FF|AL|PR	517	8472	4	[nsp2][P][337]	[3a][R][15]	[nsp2][A][336]	[3a][L][15]
517|8641	YN|FD|AE|PK	517	8641	4	[nsp2][P][337]	[3a][K][184]	[nsp2][A][336]	[3a][E][181]
517|8688	YH|FT|AV|PA	517	8688	4	[nsp2][P][337]	[3a][A][231]	[nsp2][A][336]	[3a][V][228]
517|871	YK|FD|AN|PT	517	871	4	[nsp2][P][337]	[nsp3][T][52]	[nsp2][A][336]	[nsp3][N][51]
517|999	YE|FA|AS|PT	517	999	4	[nsp2][P][337]	[nsp3][T][180]	[nsp2][A][336]	[nsp3][S][166]
527|1607	SG|EL|PN|QP	527	1607	4	[nsp2][Q][347]	[nsp3][P][788]	[nsp2][Q][346]	[nsp3][T][734]
527|1903	SS|NK|PV|QR	527	1903	4	[nsp2][Q][347]	[nsp3][R][1084]	[nsp2][Q][346]	[nsp3][C][1029]
527|2196	SI|NC|PV|QL	527	2196	4	[nsp2][Q][347]	[nsp3][L][1377]	[nsp2][Q][346]	[nsp3][A][1321]
527|773	SA|ND|PQ|QS	527	773	4	[nsp2][Q][347]	[nsp2][S][593]	[nsp2][Q][346]	[nsp2][E][592]
527|871	SK|NE|PD|QT	527	871	4	[nsp2][Q][347]	[nsp3][T][52]	[nsp2][Q][346]	[nsp3][N][51]
554|8637	KZ|ES|NE|DT	554	8637	4	[nsp2][D][374]	[3a][T][180]	[nsp2][E][373]	[3a][S][177]
557|1011	RE|DS|QD|NZ	557	1011	4	[nsp2][N][377]	[nsp3][W][192]	[nsp2][Q][376]	[nsp3][D][178]
557|1153	RN|DQ|QS|NA	557	1153	4	[nsp2][N][377]	[nsp3][A][334]	[nsp2][Q][376]	[nsp3][S][315]
557|1346	RK|DI|QQ|NT	557	1346	4	[nsp2][N][377]	[nsp3][T][527]	[nsp2][Q][376]	[nsp3][Q][474]
557|2100	RV|DE|QD|NS	557	2100	4	[nsp2][N][377]	[nsp3][S][1281]	[nsp2][Q][376]	[nsp3][D][1225]
565|2100	SE|QV|KD|RS	565	2100	4	[nsp2][R][385]	[nsp3][S][1281]	[nsp2][K][384]	[nsp3][D][1225]
586|1005	ST|LE|MQ|VZ	586	1005	4	[nsp2][V][406]	[nsp3][W][186]	[nsp2][M][405]	[nsp3][Q][172]
586|1007	SV|LE|MD|VZ	586	1007	4	[nsp2][V][406]	[nsp3][W][188]	[nsp2][M][405]	[nsp3][D][174]
586|1009	SP|LT|MS|VZ	586	1009	4	[nsp2][V][406]	[nsp3][W][190]	[nsp2][M][405]	[nsp3][S][176]
586|1010	SV|LP|ME|VZ	586	1010	4	[nsp2][V][406]	[nsp3][W][191]	[nsp2][M][405]	[nsp3][E][177]
586|1011	SS|LT|MD|VZ	586	1011	4	[nsp2][V][406]	[nsp3][W][192]	[nsp2][M][405]	[nsp3][D][178]
586|1021	SD|LT|MV|VZ	586	1021	4	[nsp2][V][406]	[nsp3][W][202]	[nsp2][M][405]	[nsp3][V][188]
586|1042	SQ|LL|MI|VE	586	1042	4	[nsp2][V][406]	[nsp3][E][223]	[nsp2][M][405]	[nsp3][I][205]
586|1118	TR|SQ|LN|VT	586	1118	4	[nsp2][V][406]	[nsp3][T][299]	[nsp2][M][405]	[nsp3][K][280]
586|1193	TH|ST|MN|VQ	586	1193	4	[nsp2][V][406]	[nsp3][Q][374]	[nsp2][M][405]	[nsp3][N][354]
586|1224	ST|LD|MQ|VZ	586	1224	4	[nsp2][V][406]	[nsp3][W][405]	[nsp2][M][405]	[nsp3][Q][383]
586|1226	SQ|LF|MI|VZ	586	1226	4	[nsp2][V][406]	[nsp3][W][407]	[nsp2][M][405]	[nsp3][I][385]
586|1240	SQ|LT|MF|VK	586	1240	4	[nsp2][V][406]	[nsp3][K][421]	[nsp2][M][405]	[nsp3][F][396]
586|1245	TN|SQ|LA|VK	586	1245	4	[nsp2][V][406]	[nsp3][K][426]	[nsp2][M][405]	[nsp3][K][401]
586|1269	SZ|LP|MQ|VK	586	1269	4	[nsp2][V][406]	[nsp3][K][450]	[nsp2][M][405]	[nsp3][Q][406]
586|1271	SZ|LK|MQ|VV	586	1271	4	[nsp2][V][406]	[nsp3][V][452]	[nsp2][M][405]	[nsp3][K][408]
586|1272	SZ|LE|MQ|VD	586	1272	4	[nsp2][V][406]	[nsp3][D][453]	[nsp2][M][405]	[nsp3][Q][409]
586|1322	SL|LT|MA|VQ	586	1322	4	[nsp2][V][406]	[nsp3][Q][503]	[nsp2][M][405]	[nsp3][A][450]
586|1328	SM|LV|MI|VE	586	1328	4	[nsp2][V][406]	[nsp3][E][509]	[nsp2][M][405]	[nsp3][I][456]
586|1349	SF|LN|MV|VD	586	1349	4	[nsp2][V][406]	[nsp3][D][530]	[nsp2][M][405]	[nsp3][V][477]
586|1378	SQ|LH|MN|VE	586	1378	4	[nsp2][V][406]	[nsp3][E][559]	[nsp2][M][405]	[nsp3][N][506]
586|1607	SG|LN|MT|VP	586	1607	4	[nsp2][V][406]	[nsp3][P][788]	[nsp2][M][405]	[nsp3][T][734]
586|1610	SD|LS|MN|VK	586	1610	4	[nsp2][V][406]	[nsp3][K][791]	[nsp2][M][405]	[nsp3][N][737]
586|1903	SS|LV|MC|VR	586	1903	4	[nsp2][V][406]	[nsp3][R][1084]	[nsp2][M][405]	[nsp3][C][1029]
586|2101	SV|LT|ML|VQ	586	2101	4	[nsp2][V][406]	[nsp3][Q][1282]	[nsp2][M][405]	[nsp3][L][1226]
586|2172	SE|LV|MR|VL	586	2172	4	[nsp2][V][406]	[nsp3][L][1353]	[nsp2][M][405]	[nsp3][R][1297]
586|2173	SL|LM|MV|VA	586	2173	4	[nsp2][V][406]	[nsp3][A][1354]	[nsp2][M][405]	[nsp3][V][1298]
586|2196	SI|LV|MA|VL	586	2196	4	[nsp2][V][406]	[nsp3][L][1377]	[nsp2][M][405]	[nsp3][A][1321]
586|2197	SM|LT|MN|VA	586	2197	4	[nsp2][V][406]	[nsp3][A][1378]	[nsp2][M][405]	[nsp3][N][1322]
586|2213	SV|LG|MI|VC	586	2213	4	[nsp2][V][406]	[nsp3][C][1394]	[nsp2][M][405]	[nsp3][I][1338]
586|2337	SS|LA|MT|VD	586	2337	4	[nsp2][V][406]	[nsp3][D][1518]	[nsp2][M][405]	[nsp3][T][1462]
586|2357	SL|LA|MT|VS	586	2357	4	[nsp2][V][406]	[nsp3][S][1538]	[nsp2][M][405]	[nsp3][T][1482]
586|2842	SL|LI|MV|VA	586	2842	4	[nsp2][V][406]	[nsp4][A][21]	[nsp2][M][405]	[nsp4][V][20]
586|2844	ST|LC|MA|VL	586	2844	4	[nsp2][V][406]	[nsp4][L][23]	[nsp2][M][405]	[nsp4][A][22]
586|2848	SC|LF|ML|VI	586	2848	4	[nsp2][V][406]	[nsp4][I][27]	[nsp2][M][405]	[nsp4][L][26]
586|2985	ST|LA|MS|VM	586	2985	4	[nsp2][V][406]	[nsp4][M][164]	[nsp2][M][405]	[nsp4][S][163]
586|3748	SS|LI|MV|VL	586	3748	4	[nsp2][V][406]	[nsp6][L][120]	[nsp2][M][405]	[nsp6][V][120]
586|622	SH|TA|MY|VV	586	622	4	[nsp2][V][406]	[nsp2][V][442]	[nsp2][M][405]	[nsp2][Y][441]
586|634	SD|TS|ME|VA	586	634	4	[nsp2][V][406]	[nsp2][A][454]	[nsp2][M][405]	[nsp2][E][453]
586|638	SS|TD|ME|VA	586	638	4	[nsp2][V][406]	[nsp2][A][458]	[nsp2][M][405]	[nsp2][E][457]
586|7174	TA|SV|MF|VL	586	7174	4	[nsp2][V][406]	[Spike][L][18]	[nsp2][M][405]	[Spike][L][8]
586|7199	SG|TK|LT|VR	586	7199	4	[nsp2][V][406]	[Spike][R][43]	[nsp2][M][405]	[Spike][T][33]
586|728	SA|LS|MT|VL	586	728	4	[nsp2][V][406]	[nsp2][L][548]	[nsp2][M][405]	[nsp2][T][547]
586|7308	SH|LG|MS|VT	586	7308	4	[nsp2][V][406]	[Spike][T][152]	[nsp2][M][405]	[Spike][G][142]
586|7315	SG|LN|MZ|VT	586	7315	4	[nsp2][V][406]	[Spike][T][159]	[nsp2][M][405]	[Spike][K][147]
586|773	SA|LQ|ME|VS	586	773	4	[nsp2][V][406]	[nsp2][S][593]	[nsp2][M][405]	[nsp2][E][592]
586|777	SN|LV|MA|VG	586	777	4	[nsp2][V][406]	[nsp2][G][597]	[nsp2][M][405]	[nsp2][A][596]
586|8472	SV|LF|ML|VR	586	8472	4	[nsp2][V][406]	[3a][R][15]	[nsp2][M][405]	[3a][L][15]
586|8641	SN|LD|ME|VK	586	8641	4	[nsp2][V][406]	[3a][K][184]	[nsp2][M][405]	[3a][E][181]
586|8688	SH|LT|MV|VA	586	8688	4	[nsp2][V][406]	[3a][A][231]	[nsp2][M][405]	[3a][V][228]
586|9416	SD|LS|MT|VA	586	9416	4	[nsp2][V][406]	[nucleocapsid][A][381]	[nsp2][M][405]	[nucleocapsid][T][379]
586|998	SL|LE|MD|VA	586	998	4	[nsp2][V][406]	[nsp3][A][179]	[nsp2][M][405]	[nsp3][D][165]
586|999	SE|LA|MS|VT	586	999	4	[nsp2][V][406]	[nsp3][T][180]	[nsp2][M][405]	[nsp3][S][166]
587|1305	ND|CQ|FE|YN	587	1305	4	[nsp2][Y][407]	[nsp3][N][486]	[nsp2][F][406]	[nsp3][E][433]
587|1413	NV|CK|FI|YE	587	1413	4	[nsp2][Y][407]	[nsp3][E][594]	[nsp2][F][406]	[nsp3][I][541]
587|1903	NK|CH|FC|YR	587	1903	4	[nsp2][Y][407]	[nsp3][R][1084]	[nsp2][F][406]	[nsp3][C][1029]
587|3368	NP|CV|FS|YA	587	3368	4	[nsp2][Y][407]	[3CL-Pro][A][46]	[nsp2][F][406]	[3CL-Pro][S][46]
587|634	NQ|CT|FE|YA	587	634	4	[nsp2][Y][407]	[nsp2][A][454]	[nsp2][F][406]	[nsp2][E][453]
587|637	NQ|CN|FK|YS	587	637	4	[nsp2][Y][407]	[nsp2][S][457]	[nsp2][F][406]	[nsp2][K][456]
587|7330	NL|CI|FS|YQ	587	7330	4	[nsp2][Y][407]	[Spike][Q][174]	[nsp2][F][406]	[Spike][S][161]
587|8481	NV|CF|FT|YS	587	8481	4	[nsp2][Y][407]	[3a][S][24]	[nsp2][F][406]	[3a][T][24]
587|9099	NS|CG|FD|YE	587	9099	4	[nsp2][Y][407]	[nucleocapsid][E][64]	[nsp2][F][406]	[nucleocapsid][D][63]
611|1105	NL|VQ|MN|SK	611	1105	4	[nsp2][S][431]	[nsp3][K][286]	[nsp2][S][430]	[nsp3][V][267]
611|1113	ND|VR|MQ|SL	611	1113	4	[nsp2][S][431]	[nsp3][Q][294]	[nsp2][S][430]	[nsp3][T][275]
611|1232	ND|VF|MS|SA	611	1232	4	[nsp2][S][431]	[nsp3][S][413]	[nsp2][S][430]	[nsp3][I][388]
611|2013	NQ|VF|MT|SS	611	2013	4	[nsp2][S][431]	[nsp3][S][1194]	[nsp2][S][430]	[nsp3][K][1138]
611|2102	NN|VP|MT|SQ	611	2102	4	[nsp2][S][431]	[nsp3][Q][1283]	[nsp2][S][430]	[nsp3][K][1227]
611|2313	NV|EG|MS|SN	611	2313	4	[nsp2][S][431]	[nsp3][N][1494]	[nsp2][S][430]	[nsp3][N][1438]
611|2316	NL|VI|MV|SA	611	2316	4	[nsp2][S][431]	[nsp3][A][1497]	[nsp2][S][430]	[nsp3][M][1441]
611|2848	NC|VT|MV|SI	611	2848	4	[nsp2][S][431]	[nsp4][I][27]	[nsp2][S][430]	[nsp4][L][26]
611|681	NA|EN|MG|SD	611	681	4	[nsp2][S][431]	[nsp2][D][501]	[nsp2][S][430]	[nsp2][K][500]
611|7483	NA|VQ|MN|SS	611	7483	4	[nsp2][S][431]	[Spike][N][327]	[nsp2][S][430]	[Spike][S][305]
611|771	NA|EL|MI|SV	611	771	4	[nsp2][S][431]	[nsp2][V][591]	[nsp2][S][430]	[nsp2][T][590]
611|776	NK|ET|MS|SN	611	776	4	[nsp2][S][431]	[nsp2][N][596]	[nsp2][S][430]	[nsp2][E][595]
611|8298	NP|EV|ML|SI	611	8298	4	[nsp2][S][431]	[Spike][I][1142]	[nsp2][S][430]	[Spike][I][1114]
617|1113	VR|IT|LL|MQ	617	1113	4	[nsp2][L][437]	[nsp3][Q][294]	[nsp2][I][436]	[nsp3][T][275]
617|1238	VN|IK|LP|ME	617	1238	4	[nsp2][L][437]	[nsp3][E][419]	[nsp2][I][436]	[nsp3][K][394]
617|1257	VK|IZ|MV|LE	617	1257	4	[nsp2][L][437]	[nsp3][E][438]	[nsp2][I][436]	[nsp3][-][401]
617|2102	VP|IK|MT|LQ	617	2102	4	[nsp2][L][437]	[nsp3][Q][1283]	[nsp2][I][436]	[nsp3][K][1227]
617|2316	VI|IM|MV|LA	617	2316	4	[nsp2][L][437]	[nsp3][A][1497]	[nsp2][I][436]	[nsp3][M][1441]
617|2321	VG|IT|MD|LS	617	2321	4	[nsp2][L][437]	[nsp3][S][1502]	[nsp2][I][436]	[nsp3][T][1446]
617|680	VV|IF|ML|LI	617	680	4	[nsp2][L][437]	[nsp2][I][500]	[nsp2][I][436]	[nsp2][F][499]
622|634	HD|AS|YE|VA	622	634	4	[nsp2][V][442]	[nsp2][A][454]	[nsp2][Y][441]	[nsp2][E][453]
622|638	HS|AD|YE|VA	622	638	4	[nsp2][V][442]	[nsp2][A][458]	[nsp2][Y][441]	[nsp2][E][457]
622|693	HT|AY|YS|VQ	622	693	4	[nsp2][V][442]	[nsp2][Q][513]	[nsp2][Y][441]	[nsp2][S][512]
630|1214	NK|EN|DM|TS	630	1214	4	[nsp2][T][450]	[nsp3][S][395]	[nsp2][D][449]	[nsp3][M][375]
630|1414	NQ|EA|DI|TT	630	1414	4	[nsp2][T][450]	[nsp3][T][595]	[nsp2][D][449]	[nsp3][I][542]
[truncated: 520,383+ more rows]
[truncated: 7 more columns]

## Sheet: Clinical Covariance
							Group 1		Group2		Average (Both Groups)
Pair	Residue 1	Residue 2	Identity Position 1	Identity Position 1	Reference Position 1	Reference Position 2	Pair	Purity	Pair	Purity	Pair	Purity
1|2	1	2	M	E	[nsp1][M][1]	[nsp1][E][2]	0.995	0.989	0.995	0.989	0.995	0.989
1|2	1	2	Z	Z	[nsp1][M][1]	[nsp1][E][2]	1	0	0.909	0	0.9545	0
1|3	1	3	M	S	[nsp1][M][1]	[nsp1][S][3]	0.995	0.989	0.994	0.989	0.9945	0.989
1|3	1	3	Z	Z	[nsp1][M][1]	[nsp1][S][3]	1	0	0.909	0	0.9545	0
1|4	1	4	M	L	[nsp1][M][1]	[nsp1][L][4]	0.995	0.989	0.994	0.989	0.9945	0.989
1|4	1	4	Z	Z	[nsp1][M][1]	[nsp1][L][4]	1	0	0.909	0	0.9545	0
2|3	2	3	E	S	[nsp1][E][2]	[nsp1][S][3]	1	1	1	1	1	1
2|3	2	3	Z	Z	[nsp1][E][2]	[nsp1][S][3]	1	0	1	0	1	0
2|4	2	4	E	L	[nsp1][E][2]	[nsp1][L][4]	1	1	1	1	1	1
2|4	2	4	Z	Z	[nsp1][E][2]	[nsp1][L][4]	1	0	1	0	1	0
3|4	3	4	S	L	[nsp1][S][3]	[nsp1][L][4]	1	1	1	0.999	1	0.9995
3|4	3	4	Z	Z	[nsp1][S][3]	[nsp1][L][4]	1	0	1	0	1	0
9|744	9	744	N	K	[nsp1][N][9]	[nsp2][K][554]			1	1	1	1
9|744	9	744	S	N	[nsp1][N][9]	[nsp2][K][554]			0.727	0	0.727	0
17|18	17	18	S	L	[nsp1][S][17]	[nsp1][L][18]	1	0.999	1	1	1	0.9995
17|18	17	18	Z	M	[nsp1][S][17]	[nsp1][L][18]	1	0	0.923	0	0.9615	0
21|271	21	271	K	S	[nsp1][L][21]	[nsp2][K][82]			1	0	1	0
21|271	21	271	L	K	[nsp1][L][21]	[nsp2][K][82]			1	1	1	1
21|274	21	274	K	S	[nsp1][L][21]	[nsp2][T][85]			1	0	1	0
21|274	21	274	L	T	[nsp1][L][21]	[nsp2][T][85]			0.936	0.88	0.936	0.88
27|2835	27	2835	I	I	[nsp1][L][27]	[nsp4][T][14]	0.855	0	0.85	0	0.8525	0
27|2835	27	2835	L	T	[nsp1][L][27]	[nsp4][T][14]	0.999	0.999	1	0.999	0.9995	0.999
27|8854	27	8854	I	V	[nsp1][L][27]	[3a][L][219]	0.86	0	0.906	0	0.883	0
27|8854	27	8854	L	L	[nsp1][L][27]	[3a][L][219]	0.999	0.998	0.999	0.998	0.999	0.998
30|4078	30	4078	G	A	[nsp1][G][30]	[nsp8][A][45]	1	0.999	1	0.999	1	0.999
30|4078	30	4078	S	S	[nsp1][G][30]	[nsp8][A][45]	0.932	0	0.941	0	0.9365	0
30|5527	30	5527	G	N	[nsp1][G][30]	[nsp13][N][102]	1	0.999	1	0.999	1	0.999
30|5527	30	5527	S	S	[nsp1][G][30]	[nsp13][N][102]	0.735	0	0.747	0	0.741	0
30|9738	30	9738	G	D	[nsp1][G][30]	[nucleocapsid][D][63]	0.78	0.639	0.779	0.638	0.7795	0.6385
30|9738	30	9738	S	N	[nsp1][G][30]	[nucleocapsid][D][63]	0.723	0	0.78	0	0.7515	0
53|55	53	55	L	E	[nsp1][L][53]	[nsp1][E][55]	1	0.999			1	0.999
53|55	53	55	Z	Z	[nsp1][L][53]	[nsp1][E][55]	0.923	0			0.923	0
53|56	53	56	L	V	[nsp1][L][53]	[nsp1][V][56]	1	1			1	1
53|56	53	56	Z	Z	[nsp1][L][53]	[nsp1][V][56]	0.923	0			0.923	0
54|5166	54	5166	I	I	[nsp1][V][54]	[nsp12][V][675]			0.844	0	0.844	0
54|5166	54	5166	V	V	[nsp1][V][54]	[nsp12][V][675]			1	0.999	1	0.999
55|56	55	56	E	V	[nsp1][E][55]	[nsp1][V][56]	1	0.999			1	0.999
55|56	55	56	Z	Z	[nsp1][E][55]	[nsp1][V][56]	1	0			1	0
55|57	55	57	E	E	[nsp1][E][55]	[nsp1][E][57]	0.999	0.999			0.999	0.999
55|57	55	57	Z	Z	[nsp1][E][55]	[nsp1][E][57]	0.769	0			0.769	0
55|58	55	58	E	K	[nsp1][E][55]	[nsp1][K][58]	1	0.999			1	0.999
55|58	55	58	Z	Z	[nsp1][E][55]	[nsp1][K][58]	0.769	0			0.769	0
55|59	55	59	E	G	[nsp1][E][55]	[nsp1][G][59]	1	0.999			1	0.999
55|59	55	59	Z	Z	[nsp1][E][55]	[nsp1][G][59]	0.769	0			0.769	0
55|60	55	60	E	V	[nsp1][E][55]	[nsp1][V][60]	0.999	0.998			0.999	0.998
55|60	55	60	Z	Z	[nsp1][E][55]	[nsp1][V][60]	0.769	0			0.769	0
55|61	55	61	E	L	[nsp1][E][55]	[nsp1][L][61]	1	0.999			1	0.999
55|61	55	61	Z	Z	[nsp1][E][55]	[nsp1][L][61]	0.714	0			0.714	0
55|62	55	62	E	P	[nsp1][E][55]	[nsp1][P][62]	0.999	0.999			0.999	0.999
55|62	55	62	Z	Z	[nsp1][E][55]	[nsp1][P][62]	0.714	0			0.714	0
55|63	55	63	E	Q	[nsp1][E][55]	[nsp1][Q][63]	1	0.999			1	0.999
55|63	55	63	Z	Z	[nsp1][E][55]	[nsp1][Q][63]	0.714	0			0.714	0
56|57	56	57	V	E	[nsp1][V][56]	[nsp1][E][57]	1	0.999	1	0.999	1	0.999
56|57	56	57	Z	Z	[nsp1][V][56]	[nsp1][E][57]	0.769	0	1	0	0.8845	0
56|58	56	58	V	K	[nsp1][V][56]	[nsp1][K][58]	1	1	1	1	1	1
56|58	56	58	Z	Z	[nsp1][V][56]	[nsp1][K][58]	0.769	0	1	0	0.8845	0
56|59	56	59	V	G	[nsp1][V][56]	[nsp1][G][59]	1	1	1	1	1	1
56|59	56	59	Z	Z	[nsp1][V][56]	[nsp1][G][59]	0.769	0	1	0	0.8845	0
56|60	56	60	V	V	[nsp1][V][56]	[nsp1][V][60]	0.999	0.999			0.999	0.999
56|60	56	60	Z	Z	[nsp1][V][56]	[nsp1][V][60]	0.769	0			0.769	0
56|61	56	61	V	L	[nsp1][V][56]	[nsp1][L][61]	1	1			1	1
56|61	56	61	Z	Z	[nsp1][V][56]	[nsp1][L][61]	0.714	0			0.714	0
56|62	56	62	V	P	[nsp1][V][56]	[nsp1][P][62]	1	0.999			1	0.999
56|62	56	62	Z	Z	[nsp1][V][56]	[nsp1][P][62]	0.714	0			0.714	0
56|63	56	63	V	Q	[nsp1][V][56]	[nsp1][Q][63]	1	1			1	1
56|63	56	63	Z	Z	[nsp1][V][56]	[nsp1][Q][63]	0.714	0			0.714	0
57|58	57	58	E	K	[nsp1][E][57]	[nsp1][K][58]	1	0.999	1	0.999	1	0.999
57|58	57	58	Z	Z	[nsp1][E][57]	[nsp1][K][58]	1	0	1	0	1	0
57|59	57	59	E	G	[nsp1][E][57]	[nsp1][G][59]	1	0.999	1	0.999	1	0.999
57|59	57	59	Z	Z	[nsp1][E][57]	[nsp1][G][59]	1	0	1	0	1	0
57|60	57	60	E	V	[nsp1][E][57]	[nsp1][V][60]	0.999	0.998			0.999	0.998
57|60	57	60	Z	Z	[nsp1][E][57]	[nsp1][V][60]	1	0			1	0
57|61	57	61	E	L	[nsp1][E][57]	[nsp1][L][61]	1	0.999			1	0.999
57|61	57	61	Z	Z	[nsp1][E][57]	[nsp1][L][61]	0.923	0			0.923	0
57|62	57	62	E	P	[nsp1][E][57]	[nsp1][P][62]	0.999	0.998			0.999	0.998
57|62	57	62	Z	Z	[nsp1][E][57]	[nsp1][P][62]	0.923	0			0.923	0
57|63	57	63	E	Q	[nsp1][E][57]	[nsp1][Q][63]	1	0.999			1	0.999
57|63	57	63	Z	Z	[nsp1][E][57]	[nsp1][Q][63]	0.923	0			0.923	0
58|59	58	59	K	G	[nsp1][K][58]	[nsp1][G][59]	1	1	1	1	1	1
58|59	58	59	Z	Z	[nsp1][K][58]	[nsp1][G][59]	1	0	1	0	1	0
58|60	58	60	K	V	[nsp1][K][58]	[nsp1][V][60]	0.999	0.999			0.999	0.999
58|60	58	60	Z	Z	[nsp1][K][58]	[nsp1][V][60]	1	0			1	0
58|61	58	61	K	L	[nsp1][K][58]	[nsp1][L][61]	1	1			1	1
58|61	58	61	Z	Z	[nsp1][K][58]	[nsp1][L][61]	0.923	0			0.923	0
58|62	58	62	K	P	[nsp1][K][58]	[nsp1][P][62]	1	0.999			1	0.999
58|62	58	62	Z	Z	[nsp1][K][58]	[nsp1][P][62]	0.923	0			0.923	0
58|63	58	63	K	Q	[nsp1][K][58]	[nsp1][Q][63]	1	1			1	1
58|63	58	63	Z	Z	[nsp1][K][58]	[nsp1][Q][63]	0.923	0			0.923	0
59|60	59	60	G	V	[nsp1][G][59]	[nsp1][V][60]	0.999	0.999			0.999	0.999
59|60	59	60	Z	Z	[nsp1][G][59]	[nsp1][V][60]	1	0			1	0
59|61	59	61	G	L	[nsp1][G][59]	[nsp1][L][61]	1	1			1	1
59|61	59	61	Z	Z	[nsp1][G][59]	[nsp1][L][61]	0.923	0			0.923	0
59|62	59	62	G	P	[nsp1][G][59]	[nsp1][P][62]	1	0.999			1	0.999
59|62	59	62	Z	Z	[nsp1][G][59]	[nsp1][P][62]	0.923	0			0.923	0
59|63	59	63	G	Q	[nsp1][G][59]	[nsp1][Q][63]	1	1			1	1
59|63	59	63	Z	Z	[nsp1][G][59]	[nsp1][Q][63]	0.923	0			0.923	0
60|61	60	61	V	L	[nsp1][V][60]	[nsp1][L][61]	0.999	0.999			0.999	0.999
60|61	60	61	Z	Z	[nsp1][V][60]	[nsp1][L][61]	0.923	0			0.923	0
60|62	60	62	V	P	[nsp1][V][60]	[nsp1][P][62]	0.999	0.998			0.999	0.998
60|62	60	62	Z	Z	[nsp1][V][60]	[nsp1][P][62]	0.923	0			0.923	0
60|63	60	63	V	Q	[nsp1][V][60]	[nsp1][Q][63]	0.999	0.999			0.999	0.999
60|63	60	63	Z	Z	[nsp1][V][60]	[nsp1][Q][63]	0.923	0			0.923	0
61|62	61	62	L	P	[nsp1][L][61]	[nsp1][P][62]	1	0.999			1	0.999
61|62	61	62	Z	Z	[nsp1][L][61]	[nsp1][P][62]	1	0			1	0
61|63	61	63	L	Q	[nsp1][L][61]	[nsp1][Q][63]	1	1			1	1
61|63	61	63	Z	Z	[nsp1][L][61]	[nsp1][Q][63]	1	0			1	0
62|63	62	63	P	Q	[nsp1][P][62]	[nsp1][Q][63]	1	0.999			1	0.999
62|63	62	63	Z	Z	[nsp1][P][62]	[nsp1][Q][63]	1	0			1	0
65|3973	65	3973	A	A	[nsp1][E][65]	[nsp7][S][24]	0.75	0	0.809	0	0.7795	0
65|3973	65	3973	E	S	[nsp1][E][65]	[nsp7][S][24]	1	0.999	1	0.999	1	0.999
65|4307	65	4307	A	I	[nsp1][E][65]	[nsp9][V][76]	0.704	0	0.771	0	0.7375	0
65|4307	65	4307	E	V	[nsp1][E][65]	[nsp9][V][76]	1	0.999	1	0.999	1	0.999
65|6459	65	6459	E	A	[nsp1][E][65]	[nsp14][A][430]	0.996	0.992			0.996	0.992
65|6459	65	6459	G	T	[nsp1][E][65]	[nsp14][A][430]	0.735	0			0.735	0
66|995	66	995	L	N	[nsp1][Q][66]	[nsp3][K][140]	0.857	0			0.857	0
66|995	66	995	Q	K	[nsp1][Q][66]	[nsp3][K][140]	1	0.999			1	0.999
77|6262	77	6262	D	F	[nsp1][D][75]	[nsp14][F][233]	1	0.998	1	0.999	1	0.9985
77|6262	77	6262	E	L	[nsp1][D][75]	[nsp14][F][233]	0.881	0.001	0.888	0.001	0.8845	0.001
80|2045	80	2045	A	T	[nsp1][T][78]	[nsp3][A][1183]	0.983	0.001	0.984	0.001	0.9835	0.001
80|2045	80	2045	T	A	[nsp1][T][78]	[nsp3][A][1183]	1	0.998	1	0.999	1	0.9985
80|2844	80	2844	A	T	[nsp1][T][78]	[nsp4][I][23]	0.967	0.001	0.937	0.001	0.952	0.001
80|2844	80	2844	T	I	[nsp1][T][78]	[nsp4][I][23]	1	0.998	1	0.998	1	0.998
81|91	81	91	A	E	[nsp1][A][79]	[nsp1][E][87]			0.995	0.991	0.995	0.991
81|91	81	91	Z	Z	[nsp1][A][79]	[nsp1][E][87]			0.8	0	0.8	0
81|92	81	92	A	L	[nsp1][A][79]	[nsp1][L][88]	1	1	1	1	1	1
81|92	81	92	Z	Z	[nsp1][A][79]	[nsp1][L][88]	0.75	0	0.8	0	0.775	0
81|93	81	93	A	V	[nsp1][A][79]	[nsp1][V][89]	1	1	1	1	1	1
81|93	81	93	Z	Z	[nsp1][A][79]	[nsp1][V][89]	0.857	0	0.923	0	0.89	0
84|85	84	85	H	G	[nsp1][H][81]	[nsp1][G][82]	0.999	0.996	1	0.996	0.9995	0.996
84|85	84	85	Z	Z	[nsp1][H][81]	[nsp1][G][82]	0.946	0.003	0.961	0.003	0.9535	0.003
84|86	84	86	H	H	[nsp1][H][81]	[nsp1][H][83]	0.999	0.995	0.999	0.996	0.999	0.9955
84|86	84	86	Z	Z	[nsp1][H][81]	[nsp1][H][83]	0.904	0.002	0.909	0.002	0.9065	0.002
85|86	85	86	G	H	[nsp1][G][82]	[nsp1][H][83]	0.999	0.996	0.999	0.996	0.999	0.996
85|86	85	86	Z	Z	[nsp1][G][82]	[nsp1][H][83]	0.902	0.002	0.917	0.002	0.9095	0.002
87|88	87	88	V	M	[nsp1][V][84]	[nsp1][M][85]	0.999	0.982	0.999	0.982	0.999	0.982
87|88	87	88	Z	Z	[nsp1][V][84]	[nsp1][M][85]	0.857	0.009	0.867	0.009	0.862	0.009
87|90	87	90	V	Z	[nsp1][V][84]	[nsp1][V][86]	0.997	0.984	0.997	0.983	0.997	0.9835
87|90	87	90	Z	V	[nsp1][V][84]	[nsp1][V][86]	0.895	0.008	0.898	0.008	0.8965	0.008
88|90	88	90	M	Z	[nsp1][M][85]	[nsp1][V][86]	0.996	0.982	0.996	0.982	0.996	0.982
88|90	88	90	Z	V	[nsp1][M][85]	[nsp1][V][86]	0.754	0.007	0.769	0.007	0.7615	0.007
91|92	91	92	E	L	[nsp1][E][87]	[nsp1][L][88]	0.996	0.991	0.995	0.991	0.9955	0.991
91|92	91	92	Z	Z	[nsp1][E][87]	[nsp1][L][88]	0.909	0	1	0	0.9545	0
91|93	91	93	E	V	[nsp1][E][87]	[nsp1][V][89]	0.996	0.991	0.995	0.991	0.9955	0.991
91|93	91	93	Z	Z	[nsp1][E][87]	[nsp1][V][89]	0.8	0	0.857	0	0.8285	0
92|93	92	93	L	V	[nsp1][L][88]	[nsp1][V][89]	1	1	1	1	1	1
92|93	92	93	Z	Z	[nsp1][L][88]	[nsp1][V][89]	0.889	0	0.857	0	0.873	0
95|3763	95	3763	E	K	[nsp1][E][91]	[nsp6][K][111]	1	1			1	1
95|3763	95	3763	K	E	[nsp1][E][91]	[nsp6][K][111]	0.857	0			0.857	0
96|2770	96	2770	I	T	[nsp1][L][92]	[nsp3][I][1894]			0.7	0	0.7	0
96|2770	96	2770	L	I	[nsp1][L][92]	[nsp3][I][1894]			0.999	0.999	0.999	0.999
96|4056	96	4056	I	A	[nsp1][L][92]	[nsp8][E][23]	0.824	0	0.917	0	0.8705	0
96|4056	96	4056	L	E	[nsp1][L][92]	[nsp8][E][23]	0.999	0.999	0.999	0.999	0.999	0.999
97|838	97	838	D	Y	[nsp1][E][93]	[nsp3][D][10]	0.911	0	0.873	0	0.892	0
97|838	97	838	E	D	[nsp1][E][93]	[nsp3][D][10]	0.998	0.995	0.997	0.995	0.9975	0.995
99|5196	99	5196	I	N	[nsp1][I][95]	[nsp12][N][705]			1	1	1	1
99|5196	99	5196	T	S	[nsp1][I][95]	[nsp12][N][705]			0.714	0	0.714	0
104|2377	104	2377	C	V	[nsp1][S][100]	[nsp3][L][1511]	0.727	0	0.8	0	0.7635	0
104|2377	104	2377	S	L	[nsp1][S][100]	[nsp3][L][1511]	0.999	0.999	0.999	0.999	0.999	0.999
106|869	106	869	E	A	[nsp1][E][102]	[nsp3][A][41]	0.999	0.997			0.999	0.997
106|869	106	869	K	V	[nsp1][E][102]	[nsp3][A][41]	0.7	0.002			0.7	0.002
106|1682	106	1682	E	D	[nsp1][E][102]	[nsp3][D][821]	0.999	0.996	0.999	0.996	0.999	0.996
106|1682	106	1682	K	N	[nsp1][E][102]	[nsp3][D][821]	0.86	0.002	0.858	0.002	0.859	0.002
106|3281	106	3281	E	D	[nsp1][E][102]	[nsp4][D][459]	1	0.997	0.999	0.997	0.9995	0.997
106|3281	106	3281	K	N	[nsp1][E][102]	[nsp4][D][459]	0.898	0.002	0.885	0.002	0.8915	0.002
106|3773	106	3773	E	S	[nsp1][E][102]	[nsp6][S][118]	1	0.998	0.999	0.998	0.9995	0.998
106|3773	106	3773	K	L	[nsp1][E][102]	[nsp6][S][118]	0.795	0.001	0.774	0.001	0.7845	0.001
106|3777	106	3777	E	L	[nsp1][E][102]	[nsp6][L][122]	1	0.998	1	0.998	1	0.998
106|3777	106	3777	K	S	[nsp1][E][102]	[nsp6][L][122]	0.954	0.002	0.932	0.002	0.943	0.002
106|5530	106	5530	E	D	[nsp1][E][102]	[nsp13][D][105]	0.999	0.998	0.999	0.998	0.999	0.998
106|5530	106	5530	K	Y	[nsp1][E][102]	[nsp13][D][105]	0.818	0.001	0.796	0.001	0.807	0.001
106|7453	106	7453	E	Z	[nsp1][E][102]	[Spike][-][152]	0.978	0.956	0.978	0.956	0.978	0.956
106|7453	106	7453	K	R	[nsp1][E][102]	[Spike][-][152]	0.768	0.001	0.713	0.001	0.7405	0.001
106|7658	106	7658	E	R	[nsp1][E][102]	[Spike][R][346]	0.998	0.995	0.998	0.995	0.998	0.995
106|7658	106	7658	K	S	[nsp1][E][102]	[Spike][R][346]	0.813	0.001	0.789	0.001	0.801	0.001
106|9530	106	9530	E	A	[nsp1][E][102]	[Orf7b][A][43]	0.996	0.99	0.996	0.99	0.996	0.99
106|9530	106	9530	K	S	[nsp1][E][102]	[Orf7b][A][43]	0.884	0.002	0.887	0.002	0.8855	0.002
106|9882	106	9882	E	P	[nsp1][E][102]	[nucleocapsid][P][207]	0.996	0.991	0.996	0.991	0.996	0.991
106|9882	106	9882	Q	T	[nsp1][E][102]	[nucleocapsid][P][207]	0.889	0	0.941	0	0.915	0
106|9887	106	9887	E	G	[nsp1][E][102]	[nucleocapsid][G][212]	0.999	0.996	0.999	0.996	0.999	0.996
106|9887	106	9887	K	V	[nsp1][E][102]	[nucleocapsid][G][212]	0.781	0.002	0.773	0.002	0.777	0.002
115|4318	115	4318	A	C	[nsp1][V][111]	[nsp9][Y][87]	0.857	0			0.857	0
115|4318	115	4318	V	Y	[nsp1][V][111]	[nsp9][Y][87]	1	1			1	1
125|126	125	126	V	Z	[nsp1][V][121]	[nsp1][-][121]	1	0.999	1	0.999	1	0.999
125|126	125	126	Z	F	[nsp1][V][121]	[nsp1][-][121]	0.905	0	0.979	0	0.942	0
126|128	126	128	L	C	[nsp1][-][121]	[nsp1][L][123]	0.99	0	0.991	0	0.9905	0
126|128	126	128	Z	L	[nsp1][-][121]	[nsp1][L][123]	1	0.999	1	0.999	1	0.999
126|129	126	129	L	Z	[nsp1][-][121]	[nsp1][R][124]	1	0	1	0	1	0
126|129	126	129	Z	R	[nsp1][-][121]	[nsp1][R][124]	1	0.999	1	0.999	1	0.999
128|129	128	129	C	Z	[nsp1][L][123]	[nsp1][R][124]	0.99	0	0.991	0	0.9905	0
128|129	128	129	L	R	[nsp1][L][123]	[nsp1][R][124]	1	0.999	1	0.999	1	0.999
138|4281	138	4281	G	D	[nsp1][G][133]	[nsp9][D][50]			1	1	1	1
138|4281	138	4281	V	Y	[nsp1][G][133]	[nsp9][D][50]			0.889	0	0.889	0
138|6655	138	6655	G	D	[nsp1][G][133]	[nsp15][D][87]			1	1	1	1
138|6655	138	6655	V	Y	[nsp1][G][133]	[nsp15][D][87]			0.889	0	0.889	0
138|7206	138	7206	G	R	[nsp1][G][133]	[nsp16][R][287]			0.989	0.979	0.989	0.979
138|7206	138	7206	V	G	[nsp1][G][133]	[nsp16][R][287]			0.889	0	0.889	0
138|7464	138	7464	G	S	[nsp1][G][133]	[Spike][S][161]			0.999	0.998	0.999	0.998
138|7464	138	7464	V	P	[nsp1][G][133]	[Spike][S][161]			0.889	0	0.889	0
142|143	142	143	G	A	[nsp1][G][137]	[nsp1][A][138]	0.999	0.999	0.999	0.999	0.999	0.999
142|143	142	143	Z	Z	[nsp1][G][137]	[nsp1][A][138]	1	0	1	0	1	0
142|144	142	144	G	D	[nsp1][G][137]	[nsp1][D][139]	1	0.999	1	0.999	1	0.999
142|144	142	144	Z	Z	[nsp1][G][137]	[nsp1][D][139]	1	0	0.857	0	0.9285	0
143|144	143	144	A	D	[nsp1][A][138]	[nsp1][D][139]	0.999	0.998	0.999	0.998	0.999	0.998
143|144	143	144	Z	Z	[nsp1][A][138]	[nsp1][D][139]	1	0	0.857	0	0.9285	0
144|3125	144	3125	D	R	[nsp1][D][139]	[nsp4][R][303]	1	0.999	1	0.999	1	0.999
144|3125	144	3125	G	S	[nsp1][D][139]	[nsp4][R][303]	0.72	0	0.718	0	0.719	0
146|147	146	147	K	S	[nsp1][K][141]	[nsp1][S][142]	0.999	0.992	0.999	0.992	0.999	0.992
146|147	146	147	Z	Z	[nsp1][K][141]	[nsp1][S][142]	0.997	0.006	0.997	0.006	0.997	0.006
146|148	146	148	K	F	[nsp1][K][141]	[nsp1][F][143]	1	0.993	1	0.993	1	0.993
146|148	146	148	Z	Z	[nsp1][K][141]	[nsp1][F][143]	0.995	0.006	0.997	0.006	0.996	0.006
146|6833	146	6833	K	F	[nsp1][K][141]	[nsp15][F][263]			0.997	0.993	0.997	0.993
146|6833	146	6833	N	Z	[nsp1][K][141]	[nsp15][F][263]			0.792	0	0.792	0
146|6834	146	6834	K	E	[nsp1][K][141]	[nsp15][E][264]			0.996	0.993	0.996	0.993
146|6834	146	6834	N	Z	[nsp1][K][141]	[nsp15][E][264]			0.792	0	0.792	0
147|148	147	148	S	F	[nsp1][S][142]	[nsp1][F][143]	0.999	0.992	0.999	0.992	0.999	0.992
147|148	147	148	Z	Z	[nsp1][S][142]	[nsp1][F][143]	0.997	0.006	0.999	0.006	0.998	0.006
147|6441	147	6441	L	S	[nsp1][S][142]	[nsp14][P][412]	0.708	0.001			0.708	0.001
147|6441	147	6441	S	P	[nsp1][S][142]	[nsp14][P][412]	0.991	0.982			0.991	0.982
147|8641	147	8641	L	V	[nsp1][S][142]	[3a][I][20]	0.868	0.001	0.844	0.001	0.856	0.001
147|8641	147	8641	S	I	[nsp1][S][142]	[3a][I][20]	0.996	0.991	0.996	0.991	0.996	0.991
149|150	149	150	D	L	[nsp1][D][144]	[nsp1][L][145]			0.999	0.997	0.999	0.997
149|150	149	150	Z	Z	[nsp1][D][144]	[nsp1][L][145]			0.857	0	0.857	0
149|2582	149	2582	A	F	[nsp1][D][144]	[nsp3][L][1706]			0.712	0.001	0.712	0.001
149|2582	149	2582	D	L	[nsp1][D][144]	[nsp3][L][1706]			0.999	0.997	0.999	0.997
149|3421	149	3421	D	D	[nsp1][D][144]	[3CL-Pro][D][92]			0.999	0.997	0.999	0.997
149|3421	149	3421	N	N	[nsp1][D][144]	[3CL-Pro][D][92]			0.727	0	0.727	0
149|9911	149	9911	A	F	[nsp1][D][144]	[nucleocapsid][S][235]	0.732	0.002	0.77	0.002	0.751	0.002
149|9911	149	9911	D	S	[nsp1][D][144]	[nucleocapsid][S][235]	0.998	0.994	0.998	0.994	0.998	0.994
150|9566	150	9566	I	T	[nsp1][L][145]	[Orf8][P][30]			0.909	0	0.909	0
150|9566	150	9566	L	P	[nsp1][L][145]	[Orf8][P][30]			0.998	0.996	0.998	0.996
151|154	151	154	G	Z	[nsp1][G][146]	[nsp1][-][146]	1	0.999	1	0.999	1	0.999
151|154	151	154	Z	C	[nsp1][G][146]	[nsp1][-][146]	0.742	0	0.857	0	0.7995	0
152|153	152	153	D	E	[nsp1][-][146]	[nsp1][-][146]	0.989	0	1	0	0.9945	0
152|153	152	153	Z	Z	[nsp1][-][146]	[nsp1][-][146]	1	1	1	1	1	1
152|154	152	154	D	L	[nsp1][-][146]	[nsp1][-][146]	0.989	0	0.989	0	0.989	0
152|154	152	154	Z	Z	[nsp1][-][146]	[nsp1][-][146]	1	0.999	1	0.999	1	0.999
152|155	152	155	D	S	[nsp1][-][146]	[nsp1][D][147]	0.978	0	0.914	0	0.946	0
152|155	152	155	Z	D	[nsp1][-][146]	[nsp1][D][147]	0.999	0.999	0.999	0.999	0.999	0.999
152|156	152	156	D	Z	[nsp1][-][146]	[nsp1][E][148]	0.957	0	0.978	0	0.9675	0
152|156	152	156	Z	E	[nsp1][-][146]	[nsp1][E][148]	1	0.999	1	0.999	1	0.999
152|157	152	157	D	Z	[nsp1][-][146]	[nsp1][L][149]	0.957	0	0.978	0	0.9675	0
152|157	152	157	Z	L	[nsp1][-][146]	[nsp1][L][149]	1	0.999	1	0.999	1	0.999
152|158	152	158	D	Z	[nsp1][-][146]	[nsp1][G][150]	0.957	0	0.989	0	0.973	0
152|158	152	158	Z	G	[nsp1][-][146]	[nsp1][G][150]	1	0.999	1	0.999	1	0.999
153|154	153	154	E	L	[nsp1][-][146]	[nsp1][-][146]	1	0	0.989	0	0.9945	0
153|154	153	154	Z	Z	[nsp1][-][146]	[nsp1][-][146]	1	0.999	1	0.999	1	0.999
153|155	153	155	E	S	[nsp1][-][146]	[nsp1][D][147]	0.989	0	0.914	0	0.9515	0
153|155	153	155	Z	D	[nsp1][-][146]	[nsp1][D][147]	0.999	0.999	0.999	0.999	0.999	0.999
153|156	153	156	E	Z	[nsp1][-][146]	[nsp1][E][148]	0.946	0	0.978	0	0.962	0
153|156	153	156	Z	E	[nsp1][-][146]	[nsp1][E][148]	1	0.999	1	0.999	1	0.999
153|157	153	157	E	Z	[nsp1][-][146]	[nsp1][L][149]	0.946	0	0.978	0	0.962	0
153|157	153	157	Z	L	[nsp1][-][146]	[nsp1][L][149]	1	0.999	1	0.999	1	0.999
153|158	153	158	E	Z	[nsp1][-][146]	[nsp1][G][150]	0.946	0	0.989	0	0.9675	0
153|158	153	158	Z	G	[nsp1][-][146]	[nsp1][G][150]	1	0.999	1	0.999	1	0.999
154|155	154	155	L	S	[nsp1][-][146]	[nsp1][D][147]	0.989	0	0.902	0	0.9455	0
154|155	154	155	Z	D	[nsp1][-][146]	[nsp1][D][147]	0.999	0.998	0.999	0.998	0.999	0.998
154|156	154	156	L	Z	[nsp1][-][146]	[nsp1][E][148]	0.946	0	0.967	0	0.9565	0
154|156	154	156	Z	E	[nsp1][-][146]	[nsp1][E][148]	1	0.999	1	0.999	1	0.999
154|157	154	157	L	Z	[nsp1][-][146]	[nsp1][L][149]	0.946	0	0.967	0	0.9565	0
154|157	154	157	Z	L	[nsp1][-][146]	[nsp1][L][149]	1	0.999	1	0.999	1	0.999
154|158	154	158	L	Z	[nsp1][-][146]	[nsp1][G][150]	0.946	0	0.978	0	0.962	0
154|158	154	158	Z	G	[nsp1][-][146]	[nsp1][G][150]	1	0.999	1	0.999	1	0.999
155|156	155	156	D	E	[nsp1][D][147]	[nsp1][E][148]	0.999	0.998	0.999	0.998	0.999	0.998
155|156	155	156	S	Z	[nsp1][D][147]	[nsp1][E][148]	0.957	0	0.892	0	0.9245	0
155|157	155	157	D	L	[nsp1][D][147]	[nsp1][L][149]	0.999	0.999	0.999	0.998	0.999	0.9985
155|157	155	157	S	Z	[nsp1][D][147]	[nsp1][L][149]	0.957	0	0.892	0	0.9245	0
155|158	155	158	D	G	[nsp1][D][147]	[nsp1][G][150]	0.999	0.998	0.999	0.998	0.999	0.998
155|158	155	158	S	Z	[nsp1][D][147]	[nsp1][G][150]	0.957	0	0.902	0	0.9295	0
155|409	155	409	D	G	[nsp1][D][147]	[nsp2][G][220]	0.999	0.997	0.999	0.997	0.999	0.997
155|409	155	409	G	S	[nsp1][D][147]	[nsp2][G][220]	0.76	0	0.706	0	0.733	0
155|2423	155	2423	D	M	[nsp1][D][147]	[nsp3][M][1547]			0.999	0.998	0.999	0.998
155|2423	155	2423	Y	V	[nsp1][D][147]	[nsp3][M][1547]			0.786	0	0.786	0
155|7059	155	7059	D	K	[nsp1][D][147]	[nsp16][K][141]	0.999	0.998	0.999	0.999	0.999	0.9985
155|7059	155	7059	G	R	[nsp1][D][147]	[nsp16][K][141]	0.867	0	0.894	0	0.8805	0
156|157	156	157	E	L	[nsp1][E][148]	[nsp1][L][149]	1	0.999	1	0.999	1	0.999
156|157	156	157	Z	Z	[nsp1][E][148]	[nsp1][L][149]	1	0	1	0	1	0
156|158	156	158	E	G	[nsp1][E][148]	[nsp1][G][150]	1	0.999	1	0.999	1	0.999
156|158	156	158	Z	Z	[nsp1][E][148]	[nsp1][G][150]	1	0	0.989	0	0.9945	0
157|158	157	158	L	G	[nsp1][L][149]	[nsp1][G][150]	1	0.999	1	0.999	1	0.999
157|158	157	158	Z	Z	[nsp1][L][149]	[nsp1][G][150]	1	0	0.989	0	0.9945	0
159|161	159	161	T	P	[nsp1][T][151]	[nsp1][P][153]	1	1			1	1
159|161	159	161	Z	Z	[nsp1][T][151]	[nsp1][P][153]	1	0			1	0
159|164	159	164	T	D	[nsp1][T][151]	[nsp1][D][156]	1	1			1	1
159|164	159	164	Z	Z	[nsp1][T][151]	[nsp1][D][156]	1	0			1	0
159|172	159	172	T	K	[nsp1][T][151]	[nsp1][K][164]	1	1			1	1
159|172	159	172	Z	Z	[nsp1][T][151]	[nsp1][K][164]	1	0			1	0
159|173	159	173	T	H	[nsp1][T][151]	[nsp1][H][165]	1	1			1	1
159|173	159	173	Z	Z	[nsp1][T][151]	[nsp1][H][165]	1	0			1	0
159|174	159	174	T	S	[nsp1][T][151]	[nsp1][S][166]	0.999	0.999			0.999	0.999
159|174	159	174	Z	Z	[nsp1][T][151]	[nsp1][S][166]	1	0			1	0
159|176	159	176	T	G	[nsp1][T][151]	[nsp1][G][168]	1	1			1	1
159|176	159	176	Z	Z	[nsp1][T][151]	[nsp1][G][168]	1	0			1	0
159|177	159	177	T	V	[nsp1][T][151]	[nsp1][V][169]	1	1			1	1
159|177	159	177	Z	Z	[nsp1][T][151]	[nsp1][V][169]	1	0			1	0
159|178	159	178	T	T	[nsp1][T][151]	[nsp1][T][170]	1	0.999			1	0.999
159|178	159	178	Z	Z	[nsp1][T][151]	[nsp1][T][170]	1	0			1	0
159|179	159	179	T	R	[nsp1][T][151]	[nsp1][R][171]	1	1			1	1
159|179	159	179	Z	Z	[nsp1][T][151]	[nsp1][R][171]	1	0			1	0
159|181	159	181	T	L	[nsp1][T][151]	[nsp1][L][173]	1	1			1	1
159|181	159	181	Z	Z	[nsp1][T][151]	[nsp1][L][173]	1	0			1	0
159|182	159	182	T	M	[nsp1][T][151]	[nsp1][M][174]	1	1			1	1
159|182	159	182	Z	Z	[nsp1][T][151]	[nsp1][M][174]	1	0			1	0
159|183	159	183	T	R	[nsp1][T][151]	[nsp1][R][175]	1	1			1	1
159|183	159	183	Z	Z	[nsp1][T][151]	[nsp1][R][175]	1	0			1	0
159|184	159	184	T	E	[nsp1][T][151]	[nsp1][E][176]	1	0.999			1	0.999
159|184	159	184	Z	Z	[nsp1][T][151]	[nsp1][E][176]	1	0			1	0
159|185	159	185	T	L	[nsp1][T][151]	[nsp1][L][177]	1	1			1	1
159|185	159	185	Z	Z	[nsp1][T][151]	[nsp1][L][177]	1	0			1	0
159|186	159	186	T	N	[nsp1][T][151]	[nsp1][N][178]	1	1			1	1
159|186	159	186	Z	Z	[nsp1][T][151]	[nsp1][N][178]	1	0			1	0
161|164	161	164	P	D	[nsp1][P][153]	[nsp1][D][156]	1	1			1	1
161|164	161	164	Z	Z	[nsp1][P][153]	[nsp1][D][156]	1	0			1	0
161|172	161	172	P	K	[nsp1][P][153]	[nsp1][K][164]	1	1			1	1
161|172	161	172	Z	Z	[nsp1][P][153]	[nsp1][K][164]	1	0			1	0
161|173	161	173	P	H	[nsp1][P][153]	[nsp1][H][165]	1	1			1	1
161|173	161	173	Z	Z	[nsp1][P][153]	[nsp1][H][165]	1	0			1	0
161|174	161	174	P	S	[nsp1][P][153]	[nsp1][S][166]	0.999	0.998			0.999	0.998
161|174	161	174	Z	Z	[nsp1][P][153]	[nsp1][S][166]	1	0			1	0
161|176	161	176	P	G	[nsp1][P][153]	[nsp1][G][168]	1	1			1	1
161|176	161	176	Z	Z	[nsp1][P][153]	[nsp1][G][168]	1	0			1	0
161|177	161	177	P	V	[nsp1][P][153]	[nsp1][V][169]	1	1			1	1
161|177	161	177	Z	Z	[nsp1][P][153]	[nsp1][V][169]	1	0			1	0
161|178	161	178	P	T	[nsp1][P][153]	[nsp1][T][170]	1	0.999			1	0.999
161|178	161	178	Z	Z	[nsp1][P][153]	[nsp1][T][170]	1	0			1	0
161|179	161	179	P	R	[nsp1][P][153]	[nsp1][R][171]	1	1			1	1
161|179	161	179	Z	Z	[nsp1][P][153]	[nsp1][R][171]	1	0			1	0
161|181	161	181	P	L	[nsp1][P][153]	[nsp1][L][173]	1	1			1	1
161|181	161	181	Z	Z	[nsp1][P][153]	[nsp1][L][173]	1	0			1	0
161|182	161	182	P	M	[nsp1][P][153]	[nsp1][M][174]	1	1			1	1
161|182	161	182	Z	Z	[nsp1][P][153]	[nsp1][M][174]	1	0			1	0
161|183	161	183	P	R	[nsp1][P][153]	[nsp1][R][175]	1	1			1	1
161|183	161	183	Z	Z	[nsp1][P][153]	[nsp1][R][175]	1	0			1	0
161|184	161	184	P	E	[nsp1][P][153]	[nsp1][E][176]	1	0.999			1	0.999
161|184	161	184	Z	Z	[nsp1][P][153]	[nsp1][E][176]	1	0			1	0
161|185	161	185	P	L	[nsp1][P][153]	[nsp1][L][177]	1	1			1	1
161|185	161	185	Z	Z	[nsp1][P][153]	[nsp1][L][177]	1	0			1	0
161|186	161	186	P	N	[nsp1][P][153]	[nsp1][N][178]	1	1			1	1
161|186	161	186	Z	Z	[nsp1][P][153]	[nsp1][N][178]	1	0			1	0
164|172	164	172	D	K	[nsp1][D][156]	[nsp1][K][164]	1	1			1	1
164|172	164	172	Z	Z	[nsp1][D][156]	[nsp1][K][164]	1	0			1	0
164|173	164	173	D	H	[nsp1][D][156]	[nsp1][H][165]	1	1			1	1
164|173	164	173	Z	Z	[nsp1][D][156]	[nsp1][H][165]	1	0			1	0
164|174	164	174	D	S	[nsp1][D][156]	[nsp1][S][166]	0.999	0.998			0.999	0.998
164|174	164	174	Z	Z	[nsp1][D][156]	[nsp1][S][166]	1	0			1	0
164|176	164	176	D	G	[nsp1][D][156]	[nsp1][G][168]	1	1			1	1
164|176	164	176	Z	Z	[nsp1][D][156]	[nsp1][G][168]	1	0			1	0
164|177	164	177	D	V	[nsp1][D][156]	[nsp1][V][169]	1	1			1	1
164|177	164	177	Z	Z	[nsp1][D][156]	[nsp1][V][169]	1	0			1	0
164|178	164	178	D	T	[nsp1][D][156]	[nsp1][T][170]	1	0.999			1	0.999
164|178	164	178	Z	Z	[nsp1][D][156]	[nsp1][T][170]	1	0			1	0
164|179	164	179	D	R	[nsp1][D][156]	[nsp1][R][171]	1	1			1	1
164|179	164	179	Z	Z	[nsp1][D][156]	[nsp1][R][171]	1	0			1	0
164|181	164	181	D	L	[nsp1][D][156]	[nsp1][L][173]	1	1			1	1
164|181	164	181	Z	Z	[nsp1][D][156]	[nsp1][L][173]	1	0			1	0
164|182	164	182	D	M	[nsp1][D][156]	[nsp1][M][174]	1	1			1	1
164|182	164	182	Z	Z	[nsp1][D][156]	[nsp1][M][174]	1	0			1	0
164|183	164	183	D	R	[nsp1][D][156]	[nsp1][R][175]	1	1			1	1
164|183	164	183	Z	Z	[nsp1][D][156]	[nsp1][R][175]	1	0			1	0
164|184	164	184	D	E	[nsp1][D][156]	[nsp1][E][176]	1	0.999			1	0.999
164|184	164	184	Z	Z	[nsp1][D][156]	[nsp1][E][176]	1	0			1	0
164|185	164	185	D	L	[nsp1][D][156]	[nsp1][L][177]	1	1			1	1
164|185	164	185	Z	Z	[nsp1][D][156]	[nsp1][L][177]	1	0			1	0
164|186	164	186	D	N	[nsp1][D][156]	[nsp1][N][178]	1	1			1	1
164|186	164	186	Z	Z	[nsp1][D][156]	[nsp1][N][178]	1	0			1	0
172|173	172	173	K	H	[nsp1][K][164]	[nsp1][H][165]	1	1			1	1
172|173	172	173	Z	Z	[nsp1][K][164]	[nsp1][H][165]	1	0			1	0
172|174	172	174	K	S	[nsp1][K][164]	[nsp1][S][166]	0.999	0.999			0.999	0.999
172|174	172	174	Z	Z	[nsp1][K][164]	[nsp1][S][166]	1	0			1	0
172|176	172	176	K	G	[nsp1][K][164]	[nsp1][G][168]	1	1			1	1
172|176	172	176	Z	Z	[nsp1][K][164]	[nsp1][G][168]	1	0			1	0
172|177	172	177	K	V	[nsp1][K][164]	[nsp1][V][169]	1	1			1	1
172|177	172	177	Z	Z	[nsp1][K][164]	[nsp1][V][169]	1	0			1	0
172|178	172	178	K	T	[nsp1][K][164]	[nsp1][T][170]	1	0.999			1	0.999
172|178	172	178	Z	Z	[nsp1][K][164]	[nsp1][T][170]	1	0			1	0
172|179	172	179	K	R	[nsp1][K][164]	[nsp1][R][171]	1	1			1	1
172|179	172	179	Z	Z	[nsp1][K][164]	[nsp1][R][171]	1	0			1	0
172|181	172	181	K	L	[nsp1][K][164]	[nsp1][L][173]	1	1			1	1
172|181	172	181	Z	Z	[nsp1][K][164]	[nsp1][L][173]	1	0			1	0
172|182	172	182	K	M	[nsp1][K][164]	[nsp1][M][174]	1	1			1	1
172|182	172	182	Z	Z	[nsp1][K][164]	[nsp1][M][174]	1	0			1	0
172|183	172	183	K	R	[nsp1][K][164]	[nsp1][R][175]	1	1			1	1
172|183	172	183	Z	Z	[nsp1][K][164]	[nsp1][R][175]	1	0			1	0
172|184	172	184	K	E	[nsp1][K][164]	[nsp1][E][176]	1	1			1	1
172|184	172	184	Z	Z	[nsp1][K][164]	[nsp1][E][176]	1	0			1	0
172|185	172	185	K	L	[nsp1][K][164]	[nsp1][L][177]	1	1			1	1
172|185	172	185	Z	Z	[nsp1][K][164]	[nsp1][L][177]	1	0			1	0
172|186	172	186	K	N	[nsp1][K][164]	[nsp1][N][178]	1	1			1	1
172|186	172	186	Z	Z	[nsp1][K][164]	[nsp1][N][178]	1	0			1	0
173|174	173	174	H	S	[nsp1][H][165]	[nsp1][S][166]	0.999	0.998			0.999	0.998
173|174	173	174	Z	Z	[nsp1][H][165]	[nsp1][S][166]	1	0			1	0
173|176	173	176	H	G	[nsp1][H][165]	[nsp1][G][168]	1	1			1	1
173|176	173	176	Z	Z	[nsp1][H][165]	[nsp1][G][168]	1	0			1	0
173|177	173	177	H	V	[nsp1][H][165]	[nsp1][V][169]	1	1			1	1
173|177	173	177	Z	Z	[nsp1][H][165]	[nsp1][V][169]	1	0			1	0
173|178	173	178	H	T	[nsp1][H][165]	[nsp1][T][170]	1	0.999			1	0.999
173|178	173	178	Z	Z	[nsp1][H][165]	[nsp1][T][170]	1	0			1	0
173|179	173	179	H	R	[nsp1][H][165]	[nsp1][R][171]	1	1			1	1
173|179	173	179	Z	Z	[nsp1][H][165]	[nsp1][R][171]	1	0			1	0
173|181	173	181	H	L	[nsp1][H][165]	[nsp1][L][173]	1	1			1	1
173|181	173	181	Z	Z	[nsp1][H][165]	[nsp1][L][173]	1	0			1	0
173|182	173	182	H	M	[nsp1][H][165]	[nsp1][M][174]	1	1			1	1
173|182	173	182	Z	Z	[nsp1][H][165]	[nsp1][M][174]	1	0			1	0
173|183	173	183	H	R	[nsp1][H][165]	[nsp1][R][175]	1	1			1	1
173|183	173	183	Z	Z	[nsp1][H][165]	[nsp1][R][175]	1	0			1	0
173|184	173	184	H	E	[nsp1][H][165]	[nsp1][E][176]	1	0.999			1	0.999
173|184	173	184	Z	Z	[nsp1][H][165]	[nsp1][E][176]	1	0			1	0
173|185	173	185	H	L	[nsp1][H][165]	[nsp1][L][177]	1	1			1	1
173|185	173	185	Z	Z	[nsp1][H][165]	[nsp1][L][177]	1	0			1	0
173|186	173	186	H	N	[nsp1][H][165]	[nsp1][N][178]	1	1			1	1
173|186	173	186	Z	Z	[nsp1][H][165]	[nsp1][N][178]	1	0			1	0
174|176	174	176	S	G	[nsp1][S][166]	[nsp1][G][168]	0.999	0.999			0.999	0.999
174|176	174	176	Z	Z	[nsp1][S][166]	[nsp1][G][168]	1	0			1	0
174|177	174	177	S	V	[nsp1][S][166]	[nsp1][V][169]	0.999	0.998			0.999	0.998
174|177	174	177	Z	Z	[nsp1][S][166]	[nsp1][V][169]	1	0			1	0
174|178	174	178	S	T	[nsp1][S][166]	[nsp1][T][170]	0.999	0.998			0.999	0.998
174|178	174	178	Z	Z	[nsp1][S][166]	[nsp1][T][170]	1	0			1	0
174|179	174	179	S	R	[nsp1][S][166]	[nsp1][R][171]	0.999	0.999			0.999	0.999
174|179	174	179	Z	Z	[nsp1][S][166]	[nsp1][R][171]	1	0			1	0
174|181	174	181	S	L	[nsp1][S][166]	[nsp1][L][173]	0.999	0.999			0.999	0.999
174|181	174	181	Z	Z	[nsp1][S][166]	[nsp1][L][173]	1	0			1	0
174|182	174	182	S	M	[nsp1][S][166]	[nsp1][M][174]	0.999	0.999			0.999	0.999
174|182	174	182	Z	Z	[nsp1][S][166]	[nsp1][M][174]	1	0			1	0
174|183	174	183	S	R	[nsp1][S][166]	[nsp1][R][175]	0.999	0.998			0.999	0.998
174|183	174	183	Z	Z	[nsp1][S][166]	[nsp1][R][175]	1	0			1	0
174|184	174	184	S	E	[nsp1][S][166]	[nsp1][E][176]	0.999	0.998			0.999	0.998
174|184	174	184	Z	Z	[nsp1][S][166]	[nsp1][E][176]	1	0			1	0
174|185	174	185	S	L	[nsp1][S][166]	[nsp1][L][177]	0.999	0.998			0.999	0.998
174|185	174	185	Z	Z	[nsp1][S][166]	[nsp1][L][177]	1	0			1	0
174|186	174	186	S	N	[nsp1][S][166]	[nsp1][N][178]	0.999	0.998			0.999	0.998
174|186	174	186	Z	Z	[nsp1][S][166]	[nsp1][N][178]	1	0			1	0
176|177	176	177	G	V	[nsp1][G][168]	[nsp1][V][169]	1	1			1	1
176|177	176	177	Z	Z	[nsp1][G][168]	[nsp1][V][169]	1	0			1	0
176|178	176	178	G	T	[nsp1][G][168]	[nsp1][T][170]	1	0.999			1	0.999
176|178	176	178	Z	Z	[nsp1][G][168]	[nsp1][T][170]	1	0			1	0
176|179	176	179	G	R	[nsp1][G][168]	[nsp1][R][171]	1	1			1	1
176|179	176	179	Z	Z	[nsp1][G][168]	[nsp1][R][171]	1	0			1	0
176|181	176	181	G	L	[nsp1][G][168]	[nsp1][L][173]	1	1			1	1
176|181	176	181	Z	Z	[nsp1][G][168]	[nsp1][L][173]	1	0			1	0
176|182	176	182	G	M	[nsp1][G][168]	[nsp1][M][174]	1	1			1	1
176|182	176	182	Z	Z	[nsp1][G][168]	[nsp1][M][174]	1	0			1	0
176|183	176	183	G	R	[nsp1][G][168]	[nsp1][R][175]	1	1			1	1
176|183	176	183	Z	Z	[nsp1][G][168]	[nsp1][R][175]	1	0			1	0
176|184	176	184	G	E	[nsp1][G][168]	[nsp1][E][176]	1	0.999			1	0.999
176|184	176	184	Z	Z	[nsp1][G][168]	[nsp1][E][176]	1	0			1	0
176|185	176	185	G	L	[nsp1][G][168]	[nsp1][L][177]	1	1			1	1
176|185	176	185	Z	Z	[nsp1][G][168]	[nsp1][L][177]	1	0			1	0
176|186	176	186	G	N	[nsp1][G][168]	[nsp1][N][178]	1	1			1	1
176|186	176	186	Z	Z	[nsp1][G][168]	[nsp1][N][178]	1	0			1	0
177|178	177	178	V	T	[nsp1][V][169]	[nsp1][T][170]	1	0.999			1	0.999
177|178	177	178	Z	Z	[nsp1][V][169]	[nsp1][T][170]	1	0			1	0
177|179	177	179	V	R	[nsp1][V][169]	[nsp1][R][171]	1	1			1	1
177|179	177	179	Z	Z	[nsp1][V][169]	[nsp1][R][171]	1	0			1	0
177|181	177	181	V	L	[nsp1][V][169]	[nsp1][L][173]	1	1			1	1
177|181	177	181	Z	Z	[nsp1][V][169]	[nsp1][L][173]	1	0			1	0
177|182	177	182	V	M	[nsp1][V][169]	[nsp1][M][174]	1	1			1	1
177|182	177	182	Z	Z	[nsp1][V][169]	[nsp1][M][174]	1	0			1	0
177|183	177	183	V	R	[nsp1][V][169]	[nsp1][R][175]	1	1			1	1
177|183	177	183	Z	Z	[nsp1][V][169]	[nsp1][R][175]	1	0			1	0
177|184	177	184	V	E	[nsp1][V][169]	[nsp1][E][176]	1	0.999			1	0.999
177|184	177	184	Z	Z	[nsp1][V][169]	[nsp1][E][176]	1	0			1	0
177|185	177	185	V	L	[nsp1][V][169]	[nsp1][L][177]	1	1			1	1
177|185	177	185	Z	Z	[nsp1][V][169]	[nsp1][L][177]	1	0			1	0
177|186	177	186	V	N	[nsp1][V][169]	[nsp1][N][178]	1	1			1	1
177|186	177	186	Z	Z	[nsp1][V][169]	[nsp1][N][178]	1	0			1	0
178|179	178	179	T	R	[nsp1][T][170]	[nsp1][R][171]	1	0.999			1	0.999
178|179	178	179	Z	Z	[nsp1][T][170]	[nsp1][R][171]	1	0			1	0
178|181	178	181	T	L	[nsp1][T][170]	[nsp1][L][173]	1	0.999			1	0.999
178|181	178	181	Z	Z	[nsp1][T][170]	[nsp1][L][173]	1	0			1	0
178|182	178	182	T	M	[nsp1][T][170]	[nsp1][M][174]	1	0.999			1	0.999
178|182	178	182	Z	Z	[nsp1][T][170]	[nsp1][M][174]	1	0			1	0
178|183	178	183	T	R	[nsp1][T][170]	[nsp1][R][175]	1	0.999			1	0.999
178|183	178	183	Z	Z	[nsp1][T][170]	[nsp1][R][175]	1	0			1	0
178|184	178	184	T	E	[nsp1][T][170]	[nsp1][E][176]	1	0.999			1	0.999
178|184	178	184	Z	Z	[nsp1][T][170]	[nsp1][E][176]	1	0			1	0
178|185	178	185	T	L	[nsp1][T][170]	[nsp1][L][177]	1	0.999			1	0.999
178|185	178	185	Z	Z	[nsp1][T][170]	[nsp1][L][177]	1	0			1	0
178|186	178	186	T	N	[nsp1][T][170]	[nsp1][N][178]	1	0.999			1	0.999
178|186	178	186	Z	Z	[nsp1][T][170]	[nsp1][N][178]	1	0			1	0
178|2388	178	2388	N	I	[nsp1][T][170]	[nsp3][V][1522]	0.727	0	0.857	0	0.792	0
178|2388	178	2388	T	V	[nsp1][T][170]	[nsp3][V][1522]	0.999	0.998	0.999	0.999	0.999	0.9985
178|5502	178	5502	N	Q	[nsp1][T][170]	[nsp13][P][77]	0.889	0	0.75	0	0.8195	0
178|5502	178	5502	T	P	[nsp1][T][170]	[nsp13][P][77]	0.781	0.641	0.78	0.639	0.7805	0.64
178|7254	178	7254	N	L	[nsp1][T][170]	[Spike][F][32]			0.75	0	0.75	0
178|7254	178	7254	T	F	[nsp1][T][170]	[Spike][F][32]			0.999	0.999	0.999	0.999
178|7454	178	7454	N	T	[nsp1][T][170]	[Spike][M][153]	0.727	0	0.8	0	0.7635	0
178|7454	178	7454	T	M	[nsp1][T][170]	[Spike][M][153]	0.993	0.987	0.993	0.986	0.993	0.9865
178|8597	178	8597	N	H	[nsp1][T][170]	[Spike][D][1260]	0.727	0			0.727	0
178|8597	178	8597	T	D	[nsp1][T][170]	[Spike][D][1260]	0.999	0.998			0.999	0.998
179|181	179	181	R	L	[nsp1][R][171]	[nsp1][L][173]	1	1			1	1
179|181	179	181	Z	Z	[nsp1][R][171]	[nsp1][L][173]	1	0			1	0
179|182	179	182	R	M	[nsp1][R][171]	[nsp1][M][174]	1	1			1	1
179|182	179	182	Z	Z	[nsp1][R][171]	[nsp1][M][174]	1	0			1	0
179|183	179	183	R	R	[nsp1][R][171]	[nsp1][R][175]	1	1			1	1
179|183	179	183	Z	Z	[nsp1][R][171]	[nsp1][R][175]	1	0			1	0
179|184	179	184	R	E	[nsp1][R][171]	[nsp1][E][176]	1	0.999			1	0.999
179|184	179	184	Z	Z	[nsp1][R][171]	[nsp1][E][176]	1	0			1	0
179|185	179	185	R	L	[nsp1][R][171]	[nsp1][L][177]	1	1			1	1
179|185	179	185	Z	Z	[nsp1][R][171]	[nsp1][L][177]	1	0			1	0
179|186	179	186	R	N	[nsp1][R][171]	[nsp1][N][178]	1	1			1	1
179|186	179	186	Z	Z	[nsp1][R][171]	[nsp1][N][178]	1	0			1	0
181|182	181	182	L	M	[nsp1][L][173]	[nsp1][M][174]	1	1			1	1
181|182	181	182	Z	Z	[nsp1][L][173]	[nsp1][M][174]	1	0			1	0
181|183	181	183	L	R	[nsp1][L][173]	[nsp1][R][175]	1	1			1	1
181|183	181	183	Z	Z	[nsp1][L][173]	[nsp1][R][175]	1	0			1	0
181|184	181	184	L	E	[nsp1][L][173]	[nsp1][E][176]	1	0.999			1	0.999
181|184	181	184	Z	Z	[nsp1][L][173]	[nsp1][E][176]	1	0			1	0
181|185	181	185	L	L	[nsp1][L][173]	[nsp1][L][177]	1	1			1	1
181|185	181	185	Z	Z	[nsp1][L][173]	[nsp1][L][177]	1	0			1	0
181|186	181	186	L	N	[nsp1][L][173]	[nsp1][N][178]	1	1			1	1
181|186	181	186	Z	Z	[nsp1][L][173]	[nsp1][N][178]	1	0			1	0
182|183	182	183	M	R	[nsp1][M][174]	[nsp1][R][175]	1	1			1	1
182|183	182	183	Z	Z	[nsp1][M][174]	[nsp1][R][175]	1	0			1	0
182|184	182	184	M	E	[nsp1][M][174]	[nsp1][E][176]	1	0.999			1	0.999
182|184	182	184	Z	Z	[nsp1][M][174]	[nsp1][E][176]	1	0			1	0
182|185	182	185	M	L	[nsp1][M][174]	[nsp1][L][177]	1	1			1	1
182|185	182	185	Z	Z	[nsp1][M][174]	[nsp1][L][177]	1	0			1	0
182|186	182	186	M	N	[nsp1][M][174]	[nsp1][N][178]	1	1			1	1
182|186	182	186	Z	Z	[nsp1][M][174]	[nsp1][N][178]	1	0			1	0
183|184	183	184	R	E	[nsp1][R][175]	[nsp1][E][176]	1	0.999			1	0.999
183|184	183	184	Z	Z	[nsp1][R][175]	[nsp1][E][176]	1	0			1	0
183|185	183	185	R	L	[nsp1][R][175]	[nsp1][L][177]	1	1			1	1
183|185	183	185	Z	Z	[nsp1][R][175]	[nsp1][L][177]	1	0			1	0
183|186	183	186	R	N	[nsp1][R][175]	[nsp1][N][178]	1	1			1	1
183|186	183	186	Z	Z	[nsp1][R][175]	[nsp1][N][178]	1	0			1	0
184|185	184	185	E	L	[nsp1][E][176]	[nsp1][L][177]	1	0.999			1	0.999
184|185	184	185	Z	Z	[nsp1][E][176]	[nsp1][L][177]	1	0			1	0
184|186	184	186	E	N	[nsp1][E][176]	[nsp1][N][178]	1	0.999			1	0.999
184|186	184	186	Z	Z	[nsp1][E][176]	[nsp1][N][178]	1	0			1	0
184|3586	184	3586	D	I	[nsp1][E][176]	[3CL-Pro][T][257]	0.795	0	0.738	0	0.7665	0
184|3586	184	3586	E	T	[nsp1][E][176]	[3CL-Pro][T][257]	0.998	0.996	0.998	0.996	0.998	0.996
185|186	185	186	L	N	[nsp1][L][177]	[nsp1][N][178]	1	1			1	1
185|186	185	186	Z	Z	[nsp1][L][177]	[nsp1][N][178]	1	0			1	0
189|190	189	190	V	Z	[nsp1][-][180]	[nsp2][A][1]	1	0	1	0	1	0
189|190	189	190	Z	A	[nsp1][-][180]	[nsp2][A][1]	1	1	1	1	1	1
212|599	212	599	D	D	[nsp2][D][23]	[nsp2][D][409]	1	0.998	1	0.998	1	0.998
212|599	212	599	N	G	[nsp2][D][23]	[nsp2][D][409]	0.855	0.001	0.857	0.001	0.856	0.001
212|2454	212	2454	D	S	[nsp2][D][23]	[nsp3][S][1578]	1	0.998	0.999	0.998	0.9995	0.998
212|2454	212	2454	N	I	[nsp2][D][23]	[nsp3][S][1578]	0.802	0.001	0.841	0.001	0.8215	0.001
212|2591	212	2591	D	K	[nsp2][D][23]	[nsp3][K][1715]	1	0.998	1	0.998	1	0.998
212|2591	212	2591	N	R	[nsp2][D][23]	[nsp3][K][1715]	0.847	0.001	0.844	0.001	0.8455	0.001
212|7998	212	7998	D	Q	[nsp2][D][23]	[Spike][Q][675]	0.992	0.983	0.992	0.984	0.992	0.9835
212|7998	212	7998	N	R	[nsp2][D][23]	[Spike][Q][675]	0.708	0.001	0.739	0.001	0.7235	0.001
215|1030	215	1030	A	D	[nsp2][A][26]	[nsp3][D][174]	0.999	0.998	0.999	0.998	0.999	0.998
215|1030	215	1030	V	Y	[nsp2][A][26]	[nsp3][D][174]	0.791	0.001	0.788	0.001	0.7895	0.001
215|3576	215	3576	A	V	[nsp2][A][26]	[3CL-Pro][V][247]	0.998	0.995	0.998	0.995	0.998	0.995
215|3576	215	3576	V	F	[nsp2][A][26]	[3CL-Pro][V][247]	0.719	0.001	0.742	0.001	0.7305	0.001
215|5374	215	5374	A	H	[nsp2][A][26]	[nsp12][H][882]	1	0.998	1	0.998	1	0.998
215|5374	215	5374	V	R	[nsp2][A][26]	[nsp12][H][882]	0.83	0.001	0.832	0.001	0.831	0.001
215|5722	215	5722	A	A	[nsp2][A][26]	[nsp13][L][295]	0.997	0.993	0.997	0.993	0.997	0.993
215|5722	215	5722	V	T	[nsp2][A][26]	[nsp13][L][295]	0.8	0.001	0.804	0.001	0.802	0.001
225|1064	225	1064	A	T	[nsp2][S][36]	[nsp3][N][208]	0.743	0	0.808	0	0.7755	0
225|1064	225	1064	S	N	[nsp2][S][36]	[nsp3][N][208]	0.999	0.998	0.999	0.998	0.999	0.998
225|8025	225	8025	F	K	[nsp2][S][36]	[Spike][E][702]	0.705	0.001	0.753	0.001	0.729	0.001
225|8025	225	8025	S	E	[nsp2][S][36]	[Spike][E][702]	0.999	0.998	0.999	0.997	0.999	0.9975
225|9709	225	9709	A	E	[nsp2][S][36]	[nucleocapsid][G][34]			0.815	0	0.815	0
225|9709	225	9709	S	G	[nsp2][S][36]	[nucleocapsid][G][34]			0.998	0.996	0.998	0.996
241|6332	241	6332	R	L	[nsp2][R][52]	[nsp14][L][303]			1	0.999	1	0.999
241|6332	241	6332	S	P	[nsp2][R][52]	[nsp14][L][303]			0.706	0	0.706	0
241|8521	241	8521	R	E	[nsp2][R][52]	[Spike][E][1195]			1	0.999	1	0.999
241|8521	241	8521	S	D	[nsp2][R][52]	[Spike][E][1195]			0.8	0	0.8	0
270|9355	270	9355	K	P	[nsp2][K][81]	[Orf7a][P][45]	0.996	0.983	0.996	0.983	0.996	0.983
270|9355	270	9355	N	L	[nsp2][K][81]	[Orf7a][P][45]	0.715	0.008	0.709	0.008	0.712	0.008
271|274	271	274	K	T	[nsp2][K][82]	[nsp2][T][85]			0.936	0.88	0.936	0.88
271|274	271	274	S	S	[nsp2][K][82]	[nsp2][T][85]			1	0	1	0
274|8683	274	8683	I	H	[nsp2][T][85]	[3a][Q][57]	0.806	0.117	0.81	0.117	0.808	0.117
274|8683	274	8683	T	Q	[nsp2][T][85]	[3a][Q][57]	0.966	0.824	0.967	0.826	0.9665	0.825
275|355	275	355	F	T	[nsp2][F][86]	[nsp2][T][166]	0.999	0.998	0.999	0.998	0.999	0.998
275|355	275	355	S	N	[nsp2][F][86]	[nsp2][T][166]	0.889	0	0.769	0	0.829	0
275|6834	275	6834	F	E	[nsp2][F][86]	[nsp15][E][264]	1	0.999			1	0.999
275|6834	275	6834	S	A	[nsp2][F][86]	[nsp15][E][264]	0.842	0			0.842	0
289|709	289	709	I	K	[nsp2][I][100]	[nsp2][K][519]	1	0.999	1	0.999	1	0.999
289|709	289	709	T	E	[nsp2][I][100]	[nsp2][K][519]	0.788	0	0.81	0	0.799	0
289|1266	289	1266	I	Q	[nsp2][I][100]	[nsp3][Q][406]	1	0.999	1	0.999	1	0.999
289|1266	289	1266	T	K	[nsp2][I][100]	[nsp3][Q][406]	0.839	0	0.757	0	0.798	0
289|8845	289	8845	I	D	[nsp2][I][100]	[3a][D][210]	0.999	0.999			0.999	0.999
289|8845	289	8845	T	G	[nsp2][I][100]	[3a][D][210]	0.788	0			0.788	0
289|9516	289	9516	I	W	[nsp2][I][100]	[Orf7b][W][29]	1	0.999	1	0.999	1	0.999
289|9516	289	9516	T	S	[nsp2][I][100]	[Orf7b][W][29]	0.839	0	0.789	0	0.814	0
289|9742	289	9742	I	P	[nsp2][I][100]	[nucleocapsid][P][67]	0.998	0.997	0.999	0.997	0.9985	0.997
289|9742	289	9742	T	R	[nsp2][I][100]	[nucleocapsid][P][67]	0.839	0	0.789	0	0.814	0
289|9876	289	9876	I	S	[nsp2][I][100]	[nucleocapsid][S][201]	0.999	0.998	0.999	0.998	0.999	0.998
289|9876	289	9876	T	G	[nsp2][I][100]	[nucleocapsid][S][201]	0.722	0	0.756	0	0.739	0
292|9772	292	9772	A	V	[nsp2][T][103]	[nucleocapsid][G][97]	0.8	0			0.8	0
292|9772	292	9772	T	G	[nsp2][T][103]	[nucleocapsid][G][97]	1	0.999			1	0.999
295|3717	295	3717	L	S	[nsp2][P][106]	[nsp6][N][82]	0.882	0	0.847	0	0.8645	0
295|3717	295	3717	P	N	[nsp2][P][106]	[nsp6][N][82]	1	0.999	1	0.999	1	0.999
295|8676	295	8676	L	A	[nsp2][P][106]	[3a][V][50]	0.891	0	0.86	0	0.8755	0
295|8676	295	8676	P	V	[nsp2][P][106]	[3a][V][50]	1	0.999	1	0.999	1	0.999
298|878	298	878	D	L	[nsp2][E][109]	[nsp3][V][50]	0.743	0			0.743	0
298|878	298	878	E	V	[nsp2][E][109]	[nsp3][V][50]	1	0.999			1	0.999
298|4742	298	4742	D	A	[nsp2][E][109]	[nsp12][V][257]	0.845	0	0.822	0	0.8335	0
298|4742	298	4742	E	V	[nsp2][E][109]	[nsp12][V][257]	0.999	0.998	0.999	0.998	0.999	0.998
301|7180	301	7180	K	S	[nsp2][K][112]	[nsp16][S][261]			0.999	0.999	0.999	0.999
301|7180	301	7180	R	Y	[nsp2][K][112]	[nsp16][S][261]			0.75	0	0.75	0
306|8723	306	8723	M	L	[nsp2][M][117]	[3a][L][95]	0.999	0.991	0.999	0.992	0.999	0.9915
306|8723	306	8723	V	F	[nsp2][M][117]	[3a][L][95]	0.929	0.007	0.928	0.006	0.9285	0.0065
306|10111	306	10111	M	A	[nsp2][M][117]	[nucleocapsid][A][397]	0.997	0.988	0.997	0.989	0.997	0.9885
306|10111	306	10111	V	Z	[nsp2][M][117]	[nucleocapsid][A][397]	0.736	0.007	0.728	0.006	0.732	0.0065
306|10112	306	10112	M	A	[nsp2][M][117]	[nucleocapsid][A][398]	0.995	0.983	0.995	0.984	0.995	0.9835
306|10112	306	10112	V	Z	[nsp2][M][117]	[nucleocapsid][A][398]	0.739	0.007	0.73	0.006	0.7345	0.0065
306|10113	306	10113	M	D	[nsp2][M][117]	[nucleocapsid][D][399]	0.997	0.987	0.997	0.988	0.997	0.9875
306|10113	306	10113	V	A	[nsp2][M][117]	[nucleocapsid][D][399]	0.81	0.007	0.807	0.006	0.8085	0.0065
306|10114	306	10114	M	L	[nsp2][M][117]	[nucleocapsid][L][400]	0.997	0.988	0.997	0.989	0.997	0.9885
306|10114	306	10114	V	A	[nsp2][M][117]	[nucleocapsid][L][400]	0.807	0.007	0.804	0.006	0.8055	0.0065
306|10116	306	10116	M	Z	[nsp2][M][117]	[nucleocapsid][-][401]	0.997	0.987	0.997	0.988	0.997	0.9875
306|10116	306	10116	V	L	[nsp2][M][117]	[nucleocapsid][-][401]	0.823	0.007	0.819	0.006	0.821	0.0065
306|10119	306	10119	M	Z	[nsp2][M][117]	[nucleocapsid][-][401]	0.998	0.99	0.998	0.991	0.998	0.9905
306|10119	306	10119	V	Y	[nsp2][M][117]	[nucleocapsid][-][401]	0.835	0.007	0.832	0.006	0.8335	0.0065
310|6068	310	6068	L	A	[nsp2][R][121]	[nsp14][V][40]			0.8	0	0.8	0
310|6068	310	6068	R	V	[nsp2][R][121]	[nsp14][V][40]			1	1	1	1
318|779	318	779	P	P	[nsp2][P][129]	[nsp2][P][589]			0.987	0.974	0.987	0.974
318|779	318	779	T	H	[nsp2][P][129]	[nsp2][P][589]			0.706	0	0.706	0
324|5552	324	5552	M	T	[nsp2][M][135]	[nsp13][T][127]			0.998	0.995	0.998	0.995
324|5552	324	5552	V	N	[nsp2][M][135]	[nsp13][T][127]			0.773	0	0.773	0
324|7727	324	7727	L	K	[nsp2][M][135]	[Spike][R][408]			0.75	0	0.75	0
324|7727	324	7727	M	R	[nsp2][M][135]	[Spike][R][408]			0.998	0.996	0.998	0.996
328|7163	328	7163	A	F	[nsp2][T][139]	[nsp16][L][244]	0.714	0			0.714	0
328|7163	328	7163	T	L	[nsp2][T][139]	[nsp16][L][244]	1	1			1	1
329|374	329	374	F	F	[nsp2][L][140]	[nsp2][V][185]			0.718	0	0.718	0
329|374	329	374	L	V	[nsp2][L][140]	[nsp2][V][185]			1	0.999	1	0.999
329|6689	329	6689	F	I	[nsp2][L][140]	[nsp15][V][121]	0.747	0	0.824	0	0.7855	0
329|6689	329	6689	L	V	[nsp2][L][140]	[nsp15][V][121]	1	0.999	1	0.999	1	0.999
329|8679	329	8679	I	I	[nsp2][L][140]	[3a][L][53]	0.857	0			0.857	0
329|8679	329	8679	L	L	[nsp2][L][140]	[3a][L][53]	0.999	0.998			0.999	0.998
355|6834	355	6834	N	A	[nsp2][T][166]	[nsp15][E][264]	0.842	0			0.842	0
355|6834	355	6834	T	E	[nsp2][T][166]	[nsp15][E][264]	0.999	0.998			0.999	0.998
359|6270	359	6270	N	V	[nsp2][T][170]	[nsp14][M][241]	0.737	0			0.737	0
359|6270	359	6270	T	M	[nsp2][T][170]	[nsp14][M][241]	0.999	0.999			0.999	0.999
361|3060	361	3060	D	N	[nsp2][E][172]	[nsp4][S][238]	0.801	0.002	0.78	0.002	0.7905	0.002
361|3060	361	3060	E	S	[nsp2][E][172]	[nsp4][S][238]	0.999	0.996	0.999	0.997	0.999	0.9965
361|3748	361	3748	D	C	[nsp2][E][172]	[nsp6][-][104]	0.833	0.002	0.823	0.002	0.828	0.002
361|3748	361	3748	E	Z	[nsp2][E][172]	[nsp6][-][104]	0.956	0.914	0.957	0.915	0.9565	0.9145
361|4931	361	4931	D	S	[nsp2][E][172]	[nsp12][A][443]	0.834	0.002	0.809	0.002	0.8215	0.002
361|4931	361	4931	E	A	[nsp2][E][172]	[nsp12][A][443]	0.999	0.996	0.999	0.996	0.999	0.996
361|7670	361	7670	D	K	[nsp2][E][172]	[Spike][R][357]	0.844	0.002	0.825	0.002	0.8345	0.002
361|7670	361	7670	E	R	[nsp2][E][172]	[Spike][R][357]	0.999	0.997	0.999	0.997	0.999	0.997
361|9705	361	9705	D	R	[nsp2][E][172]	[nucleocapsid][G][30]	0.726	0.002	0.701	0.002	0.7135	0.002
361|9705	361	9705	E	G	[nsp2][E][172]	[nucleocapsid][G][30]	0.999	0.996	0.999	0.996	0.999	0.996
362|1887	362	1887	G	T	[nsp2][G][173]	[nsp3][T][1026]	1	0.999			1	0.999
362|1887	362	1887	V	N	[nsp2][G][173]	[nsp3][T][1026]	0.71	0			0.71	0
362|4923	362	4923	G	V	[nsp2][G][173]	[nsp12][V][435]	1	1			1	1
362|4923	362	4923	V	I	[nsp2][G][173]	[nsp12][V][435]	0.71	0			0.71	0
369|6682	369	6682	L	T	[nsp2][L][180]	[nsp15][T][114]			0.999	0.997	0.999	0.997
369|6682	369	6682	S	A	[nsp2][L][180]	[nsp15][T][114]			0.701	0.001	0.701	0.001
370|570	370	570	L	C	[nsp2][P][181]	[nsp2][R][380]	0.797	0.002	0.798	0.002	0.7975	0.002
370|570	370	570	P	R	[nsp2][P][181]	[nsp2][R][380]	0.999	0.997	0.999	0.996	0.999	0.9965
370|4664	370	4664	L	C	[nsp2][P][181]	[nsp12][G][179]	0.819	0.002	0.816	0.002	0.8175	0.002
370|4664	370	4664	P	G	[nsp2][P][181]	[nsp12][G][179]	0.999	0.997	0.999	0.997	0.999	0.997
372|530	372	530	N	G	[nsp2][N][183]	[nsp2][G][339]	0.996	0.991			0.996	0.991
372|530	372	530	S	C	[nsp2][N][183]	[nsp2][G][339]	0.714	0			0.714	0
374|6689	374	6689	F	I	[nsp2][V][185]	[nsp15][V][121]	0.752	0	0.826	0	0.789	0
374|6689	374	6689	V	V	[nsp2][V][185]	[nsp15][V][121]	1	0.999	1	0.999	1	0.999
389|1539	389	1539	L	I	[nsp2][P][200]	[nsp3][T][678]	0.82	0.003	0.815	0.003	0.8175	0.003
389|1539	389	1539	P	T	[nsp2][P][200]	[nsp3][T][678]	0.999	0.995	0.999	0.995	0.999	0.995
390|4430	390	4430	D	D	[nsp2][E][201]	[nsp10][N][85]	0.926	0.001	0.966	0.001	0.946	0.001
390|4430	390	4430	E	N	[nsp2][E][201]	[nsp10][N][85]	1	0.999	1	0.999	1	0.999
398|399	398	399	N	E	[nsp2][N][209]	[nsp2][E][210]	1	1	1	1	1	1
398|399	398	399	Z	K	[nsp2][N][209]	[nsp2][E][210]	0.833	0	0.857	0	0.845	0
401|886	401	886	D	T	[nsp2][G][212]	[nsp3][A][58]	0.824	0.001	0.87	0.001	0.847	0.001
401|886	401	886	G	A	[nsp2][G][212]	[nsp3][A][58]	0.999	0.998	1	0.998	0.9995	0.998
406|8855	406	8855	L	S	[nsp2][L][217]	[3a][S][220]	1	0.999	1	0.999	1	0.999
406|8855	406	8855	V	I	[nsp2][L][217]	[3a][S][220]	0.83	0	0.836	0	0.833	0
409|6356	409	6356	C	Q	[nsp2][G][220]	[nsp14][P][327]	0.833	0	0.905	0	0.869	0
409|6356	409	6356	G	P	[nsp2][G][220]	[nsp14][P][327]	0.998	0.997	0.998	0.996	0.998	0.9965
409|7059	409	7059	G	K	[nsp2][G][220]	[nsp16][K][141]	0.999	0.998	0.999	0.998	0.999	0.998
409|7059	409	7059	S	R	[nsp2][G][220]	[nsp16][K][141]	0.8	0	0.744	0	0.772	0
409|10088	409	10088	C	V	[nsp2][G][220]	[nucleocapsid][E][378]	0.818	0	0.875	0	0.8465	0
409|10088	409	10088	G	E	[nsp2][G][220]	[nucleocapsid][E][378]	0.998	0.995	0.998	0.995	0.998	0.995
414|2694	414	2694	A	A	[nsp2][A][225]	[nsp3][A][1818]	1	0.999	1	0.999	1	0.999
414|2694	414	2694	D	V	[nsp2][A][225]	[nsp3][A][1818]	0.769	0	0.889	0	0.829	0
414|9260	414	9260	A	I	[nsp2][A][225]	[Orf6][I][26]	0.999	0.999	1	0.999	0.9995	0.999
414|9260	414	9260	D	M	[nsp2][A][225]	[Orf6][I][26]	1	0	0.88	0	0.94	0
415|5578	415	5578	F	T	[nsp2][F][226]	[nsp13][T][153]			0.999	0.998	0.999	0.998
415|5578	415	5578	Y	I	[nsp2][F][226]	[nsp13][T][153]			0.73	0.001	0.73	0.001
437|2243	437	2243	N	N	[nsp2][S][248]	[nsp3][T][1378]			0.733	0	0.733	0
437|2243	437	2243	S	T	[nsp2][S][248]	[nsp3][T][1378]			0.998	0.997	0.998	0.997
437|4068	437	4068	N	V	[nsp2][S][248]	[nsp8][L][35]			0.714	0	0.714	0
437|4068	437	4068	S	L	[nsp2][S][248]	[nsp8][L][35]			1	0.999	1	0.999
443|446	443	446	K	R	[nsp2][N][254]	[nsp2][G][257]	0.857	0			0.857	0
443|446	443	446	N	G	[nsp2][N][254]	[nsp2][G][257]	1	1			1	1
450|763	450	763	E	T	[nsp2][E][261]	[nsp2][T][573]			1	0.999	1	0.999
450|763	450	763	G	A	[nsp2][E][261]	[nsp2][T][573]			0.857	0	0.857	0
450|5305	450	5305	E	S	[nsp2][E][261]	[nsp12][S][814]			1	0.999	1	0.999
450|5305	450	5305	G	P	[nsp2][E][261]	[nsp12][S][814]			1	0	1	0
454|455	454	455	G	L	[nsp2][G][265]	[nsp2][L][266]	0.999	0.998	0.999	0.998	0.999	0.998
454|455	454	455	Z	Z	[nsp2][G][265]	[nsp2][L][266]	0.992	0	0.982	0	0.987	0
458|2161	458	2161	D	I	[nsp2][N][269]	[nsp3][R][1297]	0.742	0			0.742	0
458|2161	458	2161	N	R	[nsp2][N][269]	[nsp3][R][1297]	0.999	0.998			0.999	0.998
458|3632	458	3632	D	I	[nsp2][N][269]	[3CL-Pro][V][303]	0.855	0	0.768	0	0.8115	0
458|3632	458	3632	N	V	[nsp2][N][269]	[3CL-Pro][V][303]	1	0.999	1	0.999	1	0.999
458|4714	458	4714	D	N	[nsp2][N][269]	[nsp12][S][229]	0.803	0			0.803	0
458|4714	458	4714	N	S	[nsp2][N][269]	[nsp12][S][229]	1	0.999			1	0.999
458|5881	458	5881	D	M	[nsp2][N][269]	[nsp13][A][454]	0.797	0	0.733	0	0.765	0
458|5881	458	5881	N	L	[nsp2][N][269]	[nsp13][A][454]	1	0.999	1	0.999	1	0.999
458|7618	458	7618	D	L	[nsp2][N][269]	[Spike][F][306]	0.82	0	0.775	0	0.7975	0
458|7618	458	7618	N	F	[nsp2][N][269]	[Spike][F][306]	0.997	0.994	0.997	0.993	0.997	0.9935
458|8103	458	8103	D	A	[nsp2][N][269]	[Spike][E][780]	0.857	0	0.796	0	0.8265	0
458|8103	458	8103	N	E	[nsp2][N][269]	[Spike][E][780]	0.999	0.998	0.999	0.998	0.999	0.998
458|8163	458	8163	D	V	[nsp2][N][269]	[Spike][D][839]	0.877	0	0.804	0	0.8405	0
458|8163	458	8163	N	D	[nsp2][N][269]	[Spike][D][839]	0.999	0.998	0.999	0.998	0.999	0.998
458|8836	458	8836	D	F	[nsp2][N][269]	[3a][V][201]	0.857	0	0.765	0	0.811	0
458|8836	458	8836	N	V	[nsp2][N][269]	[3a][V][201]	0.999	0.999	1	0.999	0.9995	0.999
462|6106	462	6106	I	E	[nsp2][I][273]	[nsp14][E][78]	1	0.999			1	0.999
462|6106	462	6106	K	K	[nsp2][I][273]	[nsp14][E][78]	1	0			1	0
466|473	466	473	A	I	[nsp2][E][277]	[nsp2][V][284]			0.7	0	0.7	0
466|473	466	473	E	V	[nsp2][E][277]	[nsp2][V][284]			1	1	1	1
466|3025	466	3025	A	K	[nsp2][E][277]	[nsp4][N][203]			0.824	0	0.824	0
466|3025	466	3025	E	N	[nsp2][E][277]	[nsp4][N][203]			1	0.999	1	0.999
475|8865	475	8865	D	Z	[nsp2][D][286]	[3a][-][229]			0.999	0.998	0.999	0.998
475|8865	475	8865	G	F	[nsp2][D][286]	[3a][-][229]			0.739	0	0.739	0
475|8868	475	8868	D	I	[nsp2][D][286]	[3a][I][232]			0.999	0.998	0.999	0.998
475|8868	475	8868	G	Z	[nsp2][D][286]	[3a][I][232]			0.872	0	0.872	0
483|5596	483	5596	A	P	[nsp2][A][294]	[nsp13][K][171]	0.999	0.998	0.999	0.998	0.999	0.998
483|5596	483	5596	S	H	[nsp2][A][294]	[nsp13][K][171]	0.755	0	0.744	0	0.7495	0
484|6465	484	6465	I	F	[nsp2][I][295]	[nsp14][F][436]			0.995	0.99	0.995	0.99
484|6465	484	6465	T	L	[nsp2][I][295]	[nsp14][F][436]			0.857	0	0.857	0
493|1968	493	1968	A	N	[nsp2][T][304]	[nsp3][S][1106]			0.706	0	0.706	0
493|1968	493	1968	T	S	[nsp2][T][304]	[nsp3][S][1106]			1	0.999	1	0.999
515|9579	515	9579	C	S	[nsp2][C][326]	[Orf8][S][43]	0.999	0.998			0.999	0.998
515|9579	515	9579	R	P	[nsp2][C][326]	[Orf8][S][43]	0.727	0			0.727	0
522|927	522	927	K	P	[nsp2][K][333]	[nsp3][P][74]	0.999	0.999	0.999	0.999	0.999	0.999
522|927	522	927	R	Q	[nsp2][K][333]	[nsp3][P][74]	0.909	0	0.857	0	0.883	0
524|525	524	525	K	A	[nsp2][K][335]	[nsp2][A][336]	0.999	0.999	0.999	0.998	0.999	0.9985
524|525	524	525	Z	Z	[nsp2][K][335]	[nsp2][A][336]	1	0	1	0	1	0
525|5323	525	5323	A	Y	[nsp2][A][336]	[nsp12][Y][831]	0.999	0.999	0.999	0.999	0.999	0.999
525|5323	525	5323	T	C	[nsp2][A][336]	[nsp12][Y][831]	0.923	0	0.976	0	0.9495	0
525|7467	525	7467	A	N	[nsp2][A][336]	[Spike][N][164]	0.998	0.996	0.998	0.996	0.998	0.996
525|7467	525	7467	T	K	[nsp2][A][336]	[Spike][N][164]	0.783	0	0.923	0	0.853	0
525|7477	525	7477	A	Q	[nsp2][A][336]	[Spike][Q][173]	0.997	0.994	0.997	0.994	0.997	0.994
525|7477	525	7477	T	K	[nsp2][A][336]	[Spike][Q][173]	0.741	0	0.9	0	0.8205	0
526|527	526	527	K	K	[nsp2][-][336]	[nsp2][-][336]	0.994	0.009	0.991	0.008	0.9925	0.0085
526|527	526	527	Z	Z	[nsp2][-][336]	[nsp2][-][336]	1	0.991	1	0.991	1	0.991
526|528	526	528	K	S	[nsp2][-][336]	[nsp2][K][337]	0.987	0.008	0.987	0.008	0.987	0.008
526|528	526	528	Z	K	[nsp2][-][336]	[nsp2][K][337]	1	0.991	1	0.991	1	0.991
526|529	526	529	K	Z	[nsp2][-][336]	[nsp2][K][338]	0.994	0.009	0.992	0.008	0.993	0.0085
526|529	526	529	Z	K	[nsp2][-][336]	[nsp2][K][338]	1	0.991	1	0.991	1	0.991
526|530	526	530	K	Z	[nsp2][-][336]	[nsp2][G][339]	0.994	0.009	0.992	0.008	0.993	0.0085
526|530	526	530	Z	G	[nsp2][-][336]	[nsp2][G][339]	1	0.991	1	0.991	1	0.991
527|528	527	528	K	S	[nsp2][-][336]	[nsp2][K][337]	0.991	0.008	0.995	0.008	0.993	0.008
527|528	527	528	Z	K	[nsp2][-][336]	[nsp2][K][337]	1	0.991	1	0.991	1	0.991
527|529	527	529	K	Z	[nsp2][-][336]	[nsp2][K][338]	0.999	0.009	1	0.008	0.9995	0.0085
527|529	527	529	Z	K	[nsp2][-][336]	[nsp2][K][338]	1	0.991	1	0.991	1	0.991
527|530	527	530	K	Z	[nsp2][-][336]	[nsp2][G][339]	0.999	0.009	1	0.008	0.9995	0.0085
527|530	527	530	Z	G	[nsp2][-][336]	[nsp2][G][339]	1	0.991	1	0.991	1	0.991
528|529	528	529	K	K	[nsp2][K][337]	[nsp2][K][338]	1	0.991	1	0.991	1	0.991
528|529	528	529	S	Z	[nsp2][K][337]	[nsp2][K][338]	0.991	0.008	0.996	0.008	0.9935	0.008
528|530	528	530	K	G	[nsp2][K][337]	[nsp2][G][339]	1	0.991	1	0.991	1	0.991
528|530	528	530	S	Z	[nsp2][K][337]	[nsp2][G][339]	0.991	0.008	0.996	0.008	0.9935	0.008
528|531	528	531	K	A	[nsp2][K][337]	[nsp2][A][340]	0.995	0.991			0.995	0.991
528|531	528	531	Z	Z	[nsp2][K][337]	[nsp2][A][340]	1	0			1	0
528|533	528	533	K	N	[nsp2][K][337]	[nsp2][N][342]	0.996	0.991			0.996	0.991
528|533	528	533	Z	Z	[nsp2][K][337]	[nsp2][N][342]	1	0			1	0
528|534	528	534	K	I	[nsp2][K][337]	[nsp2][I][343]	0.996	0.991			0.996	0.991
528|534	528	534	Z	Z	[nsp2][K][337]	[nsp2][I][343]	0.857	0			0.857	0
528|1871	528	1871	K	T	[nsp2][K][337]	[nsp3][T][1010]			0.995	0.991	0.995	0.991
528|1871	528	1871	N	N	[nsp2][K][337]	[nsp3][T][1010]			0.714	0	0.714	0
529|530	529	530	K	G	[nsp2][K][338]	[nsp2][G][339]	1	0.991	1	0.991	1	0.991
529|530	529	530	Z	Z	[nsp2][K][338]	[nsp2][G][339]	1	0.009	1	0.008	1	0.0085
531|533	531	533	A	N	[nsp2][A][340]	[nsp2][N][342]	1	0.999			1	0.999
531|533	531	533	Z	Z	[nsp2][A][340]	[nsp2][N][342]	1	0			1	0
531|534	531	534	A	I	[nsp2][A][340]	[nsp2][I][343]	1	0.999			1	0.999
531|534	531	534	Z	Z	[nsp2][A][340]	[nsp2][I][343]	0.857	0			0.857	0
533|534	533	534	N	I	[nsp2][N][342]	[nsp2][I][343]	1	1			1	1
533|534	533	534	Z	Z	[nsp2][N][342]	[nsp2][I][343]	0.857	0			0.857	0
534|535	534	535	I	G	[nsp2][I][343]	[nsp2][G][344]	1	1	1	1	1	1
534|535	534	535	Z	Z	[nsp2][I][343]	[nsp2][G][344]	0.857	0	1	0	0.9285	0
534|536	534	536	I	E	[nsp2][I][343]	[nsp2][E][345]			1	1	1	1
534|536	534	536	Z	Z	[nsp2][I][343]	[nsp2][E][345]			1	0	1	0
534|537	534	537	I	Q	[nsp2][I][343]	[nsp2][Q][346]			1	1	1	1
534|537	534	537	Z	Z	[nsp2][I][343]	[nsp2][Q][346]			0.923	0	0.923	0
535|536	535	536	G	E	[nsp2][G][344]	[nsp2][E][345]	1	1	1	1	1	1
535|536	535	536	Z	Z	[nsp2][G][344]	[nsp2][E][345]	0.75	0	1	0	0.875	0
535|537	535	537	G	Q	[nsp2][G][344]	[nsp2][Q][346]			1	1	1	1
535|537	535	537	Z	Z	[nsp2][G][344]	[nsp2][Q][346]			0.923	0	0.923	0
536|537	536	537	E	Q	[nsp2][E][345]	[nsp2][Q][346]	1	1	1	1	1	1
536|537	536	537	Z	Z	[nsp2][E][345]	[nsp2][Q][346]	0.833	0	0.923	0	0.878	0
537|538	537	538	Q	K	[nsp2][Q][346]	[nsp2][K][347]	1	0.999			1	0.999
537|538	537	538	Z	Z	[nsp2][Q][346]	[nsp2][K][347]	0.778	0			0.778	0
537|539	537	539	Q	S	[nsp2][Q][346]	[nsp2][S][348]	1	0.999			1	0.999
537|539	537	539	Z	Z	[nsp2][Q][346]	[nsp2][S][348]	0.778	0			0.778	0
537|540	537	540	Q	I	[nsp2][Q][346]	[nsp2][I][349]	0.999	0.999			0.999	0.999
537|540	537	540	Z	Z	[nsp2][Q][346]	[nsp2][I][349]	0.778	0			0.778	0
537|541	537	541	Q	L	[nsp2][Q][346]	[nsp2][L][350]	1	1			1	1
537|541	537	541	Z	Z	[nsp2][Q][346]	[nsp2][L][350]	0.778	0			0.778	0
537|5574	537	5574	K	F	[nsp2][Q][346]	[nsp13][Y][149]	0.857	0	1	0	0.9285	0
537|5574	537	5574	Q	Y	[nsp2][Q][346]	[nsp13][Y][149]	1	1	1	1	1	1
538|539	538	539	K	S	[nsp2][K][347]	[nsp2][S][348]	1	0.999	1	0.999	1	0.999
538|539	538	539	Z	Z	[nsp2][K][347]	[nsp2][S][348]	0.909	0	0.966	0	0.9375	0
538|540	538	540	K	I	[nsp2][K][347]	[nsp2][I][349]	0.999	0.999	1	0.999	0.9995	0.999
538|540	538	540	Z	Z	[nsp2][K][347]	[nsp2][I][349]	0.909	0	0.966	0	0.9375	0
538|541	538	541	K	L	[nsp2][K][347]	[nsp2][L][350]	1	1	1	1	1	1
538|541	538	541	Z	Z	[nsp2][K][347]	[nsp2][L][350]	0.909	0	0.933	0	0.921	0
538|542	538	542	K	S	[nsp2][K][347]	[nsp2][S][351]	1	0.999	1	1	1	0.9995
538|542	538	542	Z	Z	[nsp2][K][347]	[nsp2][S][351]	0.8	0	0.903	0	0.8515	0
539|540	539	540	S	I	[nsp2][S][348]	[nsp2][I][349]	0.999	0.998	0.999	0.999	0.999	0.9985
539|540	539	540	Z	Z	[nsp2][S][348]	[nsp2][I][349]	1	0	1	0	1	0
539|541	539	541	S	L	[nsp2][S][348]	[nsp2][L][350]	1	0.999	1	0.999	1	0.999
539|541	539	541	Z	Z	[nsp2][S][348]	[nsp2][L][350]	1	0	0.966	0	0.983	0
539|542	539	542	S	S	[nsp2][S][348]	[nsp2][S][351]	1	0.999	1	0.999	1	0.999
539|542	539	542	Z	Z	[nsp2][S][348]	[nsp2][S][351]	0.88	0	0.933	0	0.9065	0
540|541	540	541	I	L	[nsp2][I][349]	[nsp2][L][350]	1	0.999	1	0.999	1	0.999
540|541	540	541	Z	Z	[nsp2][I][349]	[nsp2][L][350]	1	0	0.966	0	0.983	0
540|542	540	542	I	S	[nsp2][I][349]	[nsp2][S][351]	0.999	0.999	1	0.999	0.9995	0.999
540|542	540	542	Z	Z	[nsp2][I][349]	[nsp2][S][351]	0.88	0	0.933	0	0.9065	0
540|8860	540	8860	I	V	[nsp2][I][349]	[3a][V][225]	0.999	0.998	0.999	0.998	0.999	0.998
540|8860	540	8860	T	A	[nsp2][I][349]	[3a][V][225]	0.708	0	0.704	0	0.706	0
541|542	541	542	L	S	[nsp2][L][350]	[nsp2][S][351]	1	1	1	1	1	1
541|542	541	542	Z	Z	[nsp2][L][350]	[nsp2][S][351]	0.88	0	0.968	0	0.924	0
548|6938	548	6938	A	I	[nsp2][S][358]	[nsp16][M][20]	0.906	0.002	0.907	0.002	0.9065	0.002
548|6938	548	6938	S	M	[nsp2][S][358]	[nsp16][M][20]	0.999	0.997	0.999	0.997	0.999	0.997
551|759	551	759	A	T	[nsp2][A][361]	[nsp2][T][569]	1	0.998	1	0.998	1	0.998
551|759	551	759	V	A	[nsp2][A][361]	[nsp2][T][569]	0.793	0.001	0.82	0.001	0.8065	0.001
551|1623	551	1623	A	H	[nsp2][A][361]	[nsp3][H][762]	0.999	0.998	0.999	0.998	0.999	0.998
551|1623	551	1623	S	Y	[nsp2][A][361]	[nsp3][H][762]	1	0	0.909	0	0.9545	0
551|2643	551	2643	A	E	[nsp2][A][361]	[nsp3][E][1767]	0.999	0.997	0.999	0.997	0.999	0.997
551|2643	551	2643	T	A	[nsp2][A][361]	[nsp3][E][1767]	0.727	0	0.75	0	0.7385	0
551|6146	551	6146	A	L	[nsp2][A][361]	[nsp14][L][117]			0.998	0.996	0.998	0.996
551|6146	551	6146	T	I	[nsp2][A][361]	[nsp14][L][117]			0.72	0	0.72	0
554|5796	554	5796	I	V	[nsp2][V][364]	[nsp13][D][369]	0.716	0			0.716	0
554|5796	554	5796	V	I	[nsp2][V][364]	[nsp13][D][369]	1	0.999			1	0.999
560|765	560	765	C	K	[nsp2][R][370]	[nsp2][E][575]	0.882	0.002	0.887	0.002	0.8845	0.002
560|765	560	765	R	E	[nsp2][R][370]	[nsp2][E][575]	1	0.997	1	0.997	1	0.997
560|6700	560	6700	C	Y	[nsp2][R][370]	[nsp15][D][132]	0.755	0.002	0.756	0.002	0.7555	0.002
560|6700	560	6700	R	D	[nsp2][R][370]	[nsp15][D][132]	0.999	0.996	0.999	0.997	0.999	0.9965
560|8740	560	8740	C	C	[nsp2][R][370]	[3a][Y][109]	0.906	0.002	0.905	0.002	0.9055	0.002
560|8740	560	8740	R	Y	[nsp2][R][370]	[3a][Y][109]	0.999	0.997	0.999	0.997	0.999	0.997
570|4664	570	4664	C	C	[nsp2][R][380]	[nsp12][G][179]	0.902	0.002	0.913	0.002	0.9075	0.002
570|4664	570	4664	R	G	[nsp2][R][380]	[nsp12][G][179]	1	0.998	1	0.997	1	0.9975
571|8968	571	8968	A	Y	[nsp2][V][381]	[envelope][C][44]	0.75	0			0.75	0
571|8968	571	8968	V	C	[nsp2][V][381]	[envelope][C][44]	1	0.999			1	0.999
577|3715	577	3715	I	Y	[nsp2][I][387]	[nsp6][Y][80]	1	0.998	1	0.998	1	0.998
577|3715	577	3715	M	C	[nsp2][I][387]	[nsp6][Y][80]	0.967	0.001	0.975	0.001	0.971	0.001
577|7976	577	7976	I	A	[nsp2][I][387]	[Spike][A][653]	0.999	0.998			0.999	0.998
577|7976	577	7976	M	V	[nsp2][I][387]	[Spike][A][653]	0.752	0.001			0.752	0.001
577|9325	577	9325	I	L	[nsp2][I][387]	[Orf7a][L][17]	1	0.998	1	0.998	1	0.998
577|9325	577	9325	M	F	[nsp2][I][387]	[Orf7a][L][17]	0.91	0.001	0.911	0.001	0.9105	0.001
577|9681	577	9681	I	P	[nsp2][I][387]	[nucleocapsid][P][6]	0.999	0.997	0.999	0.998	0.999	0.9975
577|9681	577	9681	M	L	[nsp2][I][387]	[nucleocapsid][P][6]	0.768	0.001	0.755	0.001	0.7615	0.001
599|2454	599	2454	D	S	[nsp2][D][409]	[nsp3][S][1578]	1	0.998	1	0.998	1	0.998
599|2454	599	2454	G	I	[nsp2][D][409]	[nsp3][S][1578]	0.885	0.001	0.91	0.001	0.8975	0.001
599|2591	599	2591	D	K	[nsp2][D][409]	[nsp3][K][1715]	1	0.998	1	0.998	1	0.998
599|2591	599	2591	G	R	[nsp2][D][409]	[nsp3][K][1715]	0.939	0.001	0.928	0.001	0.9335	0.001
599|7998	599	7998	D	Q	[nsp2][D][409]	[Spike][Q][675]	0.992	0.983	0.993	0.984	0.9925	0.9835
599|7998	599	7998	G	R	[nsp2][D][409]	[Spike][Q][675]	0.783	0.001	0.821	0.001	0.802	0.001
604|6242	604	6242	K	C	[nsp2][N][414]	[nsp14][R][213]	0.889	0			0.889	0
604|6242	604	6242	N	R	[nsp2][N][414]	[nsp14][R][213]	1	1			1	1
614|2887	614	2887	C	S	[nsp2][G][424]	[nsp4][A][65]			0.727	0	0.727	0
614|2887	614	2887	G	A	[nsp2][G][424]	[nsp4][A][65]			1	0.999	1	0.999
638|2675	638	2675	I	Q	[nsp2][L][448]	[nsp3][E][1799]			0.75	0	0.75	0
638|2675	638	2675	L	E	[nsp2][L][448]	[nsp3][E][1799]			1	0.999	1	0.999
639|1890	639	1890	D	C	[nsp2][D][449]	[nsp3][C][1029]	1	0.999	1	0.999	1	0.999
639|1890	639	1890	G	S	[nsp2][D][449]	[nsp3][C][1029]	0.932	0.001	0.911	0	0.9215	0.0005
639|2819	639	2819	A	M	[nsp2][D][449]	[nsp3][K][1943]			0.727	0	0.727	0
639|2819	639	2819	D	K	[nsp2][D][449]	[nsp3][K][1943]			0.999	0.999	0.999	0.999
639|8903	639	8903	D	Y	[nsp2][D][449]	[3a][Y][264]	0.997	0.993	0.997	0.993	0.997	0.993
639|8903	639	8903	G	H	[nsp2][D][449]	[3a][Y][264]	0.771	0.001	0.719	0	0.745	0.0005
644|4022	644	4022	K	C	[nsp2][K][454]	[nsp7][C][72]	1	0.999	1	0.999	1	0.999
644|4022	644	4022	Q	S	[nsp2][K][454]	[nsp7][C][72]	0.894	0	0.778	0	0.836	0
652|1816	652	1816	I	A	[nsp2][L][462]	[nsp3][T][955]			0.769	0	0.769	0
652|1816	652	1816	L	T	[nsp2][L][462]	[nsp3][T][955]			0.999	0.998	0.999	0.998
656|4734	656	4734	L	M	[nsp2][W][466]	[nsp12][R][249]	0.869	0.001	0.877	0.001	0.873	0.001
656|4734	656	4734	W	R	[nsp2][W][466]	[nsp12][R][249]	1	0.998	0.999	0.998	0.9995	0.998
661|2086	661	2086	F	E	[nsp2][F][471]	[nsp3][E][1224]			1	1	1	1
661|2086	661	2086	L	A	[nsp2][F][471]	[nsp3][E][1224]			0.8	0	0.8	0
663|9592	663	9592	L	S	[nsp2][S][473]	[Orf8][P][56]			0.714	0	0.714	0
663|9592	663	9592	S	P	[nsp2][S][473]	[Orf8][P][56]			0.999	0.998	0.999	0.998
664|1247	664	1247	A	K	[nsp2][T][474]	[nsp3][E][387]			0.857	0	0.857	0
664|1247	664	1247	T	E	[nsp2][T][474]	[nsp3][E][387]			0.999	0.999	0.999	0.999
675|8042	675	8042	I	I	[nsp2][V][485]	[Spike][T][719]	0.762	0.003	0.738	0.002	0.75	0.0025
675|8042	675	8042	V	T	[nsp2][V][485]	[Spike][T][719]	0.999	0.995	0.999	0.995	0.999	0.995
676|5102	676	5102	N	S	[nsp2][T][486]	[nsp12][N][611]			0.778	0	0.778	0
676|5102	676	5102	T	N	[nsp2][T][486]	[nsp12][N][611]			1	1	1	1
683|5894	683	5894	E	S	[nsp2][E][493]	[nsp13][K][467]	0.999	0.997			0.999	0.997
683|5894	683	5894	K	L	[nsp2][E][493]	[nsp13][K][467]	0.751	0.001			0.751	0.001
684|9823	684	9823	N	S	[nsp2][S][494]	[nucleocapsid][T][148]	0.722	0			0.722	0
684|9823	684	9823	S	T	[nsp2][S][494]	[nucleocapsid][T][148]	1	0.999			1	0.999
686|4872	686	4872	P	P	[nsp2][Q][496]	[nsp12][S][384]	0.809	0.001	0.902	0.001	0.8555	0.001
686|4872	686	4872	Q	S	[nsp2][Q][496]	[nsp12][S][384]	1	0.999	1	0.999	1	0.999
687|1242	687	1242	K	G	[nsp2][T][497]	[nsp3][E][382]	0.75	0			0.75	0
687|1242	687	1242	T	E	[nsp2][T][497]	[nsp3][E][382]	1	1			1	1
687|7313	687	7313	K	Q	[nsp2][T][497]	[Spike][H][69]	1	0			1	0
687|7313	687	7313	T	H	[nsp2][T][497]	[Spike][H][69]	0.985	0.971			0.985	0.971
697|2453	697	2453	A	K	[nsp2][A][507]	[nsp3][K][1577]	1	1	1	0.999	1	0.9995
697|2453	697	2453	D	R	[nsp2][A][507]	[nsp3][K][1577]	0.889	0	0.824	0	0.8565	0
701|5791	701	5791	D	E	[nsp2][D][511]	[nsp13][P][364]	0.999	0.992	0.999	0.992	0.999	0.992
701|5791	701	5791	N	D	[nsp2][D][511]	[nsp13][P][364]	0.939	0.007	0.944	0.007	0.9415	0.007
703|1036	703	1036	I	Q	[nsp2][I][513]	[nsp3][Q][180]	0.999	0.997	0.999	0.996	0.999	0.9965
703|1036	703	1036	V	H	[nsp2][I][513]	[nsp3][Q][180]	0.778	0.002	0.78	0.002	0.779	0.002
703|3863	703	3863	I	L	[nsp2][I][513]	[nsp6][L][207]	1	0.997	1	0.997	1	0.997
703|3863	703	3863	V	F	[nsp2][I][513]	[nsp6][L][207]	0.929	0.002	0.934	0.002	0.9315	0.002
703|8861	703	8861	I	E	[nsp2][I][513]	[3a][E][226]	1	0.998	1	0.998	1	0.998
703|8861	703	8861	V	G	[nsp2][I][513]	[3a][E][226]	0.978	0.002	0.978	0.002	0.978	0.002
709|1266	709	1266	E	K	[nsp2][K][519]	[nsp3][Q][406]	0.929	0	0.848	0	0.8885	0
709|1266	709	1266	K	Q	[nsp2][K][519]	[nsp3][Q][406]	1	1	1	1	1	1
709|8845	709	8845	E	G	[nsp2][K][519]	[3a][D][210]	0.867	0	0.7	0	0.7835	0
709|8845	709	8845	K	D	[nsp2][K][519]	[3a][D][210]	0.999	0.999	0.999	0.999	0.999	0.999
709|9516	709	9516	E	S	[nsp2][K][519]	[Orf7b][W][29]	0.929	0	0.882	0	0.9055	0
709|9516	709	9516	K	W	[nsp2][K][519]	[Orf7b][W][29]	1	0.999	1	0.999	1	0.999
709|9742	709	9742	E	R	[nsp2][K][519]	[nucleocapsid][P][67]	0.929	0	0.882	0	0.9055	0
709|9742	709	9742	K	P	[nsp2][K][519]	[nucleocapsid][P][67]	0.999	0.997	0.999	0.997	0.999	0.997
709|9876	709	9876	E	G	[nsp2][K][519]	[nucleocapsid][S][201]	0.788	0	0.829	0	0.8085	0
709|9876	709	9876	K	S	[nsp2][K][519]	[nucleocapsid][S][201]	0.999	0.998	0.999	0.998	0.999	0.998
712|5823	712	5823	A	V	[nsp2][A][522]	[nsp13][Y][396]	1	0.999	1	0.999	1	0.999
712|5823	712	5823	S	M	[nsp2][A][522]	[nsp13][Y][396]	0.889	0	0.929	0	0.909	0
720|721	720	721	V	T	[nsp2][V][530]	[nsp2][T][531]			1	0.999	1	0.999
720|721	720	721	Z	Z	[nsp2][V][530]	[nsp2][T][531]			1	0	1	0
720|722	720	722	V	H	[nsp2][V][530]	[nsp2][H][532]			1	0.999	1	0.999
720|722	720	722	Z	Z	[nsp2][V][530]	[nsp2][H][532]			1	0	1	0
720|723	720	723	V	S	[nsp2][V][530]	[nsp2][S][533]			1	0.999	1	0.999
720|723	720	723	Z	Z	[nsp2][V][530]	[nsp2][S][533]			1	0	1	0
720|724	720	724	V	K	[nsp2][V][530]	[nsp2][K][534]			0.999	0.999	0.999	0.999
720|724	720	724	Z	Z	[nsp2][V][530]	[nsp2][K][534]			1	0	1	0
721|722	721	722	T	H	[nsp2][T][531]	[nsp2][H][532]	1	0.999	1	0.999	1	0.999
721|722	721	722	Z	Z	[nsp2][T][531]	[nsp2][H][532]	1	0	1	0	1	0
721|723	721	723	T	S	[nsp2][T][531]	[nsp2][S][533]	1	1	1	0.999	1	0.9995
721|723	721	723	Z	Z	[nsp2][T][531]	[nsp2][S][533]	1	0	1	0	1	0
721|724	721	724	T	K	[nsp2][T][531]	[nsp2][K][534]			0.999	0.999	0.999	0.999
721|724	721	724	Z	Z	[nsp2][T][531]	[nsp2][K][534]			1	0	1	0
721|4615	721	4615	A	S	[nsp2][T][531]	[nsp12][L][131]	0.821	0	0.927	0	0.874	0
721|4615	721	4615	T	L	[nsp2][T][531]	[nsp12][L][131]	1	1	1	1	1	1
722|723	722	723	H	S	[nsp2][H][532]	[nsp2][S][533]	1	1	1	1	1	1
722|723	722	723	Z	Z	[nsp2][H][532]	[nsp2][S][533]	1	0	1	0	1	0
722|724	722	724	H	K	[nsp2][H][532]	[nsp2][K][534]			0.999	0.999	0.999	0.999
722|724	722	724	Z	Z	[nsp2][H][532]	[nsp2][K][534]			1	0	1	0
722|10137	722	10137	H	S	[nsp2][H][532]	[nucleocapsid][S][412]	0.997	0.994	0.997	0.994	0.997	0.994
722|10137	722	10137	Q	R	[nsp2][H][532]	[nucleocapsid][S][412]	0.815	0	0.952	0	0.8835	0
723|724	723	724	S	K	[nsp2][S][533]	[nsp2][K][534]			1	0.999	1	0.999
723|724	723	724	Z	Z	[nsp2][S][533]	[nsp2][K][534]			1	0	1	0
724|725	724	725	K	G	[nsp2][K][534]	[nsp2][G][535]	1	0.999			1	0.999
724|725	724	725	Z	Z	[nsp2][K][534]	[nsp2][G][535]	1	0			1	0
724|726	724	726	K	L	[nsp2][K][534]	[nsp2][L][536]	1	0.999			1	0.999
724|726	724	726	Z	Z	[nsp2][K][534]	[nsp2][L][536]	0.923	0			0.923	0
724|727	724	727	K	Y	[nsp2][K][534]	[nsp2][Y][537]	0.999	0.999			0.999	0.999
724|727	724	727	Z	Z	[nsp2][K][534]	[nsp2][Y][537]	0.857	0			0.857	0
724|728	724	728	K	R	[nsp2][K][534]	[nsp2][R][538]	0.999	0.999			0.999	0.999
724|728	724	728	Z	Z	[nsp2][K][534]	[nsp2][R][538]	0.857	0			0.857	0
724|729	724	729	K	K	[nsp2][K][534]	[nsp2][K][539]	0.999	0.999			0.999	0.999
724|729	724	729	Z	Z	[nsp2][K][534]	[nsp2][K][539]	0.75	0			0.75	0
724|1882	724	1882	K	I	[nsp2][K][534]	[nsp3][I][1021]	1	0.999	1	0.999	1	0.999
724|1882	724	1882	R	V	[nsp2][K][534]	[nsp3][I][1021]	0.925	0.001	0.91	0.001	0.9175	0.001
724|5162	724	5162	K	G	[nsp2][K][534]	[nsp12][G][671]	0.782	0.642	0.781	0.64	0.7815	0.641
724|5162	724	5162	R	V	[nsp2][K][534]	[nsp12][G][671]	0.929	0.001	0.929	0.001	0.929	0.001
725|726	725	726	G	L	[nsp2][G][535]	[nsp2][L][536]	1	1	1	1	1	1
725|726	725	726	Z	Z	[nsp2][G][535]	[nsp2][L][536]	0.923	0	0.875	0	0.899	0
725|727	725	727	G	Y	[nsp2][G][535]	[nsp2][Y][537]	1	1	1	1	1	1
725|727	725	727	Z	Z	[nsp2][G][535]	[nsp2][Y][537]	0.857	0	0.875	0	0.866	0
725|728	725	728	G	R	[nsp2][G][535]	[nsp2][R][538]	1	1	1	1	1	1
725|728	725	728	Z	Z	[nsp2][G][535]	[nsp2][R][538]	0.857	0	0.875	0	0.866	0
725|729	725	729	G	K	[nsp2][G][535]	[nsp2][K][539]	1	1	1	1	1	1
725|729	725	729	Z	Z	[nsp2][G][535]	[nsp2][K][539]	0.75	0	0.824	0	0.787	0
726|727	726	727	L	Y	[nsp2][L][536]	[nsp2][Y][537]	1	1	1	1	1	1
726|727	726	727	Z	Z	[nsp2][L][536]	[nsp2][Y][537]	0.933	0	1	0	0.9665	0
726|728	726	728	L	R	[nsp2][L][536]	[nsp2][R][538]	1	1	1	1	1	1
726|728	726	728	Z	Z	[nsp2][L][536]	[nsp2][R][538]	0.933	0	1	0	0.9665	0
726|729	726	729	L	K	[nsp2][L][536]	[nsp2][K][539]	1	1	1	1	1	1
726|729	726	729	Z	Z	[nsp2][L][536]	[nsp2][K][539]	0.824	0	0.947	0	0.8855	0
726|730	726	730	L	C	[nsp2][L][536]	[nsp2][C][540]	1	1	1	1	1	1
726|730	726	730	Z	Z	[nsp2][L][536]	[nsp2][C][540]	0.737	0	0.737	0	0.737	0
726|731	726	731	L	V	[nsp2][L][536]	[nsp2][V][541]	1	1	1	1	1	1
726|731	726	731	Z	Z	[nsp2][L][536]	[nsp2][V][541]	0.737	0	0.737	0	0.737	0
726|732	726	732	L	K	[nsp2][L][536]	[nsp2][K][542]	1	1	1	1	1	1
726|732	726	732	Z	Z	[nsp2][L][536]	[nsp2][K][542]	0.737	0	0.737	0	0.737	0
726|733	726	733	L	S	[nsp2][L][536]	[nsp2][S][543]	1	0.999			1	0.999
726|733	726	733	Z	Z	[nsp2][L][536]	[nsp2][S][543]	0.7	0			0.7	0
727|728	727	728	Z	Z	[nsp2][Y][537]	[nsp2][R][538]	1	0	1	0	1	0
727|728	727	728	Y	R	[nsp2][Y][537]	[nsp2][R][538]	1	1	1	1	1	1
727|729	727	729	Z	Z	[nsp2][Y][537]	[nsp2][K][539]	0.889	0	0.947	0	0.918	0
727|729	727	729	Y	K	[nsp2][Y][537]	[nsp2][K][539]	1	1	1	1	1	1
727|730	727	730	Z	Z	[nsp2][Y][537]	[nsp2][C][540]	0.8	0	0.737	0	0.7685	0
727|730	727	730	Y	C	[nsp2][Y][537]	[nsp2][C][540]	1	1	1	1	1	1
727|731	727	731	Z	Z	[nsp2][Y][537]	[nsp2][V][541]	0.8	0	0.737	0	0.7685	0
727|731	727	731	Y	V	[nsp2][Y][537]	[nsp2][V][541]	1	1	1	1	1	1
727|732	727	732	Z	Z	[nsp2][Y][537]	[nsp2][K][542]	0.8	0	0.737	0	0.7685	0
727|732	727	732	Y	K	[nsp2][Y][537]	[nsp2][K][542]	1	1	1	1	1	1
727|733	727	733	Z	Z	[nsp2][Y][537]	[nsp2][S][543]	0.762	0			0.762	0
727|733	727	733	Y	S	[nsp2][Y][537]	[nsp2][S][543]	1	0.999			1	0.999
728|729	728	729	R	K	[nsp2][R][538]	[nsp2][K][539]	1	1	1	1	1	1
728|729	728	729	Z	Z	[nsp2][R][538]	[nsp2][K][539]	0.889	0	0.947	0	0.918	0
728|730	728	730	R	C	[nsp2][R][538]	[nsp2][C][540]	1	1	1	1	1	1
728|730	728	730	Z	Z	[nsp2][R][538]	[nsp2][C][540]	0.8	0	0.737	0	0.7685	0
728|731	728	731	R	V	[nsp2][R][538]	[nsp2][V][541]	1	1	1	1	1	1
728|731	728	731	Z	Z	[nsp2][R][538]	[nsp2][V][541]	0.8	0	0.737	0	0.7685	0
728|732	728	732	R	K	[nsp2][R][538]	[nsp2][K][542]	1	1	1	1	1	1
728|732	728	732	Z	Z	[nsp2][R][538]	[nsp2][K][542]	0.8	0	0.737	0	0.7685	0
728|733	728	733	R	S	[nsp2][R][538]	[nsp2][S][543]	1	0.999			1	0.999
728|733	728	733	Z	Z	[nsp2][R][538]	[nsp2][S][543]	0.762	0			0.762	0
729|730	729	730	K	C	[nsp2][K][539]	[nsp2][C][540]	1	1	1	1	1	1
729|730	729	730	Z	Z	[nsp2][K][539]	[nsp2][C][540]	0.909	0	0.8	0	0.8545	0
729|731	729	731	K	V	[nsp2][K][539]	[nsp2][V][541]	1	1	1	1	1	1
729|731	729	731	Z	Z	[nsp2][K][539]	[nsp2][V][541]	0.909	0	0.8	0	0.8545	0
729|732	729	732	K	K	[nsp2][K][539]	[nsp2][K][542]	1	1	1	1	1	1
729|732	729	732	Z	Z	[nsp2][K][539]	[nsp2][K][542]	0.909	0	0.8	0	0.8545	0
729|733	729	733	K	S	[nsp2][K][539]	[nsp2][S][543]	1	0.999	1	0.999	1	0.999
729|733	729	733	Z	Z	[nsp2][K][539]	[nsp2][S][543]	0.87	0	0.727	0	0.7985	0
729|734	729	734	K	R	[nsp2][K][539]	[nsp2][R][544]	1	1	1	1	1	1
729|734	729	734	Z	Z	[nsp2][K][539]	[nsp2][R][544]	0.8	0	0.727	0	0.7635	0
729|735	729	735	K	E	[nsp2][K][539]	[nsp2][E][545]	1	1	1	1	1	1
729|735	729	735	Z	Z	[nsp2][K][539]	[nsp2][E][545]	0.8	0	0.727	0	0.7635	0
729|736	729	736	K	E	[nsp2][K][539]	[nsp2][E][546]	1	1			1	1
729|736	729	736	Z	Z	[nsp2][K][539]	[nsp2][E][546]	0.8	0			0.8	0
729|2210	729	2210	K	R	[nsp2][K][539]	[nsp3][R][1345]			1	0.999	1	0.999
729|2210	729	2210	R	S	[nsp2][K][539]	[nsp3][R][1345]			0.75	0	0.75	0
730|731	730	731	C	V	[nsp2][C][540]	[nsp2][V][541]	1	1	1	1	1	1
730|731	730	731	Z	Z	[nsp2][C][540]	[nsp2][V][541]	1	0	1	0	1	0
730|732	730	732	C	K	[nsp2][C][540]	[nsp2][K][542]	1	1	1	1	1	1
730|732	730	732	Z	Z	[nsp2][C][540]	[nsp2][K][542]	1	0	1	0	1	0
730|733	730	733	C	S	[nsp2][C][540]	[nsp2][S][543]	1	0.999	1	0.999	1	0.999
730|733	730	733	Z	Z	[nsp2][C][540]	[nsp2][S][543]	0.96	0	0.909	0	0.9345	0
730|734	730	734	C	R	[nsp2][C][540]	[nsp2][R][544]	1	0.999	1	1	1	0.9995
730|734	730	734	Z	Z	[nsp2][C][540]	[nsp2][R][544]	0.889	0	0.909	0	0.899	0
730|735	730	735	C	E	[nsp2][C][540]	[nsp2][E][545]	1	1	1	1	1	1
730|735	730	735	Z	Z	[nsp2][C][540]	[nsp2][E][545]	0.889	0	0.909	0	0.899	0
730|736	730	736	C	E	[nsp2][C][540]	[nsp2][E][546]	1	0.999	1	1	1	0.9995
730|736	730	736	Z	Z	[nsp2][C][540]	[nsp2][E][546]	0.889	0	0.833	0	0.861	0
730|3221	730	3221	C	K	[nsp2][C][540]	[nsp4][K][399]			0.996	0.991	0.996	0.991
730|3221	730	3221	R	N	[nsp2][C][540]	[nsp4][K][399]			0.889	0	0.889	0
731|732	731	732	V	K	[nsp2][V][541]	[nsp2][K][542]	1	1	1	1	1	1
731|732	731	732	Z	Z	[nsp2][V][541]	[nsp2][K][542]	1	0	1	0	1	0
731|733	731	733	V	S	[nsp2][V][541]	[nsp2][S][543]	1	0.999	1	0.999	1	0.999
731|733	731	733	Z	Z	[nsp2][V][541]	[nsp2][S][543]	0.96	0	0.909	0	0.9345	0
731|734	731	734	V	R	[nsp2][V][541]	[nsp2][R][544]	1	0.999	1	1	1	0.9995
731|734	731	734	Z	Z	[nsp2][V][541]	[nsp2][R][544]	0.889	0	0.909	0	0.899	0
731|735	731	735	V	E	[nsp2][V][541]	[nsp2][E][545]	1	1	1	1	1	1
731|735	731	735	Z	Z	[nsp2][V][541]	[nsp2][E][545]	0.889	0	0.909	0	0.899	0
731|736	731	736	V	E	[nsp2][V][541]	[nsp2][E][546]	1	0.999	1	1	1	0.9995
731|736	731	736	Z	Z	[nsp2][V][541]	[nsp2][E][546]	0.889	0	0.833	0	0.861	0
732|733	732	733	K	S	[nsp2][K][542]	[nsp2][S][543]	1	0.999	1	0.999	1	0.999
732|733	732	733	Z	Z	[nsp2][K][542]	[nsp2][S][543]	0.96	0	0.909	0	0.9345	0
732|734	732	734	K	R	[nsp2][K][542]	[nsp2][R][544]	1	1	1	1	1	1
732|734	732	734	Z	Z	[nsp2][K][542]	[nsp2][R][544]	0.889	0	0.909	0	0.899	0
732|735	732	735	K	E	[nsp2][K][542]	[nsp2][E][545]	1	1	1	1	1	1
732|735	732	735	Z	Z	[nsp2][K][542]	[nsp2][E][545]	0.889	0	0.909	0	0.899	0
732|736	732	736	K	E	[nsp2][K][542]	[nsp2][E][546]	1	1	1	1	1	1
732|736	732	736	Z	Z	[nsp2][K][542]	[nsp2][E][546]	0.889	0	0.833	0	0.861	0
733|734	733	734	S	R	[nsp2][S][543]	[nsp2][R][544]	1	0.999	1	0.999	1	0.999
733|734	733	734	Z	Z	[nsp2][S][543]	[nsp2][R][544]	0.929	0	1	0	0.9645	0
733|735	733	735	S	E	[nsp2][S][543]	[nsp2][E][545]	1	0.999	1	0.999	1	0.999
733|735	733	735	Z	Z	[nsp2][S][543]	[nsp2][E][545]	0.929	0	1	0	0.9645	0
733|736	733	736	S	E	[nsp2][S][543]	[nsp2][E][546]	1	0.999	1	0.999	1	0.999
733|736	733	736	Z	Z	[nsp2][S][543]	[nsp2][E][546]	0.929	0	0.923	0	0.926	0
733|737	733	737	S	T	[nsp2][S][543]	[nsp2][T][547]	0.999	0.998	0.999	0.997	0.999	0.9975
733|737	733	737	Z	Z	[nsp2][S][543]	[nsp2][T][547]	0.722	0	0.727	0	0.7245	0
734|735	734	735	R	E	[nsp2][R][544]	[nsp2][E][545]	1	1	1	1	1	1
734|735	734	735	Z	Z	[nsp2][R][544]	[nsp2][E][545]	1	0	1	0	1	0
734|736	734	736	R	E	[nsp2][R][544]	[nsp2][E][546]	1	0.999	1	1	1	0.9995
734|736	734	736	Z	Z	[nsp2][R][544]	[nsp2][E][546]	1	0	0.923	0	0.9615	0
734|737	734	737	R	T	[nsp2][R][544]	[nsp2][T][547]	0.999	0.998	0.999	0.998	0.999	0.998
734|737	734	737	Z	Z	[nsp2][R][544]	[nsp2][T][547]	0.789	0	0.727	0	0.758	0
735|736	735	736	E	E	[nsp2][E][545]	[nsp2][E][546]	1	1	1	1	1	1
735|736	735	736	Z	Z	[nsp2][E][545]	[nsp2][E][546]	1	0	0.923	0	0.9615	0
735|737	735	737	E	T	[nsp2][E][545]	[nsp2][T][547]	0.999	0.998	0.999	0.998	0.999	0.998
735|737	735	737	Z	Z	[nsp2][E][545]	[nsp2][T][547]	0.789	0	0.727	0	0.758	0
736|737	736	737	E	T	[nsp2][E][546]	[nsp2][T][547]	0.999	0.998	0.999	0.998	0.999	0.998
736|737	736	737	Z	Z	[nsp2][E][546]	[nsp2][T][547]	0.789	0	0.8	0	0.7945	0
739|2433	739	2433	L	A	[nsp2][L][549]	[nsp3][A][1557]	1	1	1	0.999	1	0.9995
739|2433	739	2433	P	S	[nsp2][L][549]	[nsp3][A][1557]	1	0	0.923	0	0.9615	0
749|775	749	775	I	P	[nsp2][I][559]	[nsp2][P][585]	1	0.998	1	0.999	1	0.9985
749|775	749	775	V	S	[nsp2][I][559]	[nsp2][P][585]	0.95	0.001	0.951	0.001	0.9505	0.001
756|3500	756	3500	A	L	[nsp2][T][566]	[3CL-Pro][V][171]	0.8	0			0.8	0
756|3500	756	3500	T	V	[nsp2][T][566]	[3CL-Pro][V][171]	1	1			1	1
763|5305	763	5305	A	P	[nsp2][T][573]	[nsp12][S][814]			0.857	0	0.857	0
763|5305	763	5305	T	S	[nsp2][T][573]	[nsp12][S][814]			0.999	0.999	0.999	0.999
765|6700	765	6700	E	D	[nsp2][E][575]	[nsp15][D][132]	0.999	0.997	0.999	0.997	0.999	0.997
765|6700	765	6700	K	Y	[nsp2][E][575]	[nsp15][D][132]	0.779	0.002	0.777	0.002	0.778	0.002
765|8740	765	8740	E	Y	[nsp2][E][575]	[3a][Y][109]	0.999	0.997	1	0.997	0.9995	0.997
765|8740	765	8740	K	C	[nsp2][E][575]	[3a][Y][109]	0.938	0.002	0.935	0.002	0.9365	0.002
782|8767	782	8767	E	C	[nsp2][E][592]	[3a][C][133]	1	0.999			1	0.999
782|8767	782	8767	K	S	[nsp2][E][592]	[3a][C][133]	1	0			1	0
808|8597	808	8597	K	D	[nsp2][K][618]	[Spike][D][1260]	0.999	0.997	0.999	0.998	0.999	0.9975
808|8597	808	8597	N	N	[nsp2][K][618]	[Spike][D][1260]	0.767	0.001	0.733	0.001	0.75	0.001
816|3877	816	3877	M	Z	[nsp2][M][626]	[nsp6][-][220]	1	0.999			1	0.999
816|3877	816	3877	V	V	[nsp2][M][626]	[nsp6][-][220]	0.857	0			0.857	0
832|9794	832	9794	K	A	[nsp3][K][4]	[nucleocapsid][A][119]			0.997	0.994	0.997	0.994
832|9794	832	9794	Q	D	[nsp3][K][4]	[nucleocapsid][A][119]			0.857	0	0.857	0
849|9425	849	9425	A	T	[nsp3][V][21]	[Orf7a][V][82]	0.857	0			0.857	0
849|9425	849	9425	V	V	[nsp3][V][21]	[Orf7a][V][82]	0.778	0.634			0.778	0.634
850|3702	850	3702	N	L	[nsp3][N][22]	[nsp6][L][67]	0.998	0.995	0.998	0.995	0.998	0.995
850|3702	850	3702	S	F	[nsp3][N][22]	[nsp6][L][67]	0.871	0	0.795	0	0.833	0
850|3804	850	3804	N	V	[nsp3][N][22]	[nsp6][V][149]	0.967	0.936	0.967	0.936	0.967	0.936
850|3804	850	3804	S	G	[nsp3][N][22]	[nsp6][V][149]	0.982	0	0.935	0	0.9585	0
850|4198	850	4198	N	K	[nsp3][N][22]	[nsp8][K][165]	0.998	0.995	0.998	0.995	0.998	0.995
850|4198	850	4198	S	R	[nsp3][N][22]	[nsp8][K][165]	0.776	0	0.885	0	0.8305	0
850|6005	850	6005	N	R	[nsp3][N][22]	[nsp13][D][578]	0.998	0.995	0.998	0.995	0.998	0.995
850|6005	850	6005	S	G	[nsp3][N][22]	[nsp13][D][578]	0.839	0	0.829	0	0.834	0
858|8808	858	8808	M	Y	[nsp3][R][30]	[3a][D][173]	0.706	0			0.706	0
858|8808	858	8808	R	D	[nsp3][R][30]	[3a][D][173]	0.999	0.998			0.999	0.998
858|9448	858	9448	M	I	[nsp3][R][30]	[Orf7a][V][93]	0.706	0			0.706	0
858|9448	858	9448	R	V	[nsp3][R][30]	[Orf7a][V][93]	0.997	0.994			0.997	0.994
861|3302	861	3302	E	Y	[nsp3][K][33]	[nsp4][N][480]	0.741	0			0.741	0
861|3302	861	3302	K	N	[nsp3][K][33]	[nsp4][N][480]	1	1			1	1
861|9637	861	9637	I	A	[nsp3][K][33]	[Orf8][V][99]	0.75	0			0.75	0
861|9637	861	9637	K	V	[nsp3][K][33]	[Orf8][V][99]	1	0.999			1	0.999
869|3777	869	3777	A	L	[nsp3][A][41]	[nsp6][L][122]	0.999	0.997			0.999	0.997
869|3777	869	3777	V	S	[nsp3][A][41]	[nsp6][L][122]	0.717	0.002			0.717	0.002
877|1447	877	1447	D	H	[nsp3][E][49]	[nsp3][R][586]	0.85	0	0.833	0	0.8415	0
877|1447	877	1447	E	R	[nsp3][E][49]	[nsp3][R][586]	0.999	0.999	0.999	0.999	0.999	0.999
877|2132	877	2132	D	V	[nsp3][E][49]	[nsp3][I][1268]	0.791	0	0.889	0	0.84	0
877|2132	877	2132	E	I	[nsp3][E][49]	[nsp3][I][1268]	1	1	1	0.999	1	0.9995
879|880	879	880	N	E	[nsp3][N][51]	[nsp3][E][52]	1	0.999	0.999	0.999	0.9995	0.999
879|880	879	880	Z	Z	[nsp3][N][51]	[nsp3][E][52]	1	0	1	0	1	0
879|881	879	881	N	F	[nsp3][N][51]	[nsp3][F][53]	1	0.999	0.999	0.999	0.9995	0.999
879|881	879	881	Z	Z	[nsp3][N][51]	[nsp3][F][53]	1	0	1	0	1	0
879|882	879	882	N	A	[nsp3][N][51]	[nsp3][A][54]	0.999	0.998	0.999	0.998	0.999	0.998
879|882	879	882	Z	Z	[nsp3][N][51]	[nsp3][A][54]	1	0	0.824	0	0.912	0
879|883	879	883	N	C	[nsp3][N][51]	[nsp3][C][55]	0.999	0.999	0.999	0.999	0.999	0.999
879|883	879	883	Z	Z	[nsp3][N][51]	[nsp3][C][55]	1	0	0.824	0	0.912	0
879|884	879	884	N	V	[nsp3][N][51]	[nsp3][V][56]	0.999	0.999	0.999	0.999	0.999	0.999
879|884	879	884	Z	Z	[nsp3][N][51]	[nsp3][V][56]	1	0	0.824	0	0.912	0
879|885	879	885	N	V	[nsp3][N][51]	[nsp3][V][57]	0.999	0.999	0.999	0.999	0.999	0.999
879|885	879	885	Z	Z	[nsp3][N][51]	[nsp3][V][57]	0.889	0	0.778	0	0.8335	0
879|886	879	886	N	A	[nsp3][N][51]	[nsp3][A][58]	0.999	0.998	0.999	0.998	0.999	0.998
879|886	879	886	Z	Z	[nsp3][N][51]	[nsp3][A][58]	0.941	0	0.778	0	0.8595	0
879|887	879	887	N	D	[nsp3][N][51]	[nsp3][D][59]	0.999	0.999	0.999	0.999	0.999	0.999
879|887	879	887	Z	Z	[nsp3][N][51]	[nsp3][D][59]	0.941	0	0.778	0	0.8595	0
879|888	879	888	N	A	[nsp3][N][51]	[nsp3][A][60]	0.999	0.999	0.999	0.999	0.999	0.999
879|888	879	888	Z	Z	[nsp3][N][51]	[nsp3][A][60]	0.889	0	0.7	0	0.7945	0
879|889	879	889	N	V	[nsp3][N][51]	[nsp3][V][61]	0.999	0.999			0.999	0.999
879|889	879	889	Z	Z	[nsp3][N][51]	[nsp3][V][61]	0.8	0			0.8	0
879|5680	879	5680	N	P	[nsp3][N][51]	[nsp13][Y][253]			1	0.999	1	0.999
879|5680	879	5680	S	L	[nsp3][N][51]	[nsp13][Y][253]			0.73	0	0.73	0
879|6526	879	6526	K	H	[nsp3][N][51]	[nsp14][Y][494]	0.752	0	0.725	0	0.7385	0
879|6526	879	6526	N	Y	[nsp3][N][51]	[nsp14][Y][494]	0.995	0.99	0.995	0.99	0.995	0.99
879|9295	879	9295	K	R	[nsp3][N][51]	[Orf6][Q][56]	0.876	0	0.851	0	0.8635	0
879|9295	879	9295	N	Q	[nsp3][N][51]	[Orf6][Q][56]	0.999	0.997	0.998	0.996	0.9985	0.9965
880|881	880	881	E	F	[nsp3][E][52]	[nsp3][F][53]	1	1	1	1	1	1
880|881	880	881	Z	Z	[nsp3][E][52]	[nsp3][F][53]	1	0	1	0	1	0
880|882	880	882	E	A	[nsp3][E][52]	[nsp3][A][54]	1	0.999	1	0.999	1	0.999
880|882	880	882	Z	Z	[nsp3][E][52]	[nsp3][A][54]	1	0	0.824	0	0.912	0
880|883	880	883	E	C	[nsp3][E][52]	[nsp3][C][55]	1	0.999	1	1	1	0.9995
880|883	880	883	Z	Z	[nsp3][E][52]	[nsp3][C][55]	1	0	0.824	0	0.912	0
880|884	880	884	E	V	[nsp3][E][52]	[nsp3][V][56]	1	0.999	1	0.999	1	0.999
880|884	880	884	Z	Z	[nsp3][E][52]	[nsp3][V][56]	1	0	0.824	0	0.912	0
880|885	880	885	E	V	[nsp3][E][52]	[nsp3][V][57]	1	1	1	1	1	1
880|885	880	885	Z	Z	[nsp3][E][52]	[nsp3][V][57]	0.889	0	0.778	0	0.8335	0
880|886	880	886	E	A	[nsp3][E][52]	[nsp3][A][58]	0.999	0.999	0.999	0.999	0.999	0.999
880|886	880	886	Z	Z	[nsp3][E][52]	[nsp3][A][58]	0.941	0	0.778	0	0.8595	0
880|887	880	887	E	D	[nsp3][E][52]	[nsp3][D][59]	1	0.999	1	0.999	1	0.999
880|887	880	887	Z	Z	[nsp3][E][52]	[nsp3][D][59]	0.941	0	0.778	0	0.8595	0
880|888	880	888	E	A	[nsp3][E][52]	[nsp3][A][60]	1	0.999	1	0.999	1	0.999
880|888	880	888	Z	Z	[nsp3][E][52]	[nsp3][A][60]	0.889	0	0.7	0	0.7945	0
880|889	880	889	E	V	[nsp3][E][52]	[nsp3][V][61]	1	0.999			1	0.999
880|889	880	889	Z	Z	[nsp3][E][52]	[nsp3][V][61]	0.8	0			0.8	0
881|882	881	882	F	A	[nsp3][F][53]	[nsp3][A][54]	1	0.999	1	0.999	1	0.999
881|882	881	882	Z	Z	[nsp3][F][53]	[nsp3][A][54]	1	0	0.824	0	0.912	0
881|883	881	883	F	C	[nsp3][F][53]	[nsp3][C][55]	1	0.999	1	1	1	0.9995
881|883	881	883	Z	Z	[nsp3][F][53]	[nsp3][C][55]	1	0	0.824	0	0.912	0
881|884	881	884	F	V	[nsp3][F][53]	[nsp3][V][56]	1	0.999	1	0.999	1	0.999
881|884	881	884	Z	Z	[nsp3][F][53]	[nsp3][V][56]	1	0	0.824	0	0.912	0
881|885	881	885	F	V	[nsp3][F][53]	[nsp3][V][57]	1	1	1	1	1	1
881|885	881	885	Z	Z	[nsp3][F][53]	[nsp3][V][57]	0.889	0	0.778	0	0.8335	0
881|886	881	886	F	A	[nsp3][F][53]	[nsp3][A][58]	0.999	0.999	0.999	0.999	0.999	0.999
881|886	881	886	Z	Z	[nsp3][F][53]	[nsp3][A][58]	0.941	0	0.778	0	0.8595	0
881|887	881	887	F	D	[nsp3][F][53]	[nsp3][D][59]	1	0.999	1	0.999	1	0.999
881|887	881	887	Z	Z	[nsp3][F][53]	[nsp3][D][59]	0.941	0	0.778	0	0.8595	0
881|888	881	888	F	A	[nsp3][F][53]	[nsp3][A][60]	1	0.999	1	0.999	1	0.999
881|888	881	888	Z	Z	[nsp3][F][53]	[nsp3][A][60]	0.889	0	0.7	0	0.7945	0
881|889	881	889	F	V	[nsp3][F][53]	[nsp3][V][61]	1	0.999			1	0.999
881|889	881	889	Z	Z	[nsp3][F][53]	[nsp3][V][61]	0.8	0			0.8	0
882|883	882	883	A	C	[nsp3][A][54]	[nsp3][C][55]	1	0.999	1	0.999	1	0.999
882|883	882	883	Z	Z	[nsp3][A][54]	[nsp3][C][55]	1	0	1	0	1	0
882|884	882	884	A	V	[nsp3][A][54]	[nsp3][V][56]	1	0.999	1	0.999	1	0.999
882|884	882	884	Z	Z	[nsp3][A][54]	[nsp3][V][56]	1	0	1	0	1	0
882|885	882	885	A	V	[nsp3][A][54]	[nsp3][V][57]	1	0.999	1	0.999	1	0.999
882|885	882	885	Z	Z	[nsp3][A][54]	[nsp3][V][57]	0.889	0	0.952	0	0.9205	0
882|886	882	886	A	A	[nsp3][A][54]	[nsp3][A][58]	0.999	0.998	0.999	0.998	0.999	0.998
882|886	882	886	Z	Z	[nsp3][A][54]	[nsp3][A][58]	0.941	0	0.952	0	0.9465	0
882|887	882	887	A	D	[nsp3][A][54]	[nsp3][D][59]	0.999	0.999	1	0.999	0.9995	0.999
882|887	882	887	Z	Z	[nsp3][A][54]	[nsp3][D][59]	0.941	0	0.952	0	0.9465	0
882|888	882	888	A	A	[nsp3][A][54]	[nsp3][A][60]	0.999	0.999	1	0.999	0.9995	0.999
882|888	882	888	Z	Z	[nsp3][A][54]	[nsp3][A][60]	0.889	0	0.87	0	0.8795	0
882|889	882	889	A	V	[nsp3][A][54]	[nsp3][V][61]	0.999	0.999	0.999	0.999	0.999	0.999
882|889	882	889	Z	Z	[nsp3][A][54]	[nsp3][V][61]	0.8	0	0.769	0	0.7845	0
883|884	883	884	C	V	[nsp3][C][55]	[nsp3][V][56]	1	0.999	1	0.999	1	0.999
883|884	883	884	Z	Z	[nsp3][C][55]	[nsp3][V][56]	1	0	1	0	1	0
883|885	883	885	C	V	[nsp3][C][55]	[nsp3][V][57]	1	0.999	1	1	1	0.9995
883|885	883	885	Z	Z	[nsp3][C][55]	[nsp3][V][57]	0.889	0	0.952	0	0.9205	0
883|886	883	886	C	A	[nsp3][C][55]	[nsp3][A][58]	0.999	0.998	0.999	0.999	0.999	0.9985
883|886	883	886	Z	Z	[nsp3][C][55]	[nsp3][A][58]	0.941	0	0.952	0	0.9465	0
883|887	883	887	C	D	[nsp3][C][55]	[nsp3][D][59]	1	0.999	1	0.999	1	0.999
883|887	883	887	Z	Z	[nsp3][C][55]	[nsp3][D][59]	0.941	0	0.952	0	0.9465	0
883|888	883	888	C	A	[nsp3][C][55]	[nsp3][A][60]	1	0.999	1	0.999	1	0.999
883|888	883	888	Z	Z	[nsp3][C][55]	[nsp3][A][60]	0.889	0	0.87	0	0.8795	0
883|889	883	889	C	V	[nsp3][C][55]	[nsp3][V][61]	1	0.999	1	0.999	1	0.999
883|889	883	889	Z	Z	[nsp3][C][55]	[nsp3][V][61]	0.8	0	0.769	0	0.7845	0
884|885	884	885	V	V	[nsp3][V][56]	[nsp3][V][57]	1	1	1	1	1	1
884|885	884	885	Z	Z	[nsp3][V][56]	[nsp3][V][57]	0.889	0	0.952	0	0.9205	0
884|886	884	886	V	A	[nsp3][V][56]	[nsp3][A][58]	0.999	0.999	0.999	0.999	0.999	0.999
884|886	884	886	Z	Z	[nsp3][V][56]	[nsp3][A][58]	0.941	0	0.952	0	0.9465	0
884|887	884	887	V	D	[nsp3][V][56]	[nsp3][D][59]	1	0.999	1	0.999	1	0.999
884|887	884	887	Z	Z	[nsp3][V][56]	[nsp3][D][59]	0.941	0	0.952	0	0.9465	0
884|888	884	888	V	A	[nsp3][V][56]	[nsp3][A][60]	1	0.999	1	0.999	1	0.999
884|888	884	888	Z	Z	[nsp3][V][56]	[nsp3][A][60]	0.889	0	0.87	0	0.8795	0
884|889	884	889	V	V	[nsp3][V][56]	[nsp3][V][61]	1	0.999	1	0.999	1	0.999
884|889	884	889	Z	Z	[nsp3][V][56]	[nsp3][V][61]	0.8	0	0.769	0	0.7845	0
885|886	885	886	V	A	[nsp3][V][57]	[nsp3][A][58]	0.999	0.999	0.999	0.999	0.999	0.999
885|886	885	886	Z	Z	[nsp3][V][57]	[nsp3][A][58]	0.947	0	1	0	0.9735	0
885|887	885	887	V	D	[nsp3][V][57]	[nsp3][D][59]	1	0.999	1	1	1	0.9995
885|887	885	887	Z	Z	[nsp3][V][57]	[nsp3][D][59]	0.947	0	1	0	0.9735	0
885|888	885	888	V	A	[nsp3][V][57]	[nsp3][A][60]	1	1	1	1	1	1
885|888	885	888	Z	Z	[nsp3][V][57]	[nsp3][A][60]	0.9	0	0.917	0	0.9085	0
885|889	885	889	V	V	[nsp3][V][57]	[nsp3][V][61]	1	0.999	1	0.999	1	0.999
885|889	885	889	Z	Z	[nsp3][V][57]	[nsp3][V][61]	0.818	0	0.815	0	0.8165	0
886|887	886	887	A	D	[nsp3][A][58]	[nsp3][D][59]	0.999	0.998	0.999	0.999	0.999	0.9985
886|887	886	887	Z	Z	[nsp3][A][58]	[nsp3][D][59]	1	0	1	0	1	0
886|888	886	888	A	A	[nsp3][A][58]	[nsp3][A][60]	0.999	0.999	0.999	0.999	0.999	0.999
886|888	886	888	Z	Z	[nsp3][A][58]	[nsp3][A][60]	0.947	0	0.917	0	0.932	0
886|889	886	889	A	V	[nsp3][A][58]	[nsp3][V][61]	0.999	0.998	0.999	0.998	0.999	0.998
886|889	886	889	Z	Z	[nsp3][A][58]	[nsp3][V][61]	0.857	0	0.815	0	0.836	0
887|888	887	888	D	A	[nsp3][D][59]	[nsp3][A][60]	1	0.999	1	0.999	1	0.999
887|888	887	888	Z	Z	[nsp3][D][59]	[nsp3][A][60]	0.947	0	0.917	0	0.932	0
887|889	887	889	D	V	[nsp3][D][59]	[nsp3][V][61]	1	0.999	1	0.999	1	0.999
887|889	887	889	Z	Z	[nsp3][D][59]	[nsp3][V][61]	0.857	0	0.815	0	0.836	0
887|2923	887	2923	A	S	[nsp3][D][59]	[nsp4][F][101]	0.857	0	0.857	0	0.857	0
887|2923	887	2923	D	F	[nsp3][D][59]	[nsp4][F][101]	1	0.999	1	0.999	1	0.999
888|889	888	889	A	V	[nsp3][A][60]	[nsp3][V][61]	1	0.999	1	0.999	1	0.999
888|889	888	889	Z	Z	[nsp3][A][60]	[nsp3][V][61]	0.909	0	0.897	0	0.903	0
890|914	890	914	V	Z	[nsp3][-][61]	[nsp3][I][62]			0.875	0	0.875	0
890|914	890	914	Z	I	[nsp3][-][61]	[nsp3][I][62]			1	1	1	1
923|925	923	925	L	I	[nsp3][-][70]	[nsp3][L][72]	1	0.001	0.994	0.001	0.997	0.001
923|925	923	925	Z	L	[nsp3][-][70]	[nsp3][L][72]	1	0.999	1	0.999	1	0.999
923|926	923	926	L	Z	[nsp3][-][70]	[nsp3][T][73]	1	0.001	0.994	0.001	0.997	0.001
923|926	923	926	Z	T	[nsp3][-][70]	[nsp3][T][73]	1	0.999	1	0.999	1	0.999
925|926	925	926	I	Z	[nsp3][L][72]	[nsp3][T][73]	1	0.001	1	0.001	1	0.001
925|926	925	926	L	T	[nsp3][L][72]	[nsp3][T][73]	1	0.999	1	0.999	1	0.999
937|3632	937	3632	M	V	[nsp3][M][84]	[3CL-Pro][V][303]	1	0.999			1	0.999
937|3632	937	3632	V	I	[nsp3][M][84]	[3CL-Pro][V][303]	0.711	0			0.711	0
937|8163	937	8163	M	D	[nsp3][M][84]	[Spike][D][839]	0.999	0.998			0.999	0.998
937|8163	937	8163	V	V	[nsp3][M][84]	[Spike][D][839]	0.702	0			0.702	0
937|8836	937	8836	M	V	[nsp3][M][84]	[3a][V][201]	1	0.999			1	0.999
937|8836	937	8836	V	F	[nsp3][M][84]	[3a][V][201]	0.707	0			0.707	0
954|7911	954	7911	H	T	[nsp3][H][101]	[Spike][T][588]	1	1	1	1	1	1
954|7911	954	7911	L	A	[nsp3][H][101]	[Spike][T][588]	0.903	0	0.889	0	0.896	0
964|966	964	966	E	Z	[nsp3][E][111]	[nsp3][-][112]	1	0.999	1	0.999	1	0.999
964|966	964	966	Z	D	[nsp3][E][111]	[nsp3][-][112]	0.968	0	1	0	0.984	0
965|966	965	966	D	Z	[nsp3][D][112]	[nsp3][-][112]	1	0.999	1	0.999	1	0.999
965|966	965	966	Z	Y	[nsp3][D][112]	[nsp3][-][112]	0.956	0	0.967	0	0.9615	0
966|970	966	970	E	Z	[nsp3][-][112]	[nsp3][G][116]	0.954	0	1	0	0.977	0
966|970	966	970	Z	G	[nsp3][-][112]	[nsp3][G][116]	1	0.999	1	0.999	1	0.999
967|9857	967	9857	E	A	[nsp3][E][113]	[nucleocapsid][A][182]	0.999	0.999			0.999	0.999
967|9857	967	9857	G	F	[nsp3][E][113]	[nucleocapsid][A][182]	1	0			1	0
972|973	972	973	C	Z	[nsp3][C][118]	[nsp3][-][118]	1	1			1	1
972|973	972	973	Z	Y	[nsp3][C][118]	[nsp3][-][118]	0.727	0			0.727	0
973|977	973	977	E	Z	[nsp3][-][118]	[nsp3][E][122]	0.727	0			0.727	0
973|977	973	977	Z	E	[nsp3][-][118]	[nsp3][E][122]	1	0.999			1	0.999
973|978	973	978	E	Z	[nsp3][-][118]	[nsp3][F][123]	0.923	0			0.923	0
973|978	973	978	Z	F	[nsp3][-][118]	[nsp3][F][123]	1	0.999			1	0.999
973|979	973	979	E	Z	[nsp3][-][118]	[nsp3][E][124]	0.727	0			0.727	0
973|979	973	979	Z	E	[nsp3][-][118]	[nsp3][E][124]	1	1			1	1
973|980	973	980	E	Z	[nsp3][-][118]	[nsp3][P][125]	0.727	0			0.727	0
973|980	973	980	Z	P	[nsp3][-][118]	[nsp3][P][125]	1	0.999			1	0.999
973|981	973	981	E	Z	[nsp3][-][118]	[nsp3][S][126]	0.727	0			0.727	0
973|981	973	981	Z	S	[nsp3][-][118]	[nsp3][S][126]	0.997	0.994			0.997	0.994
977|978	977	978	E	F	[nsp3][E][122]	[nsp3][F][123]	0.999	0.999			0.999	0.999
977|978	977	978	Z	Z	[nsp3][E][122]	[nsp3][F][123]	0.8	0			0.8	0
977|979	977	979	E	E	[nsp3][E][122]	[nsp3][E][124]	1	0.999			1	0.999
977|979	977	979	Z	Z	[nsp3][E][122]	[nsp3][E][124]	1	0			1	0
977|980	977	980	E	P	[nsp3][E][122]	[nsp3][P][125]	0.999	0.999			0.999	0.999
977|980	977	980	Z	Z	[nsp3][E][122]	[nsp3][P][125]	1	0			1	0
977|981	977	981	E	S	[nsp3][E][122]	[nsp3][S][126]	0.997	0.993			0.997	0.993
977|981	977	981	Z	Z	[nsp3][E][122]	[nsp3][S][126]	1	0			1	0
977|982	977	982	E	T	[nsp3][E][122]	[nsp3][T][127]	0.999	0.999			0.999	0.999
977|982	977	982	Z	Z	[nsp3][E][122]	[nsp3][T][127]	0.889	0			0.889	0
977|983	977	983	E	Q	[nsp3][E][122]	[nsp3][Q][128]	1	0.999			1	0.999
977|983	977	983	Z	Z	[nsp3][E][122]	[nsp3][Q][128]	0.889	0			0.889	0
977|984	977	984	E	Y	[nsp3][E][122]	[nsp3][Y][129]	1	0.999			1	0.999
977|984	977	984	Z	Z	[nsp3][E][122]	[nsp3][Y][129]	0.75	0			0.75	0
977|985	977	985	E	E	[nsp3][E][122]	[nsp3][E][130]	1	0.999			1	0.999
977|985	977	985	Z	Z	[nsp3][E][122]	[nsp3][E][130]	0.75	0			0.75	0
977|986	977	986	E	Y	[nsp3][E][122]	[nsp3][Y][131]	1	0.999			1	0.999
977|986	977	986	Z	Z	[nsp3][E][122]	[nsp3][Y][131]	0.75	0			0.75	0
977|987	977	987	E	G	[nsp3][E][122]	[nsp3][G][132]	0.999	0.999			0.999	0.999
977|987	977	987	Z	Z	[nsp3][E][122]	[nsp3][G][132]	0.857	0			0.857	0
977|988	977	988	E	T	[nsp3][E][122]	[nsp3][T][133]	0.999	0.999			0.999	0.999
977|988	977	988	Z	Z	[nsp3][E][122]	[nsp3][T][133]	0.857	0			0.857	0
977|989	977	989	E	E	[nsp3][E][122]	[nsp3][E][134]	1	0.999			1	0.999
977|989	977	989	Z	Z	[nsp3][E][122]	[nsp3][E][134]	0.857	0			0.857	0
977|990	977	990	E	D	[nsp3][E][122]	[nsp3][D][135]	0.999	0.998			0.999	0.998
977|990	977	990	Z	Z	[nsp3][E][122]	[nsp3][D][135]	0.857	0			0.857	0
977|991	977	991	E	D	[nsp3][E][122]	[nsp3][D][136]	1	0.999			1	0.999
977|991	977	991	Z	Z	[nsp3][E][122]	[nsp3][D][136]	0.857	0			0.857	0
978|979	978	979	F	E	[nsp3][F][123]	[nsp3][E][124]	1	0.999			1	0.999
978|979	978	979	Z	Z	[nsp3][F][123]	[nsp3][E][124]	0.8	0			0.8	0
978|980	978	980	F	P	[nsp3][F][123]	[nsp3][P][125]	0.999	0.999			0.999	0.999
978|980	978	980	Z	Z	[nsp3][F][123]	[nsp3][P][125]	0.8	0			0.8	0
978|981	978	981	F	S	[nsp3][F][123]	[nsp3][S][126]	0.997	0.993			0.997	0.993
978|981	978	981	Z	Z	[nsp3][F][123]	[nsp3][S][126]	0.8	0			0.8	0
978|982	978	982	F	T	[nsp3][F][123]	[nsp3][T][127]	0.999	0.999			0.999	0.999
978|982	978	982	Z	Z	[nsp3][F][123]	[nsp3][T][127]	0.727	0			0.727	0
978|983	978	983	F	Q	[nsp3][F][123]	[nsp3][Q][128]	1	0.999			1	0.999
978|983	978	983	Z	Z	[nsp3][F][123]	[nsp3][Q][128]	0.727	0			0.727	0
979|980	979	980	E	P	[nsp3][E][124]	[nsp3][P][125]	1	0.999			1	0.999
979|980	979	980	Z	Z	[nsp3][E][124]	[nsp3][P][125]	1	0			1	0
979|981	979	981	E	S	[nsp3][E][124]	[nsp3][S][126]	0.997	0.994			0.997	0.994
979|981	979	981	Z	Z	[nsp3][E][124]	[nsp3][S][126]	1	0			1	0
979|982	979	982	E	T	[nsp3][E][124]	[nsp3][T][127]	1	0.999			1	0.999
979|982	979	982	Z	Z	[nsp3][E][124]	[nsp3][T][127]	0.889	0			0.889	0
979|983	979	983	E	Q	[nsp3][E][124]	[nsp3][Q][128]	1	1			1	1
979|983	979	983	Z	Z	[nsp3][E][124]	[nsp3][Q][128]	0.889	0			0.889	0
979|984	979	984	E	Y	[nsp3][E][124]	[nsp3][Y][129]	1	1			1	1
979|984	979	984	Z	Z	[nsp3][E][124]	[nsp3][Y][129]	0.75	0			0.75	0
979|985	979	985	E	E	[nsp3][E][124]	[nsp3][E][130]	1	0.999			1	0.999
979|985	979	985	Z	Z	[nsp3][E][124]	[nsp3][E][130]	0.75	0			0.75	0
979|986	979	986	E	Y	[nsp3][E][124]	[nsp3][Y][131]	1	1			1	1
979|986	979	986	Z	Z	[nsp3][E][124]	[nsp3][Y][131]	0.75	0			0.75	0
979|987	979	987	E	G	[nsp3][E][124]	[nsp3][G][132]	0.999	0.999			0.999	0.999
979|987	979	987	Z	Z	[nsp3][E][124]	[nsp3][G][132]	0.857	0			0.857	0
979|988	979	988	E	T	[nsp3][E][124]	[nsp3][T][133]	0.999	0.999			0.999	0.999
979|988	979	988	Z	Z	[nsp3][E][124]	[nsp3][T][133]	0.857	0			0.857	0
979|989	979	989	E	E	[nsp3][E][124]	[nsp3][E][134]	1	1			1	1
979|989	979	989	Z	Z	[nsp3][E][124]	[nsp3][E][134]	0.857	0			0.857	0
979|990	979	990	E	D	[nsp3][E][124]	[nsp3][D][135]	0.999	0.999			0.999	0.999
979|990	979	990	Z	Z	[nsp3][E][124]	[nsp3][D][135]	0.857	0			0.857	0
979|991	979	991	E	D	[nsp3][E][124]	[nsp3][D][136]	1	1			1	1
979|991	979	991	Z	Z	[nsp3][E][124]	[nsp3][D][136]	0.857	0			0.857	0
980|981	980	981	P	S	[nsp3][P][125]	[nsp3][S][126]	0.997	0.993			0.997	0.993
980|981	980	981	Z	Z	[nsp3][P][125]	[nsp3][S][126]	1	0			1	0
980|982	980	982	P	T	[nsp3][P][125]	[nsp3][T][127]	0.999	0.999			0.999	0.999
980|982	980	982	Z	Z	[nsp3][P][125]	[nsp3][T][127]	0.889	0			0.889	0
980|983	980	983	P	Q	[nsp3][P][125]	[nsp3][Q][128]	1	0.999			1	0.999
980|983	980	983	Z	Z	[nsp3][P][125]	[nsp3][Q][128]	0.889	0			0.889	0
980|984	980	984	P	Y	[nsp3][P][125]	[nsp3][Y][129]	1	0.999			1	0.999
980|984	980	984	Z	Z	[nsp3][P][125]	[nsp3][Y][129]	0.75	0			0.75	0
980|985	980	985	P	E	[nsp3][P][125]	[nsp3][E][130]	1	0.999			1	0.999
980|985	980	985	Z	Z	[nsp3][P][125]	[nsp3][E][130]	0.75	0			0.75	0
980|986	980	986	P	Y	[nsp3][P][125]	[nsp3][Y][131]	1	0.999			1	0.999
980|986	980	986	Z	Z	[nsp3][P][125]	[nsp3][Y][131]	0.75	0			0.75	0
980|987	980	987	P	G	[nsp3][P][125]	[nsp3][G][132]	0.999	0.998			0.999	0.998
980|987	980	987	Z	Z	[nsp3][P][125]	[nsp3][G][132]	0.857	0			0.857	0
980|988	980	988	P	T	[nsp3][P][125]	[nsp3][T][133]	0.999	0.998			0.999	0.998
980|988	980	988	Z	Z	[nsp3][P][125]	[nsp3][T][133]	0.857	0			0.857	0
980|989	980	989	P	E	[nsp3][P][125]	[nsp3][E][134]	1	0.999			1	0.999
980|989	980	989	Z	Z	[nsp3][P][125]	[nsp3][E][134]	0.857	0			0.857	0
980|990	980	990	P	D	[nsp3][P][125]	[nsp3][D][135]	0.999	0.998			0.999	0.998
980|990	980	990	Z	Z	[nsp3][P][125]	[nsp3][D][135]	0.857	0			0.857	0
980|991	980	991	P	D	[nsp3][P][125]	[nsp3][D][136]	1	0.999			1	0.999
980|991	980	991	Z	Z	[nsp3][P][125]	[nsp3][D][136]	0.857	0			0.857	0
981|982	981	982	S	T	[nsp3][S][126]	[nsp3][T][127]	0.997	0.993	0.996	0.992	0.9965	0.9925
981|982	981	982	Z	Z	[nsp3][S][126]	[nsp3][T][127]	0.889	0	1	0	0.9445	0
981|983	981	983	S	Q	[nsp3][S][126]	[nsp3][Q][128]	0.997	0.994	0.997	0.993	0.997	0.9935
981|983	981	983	Z	Z	[nsp3][S][126]	[nsp3][Q][128]	0.889	0	1	0	0.9445	0
981|984	981	984	S	Y	[nsp3][S][126]	[nsp3][Y][129]	0.997	0.994			0.997	0.994
981|984	981	984	Z	Z	[nsp3][S][126]	[nsp3][Y][129]	0.75	0			0.75	0
981|985	981	985	S	E	[nsp3][S][126]	[nsp3][E][130]	0.997	0.994	0.996	0.993	0.9965	0.9935
981|985	981	985	Z	Z	[nsp3][S][126]	[nsp3][E][130]	0.75	0	1	0	0.875	0
981|986	981	986	S	Y	[nsp3][S][126]	[nsp3][Y][131]	0.997	0.994	0.997	0.993	0.997	0.9935
[truncated: 16,566 more rows]
