# Supplementary material for: Covariance predicts conserved protein residue interactions important to the emergence and continued evolution of SARS-CoV-2 as a human pathogen
Source: bioRxiv. 2022 Feb 7:2022.01.13.476204. Preprint. [Version 2] doi: 10.1101/2022.01.13.476204 (PMC8845505; doi:10.1101/2022.01.13.476204)
Supplement: Supplement 4 [file media-4.xlsx]

## Sheet: Sources
Isolate	Dates	Accession		Virus	Location	Host	Hospital/Laboratory/Department/Location
hCoV-19/England/NORT-290540/2021	2021-01-09	EPI_ISL_1178388	Original	hCoV-19	England	Human	Northumbria University / South Tees Hospitals NHS Foundation Trust / North Cumbria Integrated Care NHS Foundation Trust / North Tees and Hartlepool NHS Foundation
hCoV-19/England/RAND-121855C/2021	2021-01-28	EPI_ISL_1179937	Original	hCoV-19	England	Human	Department of Pathology	COVID-19 Genomics UK (COG-UK) Consortium	Goodfellow	United Kingdom
hCoV-19/Wales/PHWC-4D4818/2021	2021-02-22	EPI_ISL_1179064	Original	hCoV-19	Wales	Human	Originating lab	Public Health Wales Microbiology Cardiff Wales Specialist Virology Centre	Moore	United Kingdom
hCoV-19/India/RJ-ICMR-161800/2020	2020-06-00	EPI_ISL_1180179	Original	hCoV-19	Rajasthan	Human	State DHR VRDL	Indian Council of Medical Research-National Institute of Virology,\u00a0Microbial Containment Complex	Yadav	India
hCoV-19/India/UT-ICMR-19127/2020	2020-06-00	EPI_ISL_1180199	Original	hCoV-19	Uttarakhand	Human	VRDL	Indian Council of Medical Research-National Institute of Virology,\u00a0Microbial Containment Complex	Yadav	India
hCoV-19/Norway/4851/2021	2021-02-24	EPI_ISL_1186189	Original	hCoV-19	Nordland	Human	Nordland Hospital - Bodo	Norwegian Institute of Public Health	Kopperud Riis	Norway
hCoV-19/Italy/VEN-SI_38/2020	2020-02-25	EPI_ISL_1181773	Original	hCoV-19	Veneto	Human	Microbiology and Virology Unit,Azienda Ospedale Padova,Padova,Italy	Department of Molecular Medicine,Computational Medicine Group,Univeresity of Padova,Padova,Italy	Bi
hCoV-19/USA/AK-PHL7255/2021	2021-02-18	EPI_ISL_1182705	Original	hCoV-19	Alaska	Human	Alaska State Virology Laboratory	Alaska State Virology Laboratory	DeRonde	USA
hCoV-19/USA/AZ-TG745176/2020	2020-11-04	EPI_ISL_1183887	Original	hCoV-19	Arizona	Human	Sonora Quest Laboratories	TGen North	French	USA
hCoV-19/Canada/ON-PHL-20-01656/2020	2020-07-00	EPI_ISL_1183401	Original	hCoV-19	Ontario	Human	Public Health Ontario Laboratory	Public Health Ontario Laboratory	Guthrie	Canada
hCoV-19/USA/WA-UW-61410/2021	2021-02-08	EPI_ISL_1180942	Original	hCoV-19	Washington	Human	UW Virology Lab	UW Virology Lab	Roychoudhury	USA
hCoV-19/USA/CA-ALSR-7285/2021	2021-02-01	EPI_ISL_1186004	Original	hCoV-19	California	Human	San Diego County Public Health Laboratory	Andersen lab at Scripps Research	Gangavarapu	USA
hCoV-19/Canada/ON-PHL-20-01691/2020	2020-04-00	EPI_ISL_1183197	Original	hCoV-19	Ontario	Human	Public Health Ontario Laboratory	Public Health Ontario Laboratory	Guthrie	Canada
hCoV-19/Germany/NW-UBI-131/2020	2020-06-17	EPI_ISL_1181254	Original	hCoV-19	North Rhine-Westphalia	Human	MVZ Dr. Eberhard & Partner Dortmund	Bielefeld University	Brandt	Germany
hCoV-19/Germany/NW-UBI-205/2020	2020-08-29	EPI_ISL_1181326	Original	hCoV-19	North Rhine-Westphalia	Human	MVZ Dr. Eberhard & Partner Dortmund	Bielefeld University	Brandt	Germany
hCoV-19/Canada/ON-PHL-20-01131/2020	2020-06-00	EPI_ISL_1183373	Original	hCoV-19	Ontario	Human	Public Health Ontario Laboratory	Public Health Ontario Laboratory	Guthrie	Canada
hCoV-19/England/CAMC-1323D73/2021	2021-02-23	EPI_ISL_1186926	Original	hCoV-19	England	Human	Lighthouse Lab in Cambridge	Wellcome Sanger Institute for the COVID-19 Genomics UK (COG-UK) Consortium	Davies	United Kingdom
hCoV-19/Canada/ON-PHL-20-01676/2020	2020-05-00	EPI_ISL_1183201	Original	hCoV-19	Ontario	Human	Public Health Ontario Laboratory	Public Health Ontario Laboratory	Guthrie	Canada
hCoV-19/Canada/ON-PHL-20-01121/2020	2020-06-00	EPI_ISL_1183380	Original	hCoV-19	Ontario	Human	Public Health Ontario Laboratory	Public Health Ontario Laboratory	Guthrie	Canada
hCoV-19/Germany/NW-UBI-123/2020	2020-06-17	EPI_ISL_1181247	Original	hCoV-19	North Rhine-Westphalia	Human	MVZ Dr. Eberhard & Partner Dortmund	Bielefeld University	Brandt	Germany
hCoV-19/Belgium/LHUB30975367/2020	2020-04-14	EPI_ISL_1180935	Original	hCoV-19	Brussels	Human	LHUB-ULB	LHUB-ULB	Michel	Belgium
hCoV-19/USA/AK-PHL7277/2021	2021-02-23	EPI_ISL_1182740	Original	hCoV-19	Alaska	Human	Alaska State Virology Laboratory	Alaska State Virology Laboratory	DeRonde	USA
hCoV-19/Germany/NW-UBI-173/2020	2020-08-23	EPI_ISL_1181295	Original	hCoV-19	North Rhine-Westphalia	Human	MVZ Dr. Eberhard & Partner Dortmund	Bielefeld University	Brandt	Germany
hCoV-19/Canada/ON-PHL-21-00394/2020	2020-12-00	EPI_ISL_1183161	Original	hCoV-19	Ontario	Human	Public Health Ontario Laboratory	Public Health Ontario Laboratory	Guthrie	Canada
hCoV-19/Germany/NW-UBI-128/2020	2020-06-17	EPI_ISL_1181251	Original	hCoV-19	North Rhine-Westphalia	Human	MVZ Dr. Eberhard & Partner Dortmund	Bielefeld University	Brandt	Germany
hCoV-19/Spain/MD-HGUGM-428005/2021	2021-02-19	EPI_ISL_1184471	Original	hCoV-19	Madrid	Human	Hospital General Universitario Gregorio Mara\u00f1\u00f3n	Hospital General Universitario Gregorio Mara\u00f1\u00f3n	Garc\u00eda de Viedma	Spain
hCoV-19/France/ARA-HCL021032101101/2021	2021-02-18	EPI_ISL_1181963	Original	hCoV-19	Auvergne-Rhone-Alpes	Human	CHU GRENOBLCNR Virus des Infections Respiratoires - France SUD	Bal	France
hCoV-19/Wales/PHWC-4D39E9/2021	2021-02-17	EPI_ISL_1178875	Original	hCoV-19	Wales	Human	Originating lab	Public Health Wales Microbiology Cardiff Wales Specialist Virology Centre	Moore	United Kingdom
hCoV-19/Germany/NW-UBI-117/2020	2020-06-16	EPI_ISL_1181242	Original	hCoV-19	North Rhine-Westphalia	Human	MVZ Dr. Eberhard & Partner Dortmund	Bielefeld University	Brandt	Germany
hCoV-19/USA/CA-CZB-22589/2020	2020-12-14	EPI_ISL_1184803	Original	hCoV-19	California	Human	Orange County Public Health Lab	Chan-Zuckerberg Biohub	Lu	USA
hCoV-19/USA/CA-ALSR-7091/2021	2021-01-22	EPI_ISL_1185882	Original	hCoV-19	California	Human	Scripps Medical Laboratory	Andersen lab at Scripps Research	Gangavarapu	USA
hCoV-19/Germany/NW-UBI-89/2020	2020-06-24	EPI_ISL_1181214	Original	hCoV-19	North Rhine-Westphalia	Human	MVZ Dr. Eberhard & Partner Dortmund	Bielefeld University	Brandt	Germany
hCoV-19/Germany/NW-UBI-57/2020	2020-06-15	EPI_ISL_1181182	Original	hCoV-19	North Rhine-Westphalia	Human	MVZ Dr. Eberhard & Partner Dortmund	Bielefeld University	Brandt	Germany
hCoV-19/Canada/ON-PHL-20-01627/2020	2020-07-00	EPI_ISL_1183154	Original	hCoV-19	Ontario	Human	Public Health Ontario Laboratory	Public Health Ontario Laboratory	Guthrie	Canada
hCoV-19/USA/WA-UW-61701/2021	2021-02-09	EPI_ISL_1181040	Original	hCoV-19	Washington	Human	UW Virology Lab	UW Virology Lab	Roychoudhury	USA
hCoV-19/USA/CA-CZB-22587/2020	2020-12-14	EPI_ISL_1184802	Original	hCoV-19	California	Human	Orange County Public Health Lab	Chan-Zuckerberg Biohub	Lu	USA
hCoV-19/Canada/ON-PHL-20-01679/2020	2020-04-00	EPI_ISL_1183526	Original	hCoV-19	Ontario	Human	Public Health Ontario Laboratory	Public Health Ontario Laboratory	Guthrie	Canada
hCoV-19/Italy/VEN-SI_33/2020	2020-02-27	EPI_ISL_1181764	Original	hCoV-19	Veneto	Human	Microbiology and Virology Unit,Azienda Ospedale Padova,Padova,Italy	Department of Molecular Medicine,Computational Medicine Group,Univeresity of Padova,Padova,Italy	Bi
hCoV-19/Spain/MD-HGUGM-436972/2021	2021-02-24	EPI_ISL_1184477	Original	hCoV-19	Madrid	Human	Hospital General Universitario Gregorio Mara\u00f1\u00f3n	Hospital General Universitario Gregorio Mara\u00f1\u00f3n	Garc\u00eda de Viedma	Spain
hCoV-19/Canada/ON-PHL-20-01640/2020	2020-04-00	EPI_ISL_1183187	Original	hCoV-19	Ontario	Human	Public Health Ontario Laboratory	Public Health Ontario Laboratory	Guthrie	Canada
hCoV-19/USA/CA-CZB-19625/2020	2020-12-21	EPI_ISL_1184840	Original	hCoV-19	California	Human	Santa Clara County Public Health Laboratory	Chan-Zuckerberg Biohub	Lu	USA
hCoV-19/Canada/ON-PHL-20-01478/2020	2020-05-00	EPI_ISL_1183307	Original	hCoV-19	Ontario	Human	Public Health Ontario Laboratory	Public Health Ontario Laboratory	Guthrie	Canada
hCoV-19/Cameroon/Yaounde-ECO15/2021	2021-01-19	EPI_ISL_1190754	Original	hCoV-19	Yaounde	Human	CREMER(Centre de Rechercherches sur les Maladies Emergentes et R\u00e9-\u00e9mergentes)	TransVIHMI(Recherches Translationnelles sur le VIH et les Maladies Infe
hCoV-19/USA/AK-PHL7306/2021	2021-02-08	EPI_ISL_1182734	Original	hCoV-19	Alaska	Human	Alaska State Virology Laboratory	Alaska State Virology Laboratory	DeRonde	USA
hCoV-19/Canada/ON-PHL-20-00313/2020	2020-05-00	EPI_ISL_1183279	Original	hCoV-19	Ontario	Human	Public Health Ontario Laboratory	Public Health Ontario Laboratory	Guthrie	Canada
hCoV-19/USA/CA-CZB-22370/2021	2021-01-11	EPI_ISL_1185209	Original	hCoV-19	California	Human	Orange County Public Health Lab	Chan-Zuckerberg Biohub	Lu	USA
hCoV-19/USA/AZ-TG745319/2020	2020-12-29	EPI_ISL_1183951	Original	hCoV-19	Arizona	Human	Sonora Quest Laboratories	TGen North	French	USA
hCoV-19/Slovakia/CeMM3326/2020	2020-12-22	EPI_ISL_1180679	Original	hCoV-19	Trenc\u00edn	Human	Public Health Authority of the Slovak Republic	Bergthaler laboratory	Bergthaler	Slovakia
hCoV-19/Canada/ON-PHL-20-01449/2020	2020-07-00	EPI_ISL_1183138	Original	hCoV-19	Ontario	Human	Public Health Ontario Laboratory	Public Health Ontario Laboratory	Guthrie	Canada
hCoV-19/Finland/10AS10F5/2020	2020-04-10	EPI_ISL_1184549	Original	hCoV-19	Uusimaa	Human	Department of Virology and Immunology	Department of Virology	Smura	Finland
hCoV-19/Poland/2141987716_gx1/2021	2021-02-15	EPI_ISL_1181147	Original	hCoV-19	Wielkopolska	Human	genXone SA	genXone SA	Kaszuba	Poland
hCoV-19/Canada/ON-PHL-20-01488/2020	2020-05-00	EPI_ISL_1183305	Original	hCoV-19	Ontario	Human	Public Health Ontario Laboratory	Public Health Ontario Laboratory	Guthrie	Canada
hCoV-19/Canada/ON-PHL-20-01745/2020	2020-05-00	EPI_ISL_1183239	Original	hCoV-19	Ontario	Human	Public Health Ontario Laboratory	Public Health Ontario Laboratory	Guthrie	Canada
hCoV-19/Italy/VEN-SI_99/2020	2020-08-04	EPI_ISL_1181772	Original	hCoV-19	Veneto	Human	Microbiology and Virology Unit,Azienda Ospedale Padova,Padova,Italy	Department of Molecular Medicine,Computational Medicine Group,Univeresity of Padova,Padova,Italy	Bi
hCoV-19/England/ALDP-134BFD9/2021	2021-02-24	EPI_ISL_1189162	Original	hCoV-19	England	Human	Lighthouse Lab in Alderley Park	Wellcome Sanger Institute for the COVID-19 Genomics UK (COG-UK) Consortium	Davies	United Kingdom
hCoV-19/Canada/ON-PHL-20-01109/2020	2020-05-00	EPI_ISL_1183337	Original	hCoV-19	Ontario	Human	Public Health Ontario Laboratory	Public Health Ontario Laboratory	Guthrie	Canada
hCoV-19/Spain/PV-IBV-98014740/2020	2020-12-13	EPI_ISL_1192391	Original	hCoV-19	Basque Country	Human	Servicio de Microbiolog\u00eda. Hospital Universitario Donostia. OSI Donostialdea. \u00c1rea de Enfermedades Infecciosas	SeqCOVID-SPAIN consortium/IBV(CS
hCoV-19/Sweden/SE00161297/2021	2021-01-18	EPI_ISL_1193139	Original	hCoV-19	Skane	Human	Swedish national genomic surveillance program of SARS-CoV-2	The Public Health Agency of Sweden	Svartstr\u00f6m	Sweden
hCoV-19/Norway/3825/2021	2021-02-08	EPI_ISL_1192333	Original	hCoV-19	Viken	Human	Medical Microbiology Unit	Norwegian Institute of Public Health	Vollan	Norway
hCoV-19/USA/NM-UNM-02088/2021	2021-02-17	EPI_ISL_1197995	Original	hCoV-19	New Mexico	Human	New Mexico Department of Health Scientific Laboratory	Center for Global Health	Domman	USA
hCoV-19/Sweden/SE00203090/2021	2021-02-01	EPI_ISL_1198702	Original	hCoV-19	Gavleborg	Human	Swedish national genomic surveillance program of SARS-CoV-2	The Public Health Agency of Sweden	Svartstr\u00f6m	Sweden
hCoV-19/Sweden/SE00204382/2021	2021-02-01	EPI_ISL_1198301	Original	hCoV-19	Vastmanland	Human	Swedish national genomic surveillance program of SARS-CoV-2	The Public Health Agency of Sweden	Svartstr\u00f6m	Sweden
hCoV-19/Sweden/SE00210698/2021	2021-02-02	EPI_ISL_1198723	Original	hCoV-19	Vastmanland	Human	Swedish national genomic surveillance program of SARS-CoV-2	The Public Health Agency of Sweden	Svartstr\u00f6m	Sweden
hCoV-19/Zimbabwe/ZW-40936/2020	2020-12-21	EPI_ISL_1191849	Original	hCoV-19	Zimbabwe	Human	National Microbiology Reference Laboratory	Quadram Institute Bioscience	Alikhan	Zimbabwe
hCoV-19/Martinique/MTQ-HCL021030968001/2021	2021-02-01	EPI_ISL_1191725	Original	hCoV-19	Fort-de-France	Human	HOPITAL UNIVERSITAIRE DE FORT DE FRANCCNR Virus des Infections Respiratoires - France SUD	Bal	Martinique
hCoV-19/Sweden/SE00160893/2021	2021-01-18	EPI_ISL_1193250	Original	hCoV-19	Skane	Human	Swedish national genomic surveillance program of SARS-CoV-2	The Public Health Agency of Sweden	Svartstr\u00f6m	Sweden
hCoV-19/Italy/CAM-TIGEM-4167/2021	2021-00-00	EPI_ISL_1185658	Original	hCoV-19	Campania	Human	IZSTIGEGrimaldi	Italy
hCoV-19/Sweden/SE00162321/2021	2021-01-18	EPI_ISL_1193197	Original	hCoV-19	Skane	Human	Swedish national genomic surveillance program of SARS-CoV-2	The Public Health Agency of Sweden	Svartstr\u00f6m	Sweden
hCoV-19/Sweden/SE00163806/2021	2021-01-18	EPI_ISL_1193220	Original	hCoV-19	Skane	Human	Swedish national genomic surveillance program of SARS-CoV-2	The Public Health Agency of Sweden	Svartstr\u00f6m	Sweden
hCoV-19/Sweden/SE00227976/2021	2021-02-08	EPI_ISL_1197486	Original	hCoV-19	Skane	Human	Swedish national genomic surveillance program of SARS-CoV-2	The Public Health Agency of Sweden	Svartstr\u00f6m	Sweden
hCoV-19/USA/NY-NYULH452/2021	2021-02-21	EPI_ISL_1195745	Original	hCoV-19	New York	Human	NYU Langone Health	Departments of Pathology and Medicine	Marier	USA
hCoV-19/Italy/CAM-TIGEM-4046/2021	2021-00-00	EPI_ISL_1185546	Original	hCoV-19	Campania	Human	IZSTIGEGrimaldi	Italy
hCoV-19/Sweden/SE00212166/2021	2021-02-03	EPI_ISL_1198562	Original	hCoV-19	Gavleborg	Human	Swedish national genomic surveillance program of SARS-CoV-2	The Public Health Agency of Sweden	Svartstr\u00f6m	Sweden
hCoV-19/Slovenia/65473/2021	2021-02-05	EPI_ISL_1191034	Original	hCoV-19	Slovenia	Human	Institute of Microbiology and Immunology	Institute of Microbiology and Immunology	Suljic	Slovenia
hCoV-19/Italy/CAM-TIGEM-4258/2021	2021-02-11	EPI_ISL_1185713	Original	hCoV-19	Campania	Human	IZSTIGEGrimaldi	Italy
hCoV-19/India/TG-ICMR-25903/2020	2020-08-00	EPI_ISL_1192130	Original	hCoV-19	Telangana	Human	Sri Venkateswara Institute of Medical Sciences SVIMS	Indian Council of Medical Research-National Institute of Virology,\u00a0Microbial Containment Complex	Yada
hCoV-19/Germany/BW-FR0405/2021	2021-01-11	EPI_ISL_1195304	Original	hCoV-19	Baden-Wurttemberg	Human	Institute of Virology	Institute of Virology	Fuchs	Germany
hCoV-19/Sweden/SE00235196/2021	2021-02-09	EPI_ISL_1197923	Original	hCoV-19	Vastmanland	Human	Swedish national genomic surveillance program of SARS-CoV-2	The Public Health Agency of Sweden	Svartstr\u00f6m	Sweden
hCoV-19/Spain/MC-IBV-98016471/2020	2020-12-29	EPI_ISL_1194555	Original	hCoV-19	Murcia	Human	Hospital Cl\u00ednico Universitario Virgen de la Arrixaca (Murcia)	SeqCOVID-SPAIN consortium/IBV(CSIC)	Comas	Spain
hCoV-19/Turkey/HSGM-5424/2021	2021-02-22	EPI_ISL_1196152	Original	hCoV-19	Turkey	Human	Ministry of Health Turkey	Ministry of Health Turkey	Bayrakdar	Turkey
hCoV-19/Sweden/SE00231863/2021	2021-02-08	EPI_ISL_1197828	Original	hCoV-19	Vastmanland	Human	Swedish national genomic surveillance program of SARS-CoV-2	The Public Health Agency of Sweden	Svartstr\u00f6m	Sweden
hCoV-19/Sweden/SE00224285/2021	2021-02-05	EPI_ISL_1198529	Original	hCoV-19	Skane	Human	Swedish national genomic surveillance program of SARS-CoV-2	The Public Health Agency of Sweden	Svartstr\u00f6m	Sweden
hCoV-19/Sweden/SE00224719/2021	2021-02-06	EPI_ISL_1198393	Original	hCoV-19	Skane	Human	Swedish national genomic surveillance program of SARS-CoV-2	The Public Health Agency of Sweden	Svartstr\u00f6m	Sweden
hCoV-19/France/PAC-0002012/2020	2020-12-28	EPI_ISL_1190818	Original	hCoV-19	Provence-Alpes-Cote d'Azur	Human	CH ANTIBES - JUAN LES PINS	CNR Virus des Infections Respiratoires - France SUD	Bal	France
hCoV-19/Estonia/15610744/2021	2021-02-10	EPI_ISL_1190924	Original	hCoV-19	Northern Estonia	Human	Synlab Eesti O\u00dc	1. Laboratory of Communicable Diseases (Estonia); 2. Eurofins Genomics Europe Sequencing GmbH	Dotsenko	Estonia
hCoV-19/Sweden/SE00164679/2021	2021-01-18	EPI_ISL_1193088	Original	hCoV-19	Skane	Human	Swedish national genomic surveillance program of SARS-CoV-2	The Public Health Agency of Sweden	Svartstr\u00f6m	Sweden
hCoV-19/England/MILK-133B3C1/2021	2021-02-20	EPI_ISL_1189775	Original	hCoV-19	England	Human	Lighthouse Lab in Milton Keynes	Wellcome Sanger Institute for the COVID-19 Genomics UK (COG-UK) Consortium	Davies	United Kingdom
hCoV-19/Turkey/HSGM-5576/2021	2021-02-23	EPI_ISL_1196187	Original	hCoV-19	Turkey	Human	Ministry of Health Turkey	Ministry of Health Turkey	Bayrakdar	Turkey
hCoV-19/Sweden/SE00163780/2021	2021-01-18	EPI_ISL_1193123	Original	hCoV-19	Skane	Human	Swedish national genomic surveillance program of SARS-CoV-2	The Public Health Agency of Sweden	Svartstr\u00f6m	Sweden
hCoV-19/Sweden/SE00227302/2021	2021-02-08	EPI_ISL_1198784	Original	hCoV-19	Skane	Human	Swedish national genomic surveillance program of SARS-CoV-2	The Public Health Agency of Sweden	Svartstr\u00f6m	Sweden
hCoV-19/Sweden/SE00221344/2021	2021-02-05	EPI_ISL_1198238	Original	hCoV-19	Skane	Human	Swedish national genomic surveillance program of SARS-CoV-2	The Public Health Agency of Sweden	Svartstr\u00f6m	Sweden
hCoV-19/USA/CA-CUR-0001/2021	2021-01-02	EPI_ISL_1195946	Original	hCoV-19	California	Human	Curative Inc	Curative Inc	Bond	USA
hCoV-19/Sweden/SE00202124/2021	2021-02-01	EPI_ISL_1198675	Original	hCoV-19	Gavleborg	Human	Swedish national genomic surveillance program of SARS-CoV-2	The Public Health Agency of Sweden	Svartstr\u00f6m	Sweden
hCoV-19/Sweden/SE00203118/2021	2021-02-01	EPI_ISL_1198628	Original	hCoV-19	Gavleborg	Human	Swedish national genomic surveillance program of SARS-CoV-2	The Public Health Agency of Sweden	Svartstr\u00f6m	Sweden
hCoV-19/Sweden/SE00221122/2021	2021-02-05	EPI_ISL_1198378	Original	hCoV-19	Skane	Human	Swedish national genomic surveillance program of SARS-CoV-2	The Public Health Agency of Sweden	Svartstr\u00f6m	Sweden
hCoV-19/India/TG-ICMR-33309/2020	2020-09-00	EPI_ISL_1192132	Original	hCoV-19	Telangana	Human	Sri Venkateswara Institute of Medical Sciences SVIMS	Indian Council of Medical Research-National Institute of Virology,\u00a0Microbial Containment Complex	Yada
hCoV-19/France/ARA-0001075/2021	2021-01-05	EPI_ISL_1190780	Original	hCoV-19	Auvergne-Rhone-Alpes	Human	CH METROPOLE SAVOICNR Virus des Infections Respiratoires - France SUD	Bal	France
hCoV-19/Sweden/SE00213678/2021	2021-02-03	EPI_ISL_1198738	Original	hCoV-19	Vastmanland	Human	Swedish national genomic surveillance program of SARS-CoV-2	The Public Health Agency of Sweden	Svartstr\u00f6m	Sweden
hCoV-19/Sweden/SE00154332/2021	2021-01-14	EPI_ISL_1192715	Original	hCoV-19	Skane	Human	Swedish national genomic surveillance program of SARS-CoV-2	The Public Health Agency of Sweden	Svartstr\u00f6m	Sweden
hCoV-19/Brazil/DF-1340/2020	2020-10-26	EPI_ISL_1196293	Original	hCoV-19	Distrito Federal	Human	LACEN do Distrito Federal	Instituto Adolfo Lutz	Sacchi	Brazil
hCoV-19/Sweden/SE00216823/2021	2021-02-03	EPI_ISL_1198305	Original	hCoV-19	Skane	Human	Swedish national genomic surveillance program of SARS-CoV-2	The Public Health Agency of Sweden	Svartstr\u00f6m	Sweden
hCoV-19/Sweden/SE00154055/2021	2021-01-14	EPI_ISL_1192858	Original	hCoV-19	Skane	Human	Swedish national genomic surveillance program of SARS-CoV-2	The Public Health Agency of Sweden	Svartstr\u00f6m	Sweden
hCoV-19/Sweden/SE00230602/2021	2021-02-08	EPI_ISL_1197555	Original	hCoV-19	Skane	Human	Swedish national genomic surveillance program of SARS-CoV-2	The Public Health Agency of Sweden	Svartstr\u00f6m	Sweden
hCoV-19/Italy/CAM-TIGEM-4151/2021	2021-00-00	EPI_ISL_1185643	Original	hCoV-19	Campania	Human	IZSTIGEGrimaldi	Italy
hCoV-19/Sweden/SE00115584/2021	2021-01-04	EPI_ISL_1198765	Original	hCoV-19	Gavleborg	Human	Swedish national genomic surveillance program of SARS-CoV-2	The Public Health Agency of Sweden	Svartstr\u00f6m	Sweden
hCoV-19/Brazil/SP-1658/2021	2021-01-19	EPI_ISL_1196301	Original	hCoV-19	Sao Paulo	Human	IAL Regional de Marilia	Instituto Adolfo Lutz	Sacchi	Brazil
hCoV-19/Spain/MC-IBV-98016437/2020	2020-12-09	EPI_ISL_1194530	Original	hCoV-19	Murcia	Human	Hospital Cl\u00ednico Universitario Virgen de la Arrixaca (Murcia)	SeqCOVID-SPAIN consortium/IBV(CSIC)	Comas	Spain
hCoV-19/Sweden/SE00219024/2021	2021-02-04	EPI_ISL_1198347	Original	hCoV-19	Skane	Human	Swedish national genomic surveillance program of SARS-CoV-2	The Public Health Agency of Sweden	Svartstr\u00f6m	Sweden
hCoV-19/Sweden/SE00235413/2021	2021-02-09	EPI_ISL_1197420	Original	hCoV-19	Skane	Human	Swedish national genomic surveillance program of SARS-CoV-2	The Public Health Agency of Sweden	Svartstr\u00f6m	Sweden
hCoV-19/Estonia/16162925/2021	2021-02-10	EPI_ISL_1190917	Original	hCoV-19	Western Estonia	Human	Synlab Eesti O\u00dc	1. Laboratory of Communicable Diseases (Estonia); 2. Eurofins Genomics Europe Sequencing GmbH	Dotsenko	Estonia
hCoV-19/Spain/CT-IBV-98016369/2021	2021-01-18	EPI_ISL_1194127	Original	hCoV-19	Catalunya	Human	Hospital Universitari Arnau de Vilanova de Lleida	SeqCOVID-SPAIN consortium/IBV(CSIC)	Comas	Spain
hCoV-19/Sweden/SE00229782/2021	2021-02-08	EPI_ISL_1197817	Original	hCoV-19	Vastmanland	Human	Swedish national genomic surveillance program of SARS-CoV-2	The Public Health Agency of Sweden	Svartstr\u00f6m	Sweden
hCoV-19/Sweden/SE00162131/2021	2021-01-18	EPI_ISL_1193108	Original	hCoV-19	Skane	Human	Swedish national genomic surveillance program of SARS-CoV-2	The Public Health Agency of Sweden	Svartstr\u00f6m	Sweden
hCoV-19/Sweden/SE00243143/2021	2021-02-11	EPI_ISL_1197749	Original	hCoV-19	Skane	Human	Swedish national genomic surveillance program of SARS-CoV-2	The Public Health Agency of Sweden	Svartstr\u00f6m	Sweden
hCoV-19/Turkey/HSGM-5300/2021	2021-02-22	EPI_ISL_1196111	Original	hCoV-19	Turkey	Human	Ministry of Health Turkey	Ministry of Health Turkey	Bayrakdar	Turkey
hCoV-19/Sweden/SE00163648/2021	2021-01-18	EPI_ISL_1193096	Original	hCoV-19	Skane	Human	Swedish national genomic surveillance program of SARS-CoV-2	The Public Health Agency of Sweden	Svartstr\u00f6m	Sweden
hCoV-19/Brazil/SP-1650/2021	2021-02-02	EPI_ISL_1196298	Original	hCoV-19	Sao Paulo	Human	IAL Regional de Marilia	Instituto Adolfo Lutz	Sacchi	Brazil
hCoV-19/USA/NY-NYULH546/2021	2021-02-28	EPI_ISL_1195837	Original	hCoV-19	New York	Human	NYU Langone Health	Departments of Pathology and Medicine	Marier	USA
hCoV-19/Spain/PV-IBV-98014772/2020	2020-12-17	EPI_ISL_1192402	Original	hCoV-19	Basque Country	Human	Servicio de Microbiolog\u00eda. Hospital Universitario Donostia. OSI Donostialdea. \u00c1rea de Enfermedades Infecciosas	SeqCOVID-SPAIN consortium/IBV(CS
hCoV-19/Spain/CT-IBV-98014618/2021	2021-01-18	EPI_ISL_1194050	Original	hCoV-19	Catalunya	Human	Departamento de Microbiolog\u00eda	SeqCOVID-SPAIN consortium/IBV(CSIC)	Comas	Spain
hCoV-19/USA/NY-NYULH537/2021	2021-02-27	EPI_ISL_1195828	Original	hCoV-19	New York	Human	NYU Langone Health	Departments of Pathology and Medicine	Marier	USA
hCoV-19/Sweden/SE00163986/2021	2021-01-18	EPI_ISL_1193182	Original	hCoV-19	Skane	Human	Swedish national genomic surveillance program of SARS-CoV-2	The Public Health Agency of Sweden	Svartstr\u00f6m	Sweden
hCoV-19/Sweden/SE00160408/2021	2021-01-18	EPI_ISL_1193256	Original	hCoV-19	Skane	Human	Swedish national genomic surveillance program of SARS-CoV-2	The Public Health Agency of Sweden	Svartstr\u00f6m	Sweden
hCoV-19/Turkey/HSGM-5579/2021	2021-02-23	EPI_ISL_1196188	Original	hCoV-19	Turkey	Human	Ministry of Health Turkey	Ministry of Health Turkey	Bayrakdar	Turkey
hCoV-19/Switzerland/AG-ETHZ-510024/2020	2020-11-17	EPI_ISL_1194884	Original	hCoV-19	Aargau	Human	Viollier AG	Department of Biosystems Science and Engineering	Nadeau	Switzerland
hCoV-19/Sweden/SE00156022/2021	2021-01-15	EPI_ISL_1198335	Original	hCoV-19	Gavleborg	Human	Swedish national genomic surveillance program of SARS-CoV-2	The Public Health Agency of Sweden	Svartstr\u00f6m	Sweden
hCoV-19/Spain/CT-IBV-98016389/2021	2021-01-21	EPI_ISL_1194141	Original	hCoV-19	Catalunya	Human	Hospital Universitari Arnau de Vilanova de Lleida	SeqCOVID-SPAIN consortium/IBV(CSIC)	Comas	Spain
hCoV-19/Turkey/HSGM-5441/2021	2021-02-22	EPI_ISL_1196164	Original	hCoV-19	Turkey	Human	Ministry of Health Turkey	Ministry of Health Turkey	Bayrakdar	Turkey
hCoV-19/Sweden/SE00227278/2021	2021-02-08	EPI_ISL_1197795	Original	hCoV-19	Vastmanland	Human	Swedish national genomic surveillance program of SARS-CoV-2	The Public Health Agency of Sweden	Svartstr\u00f6m	Sweden
hCoV-19/Sweden/SE00228641/2021	2021-02-08	EPI_ISL_1197614	Original	hCoV-19	Skane	Human	Swedish national genomic surveillance program of SARS-CoV-2	The Public Health Agency of Sweden	Svartstr\u00f6m	Sweden
hCoV-19/Italy/CAM-TIGEM-4285/2021	2021-00-00	EPI_ISL_1185738	Original	hCoV-19	Campania	Human	IZSTIGEGrimaldi	Italy
hCoV-19/Sweden/SE00223769/2021	2021-02-05	EPI_ISL_1198486	Original	hCoV-19	Skane	Human	Swedish national genomic surveillance program of SARS-CoV-2	The Public Health Agency of Sweden	Svartstr\u00f6m	Sweden
hCoV-19/Sweden/SE00228990/2021	2021-02-08	EPI_ISL_1197460	Original	hCoV-19	Skane	Human	Swedish national genomic surveillance program of SARS-CoV-2	The Public Health Agency of Sweden	Svartstr\u00f6m	Sweden
hCoV-19/Switzerland/ZH-ETHZ-510395/2021	2021-02-22	EPI_ISL_1195189	Original	hCoV-19	Zurich	Human	Viollier AG	Department of Biosystems Science and Engineering	Nadeau	Switzerland
hCoV-19/Sweden/SE00223427/2021	2021-02-05	EPI_ISL_1198240	Original	hCoV-19	Skane	Human	Swedish national genomic surveillance program of SARS-CoV-2	The Public Health Agency of Sweden	Svartstr\u00f6m	Sweden
hCoV-19/Israel/CVL-1426/2021	2021-01-03	EPI_ISL_1209912	Original	hCoV-19	Israel	Human	Israel Central Virology laboratory	Israel National Consortium for SARS-CoV-2 sequencing	Zuckerman	Israel
hCoV-19/Israel/CVL-1780/2021	2021-01-06	EPI_ISL_1210263	Original	hCoV-19	Israel	Human	Israel Central Virology laboratory	Israel National Consortium for SARS-CoV-2 sequencing	Zuckerman	Israel
hCoV-19/Brazil/SP-GRU-1465/2021	2021-01-21	EPI_ISL_1201884	Original	hCoV-19	Sao Paulo	Human	Aeroporto Internacional de Guarulhos	Instituto Adolfo Lutz	Sacchi	Brazil
hCoV-19/Sweden/SE00197486/2021	2021-01-28	EPI_ISL_1198960	Original	hCoV-19	Skane	Human	Swedish national genomic surveillance program of SARS-CoV-2	The Public Health Agency of Sweden	Svartstr\u00f6m	Sweden
hCoV-19/Sweden/SE00194543/2021	2021-01-27	EPI_ISL_1199457	Original	hCoV-19	Skane	Human	Swedish national genomic surveillance program of SARS-CoV-2	The Public Health Agency of Sweden	Svartstr\u00f6m	Sweden
hCoV-19/Brazil/RJ-FIOCRUZ-12534/2020	2020-08-18	EPI_ISL_1181475	Original	hCoV-19	Rio de Janeiro	Human	Laboratory of Respiratory Viruses and Measles	Laboratory of Respiratory Viruses and Measles	Silva	Brazil
hCoV-19/Sweden/SE00201101/2021	2021-01-29	EPI_ISL_1199024	Original	hCoV-19	Skane	Human	Swedish national genomic surveillance program of SARS-CoV-2	The Public Health Agency of Sweden	Svartstr\u00f6m	Sweden
hCoV-19/USA/TX-HMH-MCoV-11024/2020	2020-07-09	EPI_ISL_1202007	Original	hCoV-19	Texas	Human	Houston Methodist Hospital	Houston Methodist Hospital	Long	USA
hCoV-19/Sweden/SE00191565/2021	2021-01-27	EPI_ISL_1199126	Original	hCoV-19	Skane	Human	Swedish national genomic surveillance program of SARS-CoV-2	The Public Health Agency of Sweden	Svartstr\u00f6m	Sweden
hCoV-19/Slovenia/90736/2021	2021-02-19	EPI_ISL_1210516	Original	hCoV-19	Slovenia	Human	Institute of Microbiology and Immunology	Institute of Microbiology and Immunology	Suljic	Slovenia
hCoV-19/Sweden/SE00214351/2021	2021-02-03	EPI_ISL_1200264	Original	hCoV-19	Skane	Human	Swedish national genomic surveillance program of SARS-CoV-2	The Public Health Agency of Sweden	Svartstr\u00f6m	Sweden
hCoV-19/USA/TX-HMH-MCoV-17913/2020	2020-11-15	EPI_ISL_1203624	Original	hCoV-19	Texas	Human	Houston Methodist Hospital	Houston Methodist Hospital	Long	USA
hCoV-19/Italy/CAM-TIGEM-4496/2021	2021-02-10	EPI_ISL_1196990	Original	hCoV-19	Campania	Human	IZSTIGEGrimaldi	Italy
hCoV-19/Israel/CVL-2623/2021	2021-01-17	EPI_ISL_1210305	Original	hCoV-19	Israel	Human	Israel Central Virology laboratory	Israel National Consortium for SARS-CoV-2 sequencing	Zuckerman	Israel
hCoV-19/Sweden/SE00205192/2021	2021-02-01	EPI_ISL_1200392	Original	hCoV-19	Skane	Human	Swedish national genomic surveillance program of SARS-CoV-2	The Public Health Agency of Sweden	Svartstr\u00f6m	Sweden
hCoV-19/USA/TX-DSHS-3229/2020	2020-06-25	EPI_ISL_1201390	Original	hCoV-19	Texas	Human	Texas Department of State Health Services	Texas Department of State Health Services	Rahman	USA
hCoV-19/England/CAMC-135BD09/2021	2021-01-27	EPI_ISL_1206119	Original	hCoV-19	England	Human	Lighthouse Lab in Cambridge	Wellcome Sanger Institute for the COVID-19 Genomics UK (COG-UK) Consortium	Davies	United Kingdom
hCoV-19/Israel/CVL-1304/2020	2020-12-28	EPI_ISL_1210019	Original	hCoV-19	Israel	Human	Israel Central Virology laboratory	Israel National Consortium for SARS-CoV-2 sequencing	Zuckerman	Israel
hCoV-19/Sweden/SE00192112/2021	2021-01-27	EPI_ISL_1199273	Original	hCoV-19	Skane	Human	Swedish national genomic surveillance program of SARS-CoV-2	The Public Health Agency of Sweden	Svartstr\u00f6m	Sweden
hCoV-19/Brazil/RJ-FIOCRUZ-7684/2020	2020-07-03	EPI_ISL_1181509	Original	hCoV-19	Rio de Janeiro	Human	Laboratory of Respiratory Viruses and Measles	Laboratory of Respiratory Viruses and Measles	Silva	Brazil
hCoV-19/USA/TX-HMH-MCoV-16826/2020	2020-07-10	EPI_ISL_1202536	Original	hCoV-19	Texas	Human	Houston Methodist Hospital	Houston Methodist Hospital	Long	USA
hCoV-19/Sweden/SE00184011/2021	2021-01-25	EPI_ISL_1199519	Original	hCoV-19	Skane	Human	Swedish national genomic surveillance program of SARS-CoV-2	The Public Health Agency of Sweden	Svartstr\u00f6m	Sweden
hCoV-19/Sweden/SE00211711/2021	2021-02-02	EPI_ISL_1200258	Original	hCoV-19	Skane	Human	Swedish national genomic surveillance program of SARS-CoV-2	The Public Health Agency of Sweden	Svartstr\u00f6m	Sweden
hCoV-19/USA/TX-HMH-MCoV-16815/2020	2020-07-10	EPI_ISL_1202525	Original	hCoV-19	Texas	Human	Houston Methodist Hospital	Houston Methodist Hospital	Long	USA
hCoV-19/USA/TX-HMH-MCoV-17144/2020	2020-07-13	EPI_ISL_1202855	Original	hCoV-19	Texas	Human	Houston Methodist Hospital	Houston Methodist Hospital	Long	USA
hCoV-19/Sweden/SE00203820/2021	2021-02-01	EPI_ISL_1199896	Original	hCoV-19	Skane	Human	Swedish national genomic surveillance program of SARS-CoV-2	The Public Health Agency of Sweden	Svartstr\u00f6m	Sweden
hCoV-19/Israel/CVL-2293/2021	2021-01-12	EPI_ISL_1210286	Original	hCoV-19	Northern	Human	Israel Central Virology laboratory	Israel National Consortium for SARS-CoV-2 sequencing	Zuckerman	Israel
hCoV-19/USA/WV-WVU-WV025030/2021	2021-02-11	EPI_ISL_1205236	Original	hCoV-19	West Virginia	Human	WVU Rapid Development Laboratory	WVU and Marshall University Combined Genomics Core Facilities	Denvir	USA
hCoV-19/USA/NY-NYCPHL-003623/2021	2021-02-25	EPI_ISL_1200568	Original	hCoV-19	New York	Human	DOHMH Corona	New York City Public Health Laboratory	Wang	USA
hCoV-19/Sweden/SE00202247/2021	2021-01-30	EPI_ISL_1198996	Original	hCoV-19	Skane	Human	Swedish national genomic surveillance program of SARS-CoV-2	The Public Health Agency of Sweden	Svartstr\u00f6m	Sweden
hCoV-19/Sweden/SE00164933/2021	2021-01-18	EPI_ISL_1199062	Original	hCoV-19	Skane	Human	Swedish national genomic surveillance program of SARS-CoV-2	The Public Health Agency of Sweden	Svartstr\u00f6m	Sweden
hCoV-19/Brazil/PR-FIOCRUZ-11633/2020	2020-04-08	EPI_ISL_1181605	Original	hCoV-19	Parana	Human	Laboratorio Central de Saude Publica do Estado do Parana (LACEN-PR)	Laboratory of Respiratory Viruses and Measles	Silva	Brazil
hCoV-19/USA/NY-NYCPHL-003608/2021	2021-02-24	EPI_ISL_1200621	Original	hCoV-19	New York	Human	DOHMH Central Harlem	New York City Public Health Laboratory	Wang	USA
hCoV-19/Israel/CVL-4051/2021	2021-01-28	EPI_ISL_1209937	Original	hCoV-19	Israel	Human	Israel Central Virology laboratory	Israel National Consortium for SARS-CoV-2 sequencing	Zuckerman	Israel
hCoV-19/Israel/CVL-1472/2021	2021-01-05	EPI_ISL_1210236	Original	hCoV-19	Tel Aviv	Human	Israel Central Virology laboratory	Israel National Consortium for SARS-CoV-2 sequencing	Zuckerman	Israel
hCoV-19/Israel/CVL-4758/2021	2021-02-03	EPI_ISL_1210348	Original	hCoV-19	Northern	Human	Israel Central Virology laboratory	Israel National Consortium for SARS-CoV-2 sequencing	Zuckerman	Israel
hCoV-19/Israel/CVL-1695/2021	2021-01-05	EPI_ISL_1210204	Original	hCoV-19	Haifa	Human	Israel Central Virology laboratory	Israel National Consortium for SARS-CoV-2 sequencing	Zuckerman	Israel
hCoV-19/India/KL-ICMR-5092/2020	2020-03-00	EPI_ISL_1201118	Original	hCoV-19	Kerala	Human	Indian Council of Medical Research-National Institute of Virology	Indian Council of Medical Research-National Institute of Virology	Yadav	India
hCoV-19/USA/TX-HMH-MCoV-16884/2020	2020-07-11	EPI_ISL_1202595	Original	hCoV-19	Texas	Human	Houston Methodist Hospital	Houston Methodist Hospital	Long	USA
hCoV-19/Sweden/SE00198177/2021	2021-01-29	EPI_ISL_1200130	Original	hCoV-19	Vastmanland	Human	Swedish national genomic surveillance program of SARS-CoV-2	The Public Health Agency of Sweden	Svartstr\u00f6m	Sweden
hCoV-19/Sweden/SE00195954/2021	2021-01-28	EPI_ISL_1199545	Original	hCoV-19	Skane	Human	Swedish national genomic surveillance program of SARS-CoV-2	The Public Health Agency of Sweden	Svartstr\u00f6m	Sweden
hCoV-19/Israel/CVL-1316/2020	2020-12-28	EPI_ISL_1210026	Original	hCoV-19	Jerusalem	Human	Israel Central Virology laboratory	Israel National Consortium for SARS-CoV-2 sequencing	Zuckerman	Israel
hCoV-19/Poland/NIPH-NIH_ECDC-268/2021	2021-02-15	EPI_ISL_1201628	Original	hCoV-19	Podlaskie	Human	Regionalne Centrum Krwiodawstwa i Krwiolecznictwa w Bia\u0142ymstoku Pracownia Diagnostyki Molekularnej wirusa SARS-CoV-2	1. National Institute of Public H
hCoV-19/Sweden/SE00191582/2021	2021-01-27	EPI_ISL_1199104	Original	hCoV-19	Skane	Human	Swedish national genomic surveillance program of SARS-CoV-2	The Public Health Agency of Sweden	Svartstr\u00f6m	Sweden
hCoV-19/Brazil/PR-FIOCRUZ-9952/2020	2020-06-04	EPI_ISL_1181555	Original	hCoV-19	Parana	Human	Laboratorio Central de Saude Publica do Estado do Parana (LACEN-PR)	Laboratory of Respiratory Viruses and Measles	Silva	Brazil
hCoV-19/Brazil/BA-FIOCRUZ-33636/2020	2020-12-10	EPI_ISL_1181419	Original	hCoV-19	Bahia	Human	Gon\u00e7alo Moniz Institute	Laboratory of Respiratory Viruses and Measles	Silva	Brazil
hCoV-19/Brazil/RJ-FIOCRUZ-15922/2020	2020-09-17	EPI_ISL_1181448	Original	hCoV-19	Rio de Janeiro	Human	Laboratory of Respiratory Viruses and Measles	Laboratory of Respiratory Viruses and Measles	Silva	Brazil
hCoV-19/USA/TX-HMH-MCoV-16927/2020	2020-07-10	EPI_ISL_1202638	Original	hCoV-19	Texas	Human	Houston Methodist Hospital	Houston Methodist Hospital	Long	USA
hCoV-19/Sweden/SE00211345/2021	2021-02-02	EPI_ISL_1200164	Original	hCoV-19	Skane	Human	Swedish national genomic surveillance program of SARS-CoV-2	The Public Health Agency of Sweden	Svartstr\u00f6m	Sweden
hCoV-19/Sweden/SE00205884/2021	2021-02-01	EPI_ISL_1199939	Original	hCoV-19	Skane	Human	Swedish national genomic surveillance program of SARS-CoV-2	The Public Health Agency of Sweden	Svartstr\u00f6m	Sweden
hCoV-19/Poland/NIPH-NIH_ECDC-222/2021	2021-02-10	EPI_ISL_1201589	Original	hCoV-19	Podlaskie	Human	Regionalne Centrum Krwiodawstwa i Krwiolecznictwa w Bia\u0142ymstoku Pracownia Diagnostyki Molekularnej wirusa SARS-CoV-2	1. National Institute of Public H
hCoV-19/Israel/CVL-1329/2020	2020-12-28	EPI_ISL_1209907	Original	hCoV-19	Central	Human	Israel Central Virology laboratory	Israel National Consortium for SARS-CoV-2 sequencing	Zuckerman	Israel
hCoV-19/Sweden/SE00197487/2021	2021-01-28	EPI_ISL_1199337	Original	hCoV-19	Vastmanland	Human	Swedish national genomic surveillance program of SARS-CoV-2	The Public Health Agency of Sweden	Svartstr\u00f6m	Sweden
hCoV-19/Brazil/PB-FIOCRUZ-33422/2020	2020-11-30	EPI_ISL_1181422	Original	hCoV-19	Paraiba	Human	Laboratorio Central de Saude Publica do Estado da Paraiba (LACEN-PB)	Laboratory of Respiratory Viruses and Measles	Silva	Brazil
hCoV-19/Sweden/SE00165146/2021	2021-01-18	EPI_ISL_1199171	Original	hCoV-19	Skane	Human	Swedish national genomic surveillance program of SARS-CoV-2	The Public Health Agency of Sweden	Svartstr\u00f6m	Sweden
hCoV-19/Brazil/BA-FIOCRUZ-33278/2020	2020-10-23	EPI_ISL_1181429	Original	hCoV-19	Bahia	Human	Gon\u00e7alo Moniz Institute	Laboratory of Respiratory Viruses and Measles	Silva	Brazil
hCoV-19/USA/TX-HMH-MCoV-9566/2020	2020-07-04	EPI_ISL_1203802	Original	hCoV-19	Texas	Human	Houston Methodist Hospital	Houston Methodist Hospital	Long	USA
hCoV-19/England/ALDP-133EE45/2021	2021-02-24	EPI_ISL_1206969	Original	hCoV-19	England	Human	Lighthouse Lab in Alderley Park	Wellcome Sanger Institute for the COVID-19 Genomics UK (COG-UK) Consortium	Davies	United Kingdom
hCoV-19/Sweden/SE00196513/2021	2021-01-28	EPI_ISL_1199148	Original	hCoV-19	Vastmanland	Human	Swedish national genomic surveillance program of SARS-CoV-2	The Public Health Agency of Sweden	Svartstr\u00f6m	Sweden
hCoV-19/Sweden/SE00204873/2021	2021-02-01	EPI_ISL_1200002	Original	hCoV-19	Skane	Human	Swedish national genomic surveillance program of SARS-CoV-2	The Public Health Agency of Sweden	Svartstr\u00f6m	Sweden
hCoV-19/Israel/CVL-1904/2021	2021-01-11	EPI_ISL_1210282	Original	hCoV-19	Israel	Human	Israel Central Virology laboratory	Israel National Consortium for SARS-CoV-2 sequencing	Zuckerman	Israel
hCoV-19/Sweden/SE00190030/2021	2021-01-26	EPI_ISL_1199484	Original	hCoV-19	Skane	Human	Swedish national genomic surveillance program of SARS-CoV-2	The Public Health Agency of Sweden	Svartstr\u00f6m	Sweden
hCoV-19/Sweden/SE00203778/2021	2021-02-01	EPI_ISL_1200336	Original	hCoV-19	Skane	Human	Swedish national genomic surveillance program of SARS-CoV-2	The Public Health Agency of Sweden	Svartstr\u00f6m	Sweden
hCoV-19/Sweden/SE00201096/2021	2021-01-29	EPI_ISL_1199025	Original	hCoV-19	Skane	Human	Swedish national genomic surveillance program of SARS-CoV-2	The Public Health Agency of Sweden	Svartstr\u00f6m	Sweden
hCoV-19/France/NAQ-HCL021028032101/2021	2021-01-28	EPI_ISL_1200846	Original	hCoV-19	Nouvelle-Aquitaine	Human	HOPITAL SAINT ANDRCNR Virus des Infections Respiratoires - France SUD	Bal	France
hCoV-19/Germany/SN-RKI-I-028180/2021	2021-02-19	EPI_ISL_1211211	Original	hCoV-19	Saxony	Human	Bioscientia Labor Wermsdorf	Robert Koch Institute	Drechsel	Germany
hCoV-19/Spain/CT-HUGTiPM002PW2A8/2021	2021-02-01	EPI_ISL_1208585	Original	hCoV-19	Catalunya	Human	Microbiology Department	Can Ruti SARS-CoV-2 Sequencing Hub (HUGTiP/IrsiCaixa/IGTP)	Noguera-Julian	Spain
hCoV-19/Spain/RI-IBV-99020562/2021	2021-01-11	EPI_ISL_1217930	Original	hCoV-19	La Rioja	Human	Centro de Investigaci\u00f3n Biom\u00e9dica de La Rioja - Hospital San Pedro Logro\u00f1o	SeqCOVID-SPAIN consortium/IBV(CSIC)	Comas	Spain
hCoV-19/Spain/CT-HUGTiPR006BX5B1/2021	2021-02-19	EPI_ISL_1208494	Original	hCoV-19	Catalunya	Human	Microbiology Department	Can Ruti SARS-CoV-2 Sequencing Hub (HUGTiP/IrsiCaixa/IGTP)	Noguera-Julian	Spain
hCoV-19/Germany/NW-RKI-I-028416/2021	2021-02-22	EPI_ISL_1211447	Original	hCoV-19	North Rhine-Westphalia	Human	Labor Dr. Wisplinghoff - K\u00f6ln	Robert Koch Institute	Drechsel	Germany
hCoV-19/Germany/NW-RKI-I-029890/2021	2021-02-26	EPI_ISL_1213040	Original	hCoV-19	North Rhine-Westphalia	Human	amedes MVZ DIAMEDIS Sennestadt	Robert Koch Institute	Drechsel	Germany
hCoV-19/Brazil/BA-00753/2021	2021-02-03	EPI_ISL_1213269	Original	hCoV-19	Bahia	Human	LAFEM/UESC	Bioinformatics Laboratory / LNCC	Almeida	Brazil
hCoV-19/Germany/NW-RKI-I-031864/2021	2021-02-26	EPI_ISL_1215938	Original	hCoV-19	North Rhine-Westphalia	Human	Labor Dr. Wisplinghoff - K\u00f6ln	Robert Koch Institute	Drechsel	Germany
hCoV-19/Germany/NI-RKI-I-029963/2021	2021-02-19	EPI_ISL_1213113	Original	hCoV-19	Lower Saxony	Human	amedes G\u00f6ttingen	Robert Koch Institute	Drechsel	Germany
hCoV-19/Germany/SN-RKI-I-031703/2021	2021-02-25	EPI_ISL_1215777	Original	hCoV-19	Saxony	Human	Medizinisches Labor Ostsachsen MVZ GbRNebenbetriebsst\u00e4tte Dresden	Robert Koch Institute	Drechsel	Germany
hCoV-19/Spain/CT-HUGTiPR005TQ1H5/2021	2021-02-10	EPI_ISL_1208478	Original	hCoV-19	Catalunya	Human	Microbiology Department	Can Ruti SARS-CoV-2 Sequencing Hub (HUGTiP/IrsiCaixa/IGTP)	Noguera-Julian	Spain
hCoV-19/France/PAC-HCL021019079201/2021	2021-01-29	EPI_ISL_1220117	Original	hCoV-19	Provence-Alpes-Cote d'Azur	Human	BIOGROUP	CNR Virus des Infections Respiratoires - France SUD	Bal	France
hCoV-19/Germany/BY-RKI-I-031658/2021	2021-03-02	EPI_ISL_1215732	Original	hCoV-19	Bavaria	Human	SYNLAB Labor M\u00fcnchen Zentrum LMZ	Robert Koch Institute	Drechsel	Germany
hCoV-19/Germany/NW-RKI-I-033624/2021	2021-03-02	EPI_ISL_1217937	Original	hCoV-19	North Rhine-Westphalia	Human	Universit\u00e4tsklinikum Leipzig - Institut f\u00fcr Medizinische Mikrobiologie und Virologie virologisches Labor	Robert Koch Institute	Drechs
hCoV-19/Latvia/677/2021	2021-02-08	EPI_ISL_1219489	Original	hCoV-19	Latvia	Human	BIOR	Latvian Biomedical Research and Study Centre	Zrelovs	Latvia
hCoV-19/Germany/HB-RKI-I-032434/2021	2021-02-26	EPI_ISL_1216617	Original	hCoV-19	Bremen	Human	Sonic - MVZ Medizinisches Labor Bremen GmbH	Robert Koch Institute	Drechsel	Germany
hCoV-19/Germany/NW-RKI-I-029374/2021	2021-02-08	EPI_ISL_1212487	Original	hCoV-19	North Rhine-Westphalia	Human	Labor ZOTZ	KLIMAS; MVZ D\u00fcsseldorf-Centrum	Robert Koch Institute	Drechsel	Germany
hCoV-19/Germany/HB-RKI-I-032070/2021	2021-02-24	EPI_ISL_1216182	Original	hCoV-19	Bremen	Human	Sonic - MVZ Medizinisches Labor Bremen GmbH	Robert Koch Institute	Drechsel	Germany
hCoV-19/Germany/BB-RKI-I-033736/2021	2021-01-26	EPI_ISL_1218049	Original	hCoV-19	Brandenburg	Human	Klinikum Ernst von Bergmann gemeinn\u00fctzige GmbH - station\u00e4rer Bereich	Robert Koch Institute	Drechsel	Germany
hCoV-19/Turkey/HSGM-5709/2021	2021-02-23	EPI_ISL_1214014	Original	hCoV-19	Turkey	Human	Ministry of Health Turkey	Ministry of Health Turkey	Bayrakdar	Turkey
hCoV-19/USA/FL-BPHL-0938/2021	2021-02-15	EPI_ISL_1218740	Original	hCoV-19	Florida	Human	Florida Bureau of Public Health Laboratories	Florida Bureau of Public Health Laboratories	Blanton	USA
hCoV-19/Monaco/IPP04453/2021	2021-02-22	EPI_ISL_1219962	Original	hCoV-19	Monaco	Human	Labo Analyses Med	National Reference Center for Viruses of Respiratory Infections	Behillil	Monaco
hCoV-19/Latvia/439/2021	2021-02-08	EPI_ISL_1219262	Original	hCoV-19	Latvia	Human	E. Gulbja laboratorija	Latvian Biomedical Research and Study Centre	Zrelovs	Latvia
hCoV-19/Germany/NW-RKI-I-033567/2021	2021-03-02	EPI_ISL_1217849	Original	hCoV-19	North Rhine-Westphalia	Human	Universit\u00e4tsklinikum Leipzig - Institut f\u00fcr Medizinische Mikrobiologie und Virologie virologisches Labor	Robert Koch Institute	Drechs
hCoV-19/USA/TX-DSHS-3351/2020	2020-06-19	EPI_ISL_1220043	Original	hCoV-19	Texas	Human	Texas Department of State Health Services	Texas Department of State Health Services	Rahman	USA
hCoV-19/Brazil/BA-00705/2021	2021-02-03	EPI_ISL_1213259	Original	hCoV-19	Bahia	Human	LAFEM/UESC	Bioinformatics Laboratory / LNCC	Almeida	Brazil
hCoV-19/Latvia/736/2021	2021-02-16	EPI_ISL_1219543	Original	hCoV-19	Latvia	Human	E. Gulbja laboratorija	Latvian Biomedical Research and Study Centre	Zrelovs	Latvia
hCoV-19/France/PAC-HCL021018999001/2021	2021-01-29	EPI_ISL_1220098	Original	hCoV-19	Provence-Alpes-Cote d'Azur	Human	BIOGROUP	CNR Virus des Infections Respiratoires - France SUD	Bal	France
hCoV-19/Turkey/HSGM-5919/2021	2021-02-24	EPI_ISL_1211712	Original	hCoV-19	Turkey	Human	Ministry of Health Turkey	Ministry of Health Turkey	Bayrakdar	Turkey
hCoV-19/Germany/NW-RKI-I-030052/2021	2021-02-23	EPI_ISL_1213278	Original	hCoV-19	North Rhine-Westphalia	Human	SYNLAB MVZ Leverkusen	Robert Koch Institute	Drechsel	Germany
hCoV-19/Latvia/561/2021	2021-02-09	EPI_ISL_1219376	Original	hCoV-19	Latvia	Human	BIOR	Latvian Biomedical Research and Study Centre	Zrelovs	Latvia
hCoV-19/Spain/CT-HUGTiPM003KH2D5/2021	2021-02-10	EPI_ISL_1208713	Original	hCoV-19	Catalunya	Human	Microbiology Department	Can Ruti SARS-CoV-2 Sequencing Hub (HUGTiP/IrsiCaixa/IGTP)	Noguera-Julian	Spain
hCoV-19/Germany/HB-RKI-I-028088/2021	2021-02-11	EPI_ISL_1211119	Original	hCoV-19	Bremen	Human	Labor Dr. Schumacher MVZ	Robert Koch Institute	Drechsel	Germany
hCoV-19/Brazil/PB-00790/2021	2021-01-25	EPI_ISL_1213369	Original	hCoV-19	Para\u00edba	Human	LBM/UFPB	Bioinformatics Laboratory / LNCC	Almeida	Brazil
hCoV-19/USA/NV-NSPHL-344785/2021	2021-03-03	EPI_ISL_1219865	Original	hCoV-19	Nevada	Human	Nevada State Public Health Laboratory	Nevada State Public Health Laboratory	Gorzalski	USA
hCoV-19/Finland/11A49S7/2020	2020-04-11	EPI_ISL_1218647	Original	hCoV-19	Uusimaa	Human	Department of Virology and Immunology	Department of Virology	Smura	Finland
hCoV-19/Germany/SN-RKI-I-032569/2021	2021-02-25	EPI_ISL_1216752	Original	hCoV-19	Saxony	Human	Bioscientia Labor Wermsdorf	Robert Koch Institute	Drechsel	Germany
hCoV-19/Germany/NW-RKI-I-029344/2021	2021-02-10	EPI_ISL_1212457	Original	hCoV-19	North Rhine-Westphalia	Human	Labor ZOTZ	KLIMAS; MVZ D\u00fcsseldorf-Centrum	Robert Koch Institute	Drechsel	Germany
hCoV-19/Germany/SN-RKI-I-033420/2021	2021-03-01	EPI_ISL_1217667	Original	hCoV-19	Saxony	Human	St\u00e4dtisches Klinikum Dresden	Robert Koch Institute	Drechsel	Germany
hCoV-19/USA/FL-BPHL-1001/2021	2021-02-16	EPI_ISL_1218803	Original	hCoV-19	Florida	Human	Florida Bureau of Public Health Laboratories	Florida Bureau of Public Health Laboratories	Blanton	USA
hCoV-19/Germany/NW-RKI-I-028585/2021	2021-02-23	EPI_ISL_1211629	Original	hCoV-19	North Rhine-Westphalia	Human	Labor Dr. Wisplinghoff - K\u00f6ln	Robert Koch Institute	Drechsel	Germany
hCoV-19/Brazil/PB-00766/2021	2021-01-21	EPI_ISL_1213404	Original	hCoV-19	Para\u00edba	Human	LBM/UFPB	Bioinformatics Laboratory / LNCC	Almeida	Brazil
hCoV-19/USA/WA-S5422/2021	2021-02-26	EPI_ISL_1222632	Original	hCoV-19	Washington	Human	Altius Institute	Seattle Flu Study	Lee	USA
hCoV-19/Germany/HB-RKI-I-032004/2021	2021-02-25	EPI_ISL_1216091	Original	hCoV-19	Bremen	Human	Sonic - MVZ Medizinisches Labor Bremen GmbH	Robert Koch Institute	Drechsel	Germany
hCoV-19/Finland/17MS1H5/2020	2020-03-17	EPI_ISL_1219740	Original	hCoV-19	Uusimaa	Human	Department of Virology and Immunology	Department of Virology	Smura	Finland
hCoV-19/Latvia/515/2021	2021-02-10	EPI_ISL_1219333	Original	hCoV-19	Latvia	Human	E. Gulbja laboratorija	Latvian Biomedical Research and Study Centre	Zrelovs	Latvia
hCoV-19/Brazil/RN-00846/2021	2021-01-26	EPI_ISL_1213350	Original	hCoV-19	Rio Grande do Norte	Human	IMT-UFRN/RBioinformatics Laboratory / LNCC	Almeida	Brazil
hCoV-19/Latvia/363/2021	2021-01-29	EPI_ISL_1219186	Original	hCoV-19	Latvia	Human	BIOR	Latvian Biomedical Research and Study Centre	Zrelovs	Latvia
hCoV-19/Latvia/696/2021	2021-02-19	EPI_ISL_1219506	Original	hCoV-19	Latvia	Human	E. Gulbja laboratorija	Latvian Biomedical Research and Study Centre	Zrelovs	Latvia
hCoV-19/Germany/TH-RKI-I-027936/2021	2021-02-23	EPI_ISL_1210967	Original	hCoV-19	Thuringia	Human	Praxisgemeinschaft f\u00fcr Laboratoriumsmedizin Labor Blumenstra\u00dfe; Praxis Dr. Sel und Dr. Sp\u00e4te	Robert Koch Institute	Drechsel	Germany
hCoV-19/Germany/BY-RKI-I-031196/2021	2021-02-26	EPI_ISL_1215155	Original	hCoV-19	Bavaria	Human	SYNLAB MVZ Weiden	Robert Koch Institute	Drechsel	Germany
hCoV-19/France/OCC-HCL021032574601/2021	2021-02-16	EPI_ISL_1220336	Original	hCoV-19	Occitanie	Human	CH TOULOUSCNR Virus des Infections Respiratoires - France SUD	Bal	France
hCoV-19/Germany/NW-RKI-I-027735/2021	2021-02-17	EPI_ISL_1210766	Original	hCoV-19	North Rhine-Westphalia	Human	MVZ Labor Krone GbR	Robert Koch Institute	Drechsel	Germany
hCoV-19/Germany/NW-RKI-I-033244/2021	2021-03-01	EPI_ISL_1217491	Original	hCoV-19	North Rhine-Westphalia	Human	SYNLAB MVZ Leverkusen	Robert Koch Institute	Drechsel	Germany
hCoV-19/Latvia/663/2021	2021-02-02	EPI_ISL_1219475	Original	hCoV-19	Latvia	Human	BIOR	Latvian Biomedical Research and Study Centre	Zrelovs	Latvia
hCoV-19/Brazil/PB-00803/2021	2021-01-25	EPI_ISL_1213370	Original	hCoV-19	Para\u00edba	Human	LBM/UFPB	Bioinformatics Laboratory / LNCC	Almeida	Brazil
hCoV-19/Latvia/725/2021	2021-02-16	EPI_ISL_1219532	Original	hCoV-19	Latvia	Human	E. Gulbja laboratorija	Latvian Biomedical Research and Study Centre	Zrelovs	Latvia
hCoV-19/Latvia/531/2021	2021-02-11	EPI_ISL_1219349	Original	hCoV-19	Latvia	Human	E. Gulbja laboratorija	Latvian Biomedical Research and Study Centre	Zrelovs	Latvia
hCoV-19/Spain/CT-HUGTiPM003KH2G11/2021	2021-01-18	EPI_ISL_1208743	Original	hCoV-19	Catalunya	Human	Microbiology Department	Can Ruti SARS-CoV-2 Sequencing Hub (HUGTiP/IrsiCaixa/IGTP)	Noguera-Julian	Spain
hCoV-19/Germany/NW-RKI-I-029468/2021	2021-02-24	EPI_ISL_1212581	Original	hCoV-19	North Rhine-Westphalia	Human	LabKom - MVZ Labor Bochum MLB GmbH	Robert Koch Institute	Drechsel	Germany
hCoV-19/Germany/NW-RKI-I-030304/2021	2021-02-22	EPI_ISL_1213689	Original	hCoV-19	North Rhine-Westphalia	Human	SYNLAB MVZ Leverkusen	Robert Koch Institute	Drechsel	Germany
hCoV-19/Germany/NW-RKI-I-031920/2021	2021-02-26	EPI_ISL_1215995	Original	hCoV-19	North Rhine-Westphalia	Human	Labor Dr. Wisplinghoff - K\u00f6ln	Robert Koch Institute	Drechsel	Germany
hCoV-19/Germany/NW-RKI-I-031810/2021	2021-02-26	EPI_ISL_1215884	Original	hCoV-19	North Rhine-Westphalia	Human	Labor Dr. Wisplinghoff - K\u00f6ln	Robert Koch Institute	Drechsel	Germany
hCoV-19/Germany/NW-RKI-I-032847/2021	2021-02-25	EPI_ISL_1217066	Original	hCoV-19	North Rhine-Westphalia	Human	Labor M\u00f6nchengladbachMVZ Dr. Stein + Kollegen GbR	Robert Koch Institute	Drechsel	Germany
hCoV-19/Latvia/329/2021	2021-01-29	EPI_ISL_1219152	Original	hCoV-19	Latvia	Human	LIC	Latvian Biomedical Research and Study Centre	Zrelovs	Latvia
hCoV-19/Germany/NW-RKI-I-033581/2021	2021-03-02	EPI_ISL_1217873	Original	hCoV-19	North Rhine-Westphalia	Human	Universit\u00e4tsklinikum Leipzig - Institut f\u00fcr Medizinische Mikrobiologie und Virologie virologisches Labor	Robert Koch Institute	Drechs
hCoV-19/Latvia/350/2021	2021-01-27	EPI_ISL_1219173	Original	hCoV-19	Latvia	Human	BIOR	Latvian Biomedical Research and Study Centre	Zrelovs	Latvia
hCoV-19/Spain/CT-HUGTiPM004AS3A11/2021	2021-02-17	EPI_ISL_1208767	Original	hCoV-19	Catalunya	Human	Microbiology Department	Can Ruti SARS-CoV-2 Sequencing Hub (HUGTiP/IrsiCaixa/IGTP)	Noguera-Julian	Spain
hCoV-19/Germany/SN-RKI-I-028334/2021	2021-02-18	EPI_ISL_1211365	Original	hCoV-19	Saxony	Human	Bioscientia Labor Wermsdorf	Robert Koch Institute	Drechsel	Germany
hCoV-19/Germany/NW-RKI-I-034307/2021	2021-03-02	EPI_ISL_1218620	Original	hCoV-19	North Rhine-Westphalia	Human	MVZ Labor Krone GbR	Robert Koch Institute	Drechsel	Germany
hCoV-19/Germany/NI-RKI-I-029842/2021	2021-02-15	EPI_ISL_1212992	Original	hCoV-19	Lower Saxony	Human	amedes G\u00f6ttingen	Robert Koch Institute	Drechsel	Germany
hCoV-19/Latvia/875/2021	2021-02-22	EPI_ISL_1219680	Original	hCoV-19	Latvia	Human	E. Gulbja laboratorija	Latvian Biomedical Research and Study Centre	Zrelovs	Latvia
hCoV-19/Germany/NW-RKI-I-033874/2021	2021-02-02	EPI_ISL_1218187	Original	hCoV-19	North Rhine-Westphalia	Human	Labor ZOTZ	KLIMAS; MVZ D\u00fcsseldorf-Centrum	Robert Koch Institute	Drechsel	Germany
hCoV-19/France/NAQ-HCL021032582001/2021	2021-02-16	EPI_ISL_1220338	Original	hCoV-19	Nouvelle-Aquitaine	Human	CH SAINTONGCNR Virus des Infections Respiratoires - France SUD	Bal	France
hCoV-19/Latvia/390/2021	2021-02-02	EPI_ISL_1219213	Original	hCoV-19	Latvia	Human	E. Gulbja laboratorija	Latvian Biomedical Research and Study Centre	Zrelovs	Latvia
hCoV-19/Germany/BB-RKI-I-033134/2021	2021-02-27	EPI_ISL_1217376	Original	hCoV-19	Brandenburg	Human	LADR MVZ Zweigpraxis Bernau	Robert Koch Institute	Drechsel	Germany
hCoV-19/Spain/CT-HUGTiPM002PW2G10/2021	2021-02-01	EPI_ISL_1208648	Original	hCoV-19	Catalunya	Human	Microbiology Department	Can Ruti SARS-CoV-2 Sequencing Hub (HUGTiP/IrsiCaixa/IGTP)	Noguera-Julian	Spain
hCoV-19/Spain/CT-HUGTiPM002PW2E8/2021	2021-02-05	EPI_ISL_1208633	Original	hCoV-19	Catalunya	Human	Microbiology Department	Can Ruti SARS-CoV-2 Sequencing Hub (HUGTiP/IrsiCaixa/IGTP)	Noguera-Julian	Spain
hCoV-19/Germany/NW-RKI-I-028797/2021	2021-02-05	EPI_ISL_1211910	Original	hCoV-19	North Rhine-Westphalia	Human	Labor ZOTZ	KLIMAS; MVZ D\u00fcsseldorf-Centrum	Robert Koch Institute	Drechsel	Germany
hCoV-19/Latvia/628/2021	2021-01-28	EPI_ISL_1219442	Original	hCoV-19	Latvia	Human	BIOR	Latvian Biomedical Research and Study Centre	Zrelovs	Latvia
hCoV-19/Germany/NW-RKI-I-031498/2021	2021-02-16	EPI_ISL_1215572	Original	hCoV-19	North Rhine-Westphalia	Human	Limbach - MVZ Labor Eveld & Kollegen Essen	Robert Koch Institute	Drechsel	Germany
hCoV-19/Latvia/519/2021	2021-02-10	EPI_ISL_1219337	Original	hCoV-19	Latvia	Human	E. Gulbja laboratorija	Latvian Biomedical Research and Study Centre	Zrelovs	Latvia
hCoV-19/Germany/NW-RKI-I-028569/2021	2021-02-26	EPI_ISL_1211600	Original	hCoV-19	North Rhine-Westphalia	Human	Labor Dr. Wisplinghoff - K\u00f6ln	Robert Koch Institute	Drechsel	Germany
hCoV-19/Spain/CT-HUGTiPR006BX5E6/2021	2021-02-19	EPI_ISL_1208535	Original	hCoV-19	Catalunya	Human	Microbiology Department	Can Ruti SARS-CoV-2 Sequencing Hub (HUGTiP/IrsiCaixa/IGTP)	Noguera-Julian	Spain
hCoV-19/Germany/SN-RKI-I-032261/2021	2021-02-23	EPI_ISL_1216444	Original	hCoV-19	Saxony	Human	Bioscientia Labor Wermsdorf	Robert Koch Institute	Drechsel	Germany
hCoV-19/Latvia/564/2021	2021-02-12	EPI_ISL_1219379	Original	hCoV-19	Latvia	Human	BIOR	Latvian Biomedical Research and Study Centre	Zrelovs	Latvia
hCoV-19/France/PAC-HCL021019158001/2021	2021-01-27	EPI_ISL_1220166	Original	hCoV-19	Provence-Alpes-Cote d'Azur	Human	BIOGROUP	CNR Virus des Infections Respiratoires - France SUD	Bal	France
hCoV-19/USA/NY-Wadsworth-21015469-01/2021	2021-01-20	EPI_ISL_1227361	Original	hCoV-19	New York	Human	Columbia University Irving Medical Center	Wadsworth Center	Lasek-Nesselquist	USA
hCoV-19/Canada/ON-PHL-20-00969/2020	2020-04-00	EPI_ISL_1230590	Original	hCoV-19	Ontario	Human	Public Health Ontario Laboratory	Public Health Ontario Laboratory	Guthrie	Canada
hCoV-19/Panama/GMI-PA431390/2020	2020-07-24	EPI_ISL_1225520	Original	hCoV-19	Darien	Human	Gorgas Memorial Laboratory of Health Studies	Gorgas Memorial Laboratory of Health Studies	Martinez	Panama
hCoV-19/USA/MN-MDH-3472/2021	2021-02-08	EPI_ISL_1224906	Original	hCoV-19	Minnesota	Human	Mayo Clinic & Mayo Clinic Laboratories	Minnesota Department of Health	Lorentz	USA
hCoV-19/Canada/ON-PHL-20-00594/2020	2020-05-00	EPI_ISL_1230995	Original	hCoV-19	Ontario	Human	Public Health Ontario Laboratory	Public Health Ontario Laboratory	Guthrie	Canada
hCoV-19/USA/NY-Wadsworth-21010717-01/2021	2021-01-13	EPI_ISL_1228378	Original	hCoV-19	New York	Human	WESTCHESTER MEDICAL CENTER	Wadsworth Center	Lasek-Nesselquist	USA
hCoV-19/Canada/ON-PHL-20-00481/2020	2020-05-00	EPI_ISL_1230958	Original	hCoV-19	Ontario	Human	Public Health Ontario Laboratory	Public Health Ontario Laboratory	Guthrie	Canada
hCoV-19/Canada/ON-PHL-20-00823/2020	2020-06-00	EPI_ISL_1231094	Original	hCoV-19	Ontario	Human	Public Health Ontario Laboratory	Public Health Ontario Laboratory	Guthrie	Canada
hCoV-19/Panama/GMI-PA347199/2020	2020-04-23	EPI_ISL_1225362	Original	hCoV-19	Panama West	Human	Gorgas Memorial Laboratory of Health Studies	Gorgas Memorial Laboratory of Health Studies	Martinez	Panama
hCoV-19/Canada/ON-PHL-20-00948/2020	2020-06-00	EPI_ISL_1230597	Original	hCoV-19	Ontario	Human	Public Health Ontario Laboratory	Public Health Ontario Laboratory	Guthrie	Canada
hCoV-19/USA/TX-DSHS-3426/2020	2020-06-24	EPI_ISL_1225039	Original	hCoV-19	Texas	Human	Texas Department of State Health Services	Texas Department of State Health Services	Rahman	USA
hCoV-19/Turkey/HSGM-6098/2021	2021-02-25	EPI_ISL_1225862	Original	hCoV-19	Turkey	Human	Ministry of Health Turkey	Ministry of Health Turkey	Bayrakdar	Turkey
hCoV-19/USA/NY-Wadsworth-21020870-01/2021	2021-02-04	EPI_ISL_1228567	Original	hCoV-19	New York	Human	MONTEFIORE MEDICAL CENTER LABORATORIES	Wadsworth Center	Lasek-Nesselquist	USA
hCoV-19/USA/NY-Wadsworth-21011114-01/2021	2021-01-17	EPI_ISL_1226905	Original	hCoV-19	New York	Human	Columbia University Irving Medical Center	Wadsworth Center	Lasek-Nesselquist	USA
hCoV-19/USA/NY-Wadsworth-21017932-01/2021	2021-01-02	EPI_ISL_1228118	Original	hCoV-19	New York	Human	MEMORIAL SLOAN KETTERING CANCER CENTER	Wadsworth Center	Lasek-Nesselquist	USA
hCoV-19/Turkey/HSGM-6010/2021	2021-02-24	EPI_ISL_1225781	Original	hCoV-19	Turkey	Human	Ministry of Health Turkey	Ministry of Health Turkey	Bayrakdar	Turkey
hCoV-19/USA/NY-Wadsworth-21012699-01/2021	2021-01-18	EPI_ISL_1227674	Original	hCoV-19	New York	Human	NYC Pandemic Response Lab	Wadsworth Center	Lasek-Nesselquist	USA
hCoV-19/USA/NY-Wadsworth-21012263-01/2021	2021-01-18	EPI_ISL_1226704	Original	hCoV-19	New York	Human	ALBANY MEDICAL CENTER	Wadsworth Center	Lasek-Nesselquist	USA
hCoV-19/USA/NY-Wadsworth-21015463-01/2021	2021-01-19	EPI_ISL_1226743	Original	hCoV-19	New York	Human	Columbia University Irving Medical Center	Wadsworth Center	Lasek-Nesselquist	USA
hCoV-19/USA/NY-Wadsworth-21011875-01/2021	2021-01-07	EPI_ISL_1228140	Original	hCoV-19	New York	Human	NORTH SHORE UNIVERSITY HOSPITAL	Wadsworth Center	Lasek-Nesselquist	USA
hCoV-19/USA/NY-Wadsworth-21014000-01/2020	2020-12-28	EPI_ISL_1227230	Original	hCoV-19	New York	Human	MEMORIAL SLOAN KETTERING CANCER CENTER	Wadsworth Center	Lasek-Nesselquist	USA
hCoV-19/USA/NY-Wadsworth-21021093-01/2021	2021-02-05	EPI_ISL_1226983	Original	hCoV-19	New York	Human	NYC Pandemic Response Lab	Wadsworth Center	Lasek-Nesselquist	USA
hCoV-19/USA/NY-Wadsworth-21022341-01/2021	2021-02-05	EPI_ISL_1227870	Original	hCoV-19	New York	Human	NORTH SHORE UNIVERSITY HOSPITAL	Wadsworth Center	Lasek-Nesselquist	USA
hCoV-19/USA/NY-Wadsworth-21022340-01/2021	2021-01-28	EPI_ISL_1228172	Original	hCoV-19	New York	Human	NORTH SHORE UNIVERSITY HOSPITAL	Wadsworth Center	Lasek-Nesselquist	USA
hCoV-19/USA/NY-Wadsworth-21012306-01/2021	2021-01-12	EPI_ISL_1227835	Original	hCoV-19	New York	Human	NORTHWELL HEALTH LABORATORIES	Wadsworth Center	Lasek-Nesselquist	USA
hCoV-19/Canada/ON-PHL-20-00960/2020	2020-06-00	EPI_ISL_1230509	Original	hCoV-19	Ontario	Human	Public Health Ontario Laboratory	Public Health Ontario Laboratory	Guthrie	Canada
hCoV-19/Canada/ON-PHL-21-03243/2021	2021-02-00	EPI_ISL_1230802	Original	hCoV-19	Ontario	Human	Public Health Ontario Laboratory	Public Health Ontario Laboratory	Guthrie	Canada
hCoV-19/Turkey/HSGM-6141/2021	2021-02-25	EPI_ISL_1229444	Original	hCoV-19	Turkey	Human	Ministry of Health Turkey	Ministry of Health Turkey	Bayrakdar	Turkey
hCoV-19/Canada/ON-PHL-20-00483/2020	2020-05-00	EPI_ISL_1230963	Original	hCoV-19	Ontario	Human	Public Health Ontario Laboratory	Public Health Ontario Laboratory	Guthrie	Canada
hCoV-19/USA/MN-MDH-3416/2021	2021-02-18	EPI_ISL_1224850	Original	hCoV-19	Minnesota	Human	Vault Health	Minnesota Department of Health	Lorentz	USA
hCoV-19/USA/NY-Wadsworth-21019004-01/2021	2021-01-06	EPI_ISL_1227657	Original	hCoV-19	New York	Human	MEMORIAL SLOAN KETTERING CANCER CENTER	Wadsworth Center	Lasek-Nesselquist	USA
hCoV-19/USA/NY-Wadsworth-21026025-01/2021	2021-02-21	EPI_ISL_1226738	Original	hCoV-19	New York	Human	MONTEFIORE MEDICAL CENTER LABORATORIES	Wadsworth Center	Lasek-Nesselquist	USA
hCoV-19/Canada/ON-PHL-20-00674/2020	2020-06-00	EPI_ISL_1231069	Original	hCoV-19	Ontario	Human	Public Health Ontario Laboratory	Public Health Ontario Laboratory	Guthrie	Canada
hCoV-19/USA/NY-Wadsworth-21010707-01/2021	2021-01-12	EPI_ISL_1228383	Original	hCoV-19	New York	Human	WESTCHESTER MEDICAL CENTER	Wadsworth Center	Lasek-Nesselquist	USA
hCoV-19/USA/NM-UNM-TC229858/2020	2020-10-26	EPI_ISL_1225311	Original	hCoV-19	New Mexico	Human	TriCore Reference Laboratories	Center for Global Health	Domman	USA
hCoV-19/USA/NY-Wadsworth-21024761-01/2021	2021-02-17	EPI_ISL_1226836	Original	hCoV-19	New York	Human	WESTCHESTER MEDICAL CENTER	Wadsworth Center	Lasek-Nesselquist	USA
hCoV-19/Panama/GMI-PA374862/2020	2020-06-05	EPI_ISL_1225464	Original	hCoV-19	San Miguelito	Human	Gorgas Memorial Laboratory of Health Studies	Gorgas Memorial Laboratory of Health Studies	Martinez	Panama
hCoV-19/USA/NY-Wadsworth-21024211-01/2021	2021-02-10	EPI_ISL_1226739	Original	hCoV-19	New York	Human	NYC Pandemic Response Lab	Wadsworth Center	Lasek-Nesselquist	USA
hCoV-19/USA/NY-Wadsworth-21020563-01/2021	2021-02-07	EPI_ISL_1226887	Original	hCoV-19	New York	Human	MONTEFIORE MEDICAL CENTER LABORATORIES	Wadsworth Center	Lasek-Nesselquist	USA
hCoV-19/USA/NY-Wadsworth-21011577-01/2021	2021-01-09	EPI_ISL_1227819	Original	hCoV-19	New York	Human	NORTHWELL HEALTH LABORATORIES	Wadsworth Center	Lasek-Nesselquist	USA
hCoV-19/USA/NY-Wadsworth-21021214-01/2021	2021-02-04	EPI_ISL_1227941	Original	hCoV-19	New York	Human	NYC Pandemic Response Lab	Wadsworth Center	Lasek-Nesselquist	USA
hCoV-19/USA/NY-Wadsworth-21011010-01/2021	2021-01-14	EPI_ISL_1227910	Original	hCoV-19	New York	Human	Columbia University Irving Medical Center	Wadsworth Center	Lasek-Nesselquist	USA
hCoV-19/Turkey/HSGM-6081/2021	2021-02-24	EPI_ISL_1225847	Original	hCoV-19	Turkey	Human	Ministry of Health Turkey	Ministry of Health Turkey	Bayrakdar	Turkey
hCoV-19/Canada/ON-PHL-20-00946/2020	2020-06-00	EPI_ISL_1230531	Original	hCoV-19	Ontario	Human	Public Health Ontario Laboratory	Public Health Ontario Laboratory	Guthrie	Canada
hCoV-19/USA/NY-Wadsworth-21017908-01/2021	2021-01-01	EPI_ISL_1228131	Original	hCoV-19	New York	Human	MEMORIAL SLOAN KETTERING CANCER CENTER	Wadsworth Center	Lasek-Nesselquist	USA
hCoV-19/Canada/ON-PHL-20-00907/2020	2020-03-00	EPI_ISL_1230874	Original	hCoV-19	Ontario	Human	Public Health Ontario Laboratory	Public Health Ontario Laboratory	Guthrie	Canada
hCoV-19/Canada/ON-PHL-20-01018/2020	2020-06-00	EPI_ISL_1230541	Original	hCoV-19	Ontario	Human	Public Health Ontario Laboratory	Public Health Ontario Laboratory	Guthrie	Canada
hCoV-19/France/ARA-HCL021041995901/2021	2021-03-02	EPI_ISL_1228979	Original	hCoV-19	Auvergne-Rhone-Alpes	Human	MIRIALIS	CNR Virus des Infections Respiratoires - France SUD	Bal	France
hCoV-19/Canada/ON-PHL-20-00486/2020	2020-05-00	EPI_ISL_1230965	Original	hCoV-19	Ontario	Human	Public Health Ontario Laboratory	Public Health Ontario Laboratory	Guthrie	Canada
hCoV-19/Canada/ON-PHL-20-00939/2020	2020-06-00	EPI_ISL_1230616	Original	hCoV-19	Ontario	Human	Public Health Ontario Laboratory	Public Health Ontario Laboratory	Guthrie	Canada
hCoV-19/Canada/ON-PHL-20-00451/2020	2020-05-00	EPI_ISL_1230952	Original	hCoV-19	Ontario	Human	Public Health Ontario Laboratory	Public Health Ontario Laboratory	Guthrie	Canada
hCoV-19/USA/NY-Wadsworth-21026039-01/2021	2021-02-22	EPI_ISL_1226779	Original	hCoV-19	New York	Human	MONTEFIORE MEDICAL CENTER LABORATORIES	Wadsworth Center	Lasek-Nesselquist	USA
hCoV-19/Canada/ON-PHL-20-00699/2020	2020-06-00	EPI_ISL_1231037	Original	hCoV-19	Ontario	Human	Public Health Ontario Laboratory	Public Health Ontario Laboratory	Guthrie	Canada
hCoV-19/USA/NY-Wadsworth-21020859-01/2021	2021-02-09	EPI_ISL_1226834	Original	hCoV-19	New York	Human	WESTCHESTER MEDICAL CENTER	Wadsworth Center	Lasek-Nesselquist	USA
hCoV-19/Canada/ON-PHL-20-00754/2020	2020-06-00	EPI_ISL_1231058	Original	hCoV-19	Ontario	Human	Public Health Ontario Laboratory	Public Health Ontario Laboratory	Guthrie	Canada
hCoV-19/USA/NM-UNM-TC229837/2020	2020-10-30	EPI_ISL_1225295	Original	hCoV-19	New Mexico	Human	TriCore Reference Laboratories	Center for Global Health	Domman	USA
hCoV-19/Canada/ON-PHL-21-03315/2021	2021-01-00	EPI_ISL_1230779	Original	hCoV-19	Ontario	Human	Public Health Ontario Laboratory	Public Health Ontario Laboratory	Guthrie	Canada
hCoV-19/Turkey/HSGM-6206/2021	2021-02-25	EPI_ISL_1229472	Original	hCoV-19	Turkey	Human	Ministry of Health Turkey	Ministry of Health Turkey	Bayrakdar	Turkey
hCoV-19/Finland/19MS1C12/2020	2020-03-19	EPI_ISL_1222939	Original	hCoV-19	Uusimaa	Human	Department of Virology and Immunology	Department of Virology	Smura	Finland
hCoV-19/USA/NY-Wadsworth-21024750-01/2021	2021-02-16	EPI_ISL_1228120	Original	hCoV-19	New York	Human	WESTCHESTER MEDICAL CENTER	Wadsworth Center	Lasek-Nesselquist	USA
hCoV-19/Canada/ON-PHL-20-00729/2020	2020-06-00	EPI_ISL_1231053	Original	hCoV-19	Ontario	Human	Public Health Ontario Laboratory	Public Health Ontario Laboratory	Guthrie	Canada
hCoV-19/USA/NY-Wadsworth-21010822-01/2021	2021-01-15	EPI_ISL_1228395	Original	hCoV-19	New York	Human	WESTCHESTER MEDICAL CENTER	Wadsworth Center	Lasek-Nesselquist	USA
hCoV-19/Canada/ON-PHL-20-01049/2020	2020-06-00	EPI_ISL_1230550	Original	hCoV-19	Ontario	Human	Public Health Ontario Laboratory	Public Health Ontario Laboratory	Guthrie	Canada
hCoV-19/Canada/ON-PHL-20-00527/2020	2020-05-00	EPI_ISL_1230978	Original	hCoV-19	Ontario	Human	Public Health Ontario Laboratory	Public Health Ontario Laboratory	Guthrie	Canada
hCoV-19/USA/CA-CZB-25802/2021	2021-02-03	EPI_ISL_1235544	Original	hCoV-19	California	Human	CA DPH Viral and Rickettsial Disease Laboratory	Chan-Zuckerberg Biohub	Lu	USA
hCoV-19/USA/NE-WLS2-523/2021	2021-02-17	EPI_ISL_1234496	Original	hCoV-19	Nebraska	Human	Nebraska Public Health Laboratory	UNMC COVID-19 Response Team	Pratt	USA
hCoV-19/Poland/NIPH-NIH_ECDC-597/2021	2021-02-19	EPI_ISL_1239730	Original	hCoV-19	Dolnoslakie	Human	Lab. Biologii molekularnej USK	1. National Institute of Public Health - National Institute of Hygiene; 2. Eurofins Genomics Europe Sequencing GmbH	Wo\u01
hCoV-19/USA/CA-CZB-26081/2021	2021-02-01	EPI_ISL_1235007	Original	hCoV-19	California	Human	Orange County Public Health Lab	Chan-Zuckerberg Biohub	Lu	USA
hCoV-19/USA/CA-CZB-25616/2021	2021-02-01	EPI_ISL_1235049	Original	hCoV-19	California	Human	Santa Clara County Public Health Laboratory	Chan-Zuckerberg Biohub	Lu	USA
hCoV-19/Netherlands/ZH-RIVM-15810/2021	2021-02-22	EPI_ISL_1232485	Original	hCoV-19	Zuid-Holland	Human	Dutch COVID-19 response team	National Institute for Public Health and the Environment (RIVM)	Meijer	Netherlands
hCoV-19/USA/MD-MDH-1251/2021	2021-03-04	EPI_ISL_1238822	Original	hCoV-19	Maryland	Human	MD PHL	MD PHL	Keller	USA
hCoV-19/Canada/QC-L00246436/2020	2020-04-05	EPI_ISL_1241389	Original	hCoV-19	Quebec	Human	Laboratoire de sant\u00e9 publique du Qu\u00e9bec	Laboratoire de sant\u00e9 publique du Qu\u00e9bec	Moreira	Canada
hCoV-19/Canada/QC-L00245908/2020	2020-04-03	EPI_ISL_1241350	Original	hCoV-19	Quebec	Human	Laboratoire de sant\u00e9 publique du Qu\u00e9bec	Laboratoire de sant\u00e9 publique du Qu\u00e9bec	Moreira	Canada
hCoV-19/USA/CA-CZB-25734/2021	2021-01-26	EPI_ISL_1234906	Original	hCoV-19	California	Human	Humboldt County Public Health Laboratory	Chan-Zuckerberg Biohub	Lu	USA
hCoV-19/Finland/25MS3B10/2020	2020-03-25	EPI_ISL_1240099	Original	hCoV-19	Uusimaa	Human	Department of Virology and Immunology	Department of Virology	Smura	Finland
hCoV-19/USA/TX-HMH-MCoV-27980/2021	2021-02-11	EPI_ISL_1237762	Original	hCoV-19	Texas	Human	Houston Methodist Hospital	Houston Methodist Hospital	Long	USA
hCoV-19/USA/MI-MDHHS-SC24441/2021	2021-02-23	EPI_ISL_1233803	Original	hCoV-19	Michigan	Human	Michigan Department of Health and Human Services	Michigan Department of Health and Human Services	LaLonde	USA
hCoV-19/Netherlands/LI-RIVM-15890/2021	2021-02-22	EPI_ISL_1232565	Original	hCoV-19	Limburg	Human	Dutch COVID-19 response team	National Institute for Public Health and the Environment (RIVM)	Meijer	Netherlands
hCoV-19/USA/AZ-ASPHL-2740/2020	2020-10-24	EPI_ISL_1239107	Original	hCoV-19	Arizona	Human	Arizona State Public Health Laboratory	Arizona State Public Health Laboratory	Fukushima	USA
hCoV-19/Canada/ON-PHL-20-00838/2020	2020-05-00	EPI_ISL_1231160	Original	hCoV-19	Ontario	Human	Public Health Ontario Laboratory	Public Health Ontario Laboratory	Guthrie	Canada
hCoV-19/Bonaire/BQ-RIVM-15957/2021	2021-02-24	EPI_ISL_1232632	Original	hCoV-19	Bonaire	Human	Dutch COVID-19 response team	National Institute for Public Health and the Environment (RIVM)	Meijer	Bonaire
hCoV-19/USA/NC-UNC-0396/2021	2021-03-05	EPI_ISL_1240908	Original	hCoV-19	North Carolina	Human	Clinical Molecular Microbiology Laboratory	Jeremy Wang	Wang	USA
hCoV-19/Bulgaria/21BG-EU_000037_Pl1/2021	2021-01-12	EPI_ISL_1233476	Original	hCoV-19	Kyustendil	Human	National Center for Infectious and Parasitic Diseases (NCIPD)	National Center for Infectious and Parasitic Diseases (NCIPD)	Philipova	Bulgaria
hCoV-19/USA/TX-HMH-MCoV-28120/2021	2021-02-09	EPI_ISL_1237902	Original	hCoV-19	Texas	Human	Houston Methodist Hospital	Houston Methodist Hospital	Long	USA
hCoV-19/USA/TX-HMH-MCoV-26094/2021	2021-02-03	EPI_ISL_1235874	Original	hCoV-19	Texas	Human	Houston Methodist Hospital	Houston Methodist Hospital	Long	USA
hCoV-19/Finland/20MS8C6/2020	2020-03-20	EPI_ISL_1231281	Original	hCoV-19	Uusimaa	Human	Department of Virology and Immunology	Department of Virology	Smura	Finland
hCoV-19/USA/CA-CZB-24853/2020	2020-12-21	EPI_ISL_1235605	Original	hCoV-19	California	Human	Alameda County Public Health Lab	Chan-Zuckerberg Biohub	Lu	USA
hCoV-19/USA/FL-BPHL-1283/2021	2021-01-29	EPI_ISL_1240039	Original	hCoV-19	Florida	Human	Florida Bureau of Public Health Laboratories	Florida Bureau of Public Health Laboratories	Blanton	USA
hCoV-19/Finland/24MS2G87/2020	2020-03-24	EPI_ISL_1239433	Original	hCoV-19	Uusimaa	Human	Department of Virology and Immunology	Department of Virology	Smura	Finland
hCoV-19/USA/CA-CZB-24236/2021	2021-01-27	EPI_ISL_1234728	Original	hCoV-19	California	Human	Santa Clara County Public Health Laboratory	Chan-Zuckerberg Biohub	Lu	USA
hCoV-19/Canada/ON-PHL-20-00411/2020	2020-03-00	EPI_ISL_1231187	Original	hCoV-19	Ontario	Human	Public Health Ontario Laboratory	Public Health Ontario Laboratory	Guthrie	Canada
hCoV-19/Finland/27A44S9/2020	2020-04-27	EPI_ISL_1240146	Original	hCoV-19	Uusimaa	Human	Department of Virology and Immunology	Department of Virology	Smura	Finland
hCoV-19/Spain/MD-HGUGM-433989/2021	2021-03-02	EPI_ISL_1233386	Original	hCoV-19	Madrid	Human	Hospital General Universitario Gregorio Mara\u00f1\u00f3n	Hospital General Universitario Gregorio Mara\u00f1\u00f3n	Garc\u00eda de Viedma	Spain
hCoV-19/USA/CA-CZB-26746/2020	2020-11-02	EPI_ISL_1235413	Original	hCoV-19	California	Human	Fresno County Public Health Laboratory	Chan-Zuckerberg Biohub	Lu	USA
hCoV-19/USA/TX-HMH-MCoV-27733/2021	2021-02-14	EPI_ISL_1237515	Original	hCoV-19	Texas	Human	Houston Methodist Hospital	Houston Methodist Hospital	Long	USA
hCoV-19/Netherlands/OV-RIVM-16112/2021	2021-02-25	EPI_ISL_1232787	Original	hCoV-19	Overijssel	Human	Dutch COVID-19 response team	National Institute for Public Health and the Environment (RIVM)	Meijer	Netherlands
hCoV-19/USA/AZ-ASPHL-2767/2020	2020-11-02	EPI_ISL_1239093	Original	hCoV-19	Arizona	Human	Arizona State Public Health Laboratory	Arizona State Public Health Laboratory	Fukushima	USA
hCoV-19/Netherlands/NH-RIVM-15806/2021	2021-02-17	EPI_ISL_1232481	Original	hCoV-19	Noord-Holland	Human	Dutch COVID-19 response team	National Institute for Public Health and the Environment (RIVM)	Meijer	Netherlands
hCoV-19/Sweden/21-51515/2021	2021-02-23	EPI_ISL_1231974	Original	hCoV-19	Vasternorrland	Human	Klinisk Mikrobiologi	The Public Health Agency of Sweden	Svartstr\u00f6m	Sweden
hCoV-19/USA/TX-HMH-MCoV-28734/2021	2021-02-05	EPI_ISL_1238518	Original	hCoV-19	Texas	Human	Houston Methodist Hospital	Houston Methodist Hospital	Long	USA
hCoV-19/USA/TX-HMH-MCoV-28192/2021	2021-02-09	EPI_ISL_1237974	Original	hCoV-19	Texas	Human	Houston Methodist Hospital	Houston Methodist Hospital	Long	USA
hCoV-19/USA/TX-HMH-MCoV-28579/2021	2021-02-06	EPI_ISL_1238363	Original	hCoV-19	Texas	Human	Houston Methodist Hospital	Houston Methodist Hospital	Long	USA
hCoV-19/USA/TX-HMH-MCoV-28326/2021	2021-02-08	EPI_ISL_1238108	Original	hCoV-19	Texas	Human	Houston Methodist Hospital	Houston Methodist Hospital	Long	USA
hCoV-19/USA/CO-CDPHE-2100506712/2021	2021-02-25	EPI_ISL_1234155	Original	hCoV-19	Colorado	Human	Colorado Department of Public Health and Environment	Colorado Department of Public Health and Environment	Bankers	USA
hCoV-19/USA/TX-HMH-MCoV-26933/2021	2021-02-24	EPI_ISL_1236714	Original	hCoV-19	Texas	Human	Houston Methodist Hospital	Houston Methodist Hospital	Long	USA
hCoV-19/Slovakia/UKBA-1606/2021	2021-02-21	EPI_ISL_1239414	Original	hCoV-19	Bratislava	Human	Institute of Virology	Faculty of Natural Sciences	Vinar	Slovakia
hCoV-19/Finland/5TouS48/2020	2020-05-05	EPI_ISL_1240970	Original	hCoV-19	Uusimaa	Human	Department of Virology and Immunology	Department of Virology	Smura	Finland
hCoV-19/Slovakia/UKBA-1630/2021	2021-02-21	EPI_ISL_1239423	Original	hCoV-19	Malacky	Human	Institute of Virology	Faculty of Natural Sciences	Vinar	Slovakia
hCoV-19/USA/TX-HMH-MCoV-28570/2021	2021-02-06	EPI_ISL_1238354	Original	hCoV-19	Texas	Human	Houston Methodist Hospital	Houston Methodist Hospital	Long	USA
hCoV-19/USA/CA-CZB-25011/2021	2021-01-19	EPI_ISL_1235397	Original	hCoV-19	California	Human	Alameda County Public Health Lab	Chan-Zuckerberg Biohub	Lu	USA
hCoV-19/USA/TX-HMH-MCoV-28049/2021	2021-02-10	EPI_ISL_1237831	Original	hCoV-19	Texas	Human	Houston Methodist Hospital	Houston Methodist Hospital	Long	USA
hCoV-19/Finland/23MS4D10/2020	2020-03-23	EPI_ISL_1240127	Original	hCoV-19	Uusimaa	Human	Department of Virology and Immunology	Department of Virology	Smura	Finland
hCoV-19/USA/CA-CZB-26092/2021	2021-02-03	EPI_ISL_1234828	Original	hCoV-19	California	Human	Orange County Public Health Lab	Chan-Zuckerberg Biohub	Lu	USA
hCoV-19/USA/TX-HMH-MCoV-27651/2021	2021-02-16	EPI_ISL_1237433	Original	hCoV-19	Texas	Human	Houston Methodist Hospital	Houston Methodist Hospital	Long	USA
hCoV-19/USA/CO-CDPHE-2100449820/2021	2021-02-18	EPI_ISL_1234059	Original	hCoV-19	Colorado	Human	Colorado Department of Public Health and Environment	Colorado Department of Public Health and Environment	Bankers	USA
hCoV-19/Brazil/ES-FUNED-320180429/2020	2020-11-27	EPI_ISL_1239125	Original	hCoV-19	Espirito Santo	Human	Laborat\u00f3rio Central de Sa\u00fade P\u00fablica do Esp\u00edrito Santo	Coordena\u00e7\u00e3o Geral de Laborat\u00f3rios de Sa\u00fade P\u00fablic
hCoV-19/Canada/QC-L00245208/2020	2020-04-02	EPI_ISL_1241318	Original	hCoV-19	Quebec	Human	Laboratoire de sant\u00e9 publique du Qu\u00e9bec	Laboratoire de sant\u00e9 publique du Qu\u00e9bec	Moreira	Canada
hCoV-19/Finland/25MayS7F5/2020	2020-05-25	EPI_ISL_1240093	Original	hCoV-19	Uusimaa	Human	Department of Virology and Immunology	Department of Virology	Smura	Finland
hCoV-19/USA/CA-CZB-26786/2021	2021-01-21	EPI_ISL_1235108	Original	hCoV-19	California	Human	Contra Costa County Public Health Lab	Chan-Zuckerberg Biohub	Lu	USA
hCoV-19/Finland/17MS3E11/2020	2020-03-17	EPI_ISL_1240988	Original	hCoV-19	Uusimaa	Human	Department of Virology and Immunology	Department of Virology	Smura	Finland
hCoV-19/Sweden/21-51537/2021	2021-02-15	EPI_ISL_1231965	Original	hCoV-19	Ostergotland	Human	Klinisk mikrobiologi	The Public Health Agency of Sweden	Svartstr\u00f6m	Sweden
hCoV-19/Poland/NIPH-NIH_ECDC-547/2021	2021-02-16	EPI_ISL_1239722	Original	hCoV-19	Warminsko-mazurskie	Human	WSSE Olsztyn	1. National Institute of Public Health - National Institute of Hygiene; 2. Eurofins Genomics Europe Sequencing GmbH	Wo\u0142kowicz	P
hCoV-19/USA/TX-HMH-MCoV-27462/2021	2021-02-18	EPI_ISL_1237244	Original	hCoV-19	Texas	Human	Houston Methodist Hospital	Houston Methodist Hospital	Long	USA
hCoV-19/USA/CA-CZB-26075/2021	2021-01-27	EPI_ISL_1234942	Original	hCoV-19	California	Human	Orange County Public Health Lab	Chan-Zuckerberg Biohub	Lu	USA
hCoV-19/Spain/PV-HUD-97517803/2021	2021-02-03	EPI_ISL_1246957	Original	hCoV-19	Basque Country	Human	Microbiology Department	Microbiology Department	Cilla	Spain
hCoV-19/Norway/1447/2021	2021-01-20	EPI_ISL_1251711	Original	hCoV-19	Rogaland	Human	Dept. of Medical Microbiology	Norwegian Institute of Public Health	Vollan	Norway
hCoV-19/Norway/0651/2021	2021-01-16	EPI_ISL_1251538	Original	hCoV-19	Trondelag	Human	Norwegian Institute of Public Health	Norwegian Institute of Public Health	Vollan	Norway
hCoV-19/Norway/0362/2021	2021-01-12	EPI_ISL_1251520	Original	hCoV-19	Oslo	Human	Norwegian Institute of Public Health	Norwegian Institute of Public Health	Vollan	Norway
hCoV-19/England/CAMC-137A7AC/2021	2021-03-03	EPI_ISL_1244947	Original	hCoV-19	England	Human	Lighthouse Lab in Cambridge	Wellcome Sanger Institute for the COVID-19 Genomics UK (COG-UK) Consortium	Davies	United Kingdom
hCoV-19/Poland/2142769512_gx1/2021	2021-02-24	EPI_ISL_1250906	Original	hCoV-19	Wielkopolska	Human	genXone SA	genXone SA	Kaszuba	Poland
hCoV-19/Norway/1704/2021	2021-01-19	EPI_ISL_1251775	Original	hCoV-19	Vestfold og Telemark	Human	Unilabs Laboratory Medicine	Norwegian Institute of Public Health	Vollan	Norway
hCoV-19/Norway/1574/2021	2021-01-18	EPI_ISL_1251754	Original	hCoV-19	Viken	Human	Medical Microbiology Unit	Norwegian Institute of Public Health	Vollan	Norway
hCoV-19/England/PORT-2DE106/2020	2020-00-00	EPI_ISL_1250056	Original	hCoV-19	England	Human	Centre for Enzyme Innovation	COVID-19 Genomics UK (COG-UK) Consortium	Robson	United Kingdom
hCoV-19/Canada/QC-L00247430/2020	2020-04-08	EPI_ISL_1241420	Original	hCoV-19	Quebec	Human	Laboratoire de sant\u00e9 publique du Qu\u00e9bec	Laboratoire de sant\u00e9 publique du Qu\u00e9bec	Moreira	Canada
hCoV-19/England/BRIS-262E3D/2020	2020-10-26	EPI_ISL_1247536	Original	hCoV-19	England	Human	University of Exeter	COVID-19 Genomics UK (COG-UK) Consortium	Temperton	United Kingdom
hCoV-19/Norway/1304/2021	2021-01-24	EPI_ISL_1251666	Original	hCoV-19	Oslo	Human	Norwegian Institute of Public Health	Norwegian Institute of Public Health	Vollan	Norway
hCoV-19/Canada/QC-L00249229/2020	2020-04-14	EPI_ISL_1241489	Original	hCoV-19	Quebec	Human	Laboratoire de sant\u00e9 publique du Qu\u00e9bec	Laboratoire de sant\u00e9 publique du Qu\u00e9bec	Moreira	Canada
hCoV-19/Canada/QC-L00250702/2020	2020-04-17	EPI_ISL_1241536	Original	hCoV-19	Quebec	Human	Laboratoire de sant\u00e9 publique du Qu\u00e9bec	Laboratoire de sant\u00e9 publique du Qu\u00e9bec	Moreira	Canada
hCoV-19/Norway/0162/2021	2021-01-04	EPI_ISL_1251491	Original	hCoV-19	Vestfold og Telemark	Human	Unilabs Laboratory Medicine	Norwegian Institute of Public Health	Vollan	Norway
hCoV-19/Norway/7432/2020	2020-12-14	EPI_ISL_1251398	Original	hCoV-19	Innlandet	Human	Innlandet Hospital Trust	Norwegian Institute of Public Health	Vollan	Norway
hCoV-19/Norway/0593/2021	2021-01-14	EPI_ISL_1251531	Original	hCoV-19	Viken	Human	Medical Microbiology Unit	Norwegian Institute of Public Health	Vollan	Norway
hCoV-19/England/BRIS-262FD0/2020	2020-11-18	EPI_ISL_1247547	Original	hCoV-19	England	Human	University of Exeter	COVID-19 Genomics UK (COG-UK) Consortium	Temperton	United Kingdom
hCoV-19/Norway/7453/2020	2020-12-28	EPI_ISL_1251400	Original	hCoV-19	Vestfold og Telemark	Human	Unilabs Laboratory Medicine	Norwegian Institute of Public Health	Vollan	Norway
hCoV-19/Norway/7503/2020	2020-12-29	EPI_ISL_1251421	Original	hCoV-19	Nordland	Human	Nordland Hospital - Bodo	Norwegian Institute of Public Health	Vollan	Norway
hCoV-19/Norway/1490/2021	2021-01-26	EPI_ISL_1251727	Original	hCoV-19	Nordland	Human	Nordland Hospital - Bodo	Norwegian Institute of Public Health	Vollan	Norway
hCoV-19/Norway/1504/2021	2021-01-18	EPI_ISL_1251733	Original	hCoV-19	Nordland	Human	Nordland Hospital - Bodo	Norwegian Institute of Public Health	Vollan	Norway
hCoV-19/Spain/CT-HUGTiPR007SW1F6/2021	2021-02-24	EPI_ISL_1251185	Original	hCoV-19	Catalunya	Human	Microbiology Department	Can Ruti SARS-CoV-2 Sequencing Hub (HUGTiP/IrsiCaixa/IGTP)	Noguera-Julian	Spain
hCoV-19/Norway/1461/2021	2021-01-13	EPI_ISL_1251712	Original	hCoV-19	Nordland	Human	Nordland Hospital - Bodo	Norwegian Institute of Public Health	Vollan	Norway
hCoV-19/Norway/1562/2021	2021-01-22	EPI_ISL_1251750	Original	hCoV-19	Viken	Human	Medical Microbiology Unit	Norwegian Institute of Public Health	Vollan	Norway
hCoV-19/France/ARA-HCL021040215701/2021	2021-03-02	EPI_ISL_1241981	Original	hCoV-19	Auvergne-Rhone-Alpes	Human	NOVELAB Ingels Vignon	CNR Virus des Infections Respiratoires - France SUD	Bal	France
hCoV-19/Norway/7327/2020	2020-12-23	EPI_ISL_1251364	Original	hCoV-19	Trondelag	Human	Nordland Hospital - Bodo	Norwegian Institute of Public Health	Vollan	Norway
hCoV-19/Norway/1712/2021	2021-01-21	EPI_ISL_1251778	Original	hCoV-19	Innlandet	Human	Innlandet Hospital Trust	Norwegian Institute of Public Health	Vollan	Norway
hCoV-19/Poland/0107WSN2021_wsseol/2021	2021-03-04	EPI_ISL_1248306	Original	hCoV-19	Warminsko-Mazurskie	Human	Wojewodzka Stacja Sanitarno-Epidemiologiczna w Olsztynie	Wojewodzka Stacja Sanitarno-Epidemiologiczna w Olsztynie	Wasiek	Poland
hCoV-19/Norway/6798/2020	2020-12-06	EPI_ISL_1251286	Original	hCoV-19	Viken	Human	Ostfold Hospital Trust - Kalnes	Norwegian Institute of Public Health	Vollan	Norway
hCoV-19/Norway/0993/2021	2021-01-11	EPI_ISL_1251638	Original	hCoV-19	Viken	Human	Medical Microbiology Unit	Norwegian Institute of Public Health	Vollan	Norway
hCoV-19/Canada/QC-L00247018/2020	2020-04-06	EPI_ISL_1241411	Original	hCoV-19	Quebec	Human	Laboratoire de sant\u00e9 publique du Qu\u00e9bec	Laboratoire de sant\u00e9 publique du Qu\u00e9bec	Moreira	Canada
hCoV-19/Wales/PHWC-4DB1F8/2021	2021-03-04	EPI_ISL_1249852	Original	hCoV-19	Wales	Human	Originating lab	Public Health Wales Microbiology Cardiff Wales Specialist Virology Centre	Moore	United Kingdom
hCoV-19/Norway/0748/2021	2021-01-06	EPI_ISL_1251564	Original	hCoV-19	Nordland	Human	Nordland Hospital - Bodo	Norwegian Institute of Public Health	Vollan	Norway
hCoV-19/USA/CO-USAFSAM-S0950/2021	2021-02-22	EPI_ISL_1260730	Original	hCoV-19	Colorado	Human	United States Air Force Academy	US Air Force School of Aerospace Medicine	Buggele	USA
hCoV-19/Italy/CAM-TIGEM-4962/2021	2021-01-11	EPI_ISL_1255022	Original	hCoV-19	Campania	Human	Istituto Zooprofilattico Sperimentale del Mezzogiorno	Telethon Institute of Genetics and Medicine (TIGEM)	Grimaldi	Italy
hCoV-19/Switzerland/BE-ETHZ-521406/2020	2020-11-30	EPI_ISL_1260026	Original	hCoV-19	Bern	Human	Viollier AG	Department of Biosystems Science and Engineering	Nadeau	Switzerland
hCoV-19/Norway/3432/2021	2021-02-03	EPI_ISL_1252020	Original	hCoV-19	Viken	Human	Akershus University Hospital	Norwegian Institute of Public Health	Vollan	Norway
hCoV-19/Norway/3022/2021	2021-02-05	EPI_ISL_1252012	Original	hCoV-19	Oslo	Human	Akershus University Hospital	Norwegian Institute of Public Health	Vollan	Norway
hCoV-19/Switzerland/TG-ETHZ-420396/2020	2020-12-21	EPI_ISL_1260446	Original	hCoV-19	Thurgau	Human	Viollier AG	Department of Biosystems Science and Engineering	Nadeau	Switzerland
hCoV-19/Japan/PG-20133/2020	2020-12-23	EPI_ISL_1257801	Original	hCoV-19	Gunma	Human	Gunma Prefectural Institute of Public Health and Environmental Sciences	Gunma Prefectural Institute of Public Health and Environmental Sciences	Tsukagoshi	Japan
hCoV-19/Italy/VEN-IZSVe-21RS89-13_VE/2021	2021-01-18	EPI_ISL_1260922	Original	hCoV-19	Veneto	Human	ULSS 03 Venezia	Istituto Zooprofilattico Sperimentale delle Venezie	Quaranta	Italy
hCoV-19/Switzerland/ZH-ETHZ-420435/2020	2020-12-21	EPI_ISL_1260480	Original	hCoV-19	Zurich	Human	Viollier AG	Department of Biosystems Science and Engineering	Nadeau	Switzerland
hCoV-19/Norway/2813/2021	2021-02-02	EPI_ISL_1251994	Original	hCoV-19	Oslo	Human	Furst Medical Laboratory	Norwegian Institute of Public Health	Vollan	Norway
hCoV-19/Switzerland/SO-ETHZ-510526/2020	2020-11-15	EPI_ISL_1260376	Original	hCoV-19	Solothurn	Human	Viollier AG	Department of Biosystems Science and Engineering	Nadeau	Switzerland
hCoV-19/Canada/MB-NML-3052/2020	2020-12-05	EPI_ISL_1258211	Original	hCoV-19	Manitoba	Human	MB-Cadham Provincial laboratory	National Microbiology Laboratory (NML)	Majer	Canada
hCoV-19/Switzerland/AG-ETHZ-510683/2021	2021-02-23	EPI_ISL_1259942	Original	hCoV-19	Aargau	Human	Viollier AG	Department of Biosystems Science and Engineering	Nadeau	Switzerland
hCoV-19/USA/MA-Broad_CRSP-01334/2021	2021-02-07	EPI_ISL_1253881	Original	hCoV-19	Massachusetts	Human	Broad Institute Clinical Research Sequencing Platform	Infectious Disease Program	Park	USA
hCoV-19/Switzerland/BL-ETHZ-510768/2021	2021-02-24	EPI_ISL_1260126	Original	hCoV-19	Basel-Landschaft	Human	Viollier AG	Department of Biosystems Science and Engineering	Nadeau	Switzerland
hCoV-19/USA/NY-PRL-03_09_00A01/2021	2021-03-04	EPI_ISL_1258824	Original	hCoV-19	New York	Human	Pandemic Response Lab - NYC	Pandemic Response Lab	Lee	USA
hCoV-19/Estonia/152045/2021	2021-02-18	EPI_ISL_1259180	Original	hCoV-19	Northern Estonia	Human	Laboratory of Communicable Diseases	1. Laboratory of Communicable Diseases (Estonia); 2. Eurofins Genomics Europe Sequencing GmbH	Dotsenko	Estonia
hCoV-19/Norway/2024/2021	2021-01-23	EPI_ISL_1251880	Original	hCoV-19	Viken	Human	Akershus University Hospital	Norwegian Institute of Public Health	Vollan	Norway
hCoV-19/Canada/MB-NML-2641/2020	2020-10-30	EPI_ISL_1258094	Original	hCoV-19	Manitoba	Human	MB-Cadham Provincial laboratory	National Microbiology Laboratory (NML)	Majer	Canada
hCoV-19/USA/NY-PRL-03_10_00B14/2021	2021-03-08	EPI_ISL_1258558	Original	hCoV-19	New York	Human	Pandemic Response Lab - NYC	Pandemic Response Lab	Lee	USA
hCoV-19/Switzerland/SO-ETHZ-521290/2020	2020-11-21	EPI_ISL_1260346	Original	hCoV-19	Solothurn	Human	Viollier AG	Department of Biosystems Science and Engineering	Nadeau	Switzerland
hCoV-19/Canada/MB-NML-2685/2020	2020-11-11	EPI_ISL_1258134	Original	hCoV-19	Manitoba	Human	MB-Cadham Provincial laboratory	National Microbiology Laboratory (NML)	Majer	Canada
hCoV-19/Switzerland/NE-ETHZ-520087/2020	2020-11-20	EPI_ISL_1260265	Original	hCoV-19	Neuchatel	Human	Viollier AG	Department of Biosystems Science and Engineering	Nadeau	Switzerland
hCoV-19/USA/NY-PRL-03_08_00J13/2021	2021-03-07	EPI_ISL_1258743	Original	hCoV-19	New York	Human	Pandemic Response Lab - NYC	Pandemic Response Lab	Lee	USA
hCoV-19/Switzerland/BE-ETHZ-420502/2020	2020-12-21	EPI_ISL_1259992	Original	hCoV-19	Bern	Human	Viollier AG	Department of Biosystems Science and Engineering	Nadeau	Switzerland
hCoV-19/Italy/VEN-IZSVe-21RS27-3_PD/2021	2021-01-09	EPI_ISL_1260906	Original	hCoV-19	Veneto	Human	ULSS 6 Euganea	Istituto Zooprofilattico Sperimentale delle Venezie	Quaranta	Italy
hCoV-19/Italy/CAM-TIGEM-4958/2021	2021-01-12	EPI_ISL_1255018	Original	hCoV-19	Campania	Human	Istituto Zooprofilattico Sperimentale del Mezzogiorno	Telethon Institute of Genetics and Medicine (TIGEM)	Grimaldi	Italy
hCoV-19/Belgium/UZA-UA-31100240/2021	2021-02-26	EPI_ISL_1259273	Original	hCoV-19	Ukkel	Human	LHUB-ULB	UAntwerp	Xavier	Belgium
hCoV-19/Romania/B-4640/2021	2021-03-03	EPI_ISL_1258427	Original	hCoV-19	Bucharest	Human	National Institute of Infectious Diseases-Prof. Dr. Matei Bals Molecular Diagnostics Laboratory	National Institute of Infectious Diseases-Prof. Dr. Matei Bals Molecu
hCoV-19/Estonia/152014/2021	2021-02-18	EPI_ISL_1259175	Original	hCoV-19	Southern Estonia	Human	Laboratory of Communicable Diseases	1. Laboratory of Communicable Diseases (Estonia); 2. Eurofins Genomics Europe Sequencing GmbH	Dotsenko	Estonia
hCoV-19/USA/TX-DSHS-3689/2020	2020-06-29	EPI_ISL_1261669	Original	hCoV-19	Texas	Human	TXDSHS	TXDSHS	Rahman	USA
hCoV-19/Indonesia/KS-NIHRD-WGS00922/2021	2021-01-22	EPI_ISL_1257854	Original	hCoV-19	South Kalimantan	Human	BBTKLPP Banjarbaru	National Institute of Health Research and Development	Setiawati	Indonesia
hCoV-19/Switzerland/ZH-ETHZ-510555/2020	2020-11-16	EPI_ISL_1260530	Original	hCoV-19	Zurich	Human	Viollier AG	Department of Biosystems Science and Engineering	Nadeau	Switzerland
hCoV-19/Norway/3698/2021	2021-02-13	EPI_ISL_1252037	Original	hCoV-19	Oslo	Human	Furst Medical Laboratory	Norwegian Institute of Public Health	Vollan	Norway
hCoV-19/Estonia/16105581/2021	2021-02-16	EPI_ISL_1259154	Original	hCoV-19	Northern Estonia	Human	Synlab Eesti O\u00dc	1. Laboratory of Communicable Diseases (Estonia); 2. Eurofins Genomics Europe Sequencing GmbH	Dotsenko	Estonia
hCoV-19/Canada/MB-NML-3077/2020	2020-11-25	EPI_ISL_1257949	Original	hCoV-19	Manitoba	Human	MB-Cadham Provincial laboratory	National Microbiology Laboratory (NML)	Majer	Canada
hCoV-19/USA/NY-PRL-03_05_02F22/2021	2021-03-03	EPI_ISL_1258756	Original	hCoV-19	New York	Human	Pandemic Response Lab - NYC	Pandemic Response Lab	Lee	USA
hCoV-19/Norway/2562/2021	2021-01-31	EPI_ISL_1251942	Original	hCoV-19	Oslo	Human	Furst Medical Laboratory	Norwegian Institute of Public Health	Vollan	Norway
hCoV-19/Switzerland/ZH-ETHZ-510778/2021	2021-02-24	EPI_ISL_1259827	Original	hCoV-19	Zurich	Human	Viollier AG	Department of Biosystems Science and Engineering	Nadeau	Switzerland
hCoV-19/Italy/CAM-TIGEM-4914/2021	2021-01-14	EPI_ISL_1254976	Original	hCoV-19	Campania	Human	Istituto Zooprofilattico Sperimentale del Mezzogiorno	Telethon Institute of Genetics and Medicine (TIGEM)	Grimaldi	Italy
hCoV-19/USA/TX-DSHS-3630/2020	2020-06-28	EPI_ISL_1252654	Original	hCoV-19	Texas	Human	TXDSHS	TXDSHS	Rahman	USA
hCoV-19/Switzerland/AG-ETHZ-510534/2020	2020-11-15	EPI_ISL_1259901	Original	hCoV-19	Aargau	Human	Viollier AG	Department of Biosystems Science and Engineering	Nadeau	Switzerland
hCoV-19/Switzerland/ZH-ETHZ-430438/2020	2020-12-29	EPI_ISL_1260472	Original	hCoV-19	Zurich	Human	Viollier AG	Department of Biosystems Science and Engineering	Nadeau	Switzerland
hCoV-19/Canada/MB-NML-3071/2020	2020-11-04	EPI_ISL_1257947	Original	hCoV-19	Manitoba	Human	MB-Cadham Provincial laboratory	National Microbiology Laboratory (NML)	Majer	Canada
hCoV-19/Switzerland/SO-ETHZ-521612/2020	2020-12-03	EPI_ISL_1260335	Original	hCoV-19	Solothurn	Human	Viollier AG	Department of Biosystems Science and Engineering	Nadeau	Switzerland
hCoV-19/Switzerland/BL-ETHZ-520187/2020	2020-11-25	EPI_ISL_1260152	Original	hCoV-19	Basel-Landschaft	Human	Viollier AG	Department of Biosystems Science and Engineering	Nadeau	Switzerland
hCoV-19/Canada/MB-NML-2553/2020	2020-10-29	EPI_ISL_1258018	Original	hCoV-19	Manitoba	Human	MB-Cadham Provincial laboratory	National Microbiology Laboratory (NML)	Majer	Canada
hCoV-19/USA/NY-PRL-03_09_00A16/2021	2021-03-04	EPI_ISL_1258960	Original	hCoV-19	New York	Human	Pandemic Response Lab - NYC	Pandemic Response Lab	Lee	USA
hCoV-19/Switzerland/BL-ETHZ-520167/2020	2020-11-25	EPI_ISL_1260104	Original	hCoV-19	Basel-Landschaft	Human	Viollier AG	Department of Biosystems Science and Engineering	Nadeau	Switzerland
hCoV-19/Canada/MB-NML-3031/2020	2020-12-07	EPI_ISL_1258192	Original	hCoV-19	Manitoba	Human	MB-Cadham Provincial laboratory	National Microbiology Laboratory (NML)	Majer	Canada
hCoV-19/USA/MA-Broad_CRSP-01171/2021	2021-01-12	EPI_ISL_1253735	Original	hCoV-19	Massachusetts	Human	Broad Institute Clinical Research Sequencing Platform	Infectious Disease Program	Park	USA
hCoV-19/Italy/CAM-TIGEM-4713/2021	2021-01-15	EPI_ISL_1254799	Original	hCoV-19	Campania	Human	Istituto Zooprofilattico Sperimentale del Mezzogiorno	Telethon Institute of Genetics and Medicine (TIGEM)	Grimaldi	Italy
hCoV-19/Switzerland/BL-ETHZ-520186/2020	2020-11-25	EPI_ISL_1260089	Original	hCoV-19	Basel-Landschaft	Human	Viollier AG	Department of Biosystems Science and Engineering	Nadeau	Switzerland
hCoV-19/USA/MA-Broad_CRSP-01274/2021	2021-02-12	EPI_ISL_1253825	Original	hCoV-19	Massachusetts	Human	Broad Institute Clinical Research Sequencing Platform	Infectious Disease Program	Park	USA
hCoV-19/France/PDL-IPP04851/2021	2021-03-02	EPI_ISL_1262945	Original	hCoV-19	Pays de la Loire	Human	Labo Analyses Med	National Reference Center for Viruses of Respiratory Infections	Behillil	France
hCoV-19/Canada/ON-PHL-20-02100/2020	2020-08-00	EPI_ISL_1271257	Original	hCoV-19	Ontario	Human	Public Health Ontario Laboratory	Public Health Ontario Laboratory	Guthrie	Canada
hCoV-19/France/ARA-HCL021040363301/2021	2021-03-02	EPI_ISL_1265717	Original	hCoV-19	Auvergne-Rhone-Alpes	Human	CENTRE HOSPITALIER DE BOURG EN BRESSCNR Virus des Infections Respiratoires - France SUD	Bal	France
hCoV-19/Croatia/528/2021	2021-01-23	EPI_ISL_1272025	Original	hCoV-19	Croatia	Human	University Hospital Centre Zagreb	Croatian Institute of Public Health	Feren\u010dak	Croatia
hCoV-19/France/PDL-IPP04863/2021	2021-03-02	EPI_ISL_1262956	Original	hCoV-19	Pays de la Loire	Human	Labo Analyses Med	National Reference Center for Viruses of Respiratory Infections	Behillil	France
hCoV-19/France/IDF-IPP04512/2021	2021-03-02	EPI_ISL_1262727	Original	hCoV-19	Ile-de-France	Human	Hopital	National Reference Center for Viruses of Respiratory Infections	Behillil	France
hCoV-19/Canada/ON-PHL-20-02894/2020	2020-10-00	EPI_ISL_1271066	Original	hCoV-19	Ontario	Human	Public Health Ontario Laboratory	Public Health Ontario Laboratory	Guthrie	Canada
hCoV-19/USA/WA-UW-64707/2021	2021-02-23	EPI_ISL_1263507	Original	hCoV-19	Washington	Human	UW Virology Lab	UW Virology Lab	Roychoudhury	USA
hCoV-19/France/ARA-CHUGA-1023299198/2021	2021-02-09	EPI_ISL_1265633	Original	hCoV-19	Auvergne-Rhone-Alpes	Human	CHUGA-IBP-laboratoire de Virologie	IBP-laboratoire de virologie	Andreani	France
hCoV-19/USA/WA-UW-64670/2021	2021-02-25	EPI_ISL_1263475	Original	hCoV-19	Washington	Human	UW Virology Lab	UW Virology Lab	Roychoudhury	USA
hCoV-19/Canada/ON-PHL-20-02754/2020	2020-10-00	EPI_ISL_1271517	Original	hCoV-19	Ontario	Human	Public Health Ontario Laboratory	Public Health Ontario Laboratory	Guthrie	Canada
hCoV-19/Canada/ON-PHL-20-03195/2020	2020-11-00	EPI_ISL_1271742	Original	hCoV-19	Ontario	Human	Public Health Ontario Laboratory	Public Health Ontario Laboratory	Guthrie	Canada
hCoV-19/Spain/CT-HUGTiPM006PK3B6/2021	2021-02-26	EPI_ISL_1263383	Original	hCoV-19	Cataluna	Human	Microbiology Department	Can Ruti SARS-CoV-2 Sequencing Hub (HUGTiP/IrsiCaixa/IGTP)	Noguera-Julian	Spain
hCoV-19/Spain/MC-ISCIII-211412/2021	2021-02-10	EPI_ISL_1262059	Original	hCoV-19	Murcia	Human	HOSPITAL UNIVERSITARIO VIRGEN DE LA ARRIXACA	Instituto de Salud Carlos III	Caballero	Spain
hCoV-19/USA/NV-NSPHL-347966/2021	2021-03-07	EPI_ISL_1263117	Original	hCoV-19	Nevada	Human	Nevada State Public Health Laboratory	Nevada State Public Health Laboratory	Gorzalski	USA
hCoV-19/Germany/NI-IOV-MHH_34/2020	2020-12-28	EPI_ISL_1268807	Original	hCoV-19	Lower Saxony	Human	Hannover Medical School	Hannover Medical School	Steinbr\u00fcck	Germany
hCoV-19/USA/WI-WSLH-210534/2020	2020-10-27	EPI_ISL_1269674	Original	hCoV-19	Wisconsin	Human	Wisconsin State Laboratory of Hygiene Communicable Disease Division	Ginkgo Bioworks Clinical Laboratory	Shockey	USA
hCoV-19/Canada/ON-PHL-20-02538/2020	2020-10-00	EPI_ISL_1271410	Original	hCoV-19	Ontario	Human	Public Health Ontario Laboratory	Public Health Ontario Laboratory	Guthrie	Canada
hCoV-19/France/ARA-CHUGA-1033423255/2021	2021-03-05	EPI_ISL_1265667	Original	hCoV-19	Auvergne-Rhone-Alpes	Human	CHUGA-IBP-laboratoire de Virologie	IBP-laboratoire de virologie	Andreani	France
hCoV-19/Mexico/CMX-INMEGEN-03-06-17/2021	2021-02-25	EPI_ISL_1265907	Original	hCoV-19	Mexico City	Human	Instituto Nacional de Medicina Genomica	Instituto Nacional de Medicina Genomica	Cedro-Tanda	Mexico
hCoV-19/France/IDF-HCL021039477801/2021	2021-01-27	EPI_ISL_1265738	Original	hCoV-19	Ile-de-France	Human	CERBA	CNR Virus des Infections Respiratoires - France SUD	Bal	France
hCoV-19/Canada/ON-PHL-20-01983/2020	2020-04-00	EPI_ISL_1271179	Original	hCoV-19	Ontario	Human	Public Health Ontario Laboratory	Public Health Ontario Laboratory	Guthrie	Canada
hCoV-19/Canada/ON-PHL-20-02160/2020	2020-07-00	EPI_ISL_1271301	Original	hCoV-19	Ontario	Human	Public Health Ontario Laboratory	Public Health Ontario Laboratory	Guthrie	Canada
hCoV-19/Canada/ON-PHL-20-02711/2020	2020-10-00	EPI_ISL_1271494	Original	hCoV-19	Ontario	Human	Public Health Ontario Laboratory	Public Health Ontario Laboratory	Guthrie	Canada
hCoV-19/Canada/ON-PHL-20-03237/2020	2020-10-00	EPI_ISL_1271084	Original	hCoV-19	Ontario	Human	Public Health Ontario Laboratory	Public Health Ontario Laboratory	Guthrie	Canada
hCoV-19/Canada/ON-PHL-20-02860/2020	2020-10-00	EPI_ISL_1271569	Original	hCoV-19	Ontario	Human	Public Health Ontario Laboratory	Public Health Ontario Laboratory	Guthrie	Canada
hCoV-19/USA/WI-WSLH-210548/2020	2020-11-09	EPI_ISL_1269681	Original	hCoV-19	Wisconsin	Human	Wisconsin State Laboratory of Hygiene Communicable Disease Division	Ginkgo Bioworks Clinical Laboratory	Shockey	USA
hCoV-19/Canada/ON-PHL-20-01919/2020	2020-04-00	EPI_ISL_1271136	Original	hCoV-19	Ontario	Human	Public Health Ontario Laboratory	Public Health Ontario Laboratory	Guthrie	Canada
hCoV-19/Canada/ON-PHL-20-02048/2020	2020-05-00	EPI_ISL_1271230	Original	hCoV-19	Ontario	Human	Public Health Ontario Laboratory	Public Health Ontario Laboratory	Guthrie	Canada
hCoV-19/Canada/ON-PHL-20-02900/2020	2020-10-00	EPI_ISL_1271590	Original	hCoV-19	Ontario	Human	Public Health Ontario Laboratory	Public Health Ontario Laboratory	Guthrie	Canada
hCoV-19/Belgium/ZNA_21163444/2021	2021-03-04	EPI_ISL_1265745	Original	hCoV-19	Puurs-Sint-Amands	Human	Klinisch Laboratorium ZNA	Klinisch Laboratorium ZNA	Walter	Belgium
hCoV-19/Canada/ON-PHL-20-02157/2020	2020-07-00	EPI_ISL_1271299	Original	hCoV-19	Ontario	Human	Public Health Ontario Laboratory	Public Health Ontario Laboratory	Guthrie	Canada
hCoV-19/Canada/ON-PHL-20-01955/2020	2020-04-00	EPI_ISL_1271160	Original	hCoV-19	Ontario	Human	Public Health Ontario Laboratory	Public Health Ontario Laboratory	Guthrie	Canada
hCoV-19/USA/WI-WSLH-210535/2020	2020-10-27	EPI_ISL_1269675	Original	hCoV-19	Wisconsin	Human	Wisconsin State Laboratory of Hygiene Communicable Disease Division	Ginkgo Bioworks Clinical Laboratory	Shockey	USA
hCoV-19/Canada/ON-PHL-20-01940/2020	2020-04-00	EPI_ISL_1271152	Original	hCoV-19	Ontario	Human	Public Health Ontario Laboratory	Public Health Ontario Laboratory	Guthrie	Canada
hCoV-19/Canada/ON-PHL-20-02163/2020	2020-07-00	EPI_ISL_1271302	Original	hCoV-19	Ontario	Human	Public Health Ontario Laboratory	Public Health Ontario Laboratory	Guthrie	Canada
hCoV-19/Slovenia/5C-012815-KP/2021	2021-02-26	EPI_ISL_1267052	Original	hCoV-19	Obalnokraska	Human	National Laboratory for Health	CISLD (Clinical Institute of Special Laboratory Diagnostics)	Mahnic	Slovenia
hCoV-19/USA/WI-WSLH-210408/2020	2020-10-27	EPI_ISL_1269543	Original	hCoV-19	Wisconsin	Human	Wisconsin State Laboratory of Hygiene Communicable Disease Division	Ginkgo Bioworks Clinical Laboratory	Shockey	USA
hCoV-19/Canada/ON-PHL-20-02059/2020	2020-08-00	EPI_ISL_1271239	Original	hCoV-19	Ontario	Human	Public Health Ontario Laboratory	Public Health Ontario Laboratory	Guthrie	Canada
hCoV-19/USA/NV-NSPHL-347891/2021	2021-03-07	EPI_ISL_1263172	Original	hCoV-19	Nevada	Human	Nevada State Public Health Laboratory	Nevada State Public Health Laboratory	Gorzalski	USA
hCoV-19/Germany/NI-IOV-MHH_43/2020	2020-12-10	EPI_ISL_1268784	Original	hCoV-19	Lower Saxony	Human	Hannover Medical School	Hannover Medical School	Steinbr\u00fcck	Germany
hCoV-19/Turkey/HSGM-6469/2021	2021-02-26	EPI_ISL_1263278	Original	hCoV-19	Turkey	Human	Ministry of Health Turkey	Ministry of Health Turkey	Bayrakdar	Turkey
hCoV-19/Canada/ON-PHL-20-02746/2020	2020-10-00	EPI_ISL_1271511	Original	hCoV-19	Ontario	Human	Public Health Ontario Laboratory	Public Health Ontario Laboratory	Guthrie	Canada
hCoV-19/Canada/ON-PHL-20-01936/2020	2020-04-00	EPI_ISL_1271150	Original	hCoV-19	Ontario	Human	Public Health Ontario Laboratory	Public Health Ontario Laboratory	Guthrie	Canada
hCoV-19/Canada/ON-PHL-20-02026/2020	2020-04-00	EPI_ISL_1271214	Original	hCoV-19	Ontario	Human	Public Health Ontario Laboratory	Public Health Ontario Laboratory	Guthrie	Canada
hCoV-19/Slovenia/08-059767-MB/2021	2021-03-05	EPI_ISL_1267115	Original	hCoV-19	Podravska	Human	National Laboratory for Health	CISLD (Clinical Institute of Special Laboratory Diagnostics)	Mahnic	Slovenia
hCoV-19/Mexico/CMX-INMEGEN-03-05-07/2021	2021-02-24	EPI_ISL_1262707	Original	hCoV-19	Mexico City	Human	Instituto Nacional de Medicina Genomica	Instituto Nacional de Medicina Genomica	Cedro-Tanda	Mexico
hCoV-19/France/IDF-IPP04992/2021	2021-03-02	EPI_ISL_1263063	Original	hCoV-19	Ile-de-France	Human	Labo Analyses Med	National Reference Center for Viruses of Respiratory Infections	Behillil	France
hCoV-19/Germany/NW-RKI-I-036731/2021	2021-03-05	EPI_ISL_1282578	Original	hCoV-19	North Rhine-Westphalia	Human	Labor Dr. Wisplinghoff - K\u00f6ln	Robert Koch Institute	Drechsel	Germany
hCoV-19/Indonesia/JB-EIJK206/2021	2021-01-18	EPI_ISL_1284118	Original	hCoV-19	West Java	Human	RSU HGA Depok	Eijkman Institute for Molecular Biology	Soebandrio	Indonesia
hCoV-19/Palestine/AAS17/2020	2020-11-30	EPI_ISL_1273085	Original	hCoV-19	West Bank	Human	Biochemistry and Molecular Biology Department-Faculty of Medicine	Biochemistry and Molecular Biology Department-Faculty of Medicine	Ereqat	Palestine
hCoV-19/Indonesia/JB-EIJK185/2021	2021-01-15	EPI_ISL_1284054	Original	hCoV-19	West Java	Human	Metro Hospitals Cikarang	Eijkman Institute for Molecular Biology	Soebandrio	Indonesia
hCoV-19/Germany/BY-RKI-I-034800/2021	2021-02-02	EPI_ISL_1280634	Original	hCoV-19	Bavaria	Human	Bayerisches Landesamt f\u00fcr Gesundheit und Lebensmittelsicherheit (LGL)	Robert Koch Institute	Drechsel	Germany
hCoV-19/Germany/BY-RKI-I-039172/2021	2021-03-09	EPI_ISL_1285533	Original	hCoV-19	Bavaria	Human	LabKom - Labor Augsburg MVZ GmbH	Robert Koch Institute	Drechsel	Germany
hCoV-19/Indonesia/JB-EIJK231/2021	2021-01-21	EPI_ISL_1284190	Original	hCoV-19	West Java	Human	RS Permata Cibubur	Eijkman Institute for Molecular Biology	Soebandrio	Indonesia
hCoV-19/Germany/SN-RKI-I-036245/2021	2021-03-02	EPI_ISL_1282092	Original	hCoV-19	Saxony	Human	Bioscientia Labor Wermsdorf	Robert Koch Institute	Drechsel	Germany
hCoV-19/Germany/NW-RKI-I-036777/2021	2021-03-05	EPI_ISL_1282624	Original	hCoV-19	North Rhine-Westphalia	Human	Labor Dr. Wisplinghoff - K\u00f6ln	Robert Koch Institute	Drechsel	Germany
hCoV-19/Germany/ST-MD943/2021	2021-02-25	EPI_ISL_1279849	Original	hCoV-19	Saxony-Anhalt	Human	Landesamt f\u00fcr Verbraucherschutz Sachsen Anhalt	Institute of Medical Microbiology and Hospital Hygiene	Tersteegen	Germany
hCoV-19/Germany/BY-RKI-I-036449/2021	2021-02-27	EPI_ISL_1282296	Original	hCoV-19	Bavaria	Human	Sonic - Dr. Staber & Kollegen GmbH M\u00fcnchen	Robert Koch Institute	Drechsel	Germany
hCoV-19/Mexico/SLP-INER-IMSS-00337/2021	2021-02-23	EPI_ISL_1279299	Original	hCoV-19	San Luis Potosi	Human	Laboratorio Central de Epidemiolog\u00eda (LCE)	Instituto Nacional de Enfermedades Respiratorias (INER)	Boukadida	Mexico
hCoV-19/Mexico/ROO-INER-IMSS-00164/2021	2021-02-10	EPI_ISL_1279440	Original	hCoV-19	Quintana Roo	Human	Unidad de Investigaci\u00f3n M\u00e9dica de Yucat\u00e1n (UIMY)	Instituto Nacional de Enfermedades Respiratorias (INER)	Boukadida	Mexico
hCoV-19/Finland/HEL-22-V557/2021	2021-01-30	EPI_ISL_1279127	Original	hCoV-19	Uusimaa	Human	Department of Virology and Immunology	Department of Virology	Smura	Finland
hCoV-19/Germany/SL-RKI-I-039087/2021	2021-02-24	EPI_ISL_1285448	Original	hCoV-19	Saarland	Human	Sonic - Bioscientia - MVZ Labor Saar GmbH	Robert Koch Institute	Drechsel	Germany
hCoV-19/Spain/MD-IBV-99023215/2020	2020-07-22	EPI_ISL_1272526	Original	hCoV-19	Madrid	Human	Hospital General Universitario Gregorio Mara\u00f1\u00f3n	SeqCOVID-SPAIN consortium/IBV(CSIC)	Comas	Spain
hCoV-19/Spain/MD-IBV-99023276/2020	2020-09-30	EPI_ISL_1272549	Original	hCoV-19	Madrid	Human	Hospital Universitario 12 de Octubre	SeqCOVID-SPAIN consortium/IBV(CSIC)	Comas	Spain
hCoV-19/Indonesia/JK-EIJK182/2021	2021-01-15	EPI_ISL_1284049	Original	hCoV-19	Jakarta	Human	RSU Harapan Bunda	Eijkman Institute for Molecular Biology	Soebandrio	Indonesia
hCoV-19/Turkey/HSGM-6612/2021	2021-02-26	EPI_ISL_1278223	Original	hCoV-19	Turkey	Human	Ministry of Health Turkey	Ministry of Health Turkey	Bayrakdar	Turkey
hCoV-19/Turkey/HSGM-6627/2021	2021-02-26	EPI_ISL_1278237	Original	hCoV-19	Turkey	Human	Ministry of Health Turkey	Ministry of Health Turkey	Bayrakdar	Turkey
hCoV-19/Germany/BY-RKI-I-036314/2021	2021-03-03	EPI_ISL_1282161	Original	hCoV-19	Bavaria	Human	LabKom - Labor Augsburg MVZ GmbH	Robert Koch Institute	Drechsel	Germany
hCoV-19/Germany/ST-MD1044/2021	2021-03-02	EPI_ISL_1279866	Original	hCoV-19	Saxony-Anhalt	Human	Institute of Medical Microbiology and Hospital Hygiene	Institute of Medical Microbiology and Hospital Hygiene	Tersteegen	Germany
hCoV-19/Mexico/QUE-INER-IMSS-00111/2021	2021-02-21	EPI_ISL_1279395	Original	hCoV-19	Queretaro	Human	Laboratorio Central de Epidemiolog\u00eda (LCE)	Instituto Nacional de Enfermedades Respiratorias (INER)	Boukadida	Mexico
hCoV-19/Germany/ST-MD1024/2021	2021-03-03	EPI_ISL_1279828	Original	hCoV-19	Saxony-Anhalt	Human	Institute of Medical Microbiology and Hospital Hygiene	Institute of Medical Microbiology and Hospital Hygiene	Tersteegen	Germany
hCoV-19/Germany/BW-RKI-I-039006/2021	2021-02-25	EPI_ISL_1285367	Original	hCoV-19	Baden-Wurttemberg	Human	CeGaT Management	Robert Koch Institute	Drechsel	Germany
hCoV-19/Spain/MD-IBV-99023347/2021	2021-02-08	EPI_ISL_1272583	Original	hCoV-19	Madrid	Human	Hospital Universitario 12 de Octubre	SeqCOVID-SPAIN consortium/IBV(CSIC)	Comas	Spain
hCoV-19/Mexico/OAX-INER-IMSS-00166/2021	2021-02-21	EPI_ISL_1279442	Original	hCoV-19	Oaxaca	Human	Laboratorio Central de Epidemiolog\u00eda (LCE)	Instituto Nacional de Enfermedades Respiratorias (INER)	Boukadida	Mexico
hCoV-19/Turkey/HSGM-6619/2021	2021-02-26	EPI_ISL_1278229	Original	hCoV-19	Turkey	Human	Ministry of Health Turkey	Ministry of Health Turkey	Bayrakdar	Turkey
hCoV-19/Mexico/ZAC-INER-IMSS-00076/2021	2021-02-16	EPI_ISL_1279367	Original	hCoV-19	Zacatecas	Human	Unidad de Investigaci\u00f3n Biom\u00e9dica de Zacatecas (UIBZ)	Instituto Nacional de Enfermedades Respiratorias (INER)	Boukadida	Mexico
hCoV-19/Turkey/HSGM-6601/2021	2021-02-26	EPI_ISL_1278208	Original	hCoV-19	Turkey	Human	Ministry of Health Turkey	Ministry of Health Turkey	Bayrakdar	Turkey
hCoV-19/Germany/ST-MD1045/2021	2021-03-02	EPI_ISL_1279867	Original	hCoV-19	Saxony-Anhalt	Human	Institute of Medical Microbiology and Hospital Hygiene	Institute of Medical Microbiology and Hospital Hygiene	Tersteegen	Germany
hCoV-19/Turkey/HSGM-6599/2021	2021-02-26	EPI_ISL_1278204	Original	hCoV-19	Turkey	Human	Ministry of Health Turkey	Ministry of Health Turkey	Bayrakdar	Turkey
hCoV-19/Mexico/PUE-INER-IMSS-00115/2021	2021-02-20	EPI_ISL_1279398	Original	hCoV-19	Puebla	Human	Laboratorio Central de Epidemiolog\u00eda (LCE)	Instituto Nacional de Enfermedades Respiratorias (INER)	Boukadida	Mexico
hCoV-19/Canada/NB-NML-16633/2021	2021-01-18	EPI_ISL_1272273	Original	hCoV-19	New Brunswick	Human	NB-H\u00f4pital Georges L. Dumont	National Microbiology Laboratory (NML)	Majer	Canada
hCoV-19/Mexico/CMX-INER-IMSS-00341/2021	2021-02-24	EPI_ISL_1279587	Original	hCoV-19	Mexico City	Human	Laboratorio Central de Epidemiolog\u00eda (LCE)	Instituto Nacional de Enfermedades Respiratorias (INER)	Boukadida	Mexico
hCoV-19/USA/MD-MDH-1312/2020	2020-11-09	EPI_ISL_1272231	Original	hCoV-19	Maryland	Human	MD PHL	MD PHL	Keller	USA
hCoV-19/Spain/MD-IBV-99023349/2021	2021-02-08	EPI_ISL_1272585	Original	hCoV-19	Madrid	Human	Hospital Universitario 12 de Octubre	SeqCOVID-SPAIN consortium/IBV(CSIC)	Comas	Spain
hCoV-19/Mexico/ZAC-INER-IMSS-00087/2021	2021-02-17	EPI_ISL_1279373	Original	hCoV-19	Zacatecas	Human	Unidad de Investigaci\u00f3n Biom\u00e9dica de Zacatecas (UIBZ)	Instituto Nacional de Enfermedades Respiratorias (INER)	Boukadida	Mexico
hCoV-19/Mexico/COA-INER-IMSS-00258/2021	2021-02-17	EPI_ISL_1279520	Original	hCoV-19	Coahuila	Human	Centro de Investigaci\u00f3n Biom\u00e9dica del Noreste (CIBIN)	Instituto Nacional de Enfermedades Respiratorias (INER)	Boukadida	Mexico
hCoV-19/Belgium/UGent-2422/2021	2021-02-16	EPI_ISL_1273130	Original	hCoV-19	Ghent	Human	Lab voor klinische biologie	Lab voor klinische biologie	Verhasselt	Belgium
hCoV-19/Switzerland/BS-UHB-42596967/2020	2020-12-17	EPI_ISL_1273493	Original	hCoV-19	Basel-Stadt	Human	University Hospital Basel	University Hospital Basel	Roloff Handschin	Switzerland
hCoV-19/Turkey/HSGM-6311/2021	2021-02-26	EPI_ISL_1272132	Original	hCoV-19	Turkey	Human	Ministry of Health Turkey	Ministry of Health Turkey	Bayrakdar	Turkey
hCoV-19/Germany/NW-RKI-I-036604/2021	2021-03-05	EPI_ISL_1282451	Original	hCoV-19	North Rhine-Westphalia	Human	Labor Dr. Wisplinghoff - K\u00f6ln	Robert Koch Institute	Drechsel	Germany
hCoV-19/Germany/BY-RKI-I-039111/2021	2021-03-09	EPI_ISL_1285472	Original	hCoV-19	Bavaria	Human	LabKom - Labor Augsburg MVZ GmbH	Robert Koch Institute	Drechsel	Germany
hCoV-19/Germany/NW-RKI-I-036812/2021	2021-03-04	EPI_ISL_1282659	Original	hCoV-19	North Rhine-Westphalia	Human	Labor Dr. Wisplinghoff - K\u00f6ln	Robert Koch Institute	Drechsel	Germany
hCoV-19/Germany/TH-RKI-I-035004/2021	2021-03-02	EPI_ISL_1280838	Original	hCoV-19	Thuringia	Human	SYNLAB Jena Oncoscreen	Robert Koch Institute	Drechsel	Germany
hCoV-19/Spain/AN-IBV-99023263/2021	2021-02-07	EPI_ISL_1272066	Original	hCoV-19	Andalusia	Human	Hospital Universitario Virgen de las Nieves de Granada-SAS	SeqCOVID-SPAIN consortium/IBV(CSIC)	Comas	Spain
hCoV-19/Russia/SAK-CRIE-7602097390/2020	2020-12-22	EPI_ISL_1281573	Original	hCoV-19	Sakhalin	Human	Laboratory of Extremely Dangerous Infections of Federal Budget Health Care Instute \Center of Hygiene and Epidemiology in Sakhalin region\	Group of Genomi
hCoV-19/Germany/NW-RKI-I-036637/2021	2021-03-05	EPI_ISL_1282484	Original	hCoV-19	North Rhine-Westphalia	Human	Labor Dr. Wisplinghoff - K\u00f6ln	Robert Koch Institute	Drechsel	Germany
hCoV-19/Germany/NW-RKI-I-036677/2021	2021-03-05	EPI_ISL_1282524	Original	hCoV-19	North Rhine-Westphalia	Human	Labor Dr. Wisplinghoff - K\u00f6ln	Robert Koch Institute	Drechsel	Germany
hCoV-19/Canada/NS-NML-1792/2020	2020-04-03	EPI_ISL_1272393	Original	hCoV-19	Nova Scotia	Human	NS-QEII Health Sciences Centre	National Microbiology Laboratory (NML)	Majer	Canada
hCoV-19/Spain/MD-IBV-99023338/2021	2021-02-12	EPI_ISL_1272574	Original	hCoV-19	Madrid	Human	Hospital Universitario 12 de Octubre	SeqCOVID-SPAIN consortium/IBV(CSIC)	Comas	Spain
hCoV-19/Sweden/SE00249401/2021	2021-02-13	EPI_ISL_1290612	Original	hCoV-19	Gavleborg	Human	Swedish national genomic surveillance program of SARS-CoV-2	The Public Health Agency of Sweden	Svartstr\u00f6m	Sweden
hCoV-19/Mexico/ROO-IBT-IMSS-422/2021	2021-02-10	EPI_ISL_1288243	Original	hCoV-19	Quintana Roo	Human	Laboratorio Central de Epidemiolog\u00eda (LCE)	Instituto de Biotecnolog\u00eda de la UNATaboada	Mexico
hCoV-19/Germany/NW-RKI-I-036853/2021	2021-03-06	EPI_ISL_1282700	Original	hCoV-19	North Rhine-Westphalia	Human	Labor Dr. Wisplinghoff - K\u00f6ln	Robert Koch Institute	Drechsel	Germany
hCoV-19/Germany/BW-RKI-I-037374/2021	2021-02-28	EPI_ISL_1283222	Original	hCoV-19	Baden-Wurttemberg	Human	MVZ Labor Dr. Limbach & Kollegen GbR	Robert Koch Institute	Drechsel	Germany
hCoV-19/Germany/SN-RKI-I-038198/2021	2021-03-01	EPI_ISL_1284559	Original	hCoV-19	Saxony	Human	Bioscientia Labor Wermsdorf	Robert Koch Institute	Drechsel	Germany
hCoV-19/Germany/BW-RKI-I-039799/2021	2021-02-23	EPI_ISL_1286160	Original	hCoV-19	Baden-Wurttemberg	Human	Eurofins LifeCodexx GmbH	Robert Koch Institute	Drechsel	Germany
hCoV-19/Mexico/OAX-IBT-IMSS-59/2021	2021-02-09	EPI_ISL_1288164	Original	hCoV-19	Oaxaca	Human	Laboratorio Central de Epidemiolog\u00eda (LCE)	Instituto de Biotecnolog\u00eda de la UNATaboada	Mexico
hCoV-19/Germany/BW-RKI-I-039819/2021	2021-02-24	EPI_ISL_1286180	Original	hCoV-19	Baden-Wurttemberg	Human	Eurofins LifeCodexx GmbH	Robert Koch Institute	Drechsel	Germany
hCoV-19/Mexico/VER-IBT-IMSS-352/2021	2021-02-12	EPI_ISL_1288529	Original	hCoV-19	Veracruz	Human	Laboratorio Central de Epidemiolog\u00eda (LCE)	Instituto de Biotecnolog\u00eda de la UNATaboada	Mexico
hCoV-19/Sweden/SE00277829/2021	2021-02-19	EPI_ISL_1290778	Original	hCoV-19	Skane	Human	Swedish national genomic surveillance program of SARS-CoV-2	The Public Health Agency of Sweden	Svartstr\u00f6m	Sweden
hCoV-19/Netherlands/NB-RIVM-17100/2021	2021-03-04	EPI_ISL_1289236	Original	hCoV-19	Noord-Brabant	Human	Dutch COVID-19 response team	National Institute for Public Health and the Environment (RIVM)	Meijer	Netherlands
hCoV-19/Germany/BW-RKI-I-040086/2021	2021-01-20	EPI_ISL_1286447	Original	hCoV-19	Baden-Wurttemberg	Human	Universit\u00e4tsklinikum Heidelberg	Robert Koch Institute	Drechsel	Germany
hCoV-19/Mexico/MEX-IBT-IMSS-197/2021	2021-02-12	EPI_ISL_1288394	Original	hCoV-19	State of Mexico	Human	Laboratorio Central de Epidemiolog\u00eda (LCE)	Instituto de Biotecnolog\u00eda de la UNATaboada	Mexico
hCoV-19/USA/CA-CHLA-PLM35950989/2020	2020-07-28	EPI_ISL_1295565	Original	hCoV-19	California	Human	Clinical virology Laboratory	Center for Personalized Medicine	Dien Bard	USA
hCoV-19/Sweden/SE00266582/2021	2021-02-17	EPI_ISL_1290411	Original	hCoV-19	Skane	Human	Swedish national genomic surveillance program of SARS-CoV-2	The Public Health Agency of Sweden	Svartstr\u00f6m	Sweden
hCoV-19/Germany/BW-RKI-I-036961/2021	2021-03-04	EPI_ISL_1282808	Original	hCoV-19	Baden-Wurttemberg	Human	SYNLAB MVZ Heidelberg	Robert Koch Institute	Drechsel	Germany
hCoV-19/Sweden/SE00257225/2021	2021-02-15	EPI_ISL_1290619	Original	hCoV-19	Skane	Human	Swedish national genomic surveillance program of SARS-CoV-2	The Public Health Agency of Sweden	Svartstr\u00f6m	Sweden
hCoV-19/Germany/BW-RKI-I-040195/2021	2021-01-22	EPI_ISL_1286556	Original	hCoV-19	Baden-Wurttemberg	Human	Universit\u00e4tsklinikum Heidelberg	Robert Koch Institute	Drechsel	Germany
hCoV-19/Germany/SN-RKI-I-038353/2021	2021-03-01	EPI_ISL_1284714	Original	hCoV-19	Saxony	Human	Bioscientia Labor Wermsdorf	Robert Koch Institute	Drechsel	Germany
hCoV-19/USA/MD-IGS-012104606117A/2021	2021-02-15	EPI_ISL_1292852	Original	hCoV-19	Maryland	Human	Maryland Genomics	Maryland Genomics	Genomics	USA
hCoV-19/Germany/NI-RKI-I-035658/2021	2021-03-01	EPI_ISL_1281492	Original	hCoV-19	Lower Saxony	Human	amedes G\u00f6ttingen	Robert Koch Institute	Drechsel	Germany
hCoV-19/Sweden/SE00254369/2021	2021-02-15	EPI_ISL_1290641	Original	hCoV-19	Skane	Human	Swedish national genomic surveillance program of SARS-CoV-2	The Public Health Agency of Sweden	Svartstr\u00f6m	Sweden
hCoV-19/Germany/BW-RKI-I-040377/2021	2021-01-30	EPI_ISL_1286738	Original	hCoV-19	Baden-Wurttemberg	Human	Universit\u00e4tsklinikum Heidelberg	Robert Koch Institute	Drechsel	Germany
hCoV-19/Brazil/RO-1366/2021	2021-01-18	EPI_ISL_1293053	Original	hCoV-19	Rondonia	Human	LACEN de Rondonia	Instituto Adolfo Lutz	Sacchi	Brazil
hCoV-19/Germany/NI-RKI-I-035698/2021	2021-03-02	EPI_ISL_1281532	Original	hCoV-19	Lower Saxony	Human	amedes G\u00f6ttingen	Robert Koch Institute	Drechsel	Germany
hCoV-19/Germany/NI-RKI-I-035550/2021	2021-02-22	EPI_ISL_1281384	Original	hCoV-19	Lower Saxony	Human	amedes G\u00f6ttingen	Robert Koch Institute	Drechsel	Germany
hCoV-19/Germany/BB-RKI-I-039429/2021	2021-03-06	EPI_ISL_1285790	Original	hCoV-19	Brandenburg	Human	IMD - Labor Oderland	Robert Koch Institute	Drechsel	Germany
hCoV-19/Netherlands/GE-RIVM-16587/2021	2021-02-27	EPI_ISL_1289271	Original	hCoV-19	Gelderland	Human	Dutch COVID-19 response team	National Institute for Public Health and the Environment (RIVM)	Meijer	Netherlands
hCoV-19/Germany/NW-RKI-I-037001/2021	2021-02-18	EPI_ISL_1282848	Original	hCoV-19	North Rhine-Westphalia	Human	Labor ZOTZ	KLIMAS; MVZ D\u00fcsseldorf-Centrum	Robert Koch Institute	Drechsel	Germany
hCoV-19/Mexico/OAX-IBT-IMSS-159/2021	2021-02-08	EPI_ISL_1288172	Original	hCoV-19	Oaxaca	Human	Laboratorio Central de Epidemiolog\u00eda (LCE)	Instituto de Biotecnolog\u00eda de la UNATaboada	Mexico
hCoV-19/Turkey/HSGM-6687/2021	2021-02-26	EPI_ISL_1293243	Original	hCoV-19	Turkey	Human	Ministry of Health Turkey	Ministry of Health Turkey	Bayrakdar	Turkey
hCoV-19/Aruba/AW-RIVM-16802/2021	2021-03-01	EPI_ISL_1289394	Original	hCoV-19	Aruba	Human	Dutch COVID-19 response team	National Institute for Public Health and the Environment (RIVM)	Meijer	Aruba
hCoV-19/USA/AZ-ASU2498/2021	2021-02-12	EPI_ISL_1291736	Original	hCoV-19	Arizona	Human	Arizona State University	Arizona State University	Skidmore	USA
hCoV-19/Netherlands/NB-RIVM-17284/2021	2021-03-02	EPI_ISL_1289308	Original	hCoV-19	Noord-Brabant	Human	Dutch COVID-19 response team	National Institute for Public Health and the Environment (RIVM)	Meijer	Netherlands
hCoV-19/Mexico/GRO-IBT-IMSS-155/2021	2021-02-10	EPI_ISL_1288357	Original	hCoV-19	Guerrero	Human	Laboratorio Central de Epidemiolog\u00eda (LCE)	Instituto de Biotecnolog\u00eda de la UNATaboada	Mexico
hCoV-19/Germany/BW-RKI-I-039787/2021	2021-02-23	EPI_ISL_1286148	Original	hCoV-19	Baden-Wurttemberg	Human	Eurofins LifeCodexx GmbH	Robert Koch Institute	Drechsel	Germany
hCoV-19/Sweden/SE00255631/2021	2021-02-15	EPI_ISL_1290674	Original	hCoV-19	Vastmanland	Human	Swedish national genomic surveillance program of SARS-CoV-2	The Public Health Agency of Sweden	Svartstr\u00f6m	Sweden
hCoV-19/Italy/CAM-TIGEM-IZSM-COLLI-5250/2021	2021-03-14	EPI_ISL_1287633	Original	hCoV-19	Campania	Human	Istituto Zooprofilattico Sperimentale del Mezzogiorno	TIGEGrimaldi	Italy
hCoV-19/USA/WI-WSLH-211751/2021	2021-02-18	EPI_ISL_1295546	Original	hCoV-19	Wisconsin	Human	Wisconsin State Laboratory of Hygiene Communicable Disease Division	Wisconsin State Laboratory of Hygiene Communicable Disease Division	Florek	USA
hCoV-19/Mexico/MEX-IBT-IMSS-214/2021	2021-02-06	EPI_ISL_1288410	Original	hCoV-19	State of Mexico	Human	Laboratorio Central de Epidemiolog\u00eda (LCE)	Instituto de Biotecnolog\u00eda de la UNATaboada	Mexico
hCoV-19/Mexico/PUE-IBT-IMSS-36/2021	2021-02-10	EPI_ISL_1288255	Original	hCoV-19	Puebla	Human	Laboratorio Central de Epidemiolog\u00eda (LCE)	Instituto de Biotecnolog\u00eda de la UNATaboada	Mexico
hCoV-19/Sweden/SE00252842/2021	2021-02-15	EPI_ISL_1290637	Original	hCoV-19	Skane	Human	Swedish national genomic surveillance program of SARS-CoV-2	The Public Health Agency of Sweden	Svartstr\u00f6m	Sweden
hCoV-19/Germany/BW-RKI-I-038139/2021	2021-02-19	EPI_ISL_1284500	Original	hCoV-19	Baden-Wurttemberg	Human	MVZ Labor Dr. Limbach & Kollegen GbR	Robert Koch Institute	Drechsel	Germany
hCoV-19/Germany/BW-RKI-I-036931/2021	2021-03-03	EPI_ISL_1282778	Original	hCoV-19	Baden-Wurttemberg	Human	SYNLAB MVZ Heidelberg	Robert Koch Institute	Drechsel	Germany
hCoV-19/Germany/TH-RKI-I-035407/2021	2021-02-25	EPI_ISL_1281241	Original	hCoV-19	Thuringia	Human	Limbach - MVZ Gemeinschaftslabor Suhl	Robert Koch Institute	Drechsel	Germany
hCoV-19/USA/MD-MDH-1336/2021	2021-03-03	EPI_ISL_1293017	Original	hCoV-19	Maryland	Human	MD Public Health Laboratory	MD Public Health Laboratory	Keller	USA
hCoV-19/Slovenia/21-13659/2020	2020-11-03	EPI_ISL_1289907	Original	hCoV-19	Gorenjska	Human	Department of Public Health Microbiology Ljubljana	Department of Public Health Microbiology Ljubljana	Koritnik	Slovenia
hCoV-19/Mexico/BCS-IBT-IMSS-231/2021	2021-02-11	EPI_ISL_1288424	Original	hCoV-19	Baja California Sur	Human	Laboratorio Central de Epidemiolog\u00eda (LCE)	Instituto de Biotecnolog\u00eda de la UNATaboada	Mexico
hCoV-19/Germany/BW-RKI-I-039866/2021	2021-01-13	EPI_ISL_1286227	Original	hCoV-19	Baden-Wurttemberg	Human	Universit\u00e4tsklinikum Heidelberg	Robert Koch Institute	Drechsel	Germany
hCoV-19/Netherlands/ZE-RIVM-17214/2021	2021-03-02	EPI_ISL_1289361	Original	hCoV-19	Zeeland	Human	Dutch COVID-19 response team	National Institute for Public Health and the Environment (RIVM)	Meijer	Netherlands
hCoV-19/Germany/BY-RKI-I-036151/2021	2021-03-02	EPI_ISL_1281998	Original	hCoV-19	Bavaria	Human	Sonic - Labor Staber Bayreuth	Robert Koch Institute	Drechsel	Germany
hCoV-19/Slovenia/21-9359/2020	2020-10-06	EPI_ISL_1289900	Original	hCoV-19	Koroska	Human	Department of Public Health Microbiology Ljubljana	Department of Public Health Microbiology Ljubljana	Koritnik	Slovenia
hCoV-19/Germany/BW-RKI-I-040374/2021	2021-01-30	EPI_ISL_1286735	Original	hCoV-19	Baden-Wurttemberg	Human	Universit\u00e4tsklinikum Heidelberg	Robert Koch Institute	Drechsel	Germany
hCoV-19/Netherlands/NH-RIVM-17315/2021	2021-03-02	EPI_ISL_1289200	Original	hCoV-19	Noord-Holland	Human	Dutch COVID-19 response team	National Institute for Public Health and the Environment (RIVM)	Meijer	Netherlands
hCoV-19/Germany/BW-RKI-I-040068/2021	2021-01-20	EPI_ISL_1286429	Original	hCoV-19	Baden-Wurttemberg	Human	Universit\u00e4tsklinikum Heidelberg	Robert Koch Institute	Drechsel	Germany
hCoV-19/Germany/NW-RKI-I-040705/2021	2021-03-10	EPI_ISL_1287066	Original	hCoV-19	North Rhine-Westphalia	Human	Labor Dr. Wisplinghoff - K\u00f6ln	Robert Koch Institute	Drechsel	Germany
hCoV-19/Germany/BB-RKI-I-039426/2021	2021-03-04	EPI_ISL_1285787	Original	hCoV-19	Brandenburg	Human	IMD - Labor Oderland	Robert Koch Institute	Drechsel	Germany
hCoV-19/Germany/ST-RKI-I-035581/2021	2021-03-05	EPI_ISL_1281415	Original	hCoV-19	Saxony-Anhalt	Human	amedes MVZ Halle/Leipzig	Robert Koch Institute	Drechsel	Germany
hCoV-19/Germany/TH-RKI-I-039437/2021	2021-03-01	EPI_ISL_1285798	Original	hCoV-19	Thuringia	Human	Dianovis GmbH Greiz	Robert Koch Institute	Drechsel	Germany
hCoV-19/Mexico/PUE-IBT-IMSS-46/2021	2021-02-11	EPI_ISL_1288264	Original	hCoV-19	Puebla	Human	Laboratorio Central de Epidemiolog\u00eda (LCE)	Instituto de Biotecnolog\u00eda de la UNATaboada	Mexico
hCoV-19/Germany/NW-RKI-I-036847/2021	2021-03-02	EPI_ISL_1282694	Original	hCoV-19	North Rhine-Westphalia	Human	Labor Dr. Wisplinghoff - K\u00f6ln	Robert Koch Institute	Drechsel	Germany
hCoV-19/Germany/SN-RKI-I-038435/2021	2021-03-04	EPI_ISL_1284796	Original	hCoV-19	Saxony	Human	Bioscientia Labor Wermsdorf	Robert Koch Institute	Drechsel	Germany
hCoV-19/Germany/SN-RKI-I-038689/2021	2021-03-08	EPI_ISL_1285050	Original	hCoV-19	Saxony	Human	Uniklinikum Carl Gustav Carus an der TU Dresden; Institut f\u00fcr Virologie	Robert Koch Institute	Drechsel	Germany
hCoV-19/Turkey/HSGM-6751/2021	2021-02-26	EPI_ISL_1293321	Original	hCoV-19	Turkey	Human	Ministry of Health Turkey	Ministry of Health Turkey	Bayrakdar	Turkey
hCoV-19/Germany/HB-RKI-I-038428/2021	2021-03-05	EPI_ISL_1284789	Original	hCoV-19	Bremen	Human	Sonic - MVZ Medizinisches Labor Bremen GmbH	Robert Koch Institute	Drechsel	Germany
hCoV-19/Germany/BY-RKI-I-038037/2021	2021-03-08	EPI_ISL_1284358	Original	hCoV-19	Bavaria	Human	SYNLAB MVZ Weiden	Robert Koch Institute	Drechsel	Germany
hCoV-19/Mexico/MEX-IBT-IMSS-30/2021	2021-02-11	EPI_ISL_1288249	Original	hCoV-19	State of Mexico	Human	Laboratorio Central de Epidemiolog\u00eda (LCE)	Instituto de Biotecnolog\u00eda de la UNATaboada	Mexico
hCoV-19/Germany/RP-RKI-I-038069/2021	2021-03-09	EPI_ISL_1284414	Original	hCoV-19	Rhineland-Palatinate	Human	SYNLAB MVZ Trier	Robert Koch Institute	Drechsel	Germany
hCoV-19/Germany/BW-RKI-I-040151/2021	2021-01-21	EPI_ISL_1286512	Original	hCoV-19	Baden-Wurttemberg	Human	Universit\u00e4tsklinikum Heidelberg	Robert Koch Institute	Drechsel	Germany
hCoV-19/Slovenia/21-7430/2020	2020-09-16	EPI_ISL_1289890	Original	hCoV-19	Savinjska	Human	Department of Public Health Microbiology Ljubljana	Department of Public Health Microbiology Ljubljana	Koritnik	Slovenia
hCoV-19/Turkey/HSGM-6728/2021	2021-02-26	EPI_ISL_1293286	Original	hCoV-19	Turkey	Human	Ministry of Health Turkey	Ministry of Health Turkey	Bayrakdar	Turkey
hCoV-19/Germany/BW-RKI-I-037742/2021	2021-03-05	EPI_ISL_1283731	Original	hCoV-19	Baden-Wurttemberg	Human	MVZ Labor Dr. Limbach & Kollegen GbR	Robert Koch Institute	Drechsel	Germany
hCoV-19/Germany/BW-RKI-I-040274/2021	2021-01-27	EPI_ISL_1286635	Original	hCoV-19	Baden-Wurttemberg	Human	Universit\u00e4tsklinikum Heidelberg	Robert Koch Institute	Drechsel	Germany
hCoV-19/Germany/NW-RKI-I-037307/2021	2021-03-01	EPI_ISL_1283155	Original	hCoV-19	North Rhine-Westphalia	Human	Limbach - MVZ Labor Eveld & Kollegen Essen	Robert Koch Institute	Drechsel	Germany
hCoV-19/Germany/TH-RKI-I-035400/2021	2021-02-25	EPI_ISL_1281234	Original	hCoV-19	Thuringia	Human	Limbach - MVZ Gemeinschaftslabor Suhl	Robert Koch Institute	Drechsel	Germany
hCoV-19/USA/CO-CDPHE-2100560549/2021	2021-03-04	EPI_ISL_1300140	Original	hCoV-19	Colorado	Human	Colorado Department of Public Health and Environment	Colorado Department of Public Health and Environment	Bankers	USA
hCoV-19/USA/NY-MSHSPSP-PV25634/2020	2020-12-24	EPI_ISL_1301219	Original	hCoV-19	New York	Human	MSHS Clinical Microbiology Laboratories	MSHS Pathogen Surveillance Program	van Bakel	USA
hCoV-19/USA/NJ-MSHSPSP-PV26021/2021	2021-01-07	EPI_ISL_1300876	Original	hCoV-19	New Jersey	Human	MSHS Clinical Microbiology Laboratories	MSHS Pathogen Surveillance Program	van Bakel	USA
hCoV-19/USA/SC-DHEC-0107/2021	2021-01-27	EPI_ISL_1303230	Original	hCoV-19	South Carolina	Human	Microbiology Division	Microbiology Division	Flores	USA
hCoV-19/USA/NY-MSHSPSP-PV27550/2021	2021-02-04	EPI_ISL_1301420	Original	hCoV-19	New York	Human	MSHS Clinical Microbiology Laboratories	MSHS Pathogen Surveillance Program	van Bakel	USA
hCoV-19/USA/NY-NYULH756/2021	2021-03-05	EPI_ISL_1300236	Original	hCoV-19	New York	Human	NYU Langone Health	Departments of Pathology and Medicine	Marier	USA
hCoV-19/USA/HI-H210996/2021	2021-01-15	EPI_ISL_1292427	Original	hCoV-19	Hawaii	Human	State Laboratories Division	State Laboratories Division	Sultana	USA
hCoV-19/USA/HI-H211245/2021	2021-02-19	EPI_ISL_1292661	Original	hCoV-19	Hawaii	Human	State Laboratories Division	State Laboratories Division	Sultana	USA
hCoV-19/Gibraltar/210500575/2021	2021-02-01	EPI_ISL_1299576	Original	hCoV-19	Gibraltar	Human	Microbiology	Respiratory Virus Unit	Lackenby	Gibraltar
hCoV-19/USA/NY-MSHSPSP-PV27680/2021	2021-02-10	EPI_ISL_1301438	Original	hCoV-19	New York	Human	MSHS Clinical Microbiology Laboratories	MSHS Pathogen Surveillance Program	van Bakel	USA
hCoV-19/Lithuania/LSMULKKGMMK4C30/2021	2021-02-09	EPI_ISL_1302495	Original	hCoV-19	Kaisiadorys	Human	Medicina practica laboratorija	Lithuanian University of Health Sciences Hospital	\u0160ukys	Lithuania
hCoV-19/USA/NY-MSHSPSP-PV26564/2021	2021-01-20	EPI_ISL_1301376	Original	hCoV-19	New York	Human	MSHS Clinical Microbiology Laboratories	MSHS Pathogen Surveillance Program	van Bakel	USA
hCoV-19/USA/CA-SEARCH-7422/2021	2021-02-11	EPI_ISL_1295714	Original	hCoV-19	California	Human	Sharp HealthCare Laboratory	Andersen lab at Scripps Research	Gangavarapu	USA
hCoV-19/Mexico/CMX-INER-IBT-48/2020	2020-05-13	EPI_ISL_1301724	Original	hCoV-19	Mexico City	Human	Instituto Nacional de Enfermedades Respiratorias (INER)	Instituto de Biotecnolog\u00eda de la UNATaboada	Mexico
hCoV-19/Italy/UMB-IZSGC-130930.1.48/2021	2021-03-02	EPI_ISL_1299541	Original	hCoV-19	Umbria	Human	Istituto Zooprofilattico Sperimentale Umbria e Marche \Togo Rosati\	Istituto Zooprofilattico Sperimentale dell\u2019Abruzzo e Molise \u201cG. Caporale\u201
hCoV-19/USA/CA-SEARCH-7484/2021	2021-02-19	EPI_ISL_1295768	Original	hCoV-19	California	Human	Sharp HealthCare Laboratory	Andersen lab at Scripps Research	Gangavarapu	USA
hCoV-19/USA/CA-SEARCH-7412/2021	2021-02-12	EPI_ISL_1295707	Original	hCoV-19	California	Human	Sharp HealthCare Laboratory	Andersen lab at Scripps Research	Gangavarapu	USA
hCoV-19/USA/TX-HMH-MCoV-29126/2021	2021-02-24	EPI_ISL_1303687	Original	hCoV-19	Texas	Human	Houston Methodist Hospital	Houston Methodist Hospital	Long	USA
hCoV-19/USA/NY-MSHSPSP-PV27064/2021	2021-01-29	EPI_ISL_1300901	Original	hCoV-19	New York	Human	MSHS Clinical Microbiology Laboratories	MSHS Pathogen Surveillance Program	van Bakel	USA
hCoV-19/USA/CA-SEARCH-7361/2021	2021-02-10	EPI_ISL_1295672	Original	hCoV-19	California	Human	Sharp HealthCare Laboratory	Andersen lab at Scripps Research	Gangavarapu	USA
hCoV-19/Lithuania/LSMULKKGMMK8C31/2021	2021-02-23	EPI_ISL_1302583	Original	hCoV-19	Panevezys apskr.	Human	Medicina practica laboratorija	Lithuanian University of Health Sciences Hospital	\u0160ukys	Lithuania
hCoV-19/Chile/RM-258915/2020	2020-12-20	EPI_ISL_1300485	Original	hCoV-19	Region Metropolitana de Santiago	Human	Genetica Molecular and Subdepartamento de Virologia ISP Chile	Instituto de Salud Publica de Chile	Tognarelli	Chile
hCoV-19/Switzerland/NE-PMI-2108-4265/2021	2021-02-25	EPI_ISL_1302928	Original	hCoV-19	Neuchatel	Human	ADMED Microbiologie	Genomics and Transcriptomics	Sierro	Switzerland
hCoV-19/USA/NY-MSHSPSP-PV24807/2020	2020-12-08	EPI_ISL_1300933	Original	hCoV-19	New York	Human	MSHS Clinical Microbiology Laboratories	MSHS Pathogen Surveillance Program	van Bakel	USA
hCoV-19/USA/HI-H211217/2021	2021-02-19	EPI_ISL_1292633	Original	hCoV-19	Hawaii	Human	State Laboratories Division	State Laboratories Division	Sultana	USA
hCoV-19/USA/TX-HMH-MCoV-29167/2021	2021-02-24	EPI_ISL_1303726	Original	hCoV-19	Texas	Human	Houston Methodist Hospital	Houston Methodist Hospital	Long	USA
hCoV-19/USA/CO-CDPHE-2010203045/2020	2020-10-19	EPI_ISL_1300059	Original	hCoV-19	Colorado	Human	Colorado Department of Public Health and Environment	Colorado Department of Public Health and Environment	Bankers	USA
hCoV-19/USA/NY-MSHSPSP-PV25065/2021	2021-01-03	EPI_ISL_1301129	Original	hCoV-19	New York	Human	MSHS Clinical Microbiology Laboratories	MSHS Pathogen Surveillance Program	van Bakel	USA
hCoV-19/France/IDF-IPP04244/2021	2021-02-18	EPI_ISL_1301930	Original	hCoV-19	Ile-de-France	Human	Hopital	National Reference Center for Viruses of Respiratory Infections	Behillil	France
hCoV-19/USA/NY-NYULH802/2021	2021-03-04	EPI_ISL_1300263	Original	hCoV-19	New York	Human	NYU Langone Health	Departments of Pathology and Medicine	Marier	USA
hCoV-19/Switzerland/NE-PMI-2108-5953/2021	2021-02-26	EPI_ISL_1302959	Original	hCoV-19	Neuchatel	Human	ADMED Microbiologie	Genomics and Transcriptomics	Sierro	Switzerland
hCoV-19/Mexico/CMX-INER-IBT-5/2020	2020-03-30	EPI_ISL_1301731	Original	hCoV-19	Mexico City	Human	Instituto Nacional de Enfermedades Respiratorias (INER)	Instituto de Biotecnolog\u00eda de la UNATaboada	Mexico
hCoV-19/USA/SC-DHEC-0161/2021	2021-01-29	EPI_ISL_1303271	Original	hCoV-19	South Carolina	Human	Microbiology Division	Microbiology Division	Flores	USA
hCoV-19/Lithuania/LSMULKKGMMK4C56/2021	2021-02-10	EPI_ISL_1302494	Original	hCoV-19	Jonava	Human	Medicina practica laboratorija	Lithuanian University of Health Sciences Hospital	\u0160ukys	Lithuania
hCoV-19/Liechtenstein/UHB-4176285501/2020	2020-12-28	EPI_ISL_1299918	Original	hCoV-19	Mauren	Human	Labormedizinisches Zentrum Dr Risch	University Hospital Basel	Roloff Handschin	Liechtenstein
hCoV-19/Mexico/MOR-IBT-IMSS-465/2020	2020-04-27	EPI_ISL_1301648	Original	hCoV-19	Morelos	Human	Laboratorio Central de Epidemiolog\u00eda IMSS	Instituto de Biotecnolog\u00eda de la UNATaboada	Mexico
hCoV-19/Rwanda/NRLNAT3011/2020	2020-12-22	EPI_ISL_1301767	Original	hCoV-19	Kigali	Human	Nucleic Acid Testing	GIGA Medical Genomics	Butera	Rwanda
hCoV-19/USA/SC-DHEC-0084/2021	2021-01-22	EPI_ISL_1303212	Original	hCoV-19	South Carolina	Human	Microbiology Division	Microbiology Division	Flores	USA
hCoV-19/USA/NY-MSHSPSP-PV27072/2021	2021-01-29	EPI_ISL_1301402	Original	hCoV-19	New York	Human	MSHS Clinical Microbiology Laboratories	MSHS Pathogen Surveillance Program	van Bakel	USA
hCoV-19/USA/NY-MSHSPSP-PV21666/2020	2020-10-31	EPI_ISL_1300964	Original	hCoV-19	New York	Human	MSHS Clinical Microbiology Laboratories	MSHS Pathogen Surveillance Program	van Bakel	USA
hCoV-19/Belgium/Jessa_55-2110-000551/2021	2021-03-11	EPI_ISL_1297179	Original	hCoV-19	Hasselt	Human	Jessa	Jessa	Maes	Belgium
hCoV-19/Lithuania/LSMULKKGMMK4C69/2021	2021-02-09	EPI_ISL_1302510	Original	hCoV-19	Kaunas apskr	Human	UAB Diagnostikos laboratorija Anteja	Lithuanian University of Health Sciences Hospital	\u0160ukys	Lithuania
hCoV-19/USA/HI-H211064/2021	2021-01-26	EPI_ISL_1292484	Original	hCoV-19	Hawaii	Human	State Laboratories Division	State Laboratories Division	Sultana	USA
hCoV-19/Chile/Santiago-op5d3-2/2020	2020-03-12	EPI_ISL_1303032	Original	hCoV-19	Region Metropolitana de Santiago	Human	CEIRS Data Processing and Coordinating Center	CEIRS Data Processing and Coordinating Center	van Bakel	Chile
hCoV-19/Gibraltar/210500648/2021	2021-02-01	EPI_ISL_1299643	Original	hCoV-19	Gibraltar	Human	Microbiology	Respiratory Virus Unit	Lackenby	Gibraltar
hCoV-19/USA/HI-H211186/2021	2021-02-04	EPI_ISL_1292603	Original	hCoV-19	Hawaii	Human	State Laboratories Division	State Laboratories Division	Sultana	USA
hCoV-19/Mexico/CMX-INER-IBT-60/2020	2020-05-22	EPI_ISL_1301554	Original	hCoV-19	Mexico City	Human	Instituto Nacional de Enfermedades Respiratorias (INER)	Instituto de Biotecnolog\u00eda de la UNATaboada	Mexico
hCoV-19/Togo/BMC-98-20/2020	2020-03-20	EPI_ISL_1293351	Original	hCoV-19	Lome-golfe	Human	Institut National d\u2019Hygi\u00e8ne (INH)	Unit\u00e9 Mixte Internationale TransVIHMI (UMI 233 IRD \u2013 U1175 INSERM - Universit\u00e9 de Montpellier)IRD (Instit
hCoV-19/Ireland/LK-NVRL-21IRL45656/2021	2021-03-04	EPI_ISL_1299326	Original	hCoV-19	Limerick	Human	National Virus Reference Laboratory	National Virus Reference Laboratory	Gonzalez	Ireland
hCoV-19/Belgium/AZDelta-07697-2110R/2021	2021-03-08	EPI_ISL_1295975	Original	hCoV-19	Menen	Human	AZDelta	AZDelta	Martens	Belgium
hCoV-19/USA/SC-DHEC-0311/2021	2021-02-08	EPI_ISL_1303312	Original	hCoV-19	South Carolina	Human	Microbiology Division	Microbiology Division	Flores	USA
hCoV-19/Italy/CAM-TIGEM-IZSM-COLLI-5620/2021	2021-03-12	EPI_ISL_1307887	Original	hCoV-19	Campania	Human	Istituto Zooprofilattico Sperimentale del Mezzogiorno	TIGEGrimaldi	Italy
hCoV-19/USA/UT-UPHL-2103677946/2021	2021-01-20	EPI_ISL_1313746	Original	hCoV-19	Utah	Human	Utah Public Health Laboratory	Utah Public Health Laboratory	Gallagher	USA
hCoV-19/USA/NY-PRL-2021_03_15_00E11/2021	2021-03-12	EPI_ISL_1306533	Original	hCoV-19	New York	Human	Pandemic Response Lab - NYC	Pandemic Response Lab	Lee	USA
hCoV-19/France/ARA-HCL021038956201/2021	2021-03-01	EPI_ISL_1314052	Original	hCoV-19	Auvergne-Rhone-Alpes	Human	CNR Virus des Infections Respiratoires - France SUD	CNR Virus des Infections Respiratoires - France SUD	Bal	France
hCoV-19/USA/TX-HMH-MCoV-30474/2020	2020-12-26	EPI_ISL_1305027	Original	hCoV-19	Texas	Human	Houston Methodist Hospital	Houston Methodist Hospital	Long	USA
hCoV-19/USA/NY-PRL-2021_03_12_00N11/2021	2021-03-10	EPI_ISL_1307580	Original	hCoV-19	New York	Human	Pandemic Response Lab - NYC	Pandemic Response Lab	Lee	USA
hCoV-19/USA/NY-PRL-2021_03_11_00D21/2021	2021-03-09	EPI_ISL_1307114	Original	hCoV-19	New York	Human	Pandemic Response Lab - NYC	Pandemic Response Lab	Lee	USA
hCoV-19/France/ARA-HCL990000190148/2021	2021-01-29	EPI_ISL_1313019	Original	hCoV-19	Auvergne-Rhone-Alpes	Human	CNR Virus des Infections Respiratoires - France SUD	CNR Virus des Infections Respiratoires - France SUD	Bal	France
hCoV-19/Latvia/1064/2020	2020-10-03	EPI_ISL_1312575	Original	hCoV-19	Latvia	Human	E. Gulbja laboratorija	Latvian Biomedical Research and Study Centre	Zrelovs	Latvia
hCoV-19/France/ARA-HCL021043258001/2021	2021-03-07	EPI_ISL_1313691	Original	hCoV-19	Auvergne-Rhone-Alpes	Human	CH GIVORS	CNR Virus des Infections Respiratoires - France SUD	Bal	France
hCoV-19/France/NAQ-HCL021043069801/2021	2021-02-24	EPI_ISL_1313006	Original	hCoV-19	Nouvelle-Aquitaine	Human	CERBALLIANCE CHARENTES SAINTES	CNR Virus des Infections Respiratoires - France SUD	Bal	France
hCoV-19/Latvia/1026/2020	2020-10-03	EPI_ISL_1312537	Original	hCoV-19	Latvia	Human	Centrala laboratorija	Latvian Biomedical Research and Study Centre	Zrelovs	Latvia
hCoV-19/Netherlands/OV-EMC-178/2020	2020-10-22	EPI_ISL_1311675	Original	hCoV-19	Overijssel	Human	Dutch COVID-19 response team	Erasmus Medical Center	Amid	Netherlands
hCoV-19/France/NAQ-HCL021042180801/2021	2021-03-02	EPI_ISL_1312897	Original	hCoV-19	Nouvelle-Aquitaine	Human	ASTRALAB	CNR Virus des Infections Respiratoires - France SUD	Bal	France
hCoV-19/Sweden/01_SE100_21CS500445/2021	2021-02-22	EPI_ISL_1313395	Original	hCoV-19	Stockholm	Human	Karolinska University Hospital	Karolinska University Hospital	Dyrdak	Sweden
hCoV-19/Latvia/981/2020	2020-09-28	EPI_ISL_1312492	Original	hCoV-19	Latvia	Human	E. Gulbja laboratorija	Latvian Biomedical Research and Study Centre	Zrelovs	Latvia
hCoV-19/Sweden/01_SE100_21CS100232/2021	2021-02-26	EPI_ISL_1313239	Original	hCoV-19	Stockholm	Human	Karolinska University Hospital	Karolinska University Hospital	Dyrdak	Sweden
hCoV-19/England/BRIS-2638F2/2021	2021-02-28	EPI_ISL_1308671	Original	hCoV-19	England	Human	University of Exeter	COVID-19 Genomics UK (COG-UK) Consortium	Temperton	United Kingdom
hCoV-19/Latvia/879/2020	2020-09-25	EPI_ISL_1312390	Original	hCoV-19	Latvia	Human	E. Gulbja laboratorija	Latvian Biomedical Research and Study Centre	Zrelovs	Latvia
hCoV-19/USA/TX-HMH-MCoV-29907/2021	2021-01-22	EPI_ISL_1304461	Original	hCoV-19	Texas	Human	Houston Methodist Hospital	Houston Methodist Hospital	Long	USA
hCoV-19/Latvia/988/2020	2020-09-30	EPI_ISL_1312499	Original	hCoV-19	Latvia	Human	LIC	Latvian Biomedical Research and Study Centre	Zrelovs	Latvia
hCoV-19/Latvia/913/2020	2020-09-29	EPI_ISL_1312424	Original	hCoV-19	Latvia	Human	E. Gulbja laboratorija	Latvian Biomedical Research and Study Centre	Zrelovs	Latvia
hCoV-19/Netherlands/ZH-EMC-2034/2021	2021-00-00	EPI_ISL_1311827	Original	hCoV-19	Zuid-Holland	Human	Dutch COVID-19 response team	Erasmus Medical Center	Amid	Netherlands
hCoV-19/USA/TX-HMH-MCoV-30363/2020	2020-12-21	EPI_ISL_1304916	Original	hCoV-19	Texas	Human	Houston Methodist Hospital	Houston Methodist Hospital	Long	USA
hCoV-19/USA/TX-HMH-MCoV-29526/2021	2021-01-25	EPI_ISL_1304082	Original	hCoV-19	Texas	Human	Houston Methodist Hospital	Houston Methodist Hospital	Long	USA
hCoV-19/Sweden/01_SE100_21CS500615/2021	2021-03-05	EPI_ISL_1313528	Original	hCoV-19	Stockholm	Human	Karolinska University Hospital	Karolinska University Hospital	Dyrdak	Sweden
hCoV-19/Latvia/1008/2020	2020-10-04	EPI_ISL_1312519	Original	hCoV-19	Latvia	Human	Centrala laboratorija	Latvian Biomedical Research and Study Centre	Zrelovs	Latvia
hCoV-19/Italy/SIC-CQRC-19B-21013587/2021	2021-03-18	EPI_ISL_1312772	Original	hCoV-19	Sicily	Human	QUALITY CONTROL CHEMICAL BIOLOGICAL RISK	QUALITY CONTROL CHEMICAL BIOLOGICAL RISK	Di Gaudio	Italy
hCoV-19/USA/KY-KSPHL-100287/2021	2021-01-25	EPI_ISL_1312350	original	hCoV-19	Kentucky	Human	Kentucky State Public Health Lab	Kentucky State Public Health Lab	Lunn	USA
hCoV-19/Netherlands/ZH-EMC-1893/2021	2021-01-18	EPI_ISL_1311818	Original	hCoV-19	Zuid-Holland	Human	Dutch COVID-19 response team	Erasmus Medical Center	Amid	Netherlands
hCoV-19/Sweden/01_SE100_21CS500468/2021	2021-02-22	EPI_ISL_1313415	Original	hCoV-19	Stockholm	Human	Karolinska University Hospital	Karolinska University Hospital	Dyrdak	Sweden
hCoV-19/USA/NY-PRL-2021_03_12_00L07/2021	2021-03-10	EPI_ISL_1307532	Original	hCoV-19	New York	Human	Pandemic Response Lab - NYC	Pandemic Response Lab	Lee	USA
hCoV-19/Latvia/962/2020	2020-09-29	EPI_ISL_1312473	Original	hCoV-19	Latvia	Human	E. Gulbja laboratorija	Latvian Biomedical Research and Study Centre	Zrelovs	Latvia
hCoV-19/France/ARA-HCL021005744401/2021	2021-01-11	EPI_ISL_1312925	Original	hCoV-19	Auvergne-Rhone-Alpes	Human	CNR Virus des Infections Respiratoires - France SUD	CNR Virus des Infections Respiratoires - France SUD	Bal	France
hCoV-19/USA/NY-PRL-2021_03_15_00O05/2021	2021-03-12	EPI_ISL_1306715	Original	hCoV-19	New York	Human	Pandemic Response Lab - NYC	Pandemic Response Lab	Lee	USA
hCoV-19/Scotland/EDB16840/2021	2021-01-25	EPI_ISL_1308850	Original	hCoV-19	Scotland	Human	Virology Department	COVID-19 Genomics UK (COG-UK) Consortium	McHugh	United Kingdom
hCoV-19/USA/NY-PRL-2021_03_12_00B03/2021	2021-03-10	EPI_ISL_1307314	Original	hCoV-19	New York	Human	Pandemic Response Lab - NYC	Pandemic Response Lab	Lee	USA
hCoV-19/USA/NY-PRL-2021_03_16_00F03/2021	2021-03-14	EPI_ISL_1306379	Original	hCoV-19	New York	Human	Pandemic Response Lab - NYC	Pandemic Response Lab	Lee	USA
hCoV-19/Netherlands/ZH-EMC-2089/2021	2021-03-02	EPI_ISL_1311400	Original	hCoV-19	Zuid-Holland	Human	Dutch COVID-19 response team	Erasmus Medical Center	Amid	Netherlands
hCoV-19/England/PORT-2DE713/2020	2020-00-00	EPI_ISL_1310397	Original	hCoV-19	England	Human	Centre for Enzyme Innovation	COVID-19 Genomics UK (COG-UK) Consortium	Robson	United Kingdom
hCoV-19/Sweden/01_SE100_21CS500544/2021	2021-03-01	EPI_ISL_1313474	Original	hCoV-19	Stockholm	Human	Karolinska University Hospital	Karolinska University Hospital	Dyrdak	Sweden
hCoV-19/Sweden/01_SE100_21CS500570/2021	2021-02-28	EPI_ISL_1313498	Original	hCoV-19	Stockholm	Human	Karolinska University Hospital	Karolinska University Hospital	Dyrdak	Sweden
hCoV-19/Latvia/1259/2021	2021-02-26	EPI_ISL_1312770	Original	hCoV-19	Latvia	Human	BIOR	Latvian Biomedical Research and Study Centre	Zrelovs	Latvia
hCoV-19/USA/NY-PRL-2021_03_11_00D06/2021	2021-03-09	EPI_ISL_1307106	Original	hCoV-19	New York	Human	Pandemic Response Lab - NYC	Pandemic Response Lab	Lee	USA
hCoV-19/USA/MD-NIH-00203/2021	2021-01-19	EPI_ISL_1306211	Original	hCoV-19	Maryland	Human	Department of Laboratory Medicine	Laboratory of Parasitic Diseases	Chung	USA
hCoV-19/USA/TX-HMH-MCoV-30348/2020	2020-12-19	EPI_ISL_1304901	Original	hCoV-19	Texas	Human	Houston Methodist Hospital	Houston Methodist Hospital	Long	USA
hCoV-19/England/CAMB-AA42FF/2021	2021-03-12	EPI_ISL_1308692	Original	hCoV-19	England	Human	Department of Pathology	COVID-19 Genomics UK (COG-UK) Consortium	Goodfellow	United Kingdom
hCoV-19/Italy/CAM-TIGEM-IZSM-COLLI-5450/2021	2021-03-13	EPI_ISL_1307757	Original	hCoV-19	Campania	Human	Istituto Zooprofilattico Sperimentale del Mezzogiorno	TIGEGrimaldi	Italy
hCoV-19/Latvia/1117/2020	2020-10-06	EPI_ISL_1312628	Original	hCoV-19	Latvia	Human	E. Gulbja laboratorija	Latvian Biomedical Research and Study Centre	Zrelovs	Latvia
hCoV-19/Lithuania/IBT-LSC-VU_r01_19/2021	2021-02-23	EPI_ISL_1314227	Original	hCoV-19	Klaipedos	Human	National Public Health Surveillance Laboratory	Institute of Biotechnology	Vasili\u016bnait\u0117	Lithuania
hCoV-19/Netherlands/ZH-EMC-1874/2021	2021-03-01	EPI_ISL_1311782	Original	hCoV-19	Zuid-Holland	Human	Dutch COVID-19 response team	Erasmus Medical Center	Amid	Netherlands
hCoV-19/France/ARA-HCL990000006840/2021	2021-01-25	EPI_ISL_1313032	Original	hCoV-19	Auvergne-Rhone-Alpes	Human	CDP PIERRE OUDOT	CNR Virus des Infections Respiratoires - France SUD	Bal	France
hCoV-19/USA/NY-PRL-2021_03_17_00O13/2021	2021-03-15	EPI_ISL_1306335	Original	hCoV-19	New York	Human	Pandemic Response Lab - NYC	Pandemic Response Lab	Lee	USA
hCoV-19/Chile/CO-36319/2021	2021-02-19	EPI_ISL_1321474	Original	hCoV-19	Coquimbo	Human	Genetica Molecular and Subdepartamento de Virologia ISP Chile	Instituto de Salud Publica de Chile	Tognarelli	Chile
hCoV-19/USA/LA-EVTL2150/2020	2020-09-08	EPI_ISL_1324180	Original	hCoV-19	Louisiana	Human	LSUHS Emerging Viral Threat Laboratory	Microbial Genome Sequencing Center	Kamil	USA
hCoV-19/Mexico/CMX-INMEGEN-03-08-46/2021	2021-03-03	EPI_ISL_1315521	Original	hCoV-19	Mexico City	Human	Instituto Nacional de Medicina Genomica	Instituto Nacional de Medicina Genomica	Cedro-Tanda	Mexico
hCoV-19/Chile/RM-29757/2021	2021-02-07	EPI_ISL_1321557	Original	hCoV-19	Region Metropolitana de Santiago	Human	Genetica Molecular and Subdepartamento de Virologia ISP Chile	Instituto de Salud Publica de Chile	Tognarelli	Chile
hCoV-19/Italy/UMB-IZSGC-149306.1.16/2021	2021-03-04	EPI_ISL_1321740	Original	hCoV-19	Umbria	Human	Universit\u00e0 degli Studi di Perugia	Istituto Zooprofilattico Sperimentale dell\u2019Abruzzo e Molise \u201cG. Caporale\u201d	Lorusso	Italy
hCoV-19/France/HDF-P279-21081M0534/2021	2021-02-00	EPI_ISL_1323617	Original	hCoV-19	Hauts-de-France	Human	CH VALENCIENNES	CHU Lille - Laboratoire de Virologie	Alidjinou	France
hCoV-19/USA/CA-UCSF-JD630/2021	2021-01-12	EPI_ISL_1318706	Original	hCoV-19	California	Human	DeRisi Lab	DeRisi Lab	Liu	USA
hCoV-19/Italy/UMB-IZSGC-149306.1.56/2021	2021-03-03	EPI_ISL_1321781	Original	hCoV-19	Umbria	Human	Azienda Ospedaliera Terni	Istituto Zooprofilattico Sperimentale dell\u2019Abruzzo e Molise \u201cG. Caporale\u201d	Lorusso	Italy
hCoV-19/USA/CT-JAX-JAX000292/2021	2021-03-11	EPI_ISL_1315205	Original	hCoV-19	Connecticut	Human	The Jackson Laboratory	The Jackson Laboratory	Renzette	USA
hCoV-19/Norway/0979/2021	2021-01-08	EPI_ISL_1317681	Original	hCoV-19	More og Romsdal	Human	Department of Medical Microbiology - section Molde	Norwegian Institute of Public Health	Vollan	Norway
hCoV-19/Norway/3311/2021	2021-02-06	EPI_ISL_1317920	Original	hCoV-19	Oslo	Human	Furst Medical Laboratory	Norwegian Institute of Public Health	Vollan	Norway
hCoV-19/Lithuania/S21C617/2021	2021-03-02	EPI_ISL_1315261	Original	hCoV-19	Kaunas	Human	Anteja laboratorija (UAB Diagnostikos laboratorija)	Vilnius University Hospital Santaros Klinikos	Olendraite	Lithuania
hCoV-19/Spain/MD-IBV-99023433/2020	2020-12-13	EPI_ISL_1323055	Original	hCoV-19	Madrid	Human	Hospital Universitario La Paz (Madrid)	SeqCOVID-SPAIN consortium/IBV(CSIC)	Comas	Spain
hCoV-19/Chile/AN-39378/2021	2021-02-21	EPI_ISL_1321501	Original	hCoV-19	Antofagasta	Human	Genetica Molecular and Subdepartamento de Virologia ISP Chile	Instituto de Salud Publica de Chile	Tognarelli	Chile
hCoV-19/Scotland/CAMC-13A475E/2021	2021-03-05	EPI_ISL_1316123	Original	hCoV-19	Scotland	Human	Lighthouse Lab in Cambridge	Wellcome Sanger Institute for the COVID-19 Genomics UK (COG-UK) Consortium	Davies	United Kingdom
hCoV-19/Norway/6988/2020	2020-12-18	EPI_ISL_1317675	Original	hCoV-19	Rogaland	Human	Dept. of Medical Microbiology	Norwegian Institute of Public Health	Vollan	Norway
hCoV-19/Chile/RM-44161/2021	2021-03-04	EPI_ISL_1321591	Original	hCoV-19	Region Metropolitana de Santiago	Human	Genetica Molecular and Subdepartamento de Virologia ISP Chile	Instituto de Salud Publica de Chile	Tognarelli	Chile
hCoV-19/France/HDF-P234-21086C2892/2021	2021-02-00	EPI_ISL_1323595	Original	hCoV-19	Hauts-de-France	Human	CHU LILLCHU Lille - Laboratoire de Virologie	Alidjinou	France
hCoV-19/Norway/3625/2021	2021-02-12	EPI_ISL_1317957	Original	hCoV-19	Viken	Human	Akershus University Hospital	Norwegian Institute of Public Health	Vollan	Norway
hCoV-19/Latvia/1275/2021	2021-03-03	EPI_ISL_1321912	Original	hCoV-19	Latvia	Human	E. Gulbja laboratorija	Latvian Biomedical Research and Study Centre	Zrelovs	Latvia
hCoV-19/Italy/SAR-AOUSS-120/2021	2021-03-00	EPI_ISL_1324022	Original	hCoV-19	Sardinia	Human	SC Microbiologia e Virologia AOUSS	SC Microbiologia e Virologia AOUSS	Ibba	Italy
hCoV-19/France/OCC-HCL021008420101/2021	2021-01-14	EPI_ISL_1322421	Original	hCoV-19	Occitanie	Human	LABORATOIRE CBM DE MURET	CNR Virus des Infections Respiratoires - France SUD	Bal	France
hCoV-19/Norway/4420/2021	2021-02-16	EPI_ISL_1318001	Original	hCoV-19	Viken	Human	Furst Medical Laboratory	Norwegian Institute of Public Health	Vollan	Norway
hCoV-19/Chile/ML-23607/2021	2021-01-26	EPI_ISL_1321578	Original	hCoV-19	Maule	Human	Genetica Molecular and Subdepartamento de Virologia ISP Chile	Instituto de Salud Publica de Chile	Tognarelli	Chile
hCoV-19/USA/IL-IDPH-MEN-S-0001669/2020	2020-08-04	EPI_ISL_1323342	Original	hCoV-19	Illinois	Human	Illinois Department of Public Health	Gagnon Lab	Bosmeny	USA
hCoV-19/Spain/MD-IBV-99023496/2020	2020-12-30	EPI_ISL_1323006	Original	hCoV-19	Madrid	Human	Hospital Universitario La Paz (Madrid)	SeqCOVID-SPAIN consortium/IBV(CSIC)	Comas	Spain
hCoV-19/Mexico/CMX-INMEGEN-03-08-06/2021	2021-03-01	EPI_ISL_1315484	Original	hCoV-19	Mexico City	Human	Instituto Nacional de Medicina Genomica	Instituto Nacional de Medicina Genomica	Cedro-Tanda	Mexico
hCoV-19/Norway/Ahus-0129/2021	2021-03-08	EPI_ISL_1322242	Original	hCoV-19	Viken	Human	Dept. of Microbiology and Infection Control	Dept. of Microbiology and Infection Control	Hesselberg L\u00f8vestad	Norway
hCoV-19/Spain/MD-IBV-99023445/2020	2020-12-14	EPI_ISL_1323044	Original	hCoV-19	Madrid	Human	Hospital Universitario La Paz (Madrid)	SeqCOVID-SPAIN consortium/IBV(CSIC)	Comas	Spain
hCoV-19/USA/CA-UCSF-JD711/2021	2021-02-17	EPI_ISL_1318781	Original	hCoV-19	California	Human	DeRisi Lab	DeRisi Lab	Liu	USA
hCoV-19/Spain/MD-IBV-99023410/2021	2021-01-11	EPI_ISL_1323077	Original	hCoV-19	Madrid	Human	Hospital Universitario La Paz (Madrid)	SeqCOVID-SPAIN consortium/IBV(CSIC)	Comas	Spain
hCoV-19/Chile/ML-39486/2021	2021-02-24	EPI_ISL_1321470	Original	hCoV-19	Maule	Human	Genetica Molecular and Subdepartamento de Virologia ISP Chile	Instituto de Salud Publica de Chile	Tognarelli	Chile
hCoV-19/Chile/RM-13937/2021	2021-01-12	EPI_ISL_1321572	Original	hCoV-19	Region Metropolitana de Santiago	Human	Genetica Molecular and Subdepartamento de Virologia ISP Chile	Instituto de Salud Publica de Chile	Tognarelli	Chile
hCoV-19/Norway/2188/2021	2021-01-22	EPI_ISL_1317778	Original	hCoV-19	Oslo	Human	Furst Medical Laboratory	Norwegian Institute of Public Health	Vollan	Norway
hCoV-19/Italy/UMB-IZSGC-149306.1.24/2021	2021-03-09	EPI_ISL_1321748	Original	hCoV-19	Umbria	Human	Universit\u00e0 degli Studi di Perugia	Istituto Zooprofilattico Sperimentale dell\u2019Abruzzo e Molise \u201cG. Caporale\u201d	Lorusso	Italy
hCoV-19/USA/IL-IDPH-GRU-S-000987/2020	2020-06-07	EPI_ISL_1323222	Original	hCoV-19	Illinois	Human	Illinois Department of Public Health	Gagnon Lab	Bosmeny	USA
hCoV-19/Norway/4017/2021	2021-02-16	EPI_ISL_1317986	Original	hCoV-19	Oslo	Human	Furst Medical Laboratory	Norwegian Institute of Public Health	Vollan	Norway
hCoV-19/Norway/7313/2020	2020-12-30	EPI_ISL_1317731	Original	hCoV-19	Oslo	Human	Furst Medical Laboratory	Norwegian Institute of Public Health	Vollan	Norway
hCoV-19/USA/CA-UCSF-JD676/2021	2021-01-19	EPI_ISL_1318747	Original	hCoV-19	California	Human	DeRisi Lab	DeRisi Lab	Liu	USA
hCoV-19/Lithuania/S21C637/2021	2021-03-02	EPI_ISL_1315276	Original	hCoV-19	Vilnius	Human	National Food and Veterinary Risk Assessment Institute	Vilnius University Hospital Santaros Klinikos	Olendraite	Lithuania
hCoV-19/Chile/RM-29773/2021	2021-02-08	EPI_ISL_1321558	Original	hCoV-19	Region Metropolitana de Santiago	Human	Genetica Molecular and Subdepartamento de Virologia ISP Chile	Instituto de Salud Publica de Chile	Tognarelli	Chile
hCoV-19/Estonia/C015082/2021	2021-02-17	EPI_ISL_1319329	Original	hCoV-19	Northern Estonia	Human	Synlab Eesti O\u00dc	1. Laboratory of Communicable Diseases (Estonia); 2. Eurofins Genomics Europe Sequencing GmbH	Dotsenko	Estonia
hCoV-19/Norway/4720/2021	2021-02-19	EPI_ISL_1318051	Original	hCoV-19	Vestfold og Telemark	Human	Vestfold Hospital	Norwegian Institute of Public Health	Vollan	Norway
hCoV-19/France/HDF-P238-21081M1065/2021	2021-02-00	EPI_ISL_1323598	Original	hCoV-19	Hauts-de-France	Human	CH DOUAI	CHU Lille - Laboratoire de Virologie	Alidjinou	France
hCoV-19/Mexico/CMX-INMEGEN-03-08-83/2021	2021-03-04	EPI_ISL_1315557	Original	hCoV-19	Mexico City	Human	Instituto Nacional de Medicina Genomica	Instituto Nacional de Medicina Genomica	Cedro-Tanda	Mexico
hCoV-19/USA/TX-DSHS-4008/2020	2020-06-24	EPI_ISL_1322903	Original	hCoV-19	Texas	Human	TXDSHS	TXDSHS	Rahman	USA
hCoV-19/Malaysia/UNIMAS-CRC0445/2021	2021-01-18	EPI_ISL_1318219	Original	hCoV-19	Sarawak	Human	Ministry of Health Hospitals	Institute of Health and Community Medicine	Jonathan	Malaysia
hCoV-19/USA/NY-NYULH881/2021	2021-03-15	EPI_ISL_1322827	Original	hCoV-19	New York	Human	NYU Langone Health	Departments of Pathology and Medicine	Marier	USA
hCoV-19/Norway/4656/2021	2021-02-22	EPI_ISL_1318072	Original	hCoV-19	Agder	Human	Hospital of Southern Norway - Kristiansand	Norwegian Institute of Public Health	Vollan	Norway
hCoV-19/Norway/2568/2021	2021-01-30	EPI_ISL_1317872	Original	hCoV-19	Oslo	Human	Furst Medical Laboratory	Norwegian Institute of Public Health	Vollan	Norway
hCoV-19/Chile/AR-36000/2021	2021-01-21	EPI_ISL_1321495	Original	hCoV-19	La Araucania	Human	Genetica Molecular and Subdepartamento de Virologia ISP Chile	Instituto de Salud Publica de Chile	Tognarelli	Chile
hCoV-19/England/CAMC-13D470A/2021	2021-03-12	EPI_ISL_1327663	Original	hCoV-19	England	Human	Lighthouse Lab in Cambridge	Wellcome Sanger Institute for the COVID-19 Genomics UK (COG-UK) Consortium	Davies	United Kingdom
hCoV-19/England/CAMC-13D4360/2021	2021-03-12	EPI_ISL_1327538	Original	hCoV-19	England	Human	Lighthouse Lab in Cambridge	Wellcome Sanger Institute for the COVID-19 Genomics UK (COG-UK) Consortium	Davies	United Kingdom
hCoV-19/Lithuania/S21B244/2021	2021-02-15	EPI_ISL_1324411	Original	hCoV-19	Vilnius	Human	National Food and Veterinary Risk Assessment Institute	Vilnius University Hospital Santaros Klinikos	Olendraite	Lithuania
hCoV-19/England/MILK-13CCF76/2021	2021-03-10	EPI_ISL_1331116	Original	hCoV-19	England	Human	Lighthouse Lab in Milton Keynes	Wellcome Sanger Institute for the COVID-19 Genomics UK (COG-UK) Consortium	Davies	United Kingdom
hCoV-19/Lithuania/S21C168/2021	2021-02-17	EPI_ISL_1324553	Original	hCoV-19	Utena	Human	UAB InMedica	Vilnius University Hospital Santaros Klinikos	Olendraite	Lithuania
hCoV-19/Lithuania/S21B229/2021	2021-02-15	EPI_ISL_1324399	Original	hCoV-19	Vilnius	Human	National Food and Veterinary Risk Assessment Institute	Vilnius University Hospital Santaros Klinikos	Olendraite	Lithuania
hCoV-19/Lithuania/S21B59/2021	2021-02-09	EPI_ISL_1324693	Original	hCoV-19	Klaipeda	Human	Klaipeda University Hospital	Vilnius University Hospital Santaros Klinikos	Olendraite	Lithuania
hCoV-19/USA/LA-EVTL2335/2021	2021-02-02	EPI_ISL_1324361	Original	hCoV-19	Louisiana	Human	LSUHS Emerging Viral Threat Laboratory	Microbial Genome Sequencing Center	Kamil	USA
hCoV-19/Lithuania/S21C534/2021	2021-03-01	EPI_ISL_1330199	Original	hCoV-19	Klaipeda	Human	Klaipeda University Hospital	Vilnius University Hospital Santaros Klinikos	Olendraite	Lithuania
hCoV-19/Lithuania/S21B274/2021	2021-02-16	EPI_ISL_1324438	Original	hCoV-19	Vilnius	Human	National Food and Veterinary Risk Assessment Institute	Vilnius University Hospital Santaros Klinikos	Olendraite	Lithuania
hCoV-19/Lithuania/S21C184/2021	2021-02-20	EPI_ISL_1324567	Original	hCoV-19	Vilnius	Human	National Food and Veterinary Risk Assessment Institute	Vilnius University Hospital Santaros Klinikos	Olendraite	Lithuania
hCoV-19/England/QEUH-134B3A0/2021	2021-02-26	EPI_ISL_1333273	Original	hCoV-19	England	Human	Lighthouse Lab in Glasgow	Wellcome Sanger Institute for the COVID-19 Genomics UK (COG-UK) Consortium	Davies	United Kingdom
hCoV-19/Lithuania/S21B245/2021	2021-02-16	EPI_ISL_1324412	Original	hCoV-19	Vilnius	Human	National Food and Veterinary Risk Assessment Institute	Vilnius University Hospital Santaros Klinikos	Olendraite	Lithuania
hCoV-19/Canada/QC-L00248420/2020	2020-04-11	EPI_ISL_1324747	Original	hCoV-19	Quebec	Human	Laboratoire de sant\u00e9 publique du Qu\u00e9bec	Laboratoire de sant\u00e9 publique du Qu\u00e9bec	Moreira	Canada
hCoV-19/USA/CA-05_S19_JAN/2021	2021-01-06	EPI_ISL_1335872	Original	hCoV-19	California	Human	Stanford Health Care	Clinical Virology Laboratory	Sahoo	USA
hCoV-19/USA/WA-UW-64796/2021	2021-02-23	EPI_ISL_1341706	Original	hCoV-19	Washington	Human	UW Virology Lab	UW Virology Lab	Roychoudhury	USA
hCoV-19/USA/NC-UNC-LCCC0367/2020	2020-06-17	EPI_ISL_1334535	original	hCoV-19	North Carolina	Human	Clinical Molecular Microbiology Laboratory	Dirk Dittmer	Dittmer	USA
hCoV-19/Italy/ABR-IZSGC-141948/2021	2021-03-08	EPI_ISL_1336788	Original	hCoV-19	Abruzzo	Human	OSPEDALE CIVILE SANT'OMERO - PRONTO SOCCORSO	Istituto Zooprofilattico Sperimentale dell\u2019Abruzzo e Molise \u201cG. Caporale\u201d	Lorusso	Italy
hCoV-19/Netherlands/LI-MUMC-1500/2021	2021-03-12	EPI_ISL_1337959	Original	hCoV-19	Limburg	Human	Dutch COVID-19 response team	Medical Microbiology	Dingemans	Netherlands
hCoV-19/Canada/ON-PHL-20-90082-v2/2020	2020-03-00	EPI_ISL_1335263	Original	hCoV-19	Ontario	Human	Public Health Ontario Laboratory	Public Health Ontario Laboratory	Guthrie	Canada
hCoV-19/Canada/ON-PHL-20-04069/2020	2020-04-00	EPI_ISL_1335074	Original	hCoV-19	Ontario	Human	Public Health Ontario Laboratory	Public Health Ontario Laboratory	Guthrie	Canada
hCoV-19/Indonesia/JB-WJHL-ITB-A90030/2021	2021-01-22	EPI_ISL_1341802	Origina	hCoV-19	West Java	Human	Subang Public Health	West Java Health Laboratory; School of Life Sciences and Technology	Fibriani	Indonesia
hCoV-19/Netherlands/LI-MUMC-1381/2021	2021-03-09	EPI_ISL_1337850	Original	hCoV-19	Limburg	Human	Dutch COVID-19 response team	Medical Microbiology	Dingemans	Netherlands
hCoV-19/USA/NC-UNC-LCCC0352/2020	2020-05-17	EPI_ISL_1334521	original	hCoV-19	North Carolina	Human	Clinical Molecular Microbiology Laboratory	Dirk Dittmer	Dittmer	USA
hCoV-19/USA/MD-MDH-1386/2021	2021-03-11	EPI_ISL_1336310	Original	hCoV-19	Maryland	Human	MD PHL	MD PHL	Keller	USA
hCoV-19/Mexico/GUA-InDRE_F10387_S642/2021	2021-02-17	EPI_ISL_1340633	Original	hCoV-19	Guanajuato	Human	LESP Guanajuato	Instituto de Diagnostico y Referencia Epidemiologicos (INDRE)	Rodriguez	Mexico
hCoV-19/Canada/ON-PHL-20-03935/2020	2020-11-00	EPI_ISL_1335178	Original	hCoV-19	Ontario	Human	Public Health Ontario Laboratory	Public Health Ontario Laboratory	Guthrie	Canada
hCoV-19/Mexico/QUE-InDRE_F9843_S620/2021	2021-02-16	EPI_ISL_1340636	Original	hCoV-19	Queretaro	Human	LESP Queretaro	Instituto de Diagnostico y Referencia Epidemiologicos (INDRE)	Rodriguez	Mexico
hCoV-19/USA/MD-MDH-1391/2021	2021-03-12	EPI_ISL_1336315	Original	hCoV-19	Maryland	Human	MD PHL	MD PHL	Keller	USA
hCoV-19/Italy/ABR-IZSGC-154044/2021	2021-03-12	EPI_ISL_1336882	Original	hCoV-19	Abruzzo	Human	USCA Castel di Sangro	Istituto Zooprofilattico Sperimentale dell\u2019Abruzzo e Molise \u201cG. Caporale\u201d	Lorusso	Italy
hCoV-19/France/ARA-HCL021016382301/2021	2021-01-19	EPI_ISL_1336621	Original	hCoV-19	Auvergne-Rhone-Alpes	Human	EUROFINS CBM 69 MEDIPOLCNR Virus des Infections Respiratoires - France SUD	Bal	France
hCoV-19/USA/WA-UW-65841/2021	2021-03-01	EPI_ISL_1341261	Original	hCoV-19	Washington	Human	UW Virology Lab	UW Virology Lab	Roychoudhury	USA
hCoV-19/USA/WA-UW-65787/2021	2021-03-02	EPI_ISL_1341211	Original	hCoV-19	Washington	Human	UW Virology Lab	UW Virology Lab	Roychoudhury	USA
hCoV-19/USA/TX-DSHS-3838/2020	2020-06-30	EPI_ISL_1337713	Original	hCoV-19	Texas	Human	TXDSHS	TXDSHS	Rahman	USA
hCoV-19/Indonesia/JB-WJHL-ITB-L34082/2020	2020-12-19	EPI_ISL_1346047	Original	hCoV-19	West Java	Human	West Java Health Laboratory	West Java Health Laboratory; School of Life Sciences and Technology	Fibriani	Indonesia
hCoV-19/USA/WA-UW-65861/2021	2021-02-27	EPI_ISL_1341280	Original	hCoV-19	Washington	Human	UW Virology Lab	UW Virology Lab	Roychoudhury	USA
hCoV-19/Poland/PL_P180/2021	2021-02-10	EPI_ISL_1341049	Original	hCoV-19	Podlaskie	Human	1. Glowny Inspektorat Sanitarny;\n2. Diagnostyka. Laboratoria Medyczne.	1. ViroGenetics - BSL3 Laboratory of Virology	Pyrc	Poland
hCoV-19/USA/TX-DSHS-3887/2020	2020-06-30	EPI_ISL_1337762	Original	hCoV-19	Texas	Human	TXDSHS	TXDSHS	Rahman	USA
hCoV-19/USA/MD-MDH-1375/2021	2021-03-11	EPI_ISL_1336307	Original	hCoV-19	Maryland	Human	MD PHL	MD PHL	Keller	USA
hCoV-19/Mexico/QUE-InDRE_F89B_S611/2021	2021-02-15	EPI_ISL_1340654	Original	hCoV-19	Queretaro	Human	Laboratorios BIMODI	Instituto de Diagnostico y Referencia Epidemiologicos (INDRE)	Rodriguez	Mexico
hCoV-19/USA/WY-WPHL-20144622/2020	2020-11-19	EPI_ISL_1337625	Original	hCoV-19	Wyoming	Human	Wyoming Public Health Laboratory	Wyoming Public Health Laboratory	Mildenberger	USA
hCoV-19/Canada/ON-PHL-20-04106/2020	2020-04-00	EPI_ISL_1335077	Original	hCoV-19	Ontario	Human	Public Health Ontario Laboratory	Public Health Ontario Laboratory	Guthrie	Canada
hCoV-19/Canada/ON-PHL-20-01665-v2/2020	2020-07-00	EPI_ISL_1335260	Original	hCoV-19	Ontario	Human	Public Health Ontario Laboratory	Public Health Ontario Laboratory	Guthrie	Canada
hCoV-19/Jordan/AM-HU-16/2021	2021-03-00	EPI_ISL_1336652	Original	hCoV-19	Amman	Human	Prince Hamza Hospital	Alanagreh	Alanagreh	Jordan
hCoV-19/Belgium/UGent-2839/2021	2021-01-25	EPI_ISL_1334441	Original	hCoV-19	Ghent	Human	Lab voor klinische biologie	Lab voor klinische biologie	Verhasselt	Belgium
hCoV-19/USA/WA-UW-65412/2021	2021-02-23	EPI_ISL_1341331	Original	hCoV-19	Washington	Human	UW Virology Lab	UW Virology Lab	Roychoudhury	USA
hCoV-19/USA/NY-NYCPHL-003877/2021	2021-03-15	EPI_ISL_1337513	Original	hCoV-19	New York	Human	DOHMH Jamaica	New York City Public Health Laboratory	Wang	USA
hCoV-19/USA/KS-KHEL-0618/2021	2021-03-15	EPI_ISL_1338007	Original	hCoV-19	Kansas	Human	Cytocheck Laboratory	Kansas Health and Environmental Lab	Grose	USA
hCoV-19/Canada/ON-PHL-20-03828/2020	2020-10-00	EPI_ISL_1335282	Original	hCoV-19	Ontario	Human	Public Health Ontario Laboratory	Public Health Ontario Laboratory	Guthrie	Canada
hCoV-19/Canada/ON-PHL-20-04044/2020	2020-10-00	EPI_ISL_1335271	Original	hCoV-19	Ontario	Human	Public Health Ontario Laboratory	Public Health Ontario Laboratory	Guthrie	Canada
hCoV-19/Kazakhstan/125343/2020	2020-03-01	EPI_ISL_1334600	Original	hCoV-19	Atyrau region	Human	Laboratory of virology	RSE \National Center for Biotechnology\ and RSE \National Center of Expertise\	Amirgazin	Kazakhstan
hCoV-19/France/PAC-HCL021016632001/2021	2021-01-18	EPI_ISL_1336646	Original	hCoV-19	Provence-Alpes-Cote d'Azur	Human	HOPITAL EUROPEEN MARSEILLE 3	CNR Virus des Infections Respiratoires - France SUD	Bal	France
hCoV-19/Canada/ON-PHL-20-90057-v2/2020	2020-03-00	EPI_ISL_1335233	Original	hCoV-19	Ontario	Human	Public Health Ontario Laboratory	Public Health Ontario Laboratory	Guthrie	Canada
hCoV-19/Germany/BW-RKI-I-041378/2021	2021-02-04	EPI_ISL_1348555	Original	hCoV-19	Baden-Wurttemberg	Human	Universit\u00e4tsklinikum Heidelberg	Robert Koch Institute	Drechsel	Germany
hCoV-19/Germany/BW-RKI-I-047783/2021	2021-03-02	EPI_ISL_1355208	Original	hCoV-19	Baden-Wurttemberg	Human	Eurofins LifeCodexx GmbH	Robert Koch Institute	Drechsel	Germany
hCoV-19/Turkey/HSGM-9274/2021	2021-03-08	EPI_ISL_1358387	Orginal	hCoV-19	Turkey	Human	Ministry of Health Turkey	Ministry of Health Turkey	Bayrakdar	Turkey
hCoV-19/Germany/BW-RKI-I-047872/2021	2021-01-22	EPI_ISL_1355298	Original	hCoV-19	Baden-Wurttemberg	Human	Universit\u00e4tsmedizin Mannheim	Robert Koch Institute	Drechsel	Germany
hCoV-19/France/ARA-HCL021016713801/2021	2021-01-26	EPI_ISL_1359917	Original	hCoV-19	Auvergne-Rhone-Alpes	Human	CNR Virus des Infections Respiratoires - France SUD	CNR Virus des Infections Respiratoires - France SUD	Bal	France
hCoV-19/Germany/BB-RKI-I-046931/2021	2021-03-10	EPI_ISL_1354355	Original	hCoV-19	Brandenburg	Human	IMD - Labor Oderland	Robert Koch Institute	Drechsel	Germany
hCoV-19/Germany/NW-HHU-1107/2020	2020-11-16	EPI_ISL_1346729	Original	hCoV-19	North Rhine-Westphalia	Human	Center of Medical Microbiology	Center of Medical Microbiology	Houwaart	Germany
hCoV-19/Germany/NW-HHU-2350/2021	2021-02-26	EPI_ISL_1347445	Original	hCoV-19	North Rhine-Westphalia	Human	Center of Medical Microbiology	Center of Medical Microbiology	Houwaart	Germany
hCoV-19/Germany/BW-RKI-I-046651/2021	2021-03-05	EPI_ISL_1354075	Original	hCoV-19	Baden-Wurttemberg	Human	Robert-Bosch-Krankenhaus	Robert Koch Institute	Drechsel	Germany
hCoV-19/Germany/BY-RKI-I-046054/2021	2021-02-02	EPI_ISL_1353478	Original	hCoV-19	Bavaria	Human	Labor Dr. Spranger	Robert Koch Institute	Drechsel	Germany
hCoV-19/Germany/BW-RKI-I-041058/2021	2021-03-09	EPI_ISL_1348105	Original	hCoV-19	Baden-Wurttemberg	Human	SYNLAB MVZ Leinfelden-Echterdingen	Robert Koch Institute	Drechsel	Germany
hCoV-19/Germany/BW-RKI-I-049121/2021	2021-03-04	EPI_ISL_1356547	Original	hCoV-19	Baden-Wurttemberg	Human	Eurofins LifeCodexx GmbH	Robert Koch Institute	Drechsel	Germany
hCoV-19/USA/MD-IGS-XMSAL00123079/2021	2021-02-05	EPI_ISL_1348301	Original	hCoV-19	Maryland	Human	Maryland Genomics	Maryland Genomics	Genomics	USA
hCoV-19/Mexico/GUA-InDRE_F10378_S664/2021	2021-02-16	EPI_ISL_1359079	Original	hCoV-19	Guanajuato	Human	LESP Guanajuato	Instituto de Diagnostico y Referencia Epidemiologicos (INDRE)	Rodriguez	Mexico
hCoV-19/Mexico/GUA-InDRE_F10392_S671/2021	2021-02-18	EPI_ISL_1359086	Original	hCoV-19	Guanajuato	Human	LESP Guanajuato	Instituto de Diagnostico y Referencia Epidemiologicos (INDRE)	Rodriguez	Mexico
hCoV-19/Germany/BW-RKI-I-041414/2021	2021-02-08	EPI_ISL_1348591	Original	hCoV-19	Baden-Wurttemberg	Human	Universit\u00e4tsklinikum Heidelberg	Robert Koch Institute	Drechsel	Germany
hCoV-19/Germany/SN-RKI-I-046947/2021	2021-03-15	EPI_ISL_1354371	Original	hCoV-19	Saxony	Human	ELBLAB GmbH Zentrum f\u00fcr LaborMedizin	Robert Koch Institute	Drechsel	Germany
hCoV-19/Germany/BW-RKI-I-047935/2021	2021-01-23	EPI_ISL_1355361	Original	hCoV-19	Baden-Wurttemberg	Human	Universit\u00e4tsmedizin Mannheim	Robert Koch Institute	Drechsel	Germany
hCoV-19/Israel/CVL-5397/2021	2021-02-07	EPI_ISL_1358821	Original	hCoV-19	Central	Human	Israel Central Virology laboratory	Israel National Consortium for SARS-CoV-2 sequencing	Zuckerman	Israel
hCoV-19/Israel/CVL-4530/2021	2021-02-02	EPI_ISL_1358633	Original	hCoV-19	Haifa	Human	Israel Central Virology laboratory	Israel National Consortium for SARS-CoV-2 sequencing	Zuckerman	Israel
hCoV-19/Germany/TH-RKI-I-041115/2021	2021-03-10	EPI_ISL_1348230	Original	hCoV-19	Thuringia	Human	SYNLAB Jena Oncoscreen	Robert Koch Institute	Drechsel	Germany
hCoV-19/Germany/NW-RKI-I-049078/2021	2021-03-09	EPI_ISL_1356504	Original	hCoV-19	North Rhine-Westphalia	Human	SYNLAB MVZ Leverkusen	Robert Koch Institute	Drechsel	Germany
hCoV-19/Germany/BW-RKI-I-048350/2021	2021-01-22	EPI_ISL_1355776	Original	hCoV-19	Baden-Wurttemberg	Human	Universit\u00e4tsmedizin Mannheim	Robert Koch Institute	Drechsel	Germany
hCoV-19/Germany/TH-RKI-I-045844/2021	2021-03-08	EPI_ISL_1353268	Original	hCoV-19	Thuringia	Human	Th\u00fcringer Landesamtes f\u00fcr Verbraucherschutz	Robert Koch Institute	Drechsel	Germany
hCoV-19/Germany/SL-RKI-I-046515/2021	2021-03-08	EPI_ISL_1353939	Original	hCoV-19	Saarland	Human	Sonic - Bioscientia - MVZ Labor Saar GmbH	Robert Koch Institute	Drechsel	Germany
hCoV-19/England/CAMC-13E7BF9/2021	2021-03-14	EPI_ISL_1344499	Original	hCoV-19	England	Human	Lighthouse Lab in Cambridge	Wellcome Sanger Institute for the COVID-19 Genomics UK (COG-UK) Consortium	Davies	United Kingdom
hCoV-19/France/ARA-HCL021018944801/2021	2021-01-27	EPI_ISL_1360023	Original	hCoV-19	Auvergne-Rhone-Alpes	Human	CENTRE HOSPITALIER ARDECHE NORD	CNR Virus des Infections Respiratoires - France SUD	Bal	France
hCoV-19/Germany/BW-RKI-I-047762/2021	2021-03-05	EPI_ISL_1355187	Original	hCoV-19	Baden-Wurttemberg	Human	Eurofins LifeCodexx GmbH	Robert Koch Institute	Drechsel	Germany
hCoV-19/Germany/BY-RKI-I-046055/2021	2021-01-29	EPI_ISL_1353479	Original	hCoV-19	Bavaria	Human	Labor Dr. Spranger	Robert Koch Institute	Drechsel	Germany
hCoV-19/Mexico/TAM_LANGEBIO_IMSS_0022/2021	2021-03-04	EPI_ISL_1351462	Original	hCoV-19	Nuevo Leon	Human	Centro de Investigaci\u00c3\u00b3n Biom\u00c3\u00a9dica del Noreste (CIBIN)	Unidad de Genomica Avanzada	Selem Mojica	Mexico
hCoV-19/Germany/BW-RKI-I-041377/2021	2021-02-04	EPI_ISL_1348554	Original	hCoV-19	Baden-Wurttemberg	Human	Universit\u00e4tsklinikum Heidelberg	Robert Koch Institute	Drechsel	Germany
hCoV-19/Germany/SN-RKI-I-049611/2021	2021-03-10	EPI_ISL_1357037	Original	hCoV-19	Saxony	Human	Diagnosticum - Labor Neukirchen	Robert Koch Institute	Drechsel	Germany
hCoV-19/Brazil/MS-1961/2021	2021-01-06	EPI_ISL_1358316	Original	hCoV-19	Mato Grosso do Sul	Human	LACEN do Mato Grosso do Sul	Instituto Adolfo Lutz	Sacchi	Brazil
hCoV-19/Martinique/HCL021023924001/2021	2021-02-01	EPI_ISL_1360028	Original	hCoV-19	Fort-de-France	Human	HOPITAL UNIVERSITAIRE DE FORT DE FRANCCNR Virus des Infections Respiratoires - France SUD	Bal	Martinique
hCoV-19/Switzerland/SH-ETHZ-531393/2020	2020-11-08	EPI_ISL_1361038	Original	hCoV-19	Schaffhausen	Human	Viollier AG	Department of Biosystems Science and Engineering	Nadeau	Switzerland
hCoV-19/Sweden/4003732664/2021	2021-02-15	EPI_ISL_1364315	Original	hCoV-19	Stockholm	Human	Swedish national genomic surveillance program of SARS-CoV-2	The Public Health Agency of Sweden	Svartstr\u00f6m	Sweden
hCoV-19/Switzerland/VD-ETHZ-530004/2020	2020-11-09	EPI_ISL_1361261	Original	hCoV-19	Vaud	Human	Viollier AG	Department of Biosystems Science and Engineering	Nadeau	Switzerland
hCoV-19/Germany/BW-RKI-I-043319/2021	2021-03-16	EPI_ISL_1350507	Original	hCoV-19	Baden-Wurttemberg	Human	Limbach - MVZ Humangenetik Ulm	Robert Koch Institute	Drechsel	Germany
hCoV-19/USA/CA-ALSR-7836/2021	2021-02-16	EPI_ISL_1366449	Original	hCoV-19	California	Human	Sharp HealthCare Laboratory	Andersen lab at Scripps Research	Gangavarapu	USA
hCoV-19/USA/MO-MSPHL-000160/2020	2020-08-03	EPI_ISL_1362709	Original	hCoV-19	Missouri	Human	Missouri State Public Health Laboratory	Missouri State Public Health Laboratory	Lyu	USA
hCoV-19/USA/MO-MSPHL-000067/2020	2020-04-10	EPI_ISL_1362618	Original	hCoV-19	Missouri	Human	Missouri State Public Health Laboratory	Missouri State Public Health Laboratory	Lyu	USA
hCoV-19/Germany/BY-RKI-I-045589/2021	2021-03-16	EPI_ISL_1353013	Original	hCoV-19	Bavaria	Human	SYNLAB MVZ Weiden	Robert Koch Institute	Drechsel	Germany
hCoV-19/Sweden/DC106998071/2021	2021-02-05	EPI_ISL_1363919	Original	hCoV-19	Skane	Human	Swedish national genomic surveillance program of SARS-CoV-2	The Public Health Agency of Sweden	Svartstr\u00f6m	Sweden
hCoV-19/Switzerland/BE-ETHZ-530100/2020	2020-11-09	EPI_ISL_1360652	Original	hCoV-19	Bern	Human	Viollier AG	Department of Biosystems Science and Engineering	Nadeau	Switzerland
hCoV-19/USA/VA-DCLS-3654/2021	2021-02-03	EPI_ISL_1364607	Original	hCoV-19	Virginia	Human	Virginia Division of Consolidated Laboratory Services	Virginia Division of Consolidated Laboratory Services	St. Jacques	USA
hCoV-19/Germany/BW-RKI-I-041504/2021	2021-02-10	EPI_ISL_1348681	Original	hCoV-19	Baden-Wurttemberg	Human	Universit\u00e4tsklinikum Heidelberg	Robert Koch Institute	Drechsel	Germany
hCoV-19/Spain/CT-HUB00198/2021	2021-03-01	EPI_ISL_1360115	Original	hCoV-19	Catalunya	Human	Hospital Universitari Bellvitge	Microbiology Department	Dom\u00ednguez	Spain
hCoV-19/Canada/Qc-L00296809/2020	2020-10-06	EPI_ISL_1365948	Original	hCoV-19	Quebec	Human	Laboratoire de sant\u00e9 publique du Qu\u00e9bec	Laboratoire de sant\u00e9 publique du Qu\u00e9bec	Moreira	Canada
hCoV-19/Germany/SL-SU-20289901/2021	2021-01-23	EPI_ISL_1366988	Original	hCoV-19	Saarland	Human	Virology	Epigenetics	Kattler	Germany
hCoV-19/Germany/BW-RKI-I-045817/2021	2021-02-27	EPI_ISL_1353241	Original	hCoV-19	Baden-Wurttemberg	Human	Eurofins LifeCodexx GmbH	Robert Koch Institute	Drechsel	Germany
hCoV-19/Sweden/SE00297491/2021	2021-02-24	EPI_ISL_1361995	Original	hCoV-19	Vastmanland	Human	Swedish national genomic surveillance program of SARS-CoV-2	The Public Health Agency of Sweden	Svartstr\u00f6m	Sweden
hCoV-19/USA/AZ-ASU2743/2021	2021-02-06	EPI_ISL_1364740	Original	hCoV-19	Arizona	Human	Arizona State University	Arizona State University	Skidmore	USA
hCoV-19/Germany/NI-RKI-I-043749/2021	2021-03-10	EPI_ISL_1350937	Original	hCoV-19	Lower Saxony	Human	Nieders\u00e4chsisches Landesgesundheitsamt (NLGA)	Robert Koch Institute	Drechsel	Germany
hCoV-19/Switzerland/NE-ETHZ-531214/2020	2020-11-07	EPI_ISL_1360977	Original	hCoV-19	Neuchatel	Human	Viollier AG	Department of Biosystems Science and Engineering	Nadeau	Switzerland
hCoV-19/Germany/ST-MD1381/2021	2021-03-11	EPI_ISL_1361755	Original	hCoV-19	Saxony-Anhalt	Human	Landesamt f\u00fcr Verbraucherschutz Sachsen Anhalt	Institute of Medical Microbiology and Hospital Hygiene	Tersteegen	Germany
hCoV-19/Sweden/SE00309603/2021	2021-02-26	EPI_ISL_1362459	Original	hCoV-19	Skane	Human	Swedish national genomic surveillance program of SARS-CoV-2	The Public Health Agency of Sweden	Svartstr\u00f6m	Sweden
hCoV-19/USA/AZ-ASU3005/2021	2021-03-05	EPI_ISL_1365489	Original	hCoV-19	Arizona	Human	Arizona State University	Arizona State University	Skidmore	USA
hCoV-19/USA/MO-MSPHL-000022/2020	2020-03-23	EPI_ISL_1362573	Original	hCoV-19	Missouri	Human	Missouri State Public Health Laboratory	Missouri State Public Health Laboratory	Lyu	USA
hCoV-19/USA/AZ-ASU2602/2021	2021-01-31	EPI_ISL_1364647	Original	hCoV-19	Arizona	Human	Arizona State University	Arizona State University	Skidmore	USA
hCoV-19/Canada/Qc-HCLM-0081237200/2020	2020-08-08	EPI_ISL_1365815	Original	hCoV-19	Quebec	Human	Laboratoire de sant\u00e9 publique du Qu\u00e9bec	Laboratoire de sant\u00e9 publique du Qu\u00e9bec	Moreira	Canada
hCoV-19/USA/MO-MSPHL-000073/2020	2020-04-10	EPI_ISL_1362624	Original	hCoV-19	Missouri	Human	Missouri State Public Health Laboratory	Missouri State Public Health Laboratory	Lyu	USA
hCoV-19/Germany/BW-RKI-I-043391/2021	2021-03-12	EPI_ISL_1350579	Original	hCoV-19	Baden-Wurttemberg	Human	Limbach - MVZ Humangenetik Ulm	Robert Koch Institute	Drechsel	Germany
hCoV-19/Canada/Qc-L00296268/2020	2020-10-05	EPI_ISL_1366044	Original	hCoV-19	Quebec	Human	Laboratoire de sant\u00e9 publique du Qu\u00e9bec	Laboratoire de sant\u00e9 publique du Qu\u00e9bec	Moreira	Canada
hCoV-19/Switzerland/BE-ETHZ-531457/2020	2020-11-08	EPI_ISL_1360564	Original	hCoV-19	Bern	Human	Viollier AG	Department of Biosystems Science and Engineering	Nadeau	Switzerland
hCoV-19/Germany/SN-RKI-I-042600/2021	2021-03-08	EPI_ISL_1349788	Original	hCoV-19	Saxony	Human	Bioscientia Labor Wermsdorf	Robert Koch Institute	Drechsel	Germany
hCoV-19/Switzerland/VD-ETHZ-530044/2020	2020-11-10	EPI_ISL_1361328	Original	hCoV-19	Vaud	Human	Viollier AG	Department of Biosystems Science and Engineering	Nadeau	Switzerland
hCoV-19/Germany/NW-RKI-I-043915/2021	2021-03-03	EPI_ISL_1351103	Original	hCoV-19	North Rhine-Westphalia	Human	SYNLAB MVZ Leverkusen	Robert Koch Institute	Drechsel	Germany
hCoV-19/Canada/Qc-PSM-9968921253/2020	2020-03-29	EPI_ISL_1365850	Original	hCoV-19	Quebec	Human	Laboratoire de sant\u00e9 publique du Qu\u00e9bec	Laboratoire de sant\u00e9 publique du Qu\u00e9bec	Moreira	Canada
hCoV-19/Mexico/VER-InDRE_F10679_S736/2021	2021-02-16	EPI_ISL_1366685	Original	hCoV-19	Veracruz	Human	LESP Veracruz	Instituto de Diagnostico y Referencia Epidemiologicos (INDRE)	Rodriguez	Mexico
hCoV-19/Germany/BE-RKI-I-042843/2021	2021-03-04	EPI_ISL_1350031	Original	hCoV-19	Berlin	Human	Labor 28 MVZ GmbH	Robert Koch Institute	Drechsel	Germany
hCoV-19/Germany/SL-SU-10476921/2021	2021-02-19	EPI_ISL_1366967	Original	hCoV-19	Saarland	Human	Virology	Epigenetics	Kattler	Germany
hCoV-19/USA/CA-ALSR-7787/2021	2021-02-09	EPI_ISL_1366422	Original	hCoV-19	California	Human	Scripps Medical Laboratory	Andersen lab at Scripps Research	Gangavarapu	USA
hCoV-19/USA/WI-GMF-B00074/2021	2021-03-03	EPI_ISL_1366645	Original	hCoV-19	Wisconsin	Human	Gundersen Clinical Microbiology Laboratory	Kabara Cancer Research Institute	Kenny	USA
hCoV-19/USA/AZ-ASU3023/2021	2021-03-04	EPI_ISL_1365601	Original	hCoV-19	Arizona	Human	Arizona State University	Arizona State University	Skidmore	USA
hCoV-19/Switzerland/BE-ETHZ-530052/2020	2020-11-09	EPI_ISL_1360562	Original	hCoV-19	Bern	Human	Viollier AG	Department of Biosystems Science and Engineering	Nadeau	Switzerland
hCoV-19/Sweden/3923965864/2021	2021-02-22	EPI_ISL_1364251	Original	hCoV-19	Stockholm	Human	Swedish national genomic surveillance program of SARS-CoV-2	The Public Health Agency of Sweden	Svartstr\u00f6m	Sweden
hCoV-19/Switzerland/TI-ETHZ-530556/2020	2020-11-09	EPI_ISL_1361243	Original	hCoV-19	Ticino	Human	Viollier AG	Department of Biosystems Science and Engineering	Nadeau	Switzerland
hCoV-19/Germany/BW-RKI-I-042366/2021	2021-03-08	EPI_ISL_1349554	Original	hCoV-19	Baden-Wurttemberg	Human	MVZ Labor Dr. Limbach & Kollegen GbR	Robert Koch Institute	Drechsel	Germany
hCoV-19/Germany/NI-RKI-I-044203/2021	2021-03-08	EPI_ISL_1351391	Original	hCoV-19	Lower Saxony	Human	amedes G\u00f6ttingen	Robert Koch Institute	Drechsel	Germany
hCoV-19/Canada/Qc-HCLM-0081275285/2020	2020-08-25	EPI_ISL_1365759	Original	hCoV-19	Quebec	Human	Laboratoire de sant\u00e9 publique du Qu\u00e9bec	Laboratoire de sant\u00e9 publique du Qu\u00e9bec	Moreira	Canada
hCoV-19/Canada/Qc-L00299482/2020	2020-10-12	EPI_ISL_1365975	Original	hCoV-19	Quebec	Human	Laboratoire de sant\u00e9 publique du Qu\u00e9bec	Laboratoire de sant\u00e9 publique du Qu\u00e9bec	Moreira	Canada
hCoV-19/Germany/SL-SU-30026092/2021	2021-02-26	EPI_ISL_1367047	Original	hCoV-19	Saarland	Human	Virology	Epigenetics	Kattler	Germany
hCoV-19/Sweden/3918955164/2021	2021-02-11	EPI_ISL_1364162	Original	hCoV-19	Stockholm	Human	Swedish national genomic surveillance program of SARS-CoV-2	The Public Health Agency of Sweden	Svartstr\u00f6m	Sweden
hCoV-19/Spain/CT-HUB00121/2021	2021-02-25	EPI_ISL_1360195	Original	hCoV-19	Catalunya	Human	Hospital Universitari Bellvitge	Microbiology Department	Dom\u00ednguez	Spain
hCoV-19/Germany/NI-RKI-I-042676/2021	2021-03-09	EPI_ISL_1349864	Original	hCoV-19	Lower Saxony	Human	LabKom - Labor Hannover MVZ GmbH	Robert Koch Institute	Drechsel	Germany
hCoV-19/Germany/SN-RKI-I-042882/2021	2021-03-03	EPI_ISL_1350070	Original	hCoV-19	Saxony	Human	Bioscientia Labor Wermsdorf	Robert Koch Institute	Drechsel	Germany
hCoV-19/USA/CA-ALSR-7684/2021	2021-01-28	EPI_ISL_1366359	Original	hCoV-19	California	Human	Sharp HealthCare Laboratory	Andersen lab at Scripps Research	Gangavarapu	USA
hCoV-19/Sweden/4008647764/2021	2021-02-09	EPI_ISL_1364240	Original	hCoV-19	Stockholm	Human	Swedish national genomic surveillance program of SARS-CoV-2	The Public Health Agency of Sweden	Svartstr\u00f6m	Sweden
hCoV-19/Canada/Qc-L00298380/2020	2020-10-09	EPI_ISL_1366053	Original	hCoV-19	Quebec	Human	Laboratoire de sant\u00e9 publique du Qu\u00e9bec	Laboratoire de sant\u00e9 publique du Qu\u00e9bec	Moreira	Canada
hCoV-19/Italy/CAM-CRGS-540/2021	2021-01-22	EPI_ISL_1361591	Original	hCoV-19	Campania	Human	1.AO Universitaria 'S. Giovanni di Dio e Ruggi D'Aragona	1. Genome Research Center for Health (CRGS) / 2. Laboratory of Molecular Medicine and Genomics(LMMGe) / 3
hCoV-19/Mexico/NLE-InDRE_F10809_S750/2021	2021-02-24	EPI_ISL_1366699	Original	hCoV-19	Nuevo Leon	Human	LESP Nuevo Leon	Instituto de Diagnostico y Referencia Epidemiologicos (INDRE)	Rodriguez	Mexico
hCoV-19/Germany/NW-RKI-I-042474/2021	2021-03-18	EPI_ISL_1349662	Original	hCoV-19	North Rhine-Westphalia	Human	Universit\u00e4tsklinikum Leipzig - Institut f\u00fcr Medizinische Mikrobiologie und Virologie virologisches Labor	Robert Koch Institute	Drechs
hCoV-19/Germany/NI-RKI-I-044372/2021	2021-03-08	EPI_ISL_1351640	Original	hCoV-19	Lower Saxony	Human	amedes G\u00f6ttingen	Robert Koch Institute	Drechsel	Germany
hCoV-19/Belgium/ULG-13203/2021	2021-03-10	EPI_ISL_1360099	Original	hCoV-19	Brussels Capital Region	Human	SYNLAB	GIGA Medical Genomics	Durkin	Belgium
hCoV-19/Germany/NW-RKI-I-041986/2021	2021-03-09	EPI_ISL_1349174	Original	hCoV-19	North Rhine-Westphalia	Human	MVZ Labor Krone GbR	Robert Koch Institute	Drechsel	Germany
hCoV-19/USA/MO-MSPHL-000118/2020	2020-05-24	EPI_ISL_1362669	Original	hCoV-19	Missouri	Human	Missouri State Public Health Laboratory	Missouri State Public Health Laboratory	Lyu	USA
hCoV-19/Switzerland/NE-ETHZ-531244/2020	2020-11-07	EPI_ISL_1360982	Original	hCoV-19	Neuchatel	Human	Viollier AG	Department of Biosystems Science and Engineering	Nadeau	Switzerland
hCoV-19/Italy/CAM-CRGS-544/2020	2020-03-14	EPI_ISL_1361596	Original	hCoV-19	Campania	Human	1.AO Universitaria 'S. Giovanni di Dio e Ruggi D'Aragona	1. Genome Research Center for Health (CRGS) / 2. Laboratory of Molecular Medicine and Genomics(LMMGe) / 3
hCoV-19/Sweden/4006075564/2021	2021-02-18	EPI_ISL_1364318	Original	hCoV-19	Stockholm	Human	Swedish national genomic surveillance program of SARS-CoV-2	The Public Health Agency of Sweden	Svartstr\u00f6m	Sweden
hCoV-19/Canada/Qc-L00298109/2020	2020-10-10	EPI_ISL_1366058	Original	hCoV-19	Quebec	Human	Laboratoire de sant\u00e9 publique du Qu\u00e9bec	Laboratoire de sant\u00e9 publique du Qu\u00e9bec	Moreira	Canada
hCoV-19/Switzerland/SO-ETHZ-531441/2020	2020-11-08	EPI_ISL_1361195	Original	hCoV-19	Solothurn	Human	Viollier AG	Department of Biosystems Science and Engineering	Nadeau	Switzerland
hCoV-19/Mexico/MOR-InDRE_F10663_S690/2021	2021-02-19	EPI_ISL_1365655	Original	hCoV-19	Morelos	Human	LESP Morelos	Instituto de Diagnostico y Referencia Epidemiologicos (INDRE)	Rodriguez	Mexico
hCoV-19/Canada/QC-L00301129/2020	2020-10-16	EPI_ISL_1379156	Original	hCoV-19	Quebec	Human	Laboratoire de sant\u00e9 publique du Qu\u00e9bec	Laboratoire de sant\u00e9 publique du Qu\u00e9bec	Moreira	Canada
hCoV-19/Netherlands/GE-RIVM-18623/2021	2021-03-07	EPI_ISL_1370748	Original	hCoV-19	Gelderland	Human	Dutch COVID-19 response team	National Institute for Public Health and the Environment (RIVM)	Meijer	Netherlands
hCoV-19/Netherlands/NB-RIVM-18533/2021	2021-03-03	EPI_ISL_1370706	Original	hCoV-19	Noord-Brabant	Human	Dutch COVID-19 response team	National Institute for Public Health and the Environment (RIVM)	Meijer	Netherlands
hCoV-19/France/NAQ-HCL021013630301/2021	2021-01-20	EPI_ISL_1371835	Original	hCoV-19	Nouvelle-Aquitaine	Human	BIOLAB 33	CNR Virus des Infections Respiratoires - France SUD	Bal	France
hCoV-19/Canada/QC-HSU-0061127653/2020	2020-06-19	EPI_ISL_1379058	Original	hCoV-19	Quebec	Human	Laboratoire de sant\u00e9 publique du Qu\u00e9bec	Laboratoire de sant\u00e9 publique du Qu\u00e9bec	Moreira	Canada
hCoV-19/Netherlands/NB-RIVM-17763/2021	2021-03-07	EPI_ISL_1371370	Original	hCoV-19	Noord-Brabant	Human	Dutch COVID-19 response team	National Institute for Public Health and the Environment (RIVM)	Meijer	Netherlands
hCoV-19/USA/PA-MGEL-00653/2020	2020-08-27	EPI_ISL_1373699	Original	hCoV-19	Pennsylvania	Human	UPMC Clinical Microbiology Laboratory	Microbial Genome Sequencing Center; Microbial Genomic Epidemiology Laboratory	Griffith	USA
hCoV-19/Canada/QC-JOL-S1201986UW/2020	2020-05-20	EPI_ISL_1378998	Original	hCoV-19	Quebec	Human	Laboratoire de sant\u00e9 publique du Qu\u00e9bec	Laboratoire de sant\u00e9 publique du Qu\u00e9bec	Moreira	Canada
hCoV-19/Canada/ON-PHL-21-05969/2021	2021-02-00	EPI_ISL_1368560	Original	hCoV-19	Ontario	Human	Public Health Ontario Laboratory	Public Health Ontario Laboratory	Guthrie	Canada
hCoV-19/France/PAC-HCL021008163701/2020	2020-12-25	EPI_ISL_1371886	Original	hCoV-19	Provence-Alpes-Cote d'Azur	Human	CHU NICE - HOPITAL ARCHET 2	CNR Virus des Infections Respiratoires - France SUD	Bal	France
hCoV-19/Poland/PL_P297/2021	2021-02-23	EPI_ISL_1378860	Original	hCoV-19	Dolnoslakie	Human	1. Glowny Inspektorat Sanitarny. 2. Diagnostyka. Laboratoria Medyczne.	1. ViroGenetics - BSL3 Laboratory of Virology	Pyrc	Poland
hCoV-19/USA/PA-MGEL-00499/2020	2020-07-16	EPI_ISL_1373632	Original	hCoV-19	Pennsylvania	Human	UPMC Clinical Microbiology Laboratory	Microbial Genome Sequencing Center; Microbial Genomic Epidemiology Laboratory	Griffith	USA
hCoV-19/Turkey/HSGM-14053/2021	2021-03-16	EPI_ISL_1379179	Original	hCoV-19	Turkey	Human	Ministry of Health Turkey	Ministry of Health Turkey	Bayrakdar	Turkey
hCoV-19/France/PAC-HCL021012950101/2021	2021-01-15	EPI_ISL_1371895	Original	hCoV-19	Provence-Alpes-Cote d'Azur	Human	HIA SAINTE ANNCNR Virus des Infections Respiratoires - France SUD	Bal	France
hCoV-19/Sweden/RVFOI21-00570/2021	2021-03-15	EPI_ISL_1372962	Original	hCoV-19	Vasterbotten	Human	Klinisk mikrobiologi	CBRN Defence and Security	Sjodin	Sweden
hCoV-19/USA/PA-MGEL-00527/2020	2020-07-24	EPI_ISL_1373656	Original	hCoV-19	Pennsylvania	Human	UPMC Clinical Microbiology Laboratory	Microbial Genome Sequencing Center; Microbial Genomic Epidemiology Laboratory	Griffith	USA
hCoV-19/India/ILSGS00176/2021	2021-02-22	EPI_ISL_1372010	Original	hCoV-19	Odisha	Human	Immunogenomics lab	Institute of Life Sciences - INSACOG	Raghav	India
hCoV-19/Canada/QC-CHUM-2016703043A/2020	2020-06-15	EPI_ISL_1378945	Original	hCoV-19	Quebec	Human	Laboratoire de sant\u00e9 publique du Qu\u00e9bec	Laboratoire de sant\u00e9 publique du Qu\u00e9bec	Moreira	Canada
hCoV-19/Singapore/292/2021	2021-03-21	EPI_ISL_1367560	Original	hCoV-19	Singapore	Human	National Public Health Laboratory	National Public Health Laboratory	Mak	Singapore
hCoV-19/Canada/QC-HSCM-P6302026GP/2020	2020-04-30	EPI_ISL_1379033	Original	hCoV-19	Quebec	Human	Laboratoire de sant\u00e9 publique du Qu\u00e9bec	Laboratoire de sant\u00e9 publique du Qu\u00e9bec	Moreira	Canada
hCoV-19/Canada/QC-JOL-S3060529UW/2020	2020-07-06	EPI_ISL_1379110	Original	hCoV-19	Quebec	Human	Laboratoire de sant\u00e9 publique du Qu\u00e9bec	Laboratoire de sant\u00e9 publique du Qu\u00e9bec	Moreira	Canada
hCoV-19/USA/NJ-S-JS-5474-BUKA237/2021	2021-02-01	EPI_ISL_1379307	Original	hCoV-19	New Jersey	Human	Hackensack Meridian Health	New York Genome Center	Fennessey	USA
hCoV-19/Canada/ON-PHL-21-05994/2021	2021-03-00	EPI_ISL_1368861	Original	hCoV-19	Ontario	Human	Public Health Ontario Laboratory	Public Health Ontario Laboratory	Guthrie	Canada
hCoV-19/Belgium/UGent-3143/2021	2021-03-03	EPI_ISL_1369122	Original	hCoV-19	Ghent	Human	Lab voor klinische biologie	Lab voor klinische biologie	Verhasselt	Belgium
hCoV-19/France/PAC-HCL021008136701/2020	2020-12-24	EPI_ISL_1371882	Original	hCoV-19	Provence-Alpes-Cote d'Azur	Human	CHU NICE - HOPITAL ARCHET 2	CNR Virus des Infections Respiratoires - France SUD	Bal	France
hCoV-19/USA/ME-HETL-J2008/2021	2021-02-25	EPI_ISL_1372648	Original	hCoV-19	Maine	Human	Maine Health and Environmental Testing Laboratory	Tewhey Lab	Tewhey	USA
hCoV-19/Russia/SPE-RII-20931S/2020	2020-12-21	EPI_ISL_1372286	Original	hCoV-19	Saint Petersburg	Human	WHO National Influenza Centre Russian Federation	WHO National Influenza Centre Russian Federation	Komissarov	Russia
hCoV-19/Netherlands/GE-RIVM-18280/2021	2021-02-14	EPI_ISL_1371702	Original	hCoV-19	Gelderland	Human	Dutch COVID-19 response team	National Institute for Public Health and the Environment (RIVM)	Meijer	Netherlands
hCoV-19/Canada/QC-HHR-0061106406/2020	2020-06-08	EPI_ISL_1379031	Original	hCoV-19	Quebec	Human	Laboratoire de sant\u00e9 publique du Qu\u00e9bec	Laboratoire de sant\u00e9 publique du Qu\u00e9bec	Moreira	Canada
hCoV-19/Netherlands/NH-RIVM-18643/2021	2021-02-11	EPI_ISL_1370763	Original	hCoV-19	Noord-Holland	Human	Dutch COVID-19 response team	National Institute for Public Health and the Environment (RIVM)	Meijer	Netherlands
hCoV-19/Netherlands/NB-RIVM-17841/2021	2021-03-10	EPI_ISL_1371431	Original	hCoV-19	Noord-Brabant	Human	Dutch COVID-19 response team	National Institute for Public Health and the Environment (RIVM)	Meijer	Netherlands
hCoV-19/Tahiti/HCL021013317501/2020	2020-12-07	EPI_ISL_1371904	Original	hCoV-19	Tahiti	Human	C H DE LA POLYNESIE FRANCAISCNR Virus des Infections Respiratoires - France SUD	Bal	French Polynesia
hCoV-19/Sweden/RVFOI21-00087/2021	2021-01-29	EPI_ISL_1372961	Original	hCoV-19	Vasterbotten	Human	Klinisk mikrobiologi	CBRN Defence and Security	Sjodin	Sweden
hCoV-19/Netherlands/ZH-RIVM-18987/2021	2021-02-17	EPI_ISL_1370989	Original	hCoV-19	Zuid-Holland	Human	Dutch COVID-19 response team	National Institute for Public Health and the Environment (RIVM)	Meijer	Netherlands
hCoV-19/Spain/NC-CHN-01000285/2020	2020-03-25	EPI_ISL_1382972	Original	hCoV-19	Navarra	Human	Servicio de Microbiolog\u00eda Cl\u00ednica (Complejo Hospitalario de Navarra	Centro de Secuenciaci\u00f3n NASERTIC	Ord\u00f3\u00f1ez	Spain
hCoV-19/Spain/NC-CHN-01000011/2020	2020-03-20	EPI_ISL_1383200	Original	hCoV-19	Navarra	Human	Servicio de Microbiolog\u00eda Cl\u00ednica (Complejo Hospitalario de Navarra	Centro de Secuenciaci\u00f3n NASERTIC	Ord\u00f3\u00f1ez	Spain
hCoV-19/USA/NY-PRL-2021_03_25_00P01/2021	2021-03-24	EPI_ISL_1385771	Original	hCoV-19	New York	Human	Pandemic Response Lab - NYC	Pandemic Response Lab	Lee	USA
hCoV-19/Switzerland/BS-UHB-42683377/2021	2021-02-08	EPI_ISL_1389087	Original	hCoV-19	Basel-Stadt	Human	University Hospital Basel	University Hospital Basel	Roloff Handschin	Switzerland
hCoV-19/Spain/NC-CHN-01000024/2020	2020-03-22	EPI_ISL_1383134	Original	hCoV-19	Navarra	Human	Servicio de Microbiolog\u00eda Cl\u00ednica (Complejo Hospitalario de Navarra	Centro de Secuenciaci\u00f3n NASERTIC	Ord\u00f3\u00f1ez	Spain
hCoV-19/USA/CA-Stanford-04_S43/2021	2021-01-22	EPI_ISL_1379803	Original	hCoV-19	California	Human	Stanford Health Care	Stanford University School of Medicine	Sahoo	USA
hCoV-19/Italy/SIC-PA-IZSBM975-64/2021	2021-03-18	EPI_ISL_1386234	Original	hCoV-19	Sicily	Human	Area Biologia Molecolare\nIstituto Zooprofilattico Sperimentale della Sicilia	Area Biologia Molecolare\nIstituto Zooprofilattico Sperimentale della Sicilia	Re
hCoV-19/Belgium/rega-4948/2021	2021-02-25	EPI_ISL_1382774	Original	hCoV-19	Braine-l'Alleud	Human	KU Leuven	KU Leuven	Maes	Belgium
hCoV-19/Canada/QC-HCLM-7056121942/2020	2020-11-01	EPI_ISL_1390934	Original	hCoV-19	Quebec	Human	Laboratoire de sant\u00e9 publique du Qu\u00e9bec	Laboratoire de sant\u00e9 publique du Qu\u00e9bec	Moreira	Canada
hCoV-19/USA/NY-PRL-2021_03_18_00D21/2021	2021-03-16	EPI_ISL_1384905	Original	hCoV-19	New York	Human	Pandemic Response Lab - NYC	Pandemic Response Lab	Lee	USA
hCoV-19/Canada/QC-CHUM-2007801609A/2020	2020-03-18	EPI_ISL_1390797	Original	hCoV-19	Quebec	Human	Laboratoire de sant\u00e9 publique du Qu\u00e9bec	Laboratoire de sant\u00e9 publique du Qu\u00e9bec	Moreira	Canada
hCoV-19/India/GJ-NIV-VOC-521/2021	2021-02-06	EPI_ISL_1384877	Original	hCoV-19	Gujarat	Human	National Centre For Cell Science	National Centre For Cell Science \u2013 INSACOG	Paul	India
hCoV-19/USA/CA-Stanford-02_S37/2021	2021-01-12	EPI_ISL_1379749	Original	hCoV-19	California	Human	Stanford Health Care	Stanford University School of Medicine	Sahoo	USA
hCoV-19/USA/NY-PRL-2021_03_22_01F16/2021	2021-03-21	EPI_ISL_1385235	Original	hCoV-19	New York	Human	Pandemic Response Lab - NYC	Pandemic Response Lab	Lee	USA
hCoV-19/Spain/NC-CHN-01000042/2020	2020-03-20	EPI_ISL_1383214	Original	hCoV-19	Navarra	Human	Servicio de Microbiolog\u00eda Cl\u00ednica (Complejo Hospitalario de Navarra	Centro de Secuenciaci\u00f3n NASERTIC	Ord\u00f3\u00f1ez	Spain
hCoV-19/Luxembourg/LNS2890157/2020	2020-12-10	EPI_ISL_1384209	Original	hCoV-19	Luxembourg	Human	Laboratoires d'analyses medicales - Ketterthill	Laboratoire national de sante	Wienecke-Baldacchino	Luxembourg
hCoV-19/Luxembourg/LNS7716435/2020	2020-12-17	EPI_ISL_1384270	Original	hCoV-19	Luxembourg	Human	Laboratoires d'analyses medicales - Ketterthill	Laboratoire national de sante	Wienecke-Baldacchino	Luxembourg
hCoV-19/Canada/QC-HSE-0084083833/2020	2020-08-24	EPI_ISL_1390833	Original	hCoV-19	Quebec	Human	Laboratoire de sant\u00e9 publique du Qu\u00e9bec	Laboratoire de sant\u00e9 publique du Qu\u00e9bec	Moreira	Canada
hCoV-19/Spain/NC-CHN-01000143/2020	2020-03-23	EPI_ISL_1383089	Original	hCoV-19	Navarra	Human	Servicio de Microbiolog\u00eda Cl\u00ednica (Complejo Hospitalario de Navarra	Centro de Secuenciaci\u00f3n NASERTIC	Ord\u00f3\u00f1ez	Spain
hCoV-19/Belgium/AZDelta-12438-2111R/2021	2021-03-17	EPI_ISL_1390740	Original	hCoV-19	Gent	Human	AZDelta	AZDelta	Martens	Belgium
hCoV-19/Luxembourg/LNS5311471/2021	2021-02-20	EPI_ISL_1384106	Original	hCoV-19	Luxembourg	Human	Hospital Center Luxembourg	Laboratoire national de sante	Wienecke-Baldacchino	Luxembourg
hCoV-19/Spain/MD-HGUGM-560656/2021	2021-03-15	EPI_ISL_1381878	Original	hCoV-19	Madrid	Human	Hospital General Universitario Gregorio Mara\u00f1\u00f3n	Hospital General Universitario Gregorio Mara\u00f1\u00f3n	Garc\u00eda de Viedma	Spain
hCoV-19/India/TG-CCMB-AP660/2020	2020-10-03	EPI_ISL_1380097	Original	hCoV-19	Telangana	Human	CSIR-Centre for Cellular and Molecular Biology	CSIR-Centre for Cellular and Molecular Biology-INSACOG	Mukherjee	India
hCoV-19/Canada/QC-HCLM-7056122259/2020	2020-11-01	EPI_ISL_1390936	Original	hCoV-19	Quebec	Human	Laboratoire de sant\u00e9 publique du Qu\u00e9bec	Laboratoire de sant\u00e9 publique du Qu\u00e9bec	Moreira	Canada
hCoV-19/Spain/CT-HUGTiPR009AG4A2/2021	2021-03-13	EPI_ISL_1385999	Original	hCoV-19	Cataluna	Human	Microbiology Department	Can Ruti SARS-CoV-2 Sequencing Hub (HUGTiP/IrsiCaixa/IGTP)	Noguera-Julian	Spain
hCoV-19/France/PDL-IPP05404/2020	2020-12-27	EPI_ISL_1381197	Original	hCoV-19	Pays de la Loire	Human	Hospital	National Reference Center for Viruses of Respiratory Infections	Malabat	France
hCoV-19/India/TG-CCMB-AZ252/2020	2020-12-09	EPI_ISL_1380343	Original	hCoV-19	Telangana	Human	CSIR-Centre for Cellular and Molecular Biology	CSIR-Centre for Cellular and Molecular Biology-INSACOG	Mukherjee	India
hCoV-19/Luxembourg/LNS5614836/2021	2021-02-18	EPI_ISL_1383618	Original	hCoV-19	Luxembourg	Human	Laboratoire national de sante	Laboratoire national de sante	Wienecke-Baldacchino	Luxembourg
hCoV-19/Canada/QC-CHUM-2007801201A/2020	2020-03-18	EPI_ISL_1390778	Original	hCoV-19	Quebec	Human	Laboratoire de sant\u00e9 publique du Qu\u00e9bec	Laboratoire de sant\u00e9 publique du Qu\u00e9bec	Moreira	Canada
hCoV-19/Sweden/SUS0000356/2021	2021-03-21	EPI_ISL_1385869	Original	hCoV-19	Skane	Human	Clinical Microbiology	Section for Molecular Diagnostics	Hallstr\u00f6m	Sweden
hCoV-19/Luxembourg/LNS4322984/2021	2021-01-28	EPI_ISL_1383334	Original	hCoV-19	Luxembourg	Human	Laboratoire national de sante	Laboratoire national de sante	Wienecke-Baldacchino	Luxembourg
hCoV-19/USA/NY-PRL-2021_03_23_01G07/2021	2021-03-22	EPI_ISL_1385422	Original	hCoV-19	New York	Human	Pandemic Response Lab - NYC	Pandemic Response Lab	Lee	USA
hCoV-19/Switzerland/BS-UHB-42674137/2021	2021-02-02	EPI_ISL_1388177	Original	hCoV-19	Basel-Stadt	Human	University Hospital Basel	University Hospital Basel	Roloff Handschin	Switzerland
hCoV-19/Spain/NC-CHN-01000002/2020	2020-03-20	EPI_ISL_1383195	Original	hCoV-19	Navarra	Human	Servicio de Microbiolog\u00eda Cl\u00ednica (Complejo Hospitalario de Navarra	Centro de Secuenciaci\u00f3n NASERTIC	Ord\u00f3\u00f1ez	Spain
hCoV-19/Spain/NC-CHN-01000246/2020	2020-03-24	EPI_ISL_1383064	Original	hCoV-19	Navarra	Human	Servicio de Microbiolog\u00eda Cl\u00ednica (Complejo Hospitalario de Navarra	Centro de Secuenciaci\u00f3n NASERTIC	Ord\u00f3\u00f1ez	Spain
hCoV-19/USA/FL-TGH-0089/2020	2020-03-26	EPI_ISL_1379495	Original	hCoV-19	Florida	Human	Tampa General Hospital Esoteric Lab	Tampa General Hospital Esoteric Research & Development Lab	Vestal	USA
hCoV-19/Spain/NC-CHN-01000234/2020	2020-03-24	EPI_ISL_1383056	Original	hCoV-19	Navarra	Human	Servicio de Microbiolog\u00eda Cl\u00ednica (Complejo Hospitalario de Navarra	Centro de Secuenciaci\u00f3n NASERTIC	Ord\u00f3\u00f1ez	Spain
hCoV-19/Luxembourg/LNS7070857/2020	2020-12-17	EPI_ISL_1384262	Original	hCoV-19	Luxembourg	Human	Laboratoires d'analyses medicales - Ketterthill	Laboratoire national de sante	Wienecke-Baldacchino	Luxembourg
hCoV-19/Lithuania/S21C706/2021	2021-03-05	EPI_ISL_1384668	Original	hCoV-19	Klaipeda	Human	Klaipeda University Hospital	Vilnius University Hospital Santaros Klinikos	Olendraite	Lithuania
hCoV-19/Lithuania/S21C675/2021	2021-03-03	EPI_ISL_1384639	Original	hCoV-19	Kaunas	Human	Anteja laboratorija (UAB Diagnostikos laboratorija)	Vilnius University Hospital Santaros Klinikos	Olendraite	Lithuania
hCoV-19/Luxembourg/LNS2066673/2020	2020-12-11	EPI_ISL_1384225	Original	hCoV-19	Luxembourg	Human	Laboratoires d'analyses medicales - Ketterthill	Laboratoire national de sante	Wienecke-Baldacchino	Luxembourg
hCoV-19/Canada/QC-JUS-V729199299/2020	2020-05-28	EPI_ISL_1390879	Original	hCoV-19	Quebec	Human	Laboratoire de sant\u00e9 publique du Qu\u00e9bec	Laboratoire de sant\u00e9 publique du Qu\u00e9bec	Moreira	Canada
hCoV-19/Spain/NC-CHN-01000217/2020	2020-03-24	EPI_ISL_1383040	Original	hCoV-19	Navarra	Human	Servicio de Microbiolog\u00eda Cl\u00ednica (Complejo Hospitalario de Navarra	Centro de Secuenciaci\u00f3n NASERTIC	Ord\u00f3\u00f1ez	Spain
hCoV-19/Luxembourg/LNS1336571/2021	2021-01-22	EPI_ISL_1383276	Original	hCoV-19	Luxembourg	Human	Laboratoire national de sante	Laboratoire national de sante	Wienecke-Baldacchino	Luxembourg
hCoV-19/Brazil/SP-2011/2021	2021-02-10	EPI_ISL_1381065	Original	hCoV-19	Sao Paulo	Human	IAL Regional de Santo Andre	Instituto Adolfo Lutz	Sacchi	Brazil
hCoV-19/Luxembourg/LNS7116039/2021	2021-03-05	EPI_ISL_1384501	Original	hCoV-19	Luxembourg	Human	Laboratoires d'analyses medicales - Ketterthill	Laboratoire national de sante	Wienecke-Baldacchino	Luxembourg
hCoV-19/Switzerland/BS-UHB-42642198/2021	2021-01-14	EPI_ISL_1389030	Original	hCoV-19	Basel-Stadt	Human	University Hospital Basel	University Hospital Basel	Roloff Handschin	Switzerland
hCoV-19/Switzerland/BS-UHB-31230804/2021	2021-01-04	EPI_ISL_1388885	Original	hCoV-19	Basel-Stadt	Human	Viollier AG	University Hospital Basel	Roloff Handschin	Switzerland
hCoV-19/Luxembourg/LNS1642201/2020	2020-11-30	EPI_ISL_1384403	Original	hCoV-19	Luxembourg	Human	Laboratoires d'analyses medicales - Ketterthill	Laboratoire national de sante	Wienecke-Baldacchino	Luxembourg
hCoV-19/Spain/NC-CHN-01000262/2020	2020-03-25	EPI_ISL_1382952	Original	hCoV-19	Navarra	Human	Servicio de Microbiolog\u00eda Cl\u00ednica (Complejo Hospitalario de Navarra	Centro de Secuenciaci\u00f3n NASERTIC	Ord\u00f3\u00f1ez	Spain
hCoV-19/USA/FL-TGH-0040/2020	2020-03-18	EPI_ISL_1379449	Original	hCoV-19	Florida	Human	Tampa General Hospital Esoteric Lab	Tampa General Hospital Esoteric Research & Development Lab	Vestal	USA
hCoV-19/Switzerland/BS-UHB-42692187/2021	2021-02-12	EPI_ISL_1389099	Original	hCoV-19	Basel-Stadt	Human	University Hospital Basel	University Hospital Basel	Roloff Handschin	Switzerland
hCoV-19/India/MH-NCCS-124863/2020	2020-12-02	EPI_ISL_1384820	Original	hCoV-19	Maharashtra	Human	National Centre For Cell Science	National Centre For Cell Science \u2013 INSACOG	Paul	India
hCoV-19/USA/NY-PRL-2021_03_24_00M20/2021	2021-03-22	EPI_ISL_1385546	Original	hCoV-19	New York	Human	Pandemic Response Lab - NYC	Pandemic Response Lab	Lee	USA
hCoV-19/Belgium/rega-4099/2021	2021-02-19	EPI_ISL_1380540	Original	hCoV-19	Chapelle-lez-Herlaimont	Human	KU Leuven	KU Leuven	Maes	Belgium
hCoV-19/Canada/QC-CHUM-2008000882A/2020	2020-03-20	EPI_ISL_1390782	Original	hCoV-19	Quebec	Human	Laboratoire de sant\u00e9 publique du Qu\u00e9bec	Laboratoire de sant\u00e9 publique du Qu\u00e9bec	Moreira	Canada
hCoV-19/Canada/QC-JUS-V810111699/2020	2020-06-10	EPI_ISL_1390881	Original	hCoV-19	Quebec	Human	Laboratoire de sant\u00e9 publique du Qu\u00e9bec	Laboratoire de sant\u00e9 publique du Qu\u00e9bec	Moreira	Canada
hCoV-19/USA/NY-Wadsworth-21019908-01/2021	2021-01-25	EPI_ISL_1398254	Original	hCoV-19	New York	Human	KALEIDA CENTER FOR LABORATORY MEDICINWadsworth Center	Lasek-Nesselquist	USA
hCoV-19/Spain/NC-CHN-01000773/2021	2021-03-09	EPI_ISL_1393347	Original	hCoV-19	Navarra	Human	Servicio de Microbiolog\u00eda Cl\u00ednica (Complejo Hospitalario de Navarra	Centro de Secuenciaci\u00f3n NASERTIC	Ord\u00f3\u00f1ez	Spain
hCoV-19/USA/NY-Wadsworth-21017442-01/2021	2021-02-01	EPI_ISL_1394634	Original	hCoV-19	New York	Human	URMC LABS	Wadsworth Center	Lasek-Nesselquist	USA
hCoV-19/Argentina/PAIS-D0111/2020	2020-07-13	EPI_ISL_1396380	Original	hCoV-19	Mendoza	Human	Hospital Notti Mendoza	Nodo de Secuenciaci\u00f3n Tierra del Fuego - Hospital Regional Ushuaia - Centro Austral De Investigaciones Cient\u00edficas - Universidad
hCoV-19/Argentina/PAIS-A0455/2021	2021-02-17	EPI_ISL_1395785	Original	hCoV-19	Buenos Aires	Human	Instituto de Investigaciones Biom\u00e9dicas en Retrovirus y SIDA (INBIRS)	\u00c1rea de Secuenciaci\u00f3n del Laboratorio de Virolog\u00eda del Hospital de
hCoV-19/USA/NY-Wadsworth-21016683-01/2021	2021-01-27	EPI_ISL_1397753	Original	hCoV-19	New York	Human	ALBANY MEDICAL CENTER	Wadsworth Center	Lasek-Nesselquist	USA
hCoV-19/Spain/NC-CHN-01000615/2021	2021-02-23	EPI_ISL_1393162	Original	hCoV-19	Navarra	Human	Servicio de Microbiolog\u00eda Cl\u00ednica (Complejo Hospitalario de Navarra	Centro de Secuenciaci\u00f3n NASERTIC	Ord\u00f3\u00f1ez	Spain
hCoV-19/Spain/NC-CHN-01000985/2021	2021-01-24	EPI_ISL_1393554	Original	hCoV-19	Navarra	Human	Servicio de Microbiolog\u00eda Cl\u00ednica (Complejo Hospitalario de Navarra	Centro de Secuenciaci\u00f3n NASERTIC	Ord\u00f3\u00f1ez	Spain
hCoV-19/Lithuania/LSMULKKGMMK9C36/2021	2021-03-02	EPI_ISL_1394793	Original	hCoV-19	Siauliai	Human	\u201eRezus.lt\u201c	Lithuanian University of Health Sciences Hospital	\u0160ukys	Lithuania
hCoV-19/Argentina/PAIS-G0073/2020	2020-06-18	EPI_ISL_1396011	Original	hCoV-19	Cordoba	Human	Laboratorio Central	Instituto de Patologia Vegetal (CIAP-INTA) on behalf of 'Proyecto Argentino Interinstitucional de genomica de SARS-CoV-2' (PAIS Consortium)	C
hCoV-19/Lithuania/LSMULKKGMMK9C44/2021	2021-02-25	EPI_ISL_1394800	Original	hCoV-19	Siauliai	Human	\u201eRezus.lt\u201c	Lithuanian University of Health Sciences Hospital	\u0160ukys	Lithuania
hCoV-19/France/IDF-HMN-21032090295/2021	2021-03-09	EPI_ISL_1396768	Original	hCoV-19	Ile-de-France	Human	H\u00f4pital Henri Mondor	Department of Virology	Ndebi	France
hCoV-19/USA/DC-DFS-PHL-0297/2021	2021-02-25	EPI_ISL_1391380	Original	hCoV-19	District of Columbia	Human	DC Public Health Lab/ Dept. of Forensic Sciences	DC Public Health Lab/ Dept. of Forensic Sciences	Doss	USA
hCoV-19/USA/NY-Wadsworth-21028246-01/2021	2021-02-26	EPI_ISL_1397873	Original	hCoV-19	New York	Human	MONTEFIORE MEDICAL CENTER LABORATORIES	Wadsworth Center	Lasek-Nesselquist	USA
hCoV-19/USA/NY-Wadsworth-21031377-01/2021	2021-03-01	EPI_ISL_1398165	Original	hCoV-19	New York	Human	Columbia University Irving Medical Center	Wadsworth Center	Lasek-Nesselquist	USA
hCoV-19/Spain/NC-CHN-01000970/2021	2021-01-27	EPI_ISL_1393539	Original	hCoV-19	Navarra	Human	Servicio de Microbiolog\u00eda Cl\u00ednica (Complejo Hospitalario de Navarra	Centro de Secuenciaci\u00f3n NASERTIC	Ord\u00f3\u00f1ez	Spain
hCoV-19/Poland/NIPH-NIH_ECDC-1170/2021	2021-03-04	EPI_ISL_1393992	Original	hCoV-19	Lubelskie	Human	Laboratorium Genetyczne Alab Plus Sp. z o.o.	1. National Institute of Public Health - National Institute of Hygiene; 2. Eurofins Genomics Europe Sequencin
hCoV-19/USA/NY-Wadsworth-21028843-01/2021	2021-03-01	EPI_ISL_1397659	Original	hCoV-19	New York	Human	NORTH SHORE UNIVERSITY HOSPITAL	Wadsworth Center	Lasek-Nesselquist	USA
hCoV-19/USA/NY-Wadsworth-21028576-01/2021	2021-03-01	EPI_ISL_1398016	Original	hCoV-19	New York	Human	URMC LABS	Wadsworth Center	Lasek-Nesselquist	USA
hCoV-19/Spain/NC-CHN-01000593/2021	2021-02-24	EPI_ISL_1393147	Original	hCoV-19	Navarra	Human	Servicio de Microbiolog\u00eda Cl\u00ednica (Complejo Hospitalario de Navarra	Centro de Secuenciaci\u00f3n NASERTIC	Ord\u00f3\u00f1ez	Spain
hCoV-19/Lithuania/LSMULKKGMMK9C26/2021	2021-02-24	EPI_ISL_1394783	Original	hCoV-19	Siauliai	Human	Respublikine Siaulie ligonine	Lithuanian University of Health Sciences Hospital	\u0160ukys	Lithuania
hCoV-19/Italy/ABR-IZSGC-164972/2021	2021-03-18	EPI_ISL_1391226	Original	hCoV-19	Abruzzo	Human	SIESP DIPARTIMENTO DI PREVENZIONE TERAMO TERAMO(TERAMO)	Istituto Zooprofilattico Sperimentale dell\u2019Abruzzo e Molise \u201cG. Caporale\u201d	Lorusso	Italy
hCoV-19/USA/NY-Wadsworth-21028637-01/2021	2021-02-21	EPI_ISL_1397641	Original	hCoV-19	New York	Human	Columbia University Irving Medical Center	Wadsworth Center	Lasek-Nesselquist	USA
hCoV-19/Poland/PL_P429/2021	2021-03-10	EPI_ISL_1394329	Original	hCoV-19	Mazowieckie	Human	Hospital for Infectious Diseases	1. Virogenetics Laboratory of Virology	Rabalski	Poland
hCoV-19/USA/NY-Wadsworth-21015639-01/2021	2021-01-21	EPI_ISL_1397468	Original	hCoV-19	New York	Human	New York Presbyterian Hospital	Wadsworth Center	Lasek-Nesselquist	USA
hCoV-19/USA/NY-Wadsworth-21028265-01/2021	2021-02-28	EPI_ISL_1397802	Original	hCoV-19	New York	Human	MONTEFIORE MEDICAL CENTER LABORATORIES	Wadsworth Center	Lasek-Nesselquist	USA
hCoV-19/Argentina/PAIS-E0136/2020	2020-07-29	EPI_ISL_1395943	Original	hCoV-19	Chaco	Human	Laboratorio Central de Salud P\u00fablica	Grupo de Gen\u00f3mica y Bioinform\u00e1tica del Instituto de Investigaci\u00f3n de la Cadena L\u00e1ctea CONICET-INTA on
hCoV-19/Spain/NC-CHN-01000955/2021	2021-01-28	EPI_ISL_1393525	Original	hCoV-19	Navarra	Human	Servicio de Microbiolog\u00eda Cl\u00ednica (Complejo Hospitalario de Navarra	Centro de Secuenciaci\u00f3n NASERTIC	Ord\u00f3\u00f1ez	Spain
hCoV-19/Argentina/PAIS-E0122/2020	2020-08-31	EPI_ISL_1395841	Original	hCoV-19	Santa Fe	Human	Laboratorio Central de la Ciudad de Santa Fe	Grupo de Gen\u00f3mica y Bioinform\u00e1tica del Instituto de Investigaci\u00f3n de la Cadena L\u00e1ctea CONICET-I
hCoV-19/Poland/NIPH-NIH_ECDC-1197/2021	2021-02-23	EPI_ISL_1394018	Original	hCoV-19	Podlaskie	Human	Regionalne Centrum Krwiodawstwa i Krwiolecznictwa w Bia\u0142ymstoku Pracownia Diagnostyki Molekularnej wirusa SARS-CoV-2	1. National Institute of Public
hCoV-19/Italy/ABR-IZSGC-156123/2021	2021-03-14	EPI_ISL_1392651	Original	hCoV-19	Abruzzo	Human	OSPEDALE CIVILE GIULIANOVA - PRONTO SOCCORSO GIULIANOVA(TERAMO)	Istituto Zooprofilattico Sperimentale dell\u2019Abruzzo e Molise \u201cG. Caporale\u201d	Loruss
hCoV-19/Spain/NC-CHN-01000926/2021	2021-01-28	EPI_ISL_1393496	Original	hCoV-19	Navarra	Human	Servicio de Microbiolog\u00eda Cl\u00ednica (Complejo Hospitalario de Navarra	Centro de Secuenciaci\u00f3n NASERTIC	Ord\u00f3\u00f1ez	Spain
hCoV-19/Spain/NC-CHN-01000454/2021	2021-02-04	EPI_ISL_1393016	Original	hCoV-19	Navarra	Human	Servicio de Microbiolog\u00eda Cl\u00ednica (Complejo Hospitalario de Navarra	Centro de Secuenciaci\u00f3n NASERTIC	Ord\u00f3\u00f1ez	Spain
hCoV-19/Spain/NC-CHN-01000911/2021	2021-01-29	EPI_ISL_1393482	Original	hCoV-19	Navarra	Human	Servicio de Microbiolog\u00eda Cl\u00ednica (Complejo Hospitalario de Navarra	Centro de Secuenciaci\u00f3n NASERTIC	Ord\u00f3\u00f1ez	Spain
hCoV-19/Poland/NIPH-NIH_ECDC-971/2021	2021-02-25	EPI_ISL_1393808	Original	hCoV-19	Lodzkie	Human	Wojew\u00f3dzki Specjalistyczny Szpital im. Wl. Biega\u0144skiego	1. National Institute of Public Health - National Institute of Hygiene; 2. Eurofins Genomic
hCoV-19/England/ARCH-000153C2/2021	2021-00-00	EPI_ISL_1386421	Original	hCoV-19	England	Human	Quadram Institute Bioscience	COVID-19 Genomics UK (COG-UK) Consortium	Alikhan	United Kingdom
hCoV-19/Canada/Qc-HSE-5524174445/2020	2020-11-09	EPI_ISL_1400763	Original	hCoV-19	Quebec	Human	Laboratoire de sant\u00e9 publique du Qu\u00e9bec	Laboratoire de sant\u00e9 publique du Qu\u00e9bec	Moreira	Canada
hCoV-19/Portugal/PT4072/2021	2021-03-06	EPI_ISL_1399625	Original	hCoV-19	Portugal	Human	Instituto Nacional de Saude (INSA)	Instituto Nacional de Saude (INSA)	Borges	Portugal
hCoV-19/Mexico/CMX-INER-INMEGEN-00024/2021	2021-03-03	EPI_ISL_1406742	Original	hCoV-19	Mexico City	Human	Instituto Nacional de Medicina Genomica	Instituto Nacional de Enfermedades Respiratorias (INER)	Boukadida	Mexico
hCoV-19/Turkey/HSGM-8330/2021	2021-03-03	EPI_ISL_1403734	Original	hCoV-19	Turkey	Human	Ministry of Health Turkey	Ministry of Health Turkey	Bayrakdar	Turkey
hCoV-19/Canada/Qc-HSJ-T8110642/2020	2020-10-11	EPI_ISL_1400661	Original	hCoV-19	Quebec	Human	Laboratoire de sant\u00e9 publique du Qu\u00e9bec	Laboratoire de sant\u00e9 publique du Qu\u00e9bec	Moreira	Canada
hCoV-19/Switzerland/BE-ETHZ-531414/2020	2020-11-08	EPI_ISL_1408606	Original	hCoV-19	Bern	Human	Viollier AG	Department of Biosystems Science and Engineering	Nadeau	Switzerland
hCoV-19/Canada/Qc-HSJ-T8093587/2020	2020-10-09	EPI_ISL_1400653	Original	hCoV-19	Quebec	Human	Laboratoire de sant\u00e9 publique du Qu\u00e9bec	Laboratoire de sant\u00e9 publique du Qu\u00e9bec	Moreira	Canada
hCoV-19/USA/TX-DSHS-4590/2020	2020-07-15	EPI_ISL_1405757	Original	hCoV-19	Texas	Human	Texas Department of State Health Services (TXDSHS)	Texas Department of State Health Services (TXDSHS)	Rahman	USA
hCoV-19/USA/MD-IGS-012106204637A/2021	2021-03-03	EPI_ISL_1400878	Original	hCoV-19	Maryland	Human	Maryland Genomics	Maryland Genomics	Genomics	USA
hCoV-19/USA/WA-UW-65952/2021	2021-03-04	EPI_ISL_1405098	Original	hCoV-19	Washington	Human	UW Virology Lab	UW Virology Lab	Roychoudhury	USA
hCoV-19/Portugal/PT4968/2021	2021-03-10	EPI_ISL_1399558	Original	hCoV-19	Portugal	Human	Instituto Nacional de Saude (INSA) and Instituto Gulbenkian de Ciencia (IGC)	Instituto Nacional de Saude (INSA) and Instituto Gulbenkian de Ciencia (IGC)	Borges	Port
hCoV-19/USA/CA-UCSC-79/2021	2021-01-04	EPI_ISL_1405892	Original	hCoV-19	California	Human	UCSC Genomics Institute	UCSC Genomics Institute	Kapp	USA
hCoV-19/Portugal/PT4368/2021	2021-01-18	EPI_ISL_1399484	Original	hCoV-19	Portugal	Human	Instituto Nacional de Saude (INSA)	Instituto Nacional de Saude (INSA)	Borges	Portugal
hCoV-19/USA/UT-UPHL-2103615892/2021	2021-03-02	EPI_ISL_1403900	Original	hCoV-19	Utah	Human	Utah Public Health Laboratory	Utah Public Health Laboratory	Gallagher	USA
hCoV-19/Mexico/GUA-InDRE_F10839_S758/2021	2021-02-23	EPI_ISL_1400304	Original	hCoV-19	Guanajuato	Human	LESP Guanajuato	Instituto de Diagnostico y Referencia Epidemiologicos (INDRE)	Rodriguez	Mexico
hCoV-19/USA/CA-UCSC-59/2021	2021-01-05	EPI_ISL_1405872	Original	hCoV-19	California	Human	UCSC Genomics Institute	UCSC Genomics Institute	Kapp	USA
hCoV-19/Canada/Qc-JUS-W219225099/2020	2020-10-19	EPI_ISL_1400699	Original	hCoV-19	Quebec	Human	Laboratoire de sant\u00e9 publique du Qu\u00e9bec	Laboratoire de sant\u00e9 publique du Qu\u00e9bec	Moreira	Canada
hCoV-19/USA/NY-UB-00598/2021	2021-01-13	EPI_ISL_1401013	Original	hCoV-19	New York	Human	Erie County Public Health (ECPHL)	University at Buffalo Genomics and Bioinformatics Core	Bard	USA
hCoV-19/USA/CA-UCSC-89/2021	2021-01-07	EPI_ISL_1405603	Original	hCoV-19	California	Human	UCSC Genomics Institute	UCSC Genomics Institute	Kapp	USA
hCoV-19/USA/MD-IGS-012106006779A/2021	2021-03-01	EPI_ISL_1400862	Original	hCoV-19	Maryland	Human	Maryland Genomics	Maryland Genomics	Genomics	USA
hCoV-19/Switzerland/SO-ETHZ-520532/2020	2020-11-23	EPI_ISL_1408738	Original	hCoV-19	Solothurn	Human	Viollier AG	Department of Biosystems Science and Engineering	Nadeau	Switzerland
hCoV-19/USA/PA-VSP0995/2021	2021-03-08	EPI_ISL_1403020	Original	hCoV-19	Pennsylvania	Human	Hospital of the University of Pennsylvania Molecular Pathology Lab	Bushman Lab - University of Pennsylvania	Glascock	USA
hCoV-19/USA/CA-UCSC-204/2021	2021-02-25	EPI_ISL_1402617	Original	hCoV-19	California	Human	UCSC Genomics Institute	UCSC Genomics Institute	Kapp	USA
hCoV-19/USA/WA-UW-66255/2021	2021-03-04	EPI_ISL_1405279	Original	hCoV-19	Washington	Human	UW Virology Lab	UW Virology Lab	Roychoudhury	USA
hCoV-19/Canada/Qc-HSE-5524175315/2020	2020-11-10	EPI_ISL_1400781	Original	hCoV-19	Quebec	Human	Laboratoire de sant\u00e9 publique du Qu\u00e9bec	Laboratoire de sant\u00e9 publique du Qu\u00e9bec	Moreira	Canada
hCoV-19/Bulgaria/21BG-EU_000894_Pl9/2021	2021-03-06	EPI_ISL_1401373	Original	hCoV-19	Sofia	Human	National Center of Infectious and Parasitic Diseases	National Center of Infectious and Parasitic Diseases	Philipova	Bulgaria
hCoV-19/USA/WA-UW-66775/2021	2021-03-04	EPI_ISL_1405384	Original	hCoV-19	Washington	Human	UW Virology Lab	UW Virology Lab	Roychoudhury	USA
hCoV-19/USA/WA-UW-66131/2021	2021-03-03	EPI_ISL_1405211	Original	hCoV-19	Washington	Human	UW Virology Lab	UW Virology Lab	Roychoudhury	USA
hCoV-19/Canada/Qc-HVE-Q3101267R2/2020	2020-11-10	EPI_ISL_1403313	Original	hCoV-19	Quebec	Human	Laboratoire de sant\u00e9 publique du Qu\u00e9bec	Laboratoire de sant\u00e9 publique du Qu\u00e9bec	Moreira	Canada
hCoV-19/USA/CA-UCSC-231/2021	2021-03-10	EPI_ISL_1402641	Original	hCoV-19	California	Human	UCSC Genomics Institute	UCSC Genomics Institute	Kapp	USA
hCoV-19/Mexico/JAL-InDRE_F10958_S880/2021	2021-02-24	EPI_ISL_1405911	Original	hCoV-19	Jalisco	Human	LESP Jalisco	Instituto de Diagnostico y Referencia Epidemiologicos (INDRE)	Rodriguez	Mexico
hCoV-19/Slovenia/109467/2021	2021-03-02	EPI_ISL_1403351	Original	hCoV-19	Slovenia	Human	Institute of Microbiology and Immunology	Institute of Microbiology and Immunology	Suljic	Slovenia
hCoV-19/Portugal/PT4128/2021	2021-03-01	EPI_ISL_1399577	Original	hCoV-19	Portugal	Human	Instituto Nacional de Saude (INSA)	Instituto Nacional de Saude (INSA)	Borges	Portugal
hCoV-19/Switzerland/SO-ETHZ-520714/2020	2020-11-28	EPI_ISL_1408743	Original	hCoV-19	Solothurn	Human	Viollier AG	Department of Biosystems Science and Engineering	Nadeau	Switzerland
hCoV-19/Slovenia/21-4887/2021	2021-03-02	EPI_ISL_1402107	Original	hCoV-19	Gorenjska	Human	Department of Public Health Microbiology Ljubljana	Department of Public Health Microbiology Ljubljana	Koritnik	Slovenia
hCoV-19/Switzerland/BE-ETHZ-520928/2020	2020-12-02	EPI_ISL_1408517	Original	hCoV-19	Bern	Human	Viollier AG	Department of Biosystems Science and Engineering	Nadeau	Switzerland
hCoV-19/Canada/Qc-JUS-W303149899/2020	2020-11-03	EPI_ISL_1400746	Original	hCoV-19	Quebec	Human	Laboratoire de sant\u00e9 publique du Qu\u00e9bec	Laboratoire de sant\u00e9 publique du Qu\u00e9bec	Moreira	Canada
hCoV-19/Mexico/CMX-INER-INMEGEN-00040/2021	2021-02-17	EPI_ISL_1406755	Original	hCoV-19	Mexico City	Human	Instituto Nacional de Medicina Genomica	Instituto Nacional de Enfermedades Respiratorias (INER)	Boukadida	Mexico
hCoV-19/Switzerland/BE-ETHZ-531201/2020	2020-11-01	EPI_ISL_1408587	Original	hCoV-19	Bern	Human	Viollier AG	Department of Biosystems Science and Engineering	Nadeau	Switzerland
hCoV-19/USA/CT-JAX-JAX000347/2021	2021-03-16	EPI_ISL_1401490	Original	hCoV-19	Connecticut	Human	The Jackson Laboratory	The Jackson Laboratory	Renzette	USA
hCoV-19/Canada/Qc-HSJ-T8133114/2020	2020-10-13	EPI_ISL_1400676	Original	hCoV-19	Quebec	Human	Laboratoire de sant\u00e9 publique du Qu\u00e9bec	Laboratoire de sant\u00e9 publique du Qu\u00e9bec	Moreira	Canada
hCoV-19/Indonesia/JB-WJHL-ITB-B01526/2021	2021-02-20	EPI_ISL_1398355	Original	hCoV-19	West Java	Human	Subang Public Health	West Java Health Laboratory; School of Life Sciences and Technology	Fibriani	Indonesia
hCoV-19/Lithuania/S21C801/2021	2021-03-16	EPI_ISL_1398462	Original	hCoV-19	Vilnius	Human	Vilnius University Hospital Santaros Klinikos	Vilnius University Hospital Santaros Klinikos	Olendraite	Lithuania
hCoV-19/Portugal/PT4678/2021	2021-03-01	EPI_ISL_1399591	Original	hCoV-19	Portugal	Human	Instituto Nacional de Saude (INSA) and BioSystems & Integrative Sciences Institute (BioISI) Genomics Unit	Instituto Nacional de Saude (INSA) and BioSystems & Integra
hCoV-19/Canada/Qc-JUS-W303058199/2020	2020-11-03	EPI_ISL_1400731	Original	hCoV-19	Quebec	Human	Laboratoire de sant\u00e9 publique du Qu\u00e9bec	Laboratoire de sant\u00e9 publique du Qu\u00e9bec	Moreira	Canada
hCoV-19/Switzerland/BE-ETHZ-531405/2020	2020-11-08	EPI_ISL_1408531	Original	hCoV-19	Bern	Human	Viollier AG	Department of Biosystems Science and Engineering	Nadeau	Switzerland
hCoV-19/Turkey/HSGM-8410/2021	2021-03-03	EPI_ISL_1403775	Original	hCoV-19	Turkey	Human	Ministry of Health Turkey	Ministry of Health Turkey	Bayrakdar	Turkey
hCoV-19/Slovenia/22-2740/2021	2021-02-26	EPI_ISL_1402011	Original	hCoV-19	Gorenjska	Human	Department of Public Health Microbiology Ljubljana	Department of Public Health Microbiology Ljubljana	Koritnik	Slovenia
hCoV-19/Canada/Qc-HSJ-T8132893/2020	2020-10-13	EPI_ISL_1400671	Original	hCoV-19	Quebec	Human	Laboratoire de sant\u00e9 publique du Qu\u00e9bec	Laboratoire de sant\u00e9 publique du Qu\u00e9bec	Moreira	Canada
hCoV-19/Portugal/PT4883/2021	2021-03-08	EPI_ISL_1399550	Original	hCoV-19	Portugal	Human	Instituto Nacional de Saude (INSA) and Instituto Gulbenkian de Ciencia (IGC)	Instituto Nacional de Saude (INSA) and Instituto Gulbenkian de Ciencia (IGC)	Borges	Port
hCoV-19/Canada/Qc-HSJ-T8091555/2020	2020-10-09	EPI_ISL_1400650	Original	hCoV-19	Quebec	Human	Laboratoire de sant\u00e9 publique du Qu\u00e9bec	Laboratoire de sant\u00e9 publique du Qu\u00e9bec	Moreira	Canada
hCoV-19/USA/UT-UPHL-2103391746/2021	2021-01-22	EPI_ISL_1403974	Original	hCoV-19	Utah	Human	Utah Public Health Laboratory	Utah Public Health Laboratory	Gallagher	USA
hCoV-19/Slovenia/21-5358/2021	2021-03-06	EPI_ISL_1402154	Original	hCoV-19	Gorenjska	Human	Department of Public Health Microbiology Ljubljana	Department of Public Health Microbiology Ljubljana	Koritnik	Slovenia
hCoV-19/Canada/Qc-HDL-S6063717IA/2020	2020-10-06	EPI_ISL_1400636	Original	hCoV-19	Quebec	Human	Laboratoire de sant\u00e9 publique du Qu\u00e9bec	Laboratoire de sant\u00e9 publique du Qu\u00e9bec	Moreira	Canada
hCoV-19/Italy/ABR-IZSGC-168967/2021	2021-03-19	EPI_ISL_1403598	Original	hCoV-19	Abruzzo	Human	PRESIDIO TERRITORIALE CASOLI CASOLI(CHIETI)	Istituto Zooprofilattico Sperimentale dell\u2019Abruzzo e Molise \u201cG. Caporale\u201d	Lorusso	Italy
hCoV-19/Poland/PL_P660/2021	2021-02-27	EPI_ISL_1402506	Original	hCoV-19	Dolno\u015bl\u0105skie	Human	1. Glowny Inspektorat Sanitarny. 2. Diagnostyka. Laboratoria Medyczne.	1. ViroGenetics - BSL3 Laboratory of Virology	Pyrc	Poland
hCoV-19/Switzerland/BE-ETHZ-531416/2020	2020-11-08	EPI_ISL_1408576	Original	hCoV-19	Bern	Human	Viollier AG	Department of Biosystems Science and Engineering	Nadeau	Switzerland
hCoV-19/USA/NM-NMDOH-2021078356/2021	2021-03-11	EPI_ISL_1400956	Original	hCoV-19	New Mexico	Human	New Mexico Department of Health Scientific Laboratory	New Mexico Department of Health Scientific Laboratory	Johnson	USA
hCoV-19/USA/WA-UW-67571/2021	2021-03-17	EPI_ISL_1400439	Original	hCoV-19	Washington	Human	UW Virology Lab	UW Virology Lab	Roychoudhury	USA
hCoV-19/USA/WA-UW-66008/2021	2021-03-02	EPI_ISL_1405151	Original	hCoV-19	Washington	Human	UW Virology Lab	UW Virology Lab	Roychoudhury	USA
hCoV-19/Portugal/PT4384/2021	2021-02-15	EPI_ISL_1399491	Original	hCoV-19	Portugal	Human	Instituto Nacional de Saude (INSA)	Instituto Nacional de Saude (INSA)	Borges	Portugal
hCoV-19/Canada/QC-HGA-U0270526/2020	2020-12-27	EPI_ISL_1404737	Original	hCoV-19	Quebec	Human	Laboratoire de sant\u00e9 publique du Qu\u00e9bec	Laboratoire de sant\u00e9 publique du Qu\u00e9bec	Moreira	Canada
hCoV-19/USA/NY-Wadsworth-21032708-01/2021	2021-02-26	EPI_ISL_1398348	Original	hCoV-19	New York	Human	NYC Pandemic Response Lab	Wadsworth Center	Lasek-Nesselquist	USA
hCoV-19/Canada/Qc-HSE-5524174394/2020	2020-11-09	EPI_ISL_1400762	Original	hCoV-19	Quebec	Human	Laboratoire de sant\u00e9 publique du Qu\u00e9bec	Laboratoire de sant\u00e9 publique du Qu\u00e9bec	Moreira	Canada
hCoV-19/USA/AL-HGSC-JJFF/2021	2021-02-27	EPI_ISL_1404978	Original	hCoV-19	Alabama	Human	Eurofins Diatherix	Hudsonalpha Genome Sequencing Center	Grimwood	USA
hCoV-19/Switzerland/BL-ETHZ-520598/2020	2020-11-24	EPI_ISL_1408618	Original	hCoV-19	Basel-Landschaft	Human	Viollier AG	Department of Biosystems Science and Engineering	Nadeau	Switzerland
hCoV-19/Indonesia/JB-WJHL-ITB-B01282/2021	2021-02-09	EPI_ISL_1398929	Original	hCoV-19	West Java	Human	West Bandung Public Health	West Java Health Laboratory; School of Life Sciences and Technology	Fibriani	Indonesia
hCoV-19/Canada/Qc-JUS-W218103199/2020	2020-10-18	EPI_ISL_1400595	Original	hCoV-19	Quebec	Human	Laboratoire de sant\u00e9 publique du Qu\u00e9bec	Laboratoire de sant\u00e9 publique du Qu\u00e9bec	Moreira	Canada
hCoV-19/USA/WA-UW-65997/2021	2021-03-02	EPI_ISL_1405142	Original	hCoV-19	Washington	Human	UW Virology Lab	UW Virology Lab	Roychoudhury	USA
hCoV-19/Turkey/HSGM-8432/2021	2021-03-03	EPI_ISL_1403707	Original	hCoV-19	Turkey	Human	Ministry of Health Turkey	Ministry of Health Turkey	Bayrakdar	Turkey
hCoV-19/Canada/QC-HCLM-7056193776/2020	2020-12-11	EPI_ISL_1404827	Original	hCoV-19	Quebec	Human	Laboratoire de sant\u00e9 publique du Qu\u00e9bec	Laboratoire de sant\u00e9 publique du Qu\u00e9bec	Moreira	Canada
hCoV-19/USA/MD-HP03545/2021	2021-03-18	EPI_ISL_1402838	Original	hCoV-19	Maryland	Human	Johns Hopkins Hospital Department of Pathology	Johns Hopkins Hospital Department of Pathology	Morris	USA
hCoV-19/Portugal/PT4455/2021	2021-03-08	EPI_ISL_1399522	Original	hCoV-19	Portugal	Human	Instituto Nacional de Saude (INSA)	Instituto Nacional de Saude (INSA)	Borges	Portugal
hCoV-19/Mexico/PUE-IBT-IMSS-698/2021	2021-03-08	EPI_ISL_1416522	Original	hCoV-19	Puebla	Human	Laboratorio Central de Epidemiolog\u00eda (LCE)	Instituto de Biotecnolog\u00eda de la UNATaboada	Mexico
hCoV-19/Sweden/461847118349/2021	2021-02-02	EPI_ISL_1418773	Original	hCoV-19	Orebro	Human	Swedish national genomic surveillance program of SARS-CoV-2	The Public Health Agency of Sweden	Svartstr\u00f6m	Sweden
hCoV-19/Mexico/PUE-IBT-IMSS-760/2021	2021-03-09	EPI_ISL_1416578	Original	hCoV-19	Puebla	Human	Laboratorio Central de Epidemiolog\u00eda (LCE)	Instituto de Biotecnolog\u00eda de la UNATaboada	Mexico
hCoV-19/Mexico/PUE-IBT-IMSS-802/2021	2021-03-10	EPI_ISL_1416611	Original	hCoV-19	Puebla	Human	Laboratorio Central de Epidemiolog\u00eda (LCE)	Instituto de Biotecnolog\u00eda de la UNATaboada	Mexico
hCoV-19/Bahamas/33847/2020	2020-11-06	EPI_ISL_1415400	Original	hCoV-19	Bahamas	Human	Reference Laboratory of the Ministry of Health	Laboratory of Respiratory Viruses and Measles	Silva	Bahamas
hCoV-19/Mexico/CMX-IBT-IMSS-862/2021	2021-03-07	EPI_ISL_1416661	Original	hCoV-19	Mexico City	Human	Laboratorio Central de Epidemiolog\u00eda (LCE)	Instituto de Biotecnolog\u00eda de la UNATaboada	Mexico
hCoV-19/France/PDL-IPP06428/2021	2021-03-16	EPI_ISL_1417113	Original	hCoV-19	Pays de la Loire	Human	Labo Analyses Med	National Reference Center for Viruses of Respiratory Infections	Malabat	France
hCoV-19/Sweden/461847133317/2021	2021-02-22	EPI_ISL_1418641	Original	hCoV-19	Orebro	Human	Swedish national genomic surveillance program of SARS-CoV-2	The Public Health Agency of Sweden	Svartstr\u00f6m	Sweden
hCoV-19/Sweden/461847121448/2021	2021-02-05	EPI_ISL_1418733	Original	hCoV-19	Orebro	Human	Swedish national genomic surveillance program of SARS-CoV-2	The Public Health Agency of Sweden	Svartstr\u00f6m	Sweden
hCoV-19/USA/OR-TRACE-BENT-011821-230/2021	2021-01-18	EPI_ISL_1416273	Original	hCoV-19	Oregon	Human	Oregon State University TRACE Project	OSU Center for Genome Research and Biocomputing	Geniza	USA
hCoV-19/Guadeloupe/IPP06277/2021	2021-00-00	EPI_ISL_1416993	Original	hCoV-19	Les Abymes	Human	Outre mer	National Reference Center for Viruses of Respiratory Infections	Malabat	Guadeloupe
hCoV-19/Bahamas/33854/2020	2020-11-10	EPI_ISL_1415396	Original	hCoV-19	Bahamas	Human	Reference Laboratory of the Ministry of Health	Laboratory of Respiratory Viruses and Measles	Silva	Bahamas
hCoV-19/Sweden/461819512284/2021	2021-02-23	EPI_ISL_1418790	Original	hCoV-19	Orebro	Human	Swedish national genomic surveillance program of SARS-CoV-2	The Public Health Agency of Sweden	Svartstr\u00f6m	Sweden
hCoV-19/Mexico/CMX-IBT-IMSS-652/2021	2021-03-07	EPI_ISL_1416481	Original	hCoV-19	Mexico City	Human	Laboratorio Central de Epidemiolog\u00eda (LCE)	Instituto de Biotecnolog\u00eda de la UNATaboada	Mexico
hCoV-19/Sweden/461847119800/2021	2021-02-03	EPI_ISL_1418373	Original	hCoV-19	Orebro	Human	Swedish national genomic surveillance program of SARS-CoV-2	The Public Health Agency of Sweden	Svartstr\u00f6m	Sweden
hCoV-19/Sweden/461819444826/2021	2021-02-03	EPI_ISL_1418737	Original	hCoV-19	Orebro	Human	Swedish national genomic surveillance program of SARS-CoV-2	The Public Health Agency of Sweden	Svartstr\u00f6m	Sweden
hCoV-19/Guadeloupe/IPP06272/2021	2021-03-10	EPI_ISL_1416990	Original	hCoV-19	Les Abymes	Human	Outre mer	National Reference Center for Viruses of Respiratory Infections	Malabat	Guadeloupe
hCoV-19/USA/IN-INSPHL-00304/2021	2021-02-03	EPI_ISL_1415072	Original	hCoV-19	Indiana	Human	IN State Department of Health Laboratory Services	IN State Department of Health Laboratory Services	Pope	USA
hCoV-19/Bahamas/33821/2020	2020-03-31	EPI_ISL_1415415	Original	hCoV-19	Bahamas	Human	Reference Laboratory of the Ministry of Health	Laboratory of Respiratory Viruses and Measles	Silva	Bahamas
hCoV-19/Sweden/461847118196/2021	2021-02-01	EPI_ISL_1418740	Original	hCoV-19	Orebro	Human	Swedish national genomic surveillance program of SARS-CoV-2	The Public Health Agency of Sweden	Svartstr\u00f6m	Sweden
hCoV-19/Sweden/14411303P/2021	2021-02-17	EPI_ISL_1420591	Original	hCoV-19	Varmland	Human	Swedish national genomic surveillance program of SARS-CoV-2	The Public Health Agency of Sweden	Svartstr\u00f6m	Sweden
hCoV-19/Japan/PG-22791/2020	2020-12-18	EPI_ISL_1427462	Original	hCoV-19	Saitama	Human	Saitama Prefectural Institute of Public Health	Pathogen Genomics Center	Sekizuka	Japan
hCoV-19/Japan/PG-26401/2021	2021-01-12	EPI_ISL_1428505	Original	hCoV-19	Hiroshima	Human	Pathogen Genomics Center	Pathogen Genomics Center	Sekizuka	Japan
hCoV-19/Japan/PG-25610/2021	2021-01-21	EPI_ISL_1427969	Original	hCoV-19	Japan	Human	Pathogen Genomics Center	Pathogen Genomics Center	Sekizuka	Japan
hCoV-19/Japan/PG-25537/2021	2021-01-10	EPI_ISL_1427906	Original	hCoV-19	Japan	Human	Pathogen Genomics Center	Pathogen Genomics Center	Sekizuka	Japan
hCoV-19/Japan/PG-25891/2021	2021-02-08	EPI_ISL_1428169	Original	hCoV-19	Tokyo	Human	Pathogen Genomics Center	Pathogen Genomics Center	Sekizuka	Japan
hCoV-19/Japan/PG-23627/2021	2021-02-05	EPI_ISL_1428693	Original	hCoV-19	Yamaguchi	Human	Pathogen Genomics Center	Pathogen Genomics Center	Sekizuka	Japan
hCoV-19/India/WB-1930400299081/2021	2021-01-19	EPI_ISL_1419449	Original	hCoV-19	West Bengal	Human	INSACOG-WB	National Institute of Biomedical Genomics \u2013 INSACOG	Maitra	India
hCoV-19/Japan/PG-25937/2021	2021-01-08	EPI_ISL_1428213	Original	hCoV-19	Tochigi	Human	Pathogen Genomics Center	Pathogen Genomics Center	Sekizuka	Japan
hCoV-19/Japan/PG-20604/2020	2020-12-29	EPI_ISL_1425722	Original	hCoV-19	Saitama	Human	Pathogen Genomics Center	Pathogen Genomics Center	Sekizuka	Japan
hCoV-19/Japan/PG-20983/2021	2021-01-14	EPI_ISL_1426140	Original	hCoV-19	Hyogo	Human	Pathogen Genomics Center	Pathogen Genomics Center	Sekizuka	Japan
hCoV-19/Japan/PG-22035/2021	2021-01-26	EPI_ISL_1425167	Original	hCoV-19	Japan	Human	Department of Infectious Diseases	Department of Infectious Diseases	Nomoto	Japan
hCoV-19/Japan/PG-21781/2021	2021-01-13	EPI_ISL_1426795	Original	hCoV-19	Fukuoka	Human	Pathogen Genomics Center	Pathogen Genomics Center	Sekizuka	Japan
hCoV-19/Japan/PG-25547/2021	2021-01-11	EPI_ISL_1427915	Original	hCoV-19	Japan	Human	Pathogen Genomics Center	Pathogen Genomics Center	Sekizuka	Japan
hCoV-19/Japan/PG-26310/2021	2021-01-05	EPI_ISL_1428414	Original	hCoV-19	Nagasaki	Human	Pathogen Genomics Center	Pathogen Genomics Center	Sekizuka	Japan
hCoV-19/Japan/PG-22489/2021	2021-01-06	EPI_ISL_1427244	Original	hCoV-19	Kumamoto	Human	Pathogen Genomics Center	Pathogen Genomics Center	Sekizuka	Japan
hCoV-19/Japan/PG-26014/2021	2021-02-02	EPI_ISL_1428251	Original	hCoV-19	Osaka	Human	Sakai City Institute of Public Health	Pathogen Genomics Center	Sekizuka	Japan
hCoV-19/Japan/PG-25890/2021	2021-02-22	EPI_ISL_1427714	Original	hCoV-19	Hyogo	Human	Pathogen Genomics Center	Pathogen Genomics Center	Sekizuka	Japan
hCoV-19/Japan/PG-20536/2021	2021-01-08	EPI_ISL_1425793	Original	hCoV-19	Miyagi	Human	Pathogen Genomics Center	Pathogen Genomics Center	Sekizuka	Japan
hCoV-19/Japan/PG-23555/2021	2021-02-06	EPI_ISL_1425275	Original	hCoV-19	Japan	Human	Department of Infectious Diseases	Department of Infectious Diseases	Nomoto	Japan
hCoV-19/Japan/PG-20957/2021	2021-01-21	EPI_ISL_1426116	Original	hCoV-19	Hyogo	Human	Pathogen Genomics Center	Pathogen Genomics Center	Sekizuka	Japan
hCoV-19/Japan/PG-21482/2020	2020-12-28	EPI_ISL_1426417	Original	hCoV-19	Fukuoka	Human	Pathogen Genomics Center	Pathogen Genomics Center	Sekizuka	Japan
hCoV-19/Spain/MD-IBV-98018299/2021	2021-01-31	EPI_ISL_1423755	Original	hCoV-19	Madrid	Human	Servicio de Microbiolog\u00eda. Hospital Ram\u00f3n y Cajal. (CIBERESP)	SeqCOVID-SPAIN consortium/IBV(CSIC)	Comas	Spain
hCoV-19/Japan/PG-26275/2020	2020-12-26	EPI_ISL_1428379	Original	hCoV-19	Nagasaki	Human	Pathogen Genomics Center	Pathogen Genomics Center	Sekizuka	Japan
hCoV-19/Sweden/461819426060/2021	2021-01-28	EPI_ISL_1418995	Original	hCoV-19	Orebro	Human	Swedish national genomic surveillance program of SARS-CoV-2	The Public Health Agency of Sweden	Svartstr\u00f6m	Sweden
hCoV-19/Japan/PG-25216/2021	2021-02-08	EPI_ISL_1427721	Original	hCoV-19	Gunma	Human	Gunma Prefectural Institute of Public Health and Environmental Sciences	Pathogen Genomics Center	Sekizuka	Japan
hCoV-19/USA/WV-WVU-WV033445/2021	2021-03-05	EPI_ISL_1423160	Original	hCoV-19	West Virginia	Human	WVU Rapid Development Laboratory	WVU and Marshall University Combined Genomics Core Facilities	Denvir	USA
hCoV-19/Japan/PG-25268/2020	2020-12-12	EPI_ISL_1427770	Original	hCoV-19	Japan	Human	Pathogen Genomics Center	Pathogen Genomics Center	Sekizuka	Japan
hCoV-19/Spain/CT-IBV-98016325/2020	2020-12-10	EPI_ISL_1423909	Original	hCoV-19	Catalunya	Human	Hospital Universitari Arnau de Vilanova de Lleida	SeqCOVID-SPAIN consortium/IBV(CSIC)	Comas	Spain
hCoV-19/Japan/PG-21555/2021	2021-01-18	EPI_ISL_1425708	Original	hCoV-19	Nagano	Human	Pathogen Genomics Center	Pathogen Genomics Center	Sekizuka	Japan
hCoV-19/Japan/PG-20521/2021	2021-01-05	EPI_ISL_1425778	Original	hCoV-19	Miyagi	Human	Pathogen Genomics Center	Pathogen Genomics Center	Sekizuka	Japan
hCoV-19/Japan/PG-22975/2021	2021-01-27	EPI_ISL_1428824	Original	hCoV-19	Japan	Human	Pathogen Genomics Center	Pathogen Genomics Center	Sekizuka	Japan
hCoV-19/Japan/PG-20656/2021	2021-01-16	EPI_ISL_1425665	Original	hCoV-19	Yamaguchi	Human	Pathogen Genomics Center	Pathogen Genomics Center	Sekizuka	Japan
hCoV-19/Japan/PG-22958/2021	2021-01-26	EPI_ISL_1428698	Original	hCoV-19	Japan	Human	Pathogen Genomics Center	Pathogen Genomics Center	Sekizuka	Japan
hCoV-19/Japan/PG-22291/2021	2021-01-14	EPI_ISL_1426654	Original	hCoV-19	Chiba	Human	Chiba Prefectural Institute of Public Health	Pathogen Genomics Center	Sekizuka	Japan
hCoV-19/Italy/CAM-TIGEM-6206/2021	2021-01-13	EPI_ISL_1424202	Original	hCoV-19	Campania	Human	Istituto Zooprofilattico Sperimentale del Mezzogiorno	TIGEGrimaldi	Italy
hCoV-19/India/WB-1932000221522/2021	2021-02-10	EPI_ISL_1419741	Original	hCoV-19	West Bengal	Human	INSACOG-WB	National Institute of Biomedical Genomics \u2013 INSACOG	Maitra	India
hCoV-19/Japan/PG-25910/2021	2021-01-04	EPI_ISL_1428187	Original	hCoV-19	Tochigi	Human	Pathogen Genomics Center	Pathogen Genomics Center	Sekizuka	Japan
hCoV-19/Japan/PG-22606/2021	2021-01-15	EPI_ISL_1427287	Original	hCoV-19	Kumamoto	Human	Pathogen Genomics Center	Pathogen Genomics Center	Sekizuka	Japan
hCoV-19/Japan/PG-22306/2021	2021-01-20	EPI_ISL_1427090	Original	hCoV-19	Chiba	Human	Chiba Prefectural Institute of Public Health	Pathogen Genomics Center	Sekizuka	Japan
hCoV-19/USA/WV-WVU-WV028599/2021	2021-02-22	EPI_ISL_1423036	Original	hCoV-19	West Virginia	Human	WVU Rapid Development Laboratory	WVU and Marshall University Combined Genomics Core Facilities	Denvir	USA
hCoV-19/Japan/PG-25297/2021	2021-02-08	EPI_ISL_1427799	Original	hCoV-19	Osaka	Human	Osaka Institute of Public Health	Pathogen Genomics Center	Sekizuka	Japan
hCoV-19/Japan/PG-25235/2020	2020-11-03	EPI_ISL_1427737	Original	hCoV-19	Japan	Human	Pathogen Genomics Center	Pathogen Genomics Center	Sekizuka	Japan
hCoV-19/Japan/PG-22347/2020	2020-11-05	EPI_ISL_1427123	Original	hCoV-19	Saitama	Human	Pathogen Genomics Center	Pathogen Genomics Center	Sekizuka	Japan
hCoV-19/Italy/CAM-TIGEM-6157/2021	2021-01-10	EPI_ISL_1424155	Original	hCoV-19	Campania	Human	Istituto Zooprofilattico Sperimentale del Mezzogiorno	TIGEGrimaldi	Italy
hCoV-19/Japan/PG-21407/2021	2021-01-13	EPI_ISL_1426346	Original	hCoV-19	Saitama	Human	Saitama Prefectural Institute of Public Health	Pathogen Genomics Center	Sekizuka	Japan
hCoV-19/Japan/PG-21992/2021	2021-01-13	EPI_ISL_1426989	Original	hCoV-19	Japan	Human	Pathogen Genomics Center	Pathogen Genomics Center	Sekizuka	Japan
hCoV-19/Japan/PG-25293/2021	2021-02-08	EPI_ISL_1427795	Original	hCoV-19	Osaka	Human	Osaka Institute of Public Health	Pathogen Genomics Center	Sekizuka	Japan
hCoV-19/Japan/PG-20848/2020	2020-12-28	EPI_ISL_1426023	Original	hCoV-19	Tochigi	Human	Pathogen Genomics Center	Pathogen Genomics Center	Sekizuka	Japan
hCoV-19/Japan/PG-22669/2020	2020-10-23	EPI_ISL_1426637	Original	hCoV-19	Saitama	Human	Saitama Prefectural Institute of Public Health	Pathogen Genomics Center	Sekizuka	Japan
hCoV-19/Japan/PG-20630/2021	2021-01-16	EPI_ISL_1425641	Original	hCoV-19	Yamaguchi	Human	Pathogen Genomics Center	Pathogen Genomics Center	Sekizuka	Japan
hCoV-19/Japan/PG-22781/2020	2020-12-14	EPI_ISL_1427452	Original	hCoV-19	Saitama	Human	Saitama Prefectural Institute of Public Health	Pathogen Genomics Center	Sekizuka	Japan
hCoV-19/Japan/PG-26312/2021	2021-01-05	EPI_ISL_1428416	Original	hCoV-19	Nagasaki	Human	Pathogen Genomics Center	Pathogen Genomics Center	Sekizuka	Japan
hCoV-19/Japan/PG-22689/2020	2020-10-29	EPI_ISL_1427365	Original	hCoV-19	Saitama	Human	Saitama Prefectural Institute of Public Health	Pathogen Genomics Center	Sekizuka	Japan
hCoV-19/India/WB-1931200139578/2021	2021-02-04	EPI_ISL_1419194	Original	hCoV-19	West Bengal	Human	INSACOG-WB	National Institute of Biomedical Genomics \u2013 INSACOG	Maitra	India
hCoV-19/Japan/PG-20504/2021	2021-01-08	EPI_ISL_1425762	Original	hCoV-19	Saitama	Human	SARS-CoV-2 testing team	Pathogen Genomics Center	Sekizuka	Japan
hCoV-19/Japan/PG-22641/2021	2021-01-23	EPI_ISL_1427320	Original	hCoV-19	Kumamoto	Human	Pathogen Genomics Center	Pathogen Genomics Center	Sekizuka	Japan
hCoV-19/Japan/PG-22895/2021	2021-01-22	EPI_ISL_1427565	Original	hCoV-19	Gifu	Human	Pathogen Genomics Center	Pathogen Genomics Center	Sekizuka	Japan
hCoV-19/Sweden/3924533664/2021	2021-02-22	EPI_ISL_1420529	Original	hCoV-19	Sormland	Human	Swedish national genomic surveillance program of SARS-CoV-2	The Public Health Agency of Sweden	Svartstr\u00f6m	Sweden
hCoV-19/Japan/IC-0849/2021	2021-02-13	EPI_ISL_1425719	Original	hCoV-19	Japan	Human	SARS-CoV-2 testing team	Pathogen Genomics Center	Sekizuka	Japan
hCoV-19/Japan/PG-22951/2021	2021-01-25	EPI_ISL_1428696	Original	hCoV-19	Japan	Human	Pathogen Genomics Center	Pathogen Genomics Center	Sekizuka	Japan
hCoV-19/India/WB-1930300509963/2021	2021-02-13	EPI_ISL_1419759	Original	hCoV-19	West Bengal	Human	INSACOG-WB	National Institute of Biomedical Genomics \u2013 INSACOG	Maitra	India
hCoV-19/Italy/CAM-TIGEM-6284/2021	2021-01-20	EPI_ISL_1424275	Original	hCoV-19	Campania	Human	Istituto Zooprofilattico Sperimentale del Mezzogiorno	TIGEGrimaldi	Italy
hCoV-19/Japan/PG-25512/2021	2021-01-07	EPI_ISL_1427882	Original	hCoV-19	Japan	Human	Pathogen Genomics Center	Pathogen Genomics Center	Sekizuka	Japan
hCoV-19/India/WB-1930300476787/2021	2021-01-27	EPI_ISL_1419729	Original	hCoV-19	West Bengal	Human	INSACOG-WB	National Institute of Biomedical Genomics \u2013 INSACOG	Maitra	India
hCoV-19/Japan/PG-25500/2021	2021-01-06	EPI_ISL_1427871	Original	hCoV-19	Japan	Human	Pathogen Genomics Center	Pathogen Genomics Center	Sekizuka	Japan
hCoV-19/Sweden/14374490P/2021	2021-02-16	EPI_ISL_1420594	Original	hCoV-19	Dalarna	Human	Swedish national genomic surveillance program of SARS-CoV-2	The Public Health Agency of Sweden	Svartstr\u00f6m	Sweden
hCoV-19/Japan/PG-23722/2021	2021-02-05	EPI_ISL_1428767	Original	hCoV-19	Shizuoka	Human	Pathogen Genomics Center	Pathogen Genomics Center	Sekizuka	Japan
hCoV-19/Japan/PG-21097/2021	2021-01-23	EPI_ISL_1426243	Original	hCoV-19	Oita	Human	Pathogen Genomics Center	Pathogen Genomics Center	Sekizuka	Japan
hCoV-19/India/WB-1931800114682/2021	2021-02-09	EPI_ISL_1419884	Original	hCoV-19	West Bengal	Human	INSACOG-WB	National Institute of Biomedical Genomics \u2013 INSACOG	Maitra	India
hCoV-19/USA/AZ-ASU2957/2021	2021-03-09	EPI_ISL_1423935	Original	hCoV-19	Arizona	Human	Arizona State University	Arizona State University	Skidmore	USA
hCoV-19/Japan/PG-22326/2020	2020-12-12	EPI_ISL_1426630	Original	hCoV-19	Kagoshima	Human	Pathogen Genomics Center	Pathogen Genomics Center	Sekizuka	Japan
hCoV-19/Japan/PG-21116/2021	2021-01-21	EPI_ISL_1426262	Original	hCoV-19	Oita	Human	Pathogen Genomics Center	Pathogen Genomics Center	Sekizuka	Japan
hCoV-19/India/WB-1930400299078/2021	2021-01-19	EPI_ISL_1419924	Original	hCoV-19	West Bengal	Human	INSACOG-WB	National Institute of Biomedical Genomics \u2013 INSACOG	Maitra	India
hCoV-19/India/WB-1931300135691/2021	2020-10-26	EPI_ISL_1419377	Original	hCoV-19	West Bengal	Human	INSACOG-WB	National Institute of Biomedical Genomics \u2013 INSACOG	Maitra	India
hCoV-19/Japan/PG-23002/2021	2021-01-12	EPI_ISL_1428849	Original	hCoV-19	Japan	Human	Pathogen Genomics Center	Pathogen Genomics Center	Sekizuka	Japan
hCoV-19/Japan/PG-21880/2020	2020-12-27	EPI_ISL_1426893	Original	hCoV-19	Fukui	Human	Pathogen Genomics Center	Pathogen Genomics Center	Sekizuka	Japan
hCoV-19/Japan/PG-21931/2021	2021-01-22	EPI_ISL_1426943	Original	hCoV-19	Yamaguchi	Human	Pathogen Genomics Center	Pathogen Genomics Center	Sekizuka	Japan
hCoV-19/Japan/PG-26240/2020	2020-12-11	EPI_ISL_1428344	Original	hCoV-19	Nagasaki	Human	Pathogen Genomics Center	Pathogen Genomics Center	Sekizuka	Japan
hCoV-19/Japan/PG-25354/2021	2021-02-04	EPI_ISL_1425412	Original	hCoV-19	Japan	Human	Department of Infectious Diseases	Department of Infectious Diseases	Nomoto	Japan
hCoV-19/Japan/PG-21138/2021	2021-01-26	EPI_ISL_1425113	Original	hCoV-19	Japan	Human	Department of Infectious Diseases	Department of Infectious Diseases	Nomoto	Japan
hCoV-19/Japan/PG-22591/2021	2021-01-13	EPI_ISL_1427272	Original	hCoV-19	Kumamoto	Human	Pathogen Genomics Center	Pathogen Genomics Center	Sekizuka	Japan
hCoV-19/Japan/PG-22305/2021	2021-01-19	EPI_ISL_1427089	Original	hCoV-19	Chiba	Human	Chiba Prefectural Institute of Public Health	Pathogen Genomics Center	Sekizuka	Japan
hCoV-19/Japan/PG-22242/2021	2021-01-27	EPI_ISL_1427034	Original	hCoV-19	Saitama	Human	Saitama Prefectural Institute of Public Health	Pathogen Genomics Center	Sekizuka	Japan
hCoV-19/Japan/PG-22000/2021	2021-01-21	EPI_ISL_1425132	Original	hCoV-19	Japan	Human	Department of Infectious Diseases	Department of Infectious Diseases	Nomoto	Japan
hCoV-19/USA/WV-WVU-WV090179/2021	2021-01-19	EPI_ISL_1423269	Original	hCoV-19	West Virginia	Human	J.W. Ruby Memorial Hospital	WVU and Marshall University Combined Genomics Core Facilities	Denvir	USA
hCoV-19/Japan/PG-20895/2021	2021-01-26	EPI_ISL_1426059	Original	hCoV-19	Niigata	Human	Pathogen Genomics Center	Pathogen Genomics Center	Sekizuka	Japan
hCoV-19/Japan/PG-23971/2020	2020-12-07	EPI_ISL_1425304	Original	hCoV-19	Japan	Human	Department of Infectious Diseases	Department of Infectious Diseases	Nomoto	Japan
hCoV-19/Japan/PG-26348/2021	2021-01-12	EPI_ISL_1428452	Original	hCoV-19	Nagasaki	Human	Pathogen Genomics Center	Pathogen Genomics Center	Sekizuka	Japan
hCoV-19/USA/WV-WVU-WV029346/2021	2021-02-22	EPI_ISL_1423053	Original	hCoV-19	West Virginia	Human	WVU Rapid Development Laboratory	WVU and Marshall University Combined Genomics Core Facilities	Denvir	USA
hCoV-19/Mexico/CHH-InDRE_F11012_S819/2021	2021-02-23	EPI_ISL_1424021	Original	hCoV-19	Chiapas	Human	LESP Queretaro	Instituto de Diagnostico y Referencia Epidemiologicos (INDRE)	Rodriguez	Mexico
hCoV-19/Sweden/14409819P/2021	2021-02-17	EPI_ISL_1420586	Original	hCoV-19	Varmland	Human	Swedish national genomic surveillance program of SARS-CoV-2	The Public Health Agency of Sweden	Svartstr\u00f6m	Sweden
hCoV-19/Japan/PG-22968/2021	2021-01-26	EPI_ISL_1428819	Original	hCoV-19	Japan	Human	Pathogen Genomics Center	Pathogen Genomics Center	Sekizuka	Japan
hCoV-19/Japan/PG-26458/2020	2020-11-30	EPI_ISL_1428562	Original	hCoV-19	Iwate	Human	Pathogen Genomics Center	Pathogen Genomics Center	Sekizuka	Japan
hCoV-19/Japan/PG-26019/2021	2021-02-13	EPI_ISL_1428255	Original	hCoV-19	Osaka	Human	Sakai City Institute of Public Health	Pathogen Genomics Center	Sekizuka	Japan
hCoV-19/Japan/PG-21424/2021	2021-01-14	EPI_ISL_1426361	Original	hCoV-19	Saitama	Human	Saitama Prefectural Institute of Public Health	Pathogen Genomics Center	Sekizuka	Japan
hCoV-19/India/SK-1122700009269/2021	2020-12-08	EPI_ISL_1419124	Original	hCoV-19	Sikkim	Human	INSACOG-Sikkim	National Institute of Biomedical Genomics \u2013 INSACOG	Maitra	India
hCoV-19/Japan/PG-25497/2021	2021-01-06	EPI_ISL_1427868	Original	hCoV-19	Japan	Human	Pathogen Genomics Center	Pathogen Genomics Center	Sekizuka	Japan
hCoV-19/Sweden/461847120741/2021	2021-02-04	EPI_ISL_1418943	Original	hCoV-19	Orebro	Human	Swedish national genomic surveillance program of SARS-CoV-2	The Public Health Agency of Sweden	Svartstr\u00f6m	Sweden
hCoV-19/Japan/PG-20565/2021	2021-01-13	EPI_ISL_1425822	Original	hCoV-19	Miyagi	Human	Pathogen Genomics Center	Pathogen Genomics Center	Sekizuka	Japan
hCoV-19/Japan/PG-25376/2021	2021-02-10	EPI_ISL_1425434	Original	hCoV-19	Japan	Human	Department of Infectious Diseases	Department of Infectious Diseases	Nomoto	Japan
hCoV-19/Japan/PG-21613/2020	2020-12-31	EPI_ISL_1426540	Original	hCoV-19	Hyogo	Human	Pathogen Genomics Center	Pathogen Genomics Center	Sekizuka	Japan
hCoV-19/Japan/PG-21952/2021	2021-01-25	EPI_ISL_1426956	Original	hCoV-19	Yamaguchi	Human	Pathogen Genomics Center	Pathogen Genomics Center	Sekizuka	Japan
hCoV-19/Japan/PG-26855/2021	2021-03-03	EPI_ISL_1425508	Original	hCoV-19	Japan	Human	Department of Infectious Diseases	Department of Infectious Diseases	Nomoto	Japan
hCoV-19/Japan/PG-26430/2021	2021-01-09	EPI_ISL_1428534	Original	hCoV-19	Iwate	Human	Pathogen Genomics Center	Pathogen Genomics Center	Sekizuka	Japan
hCoV-19/USA/WI-WSLH-212292/2021	2021-03-10	EPI_ISL_1421708	Original	hCoV-19	Wisconsin	Human	Wisconsin State Laboratory of Hygiene Communicable Disease Division	Wisconsin State Laboratory of Hygiene Communicable Disease Division	Florek	USA
hCoV-19/India/WB-1931300129186/2021	2020-10-20	EPI_ISL_1419280	Original	hCoV-19	West Bengal	Human	INSACOG-WB	National Institute of Biomedical Genomics \u2013 INSACOG	Maitra	India
hCoV-19/Japan/PG-26037/2021	2021-01-24	EPI_ISL_1428273	Original	hCoV-19	Tottori	Human	Pathogen Genomics Center	Pathogen Genomics Center	Sekizuka	Japan
hCoV-19/Japan/PG-26363/2021	2021-01-16	EPI_ISL_1428467	Original	hCoV-19	Nagasaki	Human	Pathogen Genomics Center	Pathogen Genomics Center	Sekizuka	Japan
hCoV-19/Japan/PG-22577/2021	2021-01-12	EPI_ISL_1427258	Original	hCoV-19	Kumamoto	Human	Pathogen Genomics Center	Pathogen Genomics Center	Sekizuka	Japan
hCoV-19/Japan/PG-21749/2021	2021-01-08	EPI_ISL_1426765	Original	hCoV-19	Fukuoka	Human	Pathogen Genomics Center	Pathogen Genomics Center	Sekizuka	Japan
hCoV-19/Japan/PG-21089/2021	2021-01-24	EPI_ISL_1426235	Original	hCoV-19	Oita	Human	Pathogen Genomics Center	Pathogen Genomics Center	Sekizuka	Japan
hCoV-19/Spain/CT-IBV-98016339/2020	2020-12-17	EPI_ISL_1423912	Original	hCoV-19	Catalunya	Human	Hospital Universitari Arnau de Vilanova de Lleida	SeqCOVID-SPAIN consortium/IBV(CSIC)	Comas	Spain
hCoV-19/Sweden/3031439247/2021	2021-02-24	EPI_ISL_1420620	Original	hCoV-19	Okand (BSE00)	Human	Swedish national genomic surveillance program of SARS-CoV-2	The Public Health Agency of Sweden	Svartstr\u00f6m	Sweden
hCoV-19/Japan/PG-22254/2021	2021-01-30	EPI_ISL_1427046	Original	hCoV-19	Saitama	Human	Saitama Prefectural Institute of Public Health	Pathogen Genomics Center	Sekizuka	Japan
hCoV-19/Spain/CT-IBV-98016312/2020	2020-12-09	EPI_ISL_1423904	Original	hCoV-19	Catalunya	Human	Hospital Universitari Arnau de Vilanova de Lleida	SeqCOVID-SPAIN consortium/IBV(CSIC)	Comas	Spain
hCoV-19/USA/WI-WSLH-212060/2021	2021-03-07	EPI_ISL_1421372	Original	hCoV-19	Wisconsin	Human	Wisconsin State Laboratory of Hygiene Communicable Disease Division	Wisconsin State Laboratory of Hygiene Communicable Disease Division	Florek	USA
hCoV-19/Japan/PG-21714/2021	2021-01-05	EPI_ISL_1426731	Original	hCoV-19	Fukuoka	Human	Pathogen Genomics Center	Pathogen Genomics Center	Sekizuka	Japan
hCoV-19/Japan/PG-25841/2021	2021-01-26	EPI_ISL_1428132	Original	hCoV-19	Miyagi	Human	Pathogen Genomics Center	Pathogen Genomics Center	Sekizuka	Japan
hCoV-19/Japan/PG-22372/2021	2021-01-01	EPI_ISL_1427148	Original	hCoV-19	Saitama	Human	Pathogen Genomics Center	Pathogen Genomics Center	Sekizuka	Japan
hCoV-19/India/WB-1931300108419/2021	2020-10-01	EPI_ISL_1419269	Original	hCoV-19	West Bengal	Human	INSACOG-WB	National Institute of Biomedical Genomics \u2013 INSACOG	Maitra	India
hCoV-19/Italy/CAM-TIGEM-6368/2021	2021-01-15	EPI_ISL_1424346	Original	hCoV-19	Campania	Human	Istituto Zooprofilattico Sperimentale del Mezzogiorno	TIGEGrimaldi	Italy
hCoV-19/USA/ID-UW-COWR13/2021	2021-02-05	EPI_ISL_1424482	Original	hCoV-19	Idaho	Human	COVID Outreach Wood River	UW Virology Lab	Roychoudhury	USA
hCoV-19/Spain/CT-IBV-98018234/2021	2021-01-12	EPI_ISL_1423697	Original	hCoV-19	Cataluna	Human	Laboratori de Refer\u00e8ncia de Catalunya	SeqCOVID-SPAIN consortium/IBV(CSIC)	Comas	Spain
hCoV-19/Poland/NIPH-NIH_ECDC-1457/2021	2021-03-01	EPI_ISL_1425550	Original	hCoV-19	Warminsko-Mazurskie	Human	Diagnostyka Sp.z o.o.	1. National Institute of Public Health - National Institute of Hygiene; 2. Eurofins Genomics Europe Sequencing GmbH	Wo\u01
hCoV-19/Japan/PG-21599/2020	2020-12-23	EPI_ISL_1426526	Original	hCoV-19	Hyogo	Human	Pathogen Genomics Center	Pathogen Genomics Center	Sekizuka	Japan
hCoV-19/Japan/PG-20852/2020	2020-12-29	EPI_ISL_1426027	Original	hCoV-19	Tochigi	Human	Pathogen Genomics Center	Pathogen Genomics Center	Sekizuka	Japan
hCoV-19/India/WB-1930400299050/2021	2021-01-19	EPI_ISL_1419448	Original	hCoV-19	West Bengal	Human	INSACOG-WB	National Institute of Biomedical Genomics \u2013 INSACOG	Maitra	India
hCoV-19/Japan/PG-23968/2020	2020-12-08	EPI_ISL_1425301	Original	hCoV-19	Japan	Human	Department of Infectious Diseases	Department of Infectious Diseases	Nomoto	Japan
hCoV-19/Mexico/VER-InDRE_F11087_S846/2021	2021-02-24	EPI_ISL_1424047	Original	hCoV-19	Veracruz	Human	LESP Veracruz	Instituto de Diagnostico y Referencia Epidemiologicos (INDRE)	Rodriguez	Mexico
hCoV-19/Japan/PG-25900/2021	2021-01-01	EPI_ISL_1428177	Original	hCoV-19	Tochigi	Human	Pathogen Genomics Center	Pathogen Genomics Center	Sekizuka	Japan
hCoV-19/Japan/PG-21361/2021	2021-01-05	EPI_ISL_1426307	Original	hCoV-19	Saitama	Human	Saitama Prefectural Institute of Public Health	Pathogen Genomics Center	Sekizuka	Japan
hCoV-19/Sweden/14411028P/2021	2021-02-17	EPI_ISL_1420590	Original	hCoV-19	Varmland	Human	Swedish national genomic surveillance program of SARS-CoV-2	The Public Health Agency of Sweden	Svartstr\u00f6m	Sweden
hCoV-19/Japan/PG-25516/2021	2021-01-07	EPI_ISL_1427886	Original	hCoV-19	Japan	Human	Pathogen Genomics Center	Pathogen Genomics Center	Sekizuka	Japan
hCoV-19/Japan/PG-25425/2021	2021-02-15	EPI_ISL_1425446	Original	hCoV-19	Japan	Human	Department of Infectious Diseases	Department of Infectious Diseases	Nomoto	Japan
hCoV-19/Japan/PG-21078/2021	2021-01-26	EPI_ISL_1426224	Original	hCoV-19	Oita	Human	Pathogen Genomics Center	Pathogen Genomics Center	Sekizuka	Japan
hCoV-19/Japan/PG-21963/2021	2021-01-25	EPI_ISL_1426966	Original	hCoV-19	Yamaguchi	Human	Pathogen Genomics Center	Pathogen Genomics Center	Sekizuka	Japan
hCoV-19/Japan/PG-22490/2021	2021-01-06	EPI_ISL_1427245	Original	hCoV-19	Kumamoto	Human	Pathogen Genomics Center	Pathogen Genomics Center	Sekizuka	Japan
hCoV-19/Italy/CAM-TIGEM-6217/2021	2021-01-12	EPI_ISL_1424212	Original	hCoV-19	Campania	Human	Istituto Zooprofilattico Sperimentale del Mezzogiorno	TIGEGrimaldi	Italy
hCoV-19/Japan/PG-22727/2020	2020-11-17	EPI_ISL_1426644	Original	hCoV-19	Saitama	Human	Saitama Prefectural Institute of Public Health	Pathogen Genomics Center	Sekizuka	Japan
hCoV-19/Japan/PG-22799/2020	2020-12-21	EPI_ISL_1427470	Original	hCoV-19	Saitama	Human	Saitama Prefectural Institute of Public Health	Pathogen Genomics Center	Sekizuka	Japan
hCoV-19/Japan/PG-21573/2020	2020-12-12	EPI_ISL_1426500	Original	hCoV-19	Hyogo	Human	Pathogen Genomics Center	Pathogen Genomics Center	Sekizuka	Japan
hCoV-19/USA/CA-Stanford-03_S09/2021	2021-01-05	EPI_ISL_1424075	Original	hCoV-19	California	Human	Stanford Health Care	Stanford University School of Medicine	Sahoo	USA
hCoV-19/Japan/PG-21063/2021	2021-01-26	EPI_ISL_1426209	Original	hCoV-19	Oita	Human	Pathogen Genomics Center	Pathogen Genomics Center	Sekizuka	Japan
hCoV-19/Japan/PG-21851/2021	2021-01-26	EPI_ISL_1426864	Original	hCoV-19	Mie	Human	Pathogen Genomics Center	Pathogen Genomics Center	Sekizuka	Japan
hCoV-19/Germany/SN-RKI-I-057557/2021	2021-03-22	EPI_ISL_1441261	Original	hCoV-19	Saxony	Human	Landesuntersuchungsanstalt f\u00fcr das Gesundheits- und Veterin\u00e4rwesen (LUA) Sachsen	Robert Koch Institute	Drechsel	Germany
hCoV-19/Japan/PG-28482/2021	2021-01-12	EPI_ISL_1432646	Original	hCoV-19	Saitama	Human	Pathogen Genomics Center	Pathogen Genomics Center	Sekizuka	Japan
hCoV-19/Germany/TH-RKI-I-053236/2021	2021-03-16	EPI_ISL_1436690	Original	hCoV-19	Thuringia	Human	amedes MVZ Jena	Robert Koch Institute	Drechsel	Germany
hCoV-19/Japan/PG-25106/2021	2021-01-20	EPI_ISL_1430474	Original	hCoV-19	Shiga	Human	Pathogen Genomics Center	Pathogen Genomics Center	Sekizuka	Japan
hCoV-19/Japan/PG-23229/2021	2021-02-05	EPI_ISL_1429015	Original	hCoV-19	Kanagawa	Human	Pathogen Genomics Center	Pathogen Genomics Center	Sekizuka	Japan
hCoV-19/Japan/PG-26137/2021	2021-01-02	EPI_ISL_1434899	Original	hCoV-19	Japan	Human	Ibaraki Prefectural Institute of Public Health	Ibaraki Prefectural Institute of Public Health	Goto	Japan
hCoV-19/Japan/PG-28022/2021	2021-01-15	EPI_ISL_1432249	Original	hCoV-19	Ishikawa	Human	Pathogen Genomics Center	Pathogen Genomics Center	Sekizuka	Japan
hCoV-19/Japan/PG-23259/2020	2020-08-31	EPI_ISL_1429044	Original	hCoV-19	Osaka	Human	Pathogen Genomics Center	Pathogen Genomics Center	Sekizuka	Japan
hCoV-19/Japan/PG-23596/2021	2021-01-30	EPI_ISL_1429272	Original	hCoV-19	Yamaguchi	Human	Pathogen Genomics Center	Pathogen Genomics Center	Sekizuka	Japan
hCoV-19/Germany/BW-RKI-I-057647/2021	2021-03-22	EPI_ISL_1441351	Original	hCoV-19	Baden-Wurttemberg	Human	SYNLAB MVZ Leinfelden-Echterdingen	Robert Koch Institute	Drechsel	Germany
hCoV-19/Japan/PG-28261/2021	2021-01-25	EPI_ISL_1431770	Original	hCoV-19	Japan	Human	Pathogen Genomics Center	Pathogen Genomics Center	Sekizuka	Japan
hCoV-19/Japan/PG-28318/2021	2021-02-18	EPI_ISL_1431822	Original	hCoV-19	Tokyo	Human	Pathogen Genomics Center	Pathogen Genomics Center	Sekizuka	Japan
hCoV-19/Japan/PG-28135/2021	2021-01-08	EPI_ISL_1435193	Original	hCoV-19	Japan	Human	Ibaraki Prefectural Institute of Public Health	Ibaraki Prefectural Institute of Public Health	Goto	Japan
hCoV-19/Japan/PG-28472/2021	2021-01-11	EPI_ISL_1432631	Original	hCoV-19	Saitama	Human	Pathogen Genomics Center	Pathogen Genomics Center	Sekizuka	Japan
hCoV-19/Japan/PG-27636/2021	2021-02-19	EPI_ISL_1430834	Original	hCoV-19	Kanagawa	Human	Pathogen Genomics Center	Pathogen Genomics Center	Sekizuka	Japan
hCoV-19/Japan/PG-24196/2020	2020-03-29	EPI_ISL_1429778	Original	hCoV-19	Tokyo	Human	Pathogen Genomics Center	Pathogen Genomics Center	Sekizuka	Japan
hCoV-19/Japan/PG-24111/2021	2021-01-24	EPI_ISL_1429696	Original	hCoV-19	Fukushima	Human	Pathogen Genomics Center	Pathogen Genomics Center	Sekizuka	Japan
hCoV-19/Japan/PG-29413/2021	2021-01-19	EPI_ISL_1433577	Original	hCoV-19	Ibaraki	Human	Ibaraki Prefectural Institute of Public Health	Pathogen Genomics Center	Sekizuka	Japan
hCoV-19/Japan/PG-24859/2020	2020-12-25	EPI_ISL_1430315	Original	hCoV-19	Okinawa	Human	Pathogen Genomics Center	Pathogen Genomics Center	Sekizuka	Japan
hCoV-19/Spain/VC-IBV-99025547/2021	2021-03-02	EPI_ISL_1441583	Original	hCoV-19	Comunitat Valenciana	Human	Hospital General Universitario de Alicante - Instituto de Investigaci\u00f3n Sanitaria y Biom\u00e9dica de Alicante	SeqCOVID-SPAIN consortium/IBV(C
hCoV-19/Japan/PG-26479/2020	2020-12-21	EPI_ISL_1430889	Original	hCoV-19	Iwate	Human	Pathogen Genomics Center	Pathogen Genomics Center	Sekizuka	Japan
hCoV-19/Japan/PG-28236/2021	2021-01-16	EPI_ISL_1431745	Original	hCoV-19	Saitama	Human	Saitama Prefectural Institute of Public Health	Pathogen Genomics Center	Sekizuka	Japan
hCoV-19/Japan/PG-23772/2020	2020-09-07	EPI_ISL_1429411	Original	hCoV-19	Tokyo	Human	Pathogen Genomics Center	Pathogen Genomics Center	Sekizuka	Japan
hCoV-19/Japan/PG-27717/2021	2021-01-20	EPI_ISL_1431531	Original	hCoV-19	Tochigi	Human	Pathogen Genomics Center	Pathogen Genomics Center	Sekizuka	Japan
hCoV-19/Japan/PG-23882/2021	2021-01-04	EPI_ISL_1429513	Original	hCoV-19	Tokyo	Human	Pathogen Genomics Center	Pathogen Genomics Center	Sekizuka	Japan
hCoV-19/Japan/PG-23689/2021	2021-01-30	EPI_ISL_1429339	Original	hCoV-19	Nara	Human	Pathogen Genomics Center	Pathogen Genomics Center	Sekizuka	Japan
hCoV-19/Japan/PG-28165/2021	2021-01-13	EPI_ISL_1435253	Original	hCoV-19	Japan	Human	Ibaraki Prefectural Institute of Public Health	Ibaraki Prefectural Institute of Public Health	Goto	Japan
hCoV-19/Japan/PG-28247/2021	2021-01-23	EPI_ISL_1431756	Original	hCoV-19	Chiba	Human	Chiba Prefectural Institute of Public Health	Pathogen Genomics Center	Sekizuka	Japan
hCoV-19/Japan/PG-24071/2021	2021-01-16	EPI_ISL_1429657	Original	hCoV-19	Fukushima	Human	Pathogen Genomics Center	Pathogen Genomics Center	Sekizuka	Japan
hCoV-19/Japan/PG-23628/2021	2021-01-20	EPI_ISL_1429286	Original	hCoV-19	Shizuoka	Human	Pathogen Genomics Center	Pathogen Genomics Center	Sekizuka	Japan
hCoV-19/Japan/PG-28378/2021	2021-01-04	EPI_ISL_1432472	Original	hCoV-19	Tokyo	Human	Pathogen Genomics Center	Pathogen Genomics Center	Sekizuka	Japan
hCoV-19/Japan/PG-28481/2021	2021-01-12	EPI_ISL_1432644	Original	hCoV-19	Saitama	Human	Pathogen Genomics Center	Pathogen Genomics Center	Sekizuka	Japan
hCoV-19/Japan/PG-29073/2021	2021-02-15	EPI_ISL_1433523	Original	hCoV-19	Tokyo	Human	Pathogen Genomics Center	Pathogen Genomics Center	Sekizuka	Japan
hCoV-19/Japan/PG-23679/2021	2021-01-25	EPI_ISL_1429330	Original	hCoV-19	Nara	Human	Pathogen Genomics Center	Pathogen Genomics Center	Sekizuka	Japan
hCoV-19/Japan/PG-23204/2021	2021-01-04	EPI_ISL_1428992	Original	hCoV-19	Kanagawa	Human	Pathogen Genomics Center	Pathogen Genomics Center	Sekizuka	Japan
hCoV-19/Japan/PG-28174/2021	2021-02-24	EPI_ISL_1442989	Original	hCoV-19	Gunma	Human	Gunma Prefectural Institute of Public Health and Environmental Sciences	Gunma Prefectural Institute of Public Health and Environmental Sciences	Tsukagoshi	Japan
hCoV-19/Japan/PG-24707/2021	2021-01-17	EPI_ISL_1430177	Original	hCoV-19	Okayama	Human	Pathogen Genomics Center	Pathogen Genomics Center	Sekizuka	Japan
hCoV-19/Japan/PG-27639/2020	2020-02-22	EPI_ISL_1431487	Original	hCoV-19	Kanagawa	Human	Pathogen Genomics Center	Pathogen Genomics Center	Sekizuka	Japan
hCoV-19/Germany/BW-RKI-I-050541/2021	2021-03-03	EPI_ISL_1432818	Original	hCoV-19	Baden-Wurttemberg	Human	Eurofins LifeCodexx GmbH	Robert Koch Institute	Drechsel	Germany
hCoV-19/Japan/PG-24588/2021	2021-01-22	EPI_ISL_1430058	Original	hCoV-19	Kochi	Human	Pathogen Genomics Center	Pathogen Genomics Center	Sekizuka	Japan
hCoV-19/Japan/PG-23387/2020	2020-12-28	EPI_ISL_1429165	Original	hCoV-19	Nagano	Human	Pathogen Genomics Center	Pathogen Genomics Center	Sekizuka	Japan
hCoV-19/Japan/PG-28163/2021	2021-01-12	EPI_ISL_1435249	Original	hCoV-19	Japan	Human	Ibaraki Prefectural Institute of Public Health	Ibaraki Prefectural Institute of Public Health	Goto	Japan
hCoV-19/Japan/PG-23332/2021	2021-01-28	EPI_ISL_1429115	Original	hCoV-19	Fukuoka	Human	Pathogen Genomics Center	Pathogen Genomics Center	Sekizuka	Japan
hCoV-19/Japan/PG-24160/2021	2021-01-24	EPI_ISL_1429744	Original	hCoV-19	Kagawa	Human	Pathogen Genomics Center	Pathogen Genomics Center	Sekizuka	Japan
hCoV-19/Japan/PG-26582/2021	2021-02-03	EPI_ISL_1430989	Original	hCoV-19	Hyogo	Human	Pathogen Genomics Center	Pathogen Genomics Center	Sekizuka	Japan
hCoV-19/Japan/PG-28822/2021	2021-02-02	EPI_ISL_1431978	Original	hCoV-19	Chiba	Human	Pathogen Genomics Center	Pathogen Genomics Center	Sekizuka	Japan
hCoV-19/Japan/PG-26947/2021	2021-02-26	EPI_ISL_1431172	Original	hCoV-19	Mie	Human	Pathogen Genomics Center	Pathogen Genomics Center	Sekizuka	Japan
hCoV-19/Germany/BY-RKI-I-058864/2021	2021-03-23	EPI_ISL_1442732	Original	hCoV-19	Bavaria	Human	SYNLAB MVZ Weiden	Robert Koch Institute	Drechsel	Germany
hCoV-19/Japan/PG-26619/2021	2021-01-14	EPI_ISL_1431021	Original	hCoV-19	Kanagawa	Human	Kanagawa Prefectural Institute of Public Health	Pathogen Genomics Center	Sekizuka	Japan
hCoV-19/Germany/BE-RKI-I-052612/2021	2021-02-24	EPI_ISL_1435990	Original	hCoV-19	Berlin	Human	MDI Limbach Berlin GmbH	Robert Koch Institute	Drechsel	Germany
hCoV-19/Japan/PG-29455/2021	2021-02-19	EPI_ISL_1433641	Original	hCoV-19	Ibaraki	Human	Ibaraki Prefectural Institute of Public Health	Pathogen Genomics Center	Sekizuka	Japan
hCoV-19/Japan/PG-25092/2021	2021-01-16	EPI_ISL_1430462	Original	hCoV-19	Shiga	Human	Pathogen Genomics Center	Pathogen Genomics Center	Sekizuka	Japan
hCoV-19/Germany/SL-RKI-I-055444/2021	2021-03-15	EPI_ISL_1439025	Original	hCoV-19	Saarland	Human	Sonic - Bioscientia - MVZ Labor Saar GmbH	Robert Koch Institute	Drechsel	Germany
hCoV-19/Japan/PG-28089/2021	2021-01-30	EPI_ISL_1432370	Original	hCoV-19	Fukui	Human	Pathogen Genomics Center	Pathogen Genomics Center	Sekizuka	Japan
hCoV-19/Japan/PG-25143/2020	2020-09-28	EPI_ISL_1430510	Original	hCoV-19	Shiga	Human	Pathogen Genomics Center	Pathogen Genomics Center	Sekizuka	Japan
hCoV-19/Japan/PG-23590/2021	2021-02-02	EPI_ISL_1434703	Original	hCoV-19	Japan	Human	Ibaraki Prefectural Institute of Public Health	Ibaraki Prefectural Institute of Public Health	Goto	Japan
hCoV-19/Japan/PG-24777/2021	2021-01-15	EPI_ISL_1430238	Original	hCoV-19	Kanagawa	Human	Pathogen Genomics Center	Pathogen Genomics Center	Sekizuka	Japan
hCoV-19/Japan/PG-27002/2021	2021-02-03	EPI_ISL_1431204	Original	hCoV-19	Fukushima	Human	Pathogen Genomics Center	Pathogen Genomics Center	Sekizuka	Japan
hCoV-19/Germany/BY-RKI-I-054217/2021	2021-03-19	EPI_ISL_1437786	Original	hCoV-19	Bavaria	Human	SYNLAB MVZ Weiden	Robert Koch Institute	Drechsel	Germany
hCoV-19/Japan/PG-23912/2021	2021-01-13	EPI_ISL_1429540	Original	hCoV-19	Tokyo	Human	Pathogen Genomics Center	Pathogen Genomics Center	Sekizuka	Japan
hCoV-19/Germany/BW-RKI-I-050380/2021	2021-03-12	EPI_ISL_1432466	Original	hCoV-19	Baden-Wurttemberg	Human	SYNLAB MVZ Ettlingen	Robert Koch Institute	Drechsel	Germany
hCoV-19/Japan/PG-28833/2021	2021-02-09	EPI_ISL_1431987	Original	hCoV-19	Chiba	Human	Pathogen Genomics Center	Pathogen Genomics Center	Sekizuka	Japan
hCoV-19/Germany/NI-RKI-I-053272/2021	2021-03-15	EPI_ISL_1436726	Original	hCoV-19	Lower Saxony	Human	amedes G\u00f6ttingen	Robert Koch Institute	Drechsel	Germany
hCoV-19/Japan/PG-24262/2021	2021-02-06	EPI_ISL_1429836	Original	hCoV-19	Oita	Human	Pathogen Genomics Center	Pathogen Genomics Center	Sekizuka	Japan
hCoV-19/Japan/PG-28981/2021	2021-01-12	EPI_ISL_1433310	Original	hCoV-19	Tokyo	Human	Pathogen Genomics Center	Pathogen Genomics Center	Sekizuka	Japan
hCoV-19/Japan/PG-24275/2021	2021-02-09	EPI_ISL_1429846	Original	hCoV-19	Oita	Human	Pathogen Genomics Center	Pathogen Genomics Center	Sekizuka	Japan
hCoV-19/Japan/PG-29112/2021	2021-01-29	EPI_ISL_1435262	Original	hCoV-19	Japan	Human	Ibaraki Prefectural Institute of Public Health	Ibaraki Prefectural Institute of Public Health	Goto	Japan
hCoV-19/Japan/PG-28103/2021	2021-01-14	EPI_ISL_1432391	Original	hCoV-19	Fukui	Human	Pathogen Genomics Center	Pathogen Genomics Center	Sekizuka	Japan
hCoV-19/Japan/PG-28349/2021	2021-01-04	EPI_ISL_1431619	Original	hCoV-19	Tokyo	Human	Pathogen Genomics Center	Pathogen Genomics Center	Sekizuka	Japan
hCoV-19/Japan/PG-27908/2021	2021-02-24	EPI_ISL_1431704	Original	hCoV-19	Chiba	Human	Chiba Prefectural Institute of Public Health	Pathogen Genomics Center	Sekizuka	Japan
hCoV-19/Japan/PG-23623/2021	2021-02-05	EPI_ISL_1429285	Original	hCoV-19	Yamaguchi	Human	Pathogen Genomics Center	Pathogen Genomics Center	Sekizuka	Japan
hCoV-19/Japan/PG-28035/2021	2021-01-19	EPI_ISL_1432273	Original	hCoV-19	Ishikawa	Human	Pathogen Genomics Center	Pathogen Genomics Center	Sekizuka	Japan
hCoV-19/Japan/PG-26173/2021	2021-02-05	EPI_ISL_1434973	Original	hCoV-19	Japan	Human	Ibaraki Prefectural Institute of Public Health	Ibaraki Prefectural Institute of Public Health	Goto	Japan
hCoV-19/Japan/PG-26608/2021	2021-02-19	EPI_ISL_1430748	Original	hCoV-19	Saitama	Human	Pathogen Genomics Center	Pathogen Genomics Center	Sekizuka	Japan
hCoV-19/Japan/PG-28991/2021	2021-01-12	EPI_ISL_1433415	Original	hCoV-19	Tokyo	Human	Pathogen Genomics Center	Pathogen Genomics Center	Sekizuka	Japan
hCoV-19/Japan/PG-28431/2021	2021-02-09	EPI_ISL_1432565	Original	hCoV-19	Aichi	Human	Pathogen Genomics Center	Pathogen Genomics Center	Sekizuka	Japan
hCoV-19/Japan/PG-24107/2021	2021-01-23	EPI_ISL_1429692	Original	hCoV-19	Fukushima	Human	Pathogen Genomics Center	Pathogen Genomics Center	Sekizuka	Japan
hCoV-19/Japan/PG-27114/2021	2021-01-25	EPI_ISL_1431292	Original	hCoV-19	Tokyo	Human	Pathogen Genomics Center	Pathogen Genomics Center	Sekizuka	Japan
hCoV-19/Japan/PG-23803/2020	2020-11-02	EPI_ISL_1429438	Original	hCoV-19	Tokyo	Human	Pathogen Genomics Center	Pathogen Genomics Center	Sekizuka	Japan
hCoV-19/Italy/BAS-05/2021	2021-03-18	EPI_ISL_1442997	Original	hCoV-19	Basilicata	Human	Laboratorio di Genetica Medica Matera	Laboratorio di Genetica Medica Matera	Dell'Edera	Italy
hCoV-19/Japan/PG-24496/2020	2020-12-24	EPI_ISL_1429971	Original	hCoV-19	Japan	Human	Pathogen Genomics Center	Pathogen Genomics Center	Sekizuka	Japan
hCoV-19/Germany/NW-RKI-I-056381/2021	2021-03-15	EPI_ISL_1439996	Original	hCoV-19	North Rhine-Westphalia	Human	SYNLAB MVZ Leverkusen	Robert Koch Institute	Drechsel	Germany
hCoV-19/Japan/PG-23222/2021	2021-02-01	EPI_ISL_1429009	Original	hCoV-19	Kanagawa	Human	Pathogen Genomics Center	Pathogen Genomics Center	Sekizuka	Japan
hCoV-19/Japan/PG-27102/2021	2021-01-25	EPI_ISL_1431281	Original	hCoV-19	Tokyo	Human	Pathogen Genomics Center	Pathogen Genomics Center	Sekizuka	Japan
hCoV-19/Japan/PG-23363/2021	2021-01-17	EPI_ISL_1429145	Original	hCoV-19	Wakayama	Human	Pathogen Genomics Center	Pathogen Genomics Center	Sekizuka	Japan
hCoV-19/Japan/PG-24475/2020	2020-12-21	EPI_ISL_1429950	Original	hCoV-19	Japan	Human	Pathogen Genomics Center	Pathogen Genomics Center	Sekizuka	Japan
hCoV-19/Japan/PG-24675/2021	2021-01-14	EPI_ISL_1430144	Original	hCoV-19	Fukuoka	Human	Pathogen Genomics Center	Pathogen Genomics Center	Sekizuka	Japan
hCoV-19/Japan/PG-22525/2021	2021-01-16	EPI_ISL_1434591	Original	hCoV-19	Japan	Human	Ibaraki Prefectural Institute of Public Health	Ibaraki Prefectural Institute of Public Health	Goto	Japan
hCoV-19/Japan/PG-23161/2021	2021-01-19	EPI_ISL_1428952	Original	hCoV-19	Kanagawa	Human	Pathogen Genomics Center	Pathogen Genomics Center	Sekizuka	Japan
hCoV-19/Japan/PG-27130/2021	2021-01-25	EPI_ISL_1430802	Original	hCoV-19	Tokyo	Human	Pathogen Genomics Center	Pathogen Genomics Center	Sekizuka	Japan
hCoV-19/Japan/PG-24613/2021	2021-02-06	EPI_ISL_1430082	Original	hCoV-19	Gifu	Human	Pathogen Genomics Center	Pathogen Genomics Center	Sekizuka	Japan
hCoV-19/Japan/PG-29041/2021	2021-01-12	EPI_ISL_1433487	Original	hCoV-19	Tokyo	Human	Pathogen Genomics Center	Pathogen Genomics Center	Sekizuka	Japan
hCoV-19/Germany/NI-RKI-I-053254/2021	2021-03-15	EPI_ISL_1436708	Original	hCoV-19	Lower Saxony	Human	amedes G\u00f6ttingen	Robert Koch Institute	Drechsel	Germany
hCoV-19/Japan/PG-28576/2021	2021-03-06	EPI_ISL_1431879	Original	hCoV-19	Miyagi	Human	Pathogen Genomics Center	Pathogen Genomics Center	Sekizuka	Japan
hCoV-19/Japan/PG-28848/2021	2021-02-19	EPI_ISL_1431997	Original	hCoV-19	Chiba	Human	Pathogen Genomics Center	Pathogen Genomics Center	Sekizuka	Japan
hCoV-19/Japan/PG-24131/2021	2021-01-19	EPI_ISL_1429716	Original	hCoV-19	Niigata	Human	Niigata Prefectural Institute of Public Health and Environmental Sciences	Pathogen Genomics Center	Sekizuka	Japan
hCoV-19/Japan/PG-27748/2021	2021-01-26	EPI_ISL_1431553	Original	hCoV-19	Tochigi	Human	Pathogen Genomics Center	Pathogen Genomics Center	Sekizuka	Japan
hCoV-19/Japan/PG-27148/2021	2021-01-25	EPI_ISL_1431316	Original	hCoV-19	Shizuoka	Human	Pathogen Genomics Center	Pathogen Genomics Center	Sekizuka	Japan
hCoV-19/Japan/PG-27332/2021	2021-01-19	EPI_ISL_1431421	Original	hCoV-19	Osaka	Human	Osaka Institute of Public Health	Pathogen Genomics Center	Sekizuka	Japan
hCoV-19/Japan/PG-23795/2020	2020-10-24	EPI_ISL_1429431	Original	hCoV-19	Tokyo	Human	Pathogen Genomics Center	Pathogen Genomics Center	Sekizuka	Japan
hCoV-19/Japan/PG-27071/2020	2020-12-21	EPI_ISL_1431256	Original	hCoV-19	Tokyo	Human	Pathogen Genomics Center	Pathogen Genomics Center	Sekizuka	Japan
hCoV-19/Japan/PG-27418/2020	2020-12-03	EPI_ISL_1435116	Original	hCoV-19	Japan	Human	Ibaraki Prefectural Institute of Public Health	Ibaraki Prefectural Institute of Public Health	Goto	Japan
hCoV-19/Japan/PG-23358/2021	2021-01-12	EPI_ISL_1429140	Original	hCoV-19	Wakayama	Human	Pathogen Genomics Center	Pathogen Genomics Center	Sekizuka	Japan
hCoV-19/Germany/RP-RKI-I-054285/2021	2021-03-19	EPI_ISL_1437854	Original	hCoV-19	Rhineland-Palatinate	Human	SYNLAB MVZ Trier	Robert Koch Institute	Drechsel	Germany
hCoV-19/Japan/PG-24120/2021	2021-01-27	EPI_ISL_1429705	Original	hCoV-19	Fukushima	Human	Pathogen Genomics Center	Pathogen Genomics Center	Sekizuka	Japan
hCoV-19/Japan/PG-23247/2020	2020-08-05	EPI_ISL_1429032	Original	hCoV-19	Osaka	Human	Pathogen Genomics Center	Pathogen Genomics Center	Sekizuka	Japan
hCoV-19/Japan/PG-23902/2021	2021-01-08	EPI_ISL_1429533	Original	hCoV-19	Tokyo	Human	Pathogen Genomics Center	Pathogen Genomics Center	Sekizuka	Japan
hCoV-19/Japan/PG-26930/2021	2021-02-16	EPI_ISL_1431162	Original	hCoV-19	Saitama	Human	Saitama Prefectural Institute of Public Health	Pathogen Genomics Center	Sekizuka	Japan
hCoV-19/Germany/NW-RKI-I-057215/2021	2021-03-18	EPI_ISL_1440919	Original	hCoV-19	North Rhine-Westphalia	Human	MVZ Labor Krone GbR	Robert Koch Institute	Drechsel	Germany
hCoV-19/Japan/PG-22530/2021	2021-01-17	EPI_ISL_1434602	Original	hCoV-19	Japan	Human	Ibaraki Prefectural Institute of Public Health	Ibaraki Prefectural Institute of Public Health	Goto	Japan
hCoV-19/Japan/PG-24568/2021	2021-01-26	EPI_ISL_1430038	Original	hCoV-19	Tochigi	Human	Pathogen Genomics Center	Pathogen Genomics Center	Sekizuka	Japan
hCoV-19/Japan/PG-25173/2020	2020-11-26	EPI_ISL_1430539	Original	hCoV-19	Shiga	Human	Pathogen Genomics Center	Pathogen Genomics Center	Sekizuka	Japan
hCoV-19/Japan/PG-28675/2021	2021-02-19	EPI_ISL_1432817	Original	hCoV-19	Shizuoka	Human	Pathogen Genomics Center	Pathogen Genomics Center	Sekizuka	Japan
hCoV-19/Japan/PG-24230/2020	2020-07-21	EPI_ISL_1429812	Original	hCoV-19	Tokyo	Human	Pathogen Genomics Center	Pathogen Genomics Center	Sekizuka	Japan
hCoV-19/Japan/PG-24977/2021	2021-01-18	EPI_ISL_1430424	Original	hCoV-19	Wakayama	Human	Pathogen Genomics Center	Pathogen Genomics Center	Sekizuka	Japan
hCoV-19/Japan/PG-26598/2021	2021-02-19	EPI_ISL_1431004	Original	hCoV-19	Hyogo	Human	Pathogen Genomics Center	Pathogen Genomics Center	Sekizuka	Japan
hCoV-19/Japan/PG-24210/2020	2020-05-27	EPI_ISL_1429792	Original	hCoV-19	Tokyo	Human	Pathogen Genomics Center	Pathogen Genomics Center	Sekizuka	Japan
hCoV-19/Japan/PG-26713/2021	2021-02-12	EPI_ISL_1431106	Original	hCoV-19	Fukuoka	Human	Pathogen Genomics Center	Pathogen Genomics Center	Sekizuka	Japan
hCoV-19/Japan/PG-28461/2021	2021-01-08	EPI_ISL_1431840	Original	hCoV-19	Saitama	Human	Pathogen Genomics Center	Pathogen Genomics Center	Sekizuka	Japan
hCoV-19/Japan/PG-27367/2020	2020-11-26	EPI_ISL_1431456	Original	hCoV-19	Akita	Human	Pathogen Genomics Center	Pathogen Genomics Center	Sekizuka	Japan
hCoV-19/Japan/PG-24941/2021	2021-01-21	EPI_ISL_1430390	Original	hCoV-19	Ishikawa	Human	Pathogen Genomics Center	Pathogen Genomics Center	Sekizuka	Japan
hCoV-19/Japan/PG-23903/2021	2021-01-08	EPI_ISL_1429534	Original	hCoV-19	Tokyo	Human	Pathogen Genomics Center	Pathogen Genomics Center	Sekizuka	Japan
hCoV-19/Japan/PG-28343/2021	2021-01-04	EPI_ISL_1432412	Original	hCoV-19	Tokyo	Human	Pathogen Genomics Center	Pathogen Genomics Center	Sekizuka	Japan
hCoV-19/Japan/PG-26473/2020	2020-12-16	EPI_ISL_1430883	Original	hCoV-19	Iwate	Human	Pathogen Genomics Center	Pathogen Genomics Center	Sekizuka	Japan
hCoV-19/Germany/BW-RKI-I-050518/2021	2021-03-03	EPI_ISL_1432768	Original	hCoV-19	Baden-Wurttemberg	Human	Eurofins LifeCodexx GmbH	Robert Koch Institute	Drechsel	Germany
hCoV-19/Japan/PG-27032/2021	2021-03-01	EPI_ISL_1431221	Original	hCoV-19	Fukushima	Human	Pathogen Genomics Center	Pathogen Genomics Center	Sekizuka	Japan
hCoV-19/Japan/PG-24117/2021	2021-01-26	EPI_ISL_1429702	Original	hCoV-19	Fukushima	Human	Pathogen Genomics Center	Pathogen Genomics Center	Sekizuka	Japan
hCoV-19/Japan/PG-27104/2021	2021-01-25	EPI_ISL_1431283	Original	hCoV-19	Tokyo	Human	Pathogen Genomics Center	Pathogen Genomics Center	Sekizuka	Japan
hCoV-19/Japan/PG-27193/2021	2021-02-01	EPI_ISL_1431353	Original	hCoV-19	Tokyo	Human	Pathogen Genomics Center	Pathogen Genomics Center	Sekizuka	Japan
hCoV-19/Germany/SN-RKI-I-055098/2021	2021-03-18	EPI_ISL_1438679	Original	hCoV-19	Saxony	Human	Medizinisches Labor Ostsachsen MVZ GbRNebenbetriebsst\u00e4tte Dresden	Robert Koch Institute	Drechsel	Germany
hCoV-19/Japan/PG-24065/2021	2021-01-14	EPI_ISL_1429651	Original	hCoV-19	Fukushima	Human	Pathogen Genomics Center	Pathogen Genomics Center	Sekizuka	Japan
hCoV-19/Japan/PG-23862/2020	2020-12-19	EPI_ISL_1429494	Original	hCoV-19	Tokyo	Human	Pathogen Genomics Center	Pathogen Genomics Center	Sekizuka	Japan
hCoV-19/Japan/PG-23598/2021	2021-01-31	EPI_ISL_1429273	Original	hCoV-19	Yamaguchi	Human	Pathogen Genomics Center	Pathogen Genomics Center	Sekizuka	Japan
hCoV-19/Japan/PG-23769/2020	2020-09-05	EPI_ISL_1429408	Original	hCoV-19	Tokyo	Human	Pathogen Genomics Center	Pathogen Genomics Center	Sekizuka	Japan
hCoV-19/Japan/PG-23326/2021	2021-01-24	EPI_ISL_1429109	Original	hCoV-19	Fukuoka	Human	Pathogen Genomics Center	Pathogen Genomics Center	Sekizuka	Japan
hCoV-19/Germany/NW-RKI-I-056031/2021	2021-03-22	EPI_ISL_1439645	Original	hCoV-19	North Rhine-Westphalia	Human	MVZ Labor Krone GbR	Robert Koch Institute	Drechsel	Germany
hCoV-19/Japan/PG-21191/2020	2020-11-30	EPI_ISL_1447405	Original	hCoV-19	Japan	Human	National Institute of Infectious Diseases (NIID)	National Institute of Infectious Diseases (NIID)	Fujisaki	Japan
hCoV-19/Germany/HB-RKI-I-050918/2021	2021-03-15	EPI_ISL_1433364	Original	hCoV-19	Bremen	Human	Labor Dr. Schumacher MVZ	Robert Koch Institute	Drechsel	Germany
hCoV-19/Togo/BMC-50041-20/2020	2020-09-29	EPI_ISL_1443002	Original	hCoV-19	Lome	Human	Institut National d'hygi\u00e8ne	\Unit\u00e9 Mixte Internationale TransVIHMI (UMI 233 IRD \u2013 U1175 INSERM - Universit\u00e9 de Montpellier) IRD (Institut de recher
hCoV-19/USA/NY-UB-00791/2021	2021-02-25	EPI_ISL_1444994	Original	hCoV-19	New York	Human	Erie County Public Health (ECPHL)	University at Buffalo Genomics and Bioinformatics Core	Bard	USA
hCoV-19/Japan/PG-21233/2020	2020-12-14	EPI_ISL_1447447	Original	hCoV-19	Japan	Human	National Institute of Infectious Diseases (NIID)	National Institute of Infectious Diseases (NIID)	Fujisaki	Japan
hCoV-19/USA/WA-UW-67193/2021	2021-03-11	EPI_ISL_1448166	Original	hCoV-19	Washington	Human	UW Virology Lab	UW Virology Lab	Roychoudhury	USA
hCoV-19/Italy/CAM-TIGEM-IZSM-COLLI-6573/2021	2021-03-02	EPI_ISL_1447717	Original	hCoV-19	Campania	Human	IZSTIGEGrimaldi	Italy
hCoV-19/Italy/CAM-TIGEM-IZSM-COLLI-6895/2021	2021-03-06	EPI_ISL_1447999	Original	hCoV-19	Campania	Human	20210303971	TIGEGrimaldi	Italy
hCoV-19/Japan/PG-21216/2020	2020-12-14	EPI_ISL_1447430	Original	hCoV-19	Japan	Human	National Institute of Infectious Diseases (NIID)	National Institute of Infectious Diseases (NIID)	Fujisaki	Japan
hCoV-19/USA/NC-UNC-LCCC0444/2021	2021-02-02	EPI_ISL_1443334	Original	hCoV-19	North Carolina	Human	Clinical Molecular Microbiology Laboratory	Dirk Dittmer	Dittmer	USA
hCoV-19/USA/TX-TCH-TCMC04012/2020	2020-04-30	EPI_ISL_1446526	Original	hCoV-19	Texas	Human	Texas Children's Hospital	Texas Children's Microbiome Center	Spinler	USA
hCoV-19/Hungary/7204_11/2021	2021-02-03	EPI_ISL_1447311	Vero E6	hCoV-19	Pest	Human	National Public Health Center	National Public Health Center	Henczk\u00f3	Hungary
hCoV-19/Japan/PG-21235/2020	2020-12-14	EPI_ISL_1447449	Original	hCoV-19	Japan	Human	National Institute of Infectious Diseases (NIID)	National Institute of Infectious Diseases (NIID)	Fujisaki	Japan
hCoV-19/Switzerland/GE-33620245/2021	2021-03-21	EPI_ISL_1448609	Original	hCoV-19	Geneva	Human	University Hospitals of Geneva	HUG	Cordey	Switzerland
hCoV-19/Germany/HB-RKI-I-050755/2021	2021-03-08	EPI_ISL_1433162	Original	hCoV-19	Bremen	Human	Labor Dr. Schumacher MVZ	Robert Koch Institute	Drechsel	Germany
hCoV-19/USA/WA-UW-67916/2021	2021-03-13	EPI_ISL_1448378	Original	hCoV-19	Washington	Human	UW Virology Lab	UW Virology Lab	Roychoudhury	USA
hCoV-19/Germany/BY-RKI-I-050956/2021	2021-02-20	EPI_ISL_1433439	Original	hCoV-19	Bavaria	Human	Labor Becker & Kollegen (Standort M\u00fcnchen)	Robert Koch Institute	Drechsel	Germany
hCoV-19/Germany/HB-RKI-I-052881/2021	2021-03-19	EPI_ISL_1436296	Original	hCoV-19	Bremen	Human	Sonic - MVZ Medizinisches Labor Bremen GmbH	Robert Koch Institute	Drechsel	Germany
hCoV-19/Italy/CAM-TIGEM-IZSM-COLLI-6901/2021	2021-03-07	EPI_ISL_1448005	Original	hCoV-19	Campania	Human	20210304373	TIGEGrimaldi	Italy
hCoV-19/Portugal/PT5290/2021	2021-03-10	EPI_ISL_1443064	Original	hCoV-19	Portugal	Human	Instituto Nacional de Saude (INSA) and i3S - Instituto de Investiga\u00e7\u00e3o e Inova\u00e7\u00e3o em Sa\u00fade	Instituto Nacional de Saude (INSA) and i3S - Inst
hCoV-19/USA/WA-UW-67344/2021	2021-03-15	EPI_ISL_1448302	Original	hCoV-19	Washington	Human	UW Virology Lab	UW Virology Lab	Roychoudhury	USA
hCoV-19/USA/WA-UW-67372/2021	2021-03-16	EPI_ISL_1448330	Original	hCoV-19	Washington	Human	UW Virology Lab	UW Virology Lab	Roychoudhury	USA
hCoV-19/Brazil/SP-731229-NBD14/2021	2021-03-02	EPI_ISL_1445089	Original	hCoV-19	Sao Paulo	Human	CENTRO DE SAUDE II MAIRINQUE MAIRINQUInstituto Butantan / Mendelics	Patane	Brazil
hCoV-19/Brazil/SP-757120-NBD09/2021	2021-03-08	EPI_ISL_1445096	Original	hCoV-19	Sao Paulo	Human	PRONTO ATENDIMENTO VILA PADRE ANCHIETA	Instituto Butantan / Mendelics	Patane	Brazil
hCoV-19/Hungary/7204_13/2021	2021-02-04	EPI_ISL_1447310	Vero E6	hCoV-19	Budapest	Human	National Public Health Center	National Public Health Center	Henczk\u00f3	Hungary
hCoV-19/England/ALDP-1448919/2021	2021-03-20	EPI_ISL_1453780	Original	hCoV-19	England	Human	Lighthouse Lab in Alderley Park	Wellcome Sanger Institute for the COVID-19 Genomics UK (COG-UK) Consortium	Davies	United Kingdom
hCoV-19/Brazil/SP-IAL-718220-NBD09/2021	2021-02-27	EPI_ISL_1445237	Original	hCoV-19	Sao Paulo	Human	VIGILANCIA EPIDEMIOLOGICA	Instituto Butantan / Mendelics	Patane	Brazil
hCoV-19/Japan/PG-21179/2020	2020-11-24	EPI_ISL_1447393	Original	hCoV-19	Japan	Human	National Institute of Infectious Diseases (NIID)	National Institute of Infectious Diseases (NIID)	Fujisaki	Japan
hCoV-19/Poland/NIPH-NIH_ECDC-1527/2021	2021-03-03	EPI_ISL_1447271	Original	hCoV-19	dolnoslaskie	Human	Labolatorium Biologi Molekularnej USK	1. National Institute of Public Health - National Institute of Hygiene; 2. Eurofins Genomics Europe Sequencing Gm
hCoV-19/Japan/PG-21166/2020	2020-11-16	EPI_ISL_1447380	Original	hCoV-19	Japan	Human	National Institute of Infectious Diseases (NIID)	National Institute of Infectious Diseases (NIID)	Fujisaki	Japan
hCoV-19/Germany/un-RKI-I-051109/2021	2021-01-12	EPI_ISL_1433711	Original	hCoV-19	Germany	Human	Alexianer DaKS GmbH (eigenes IT-Tochterunternehmen der Alexianer Krankenh\u00e4user)	Robert Koch Institute	Drechsel	Germany
hCoV-19/Brazil/SP-757169-NBD19/2021	2021-03-08	EPI_ISL_1445106	Original	hCoV-19	Sao Paulo	Human	PRONTO ATENDIMENTO VILA PADRE ANCHIETA	Instituto Butantan / Mendelics	Patane	Brazil
hCoV-19/Japan/NGY-NNH-082/2020	2020-12-01	EPI_ISL_1447327	Original	hCoV-19	Aichi	Human	Department of Infectious Diseases and Immunology	Clinical Research Center	Iwatani	Japan
hCoV-19/USA/IL-CDC-2-4069943/2021	2021-03-04	EPI_ISL_1448526	Original	hCoV-19	Illinois	Human	IL Dept. of Public Health Springfield Laboratory	Genomics and Discovery	Queen	USA
hCoV-19/Germany/BW-RKI-I-052983/2021	2021-03-22	EPI_ISL_1436411	Original	hCoV-19	Baden-Wurttemberg	Human	Limbach - MVZ Humangenetik Ulm	Robert Koch Institute	Drechsel	Germany
hCoV-19/Ecuador/UEES-ECU586/2020	2020-11-11	EPI_ISL_1443652	Original	hCoV-19	Imbabura	Human	Institute of Microbiology	Omics Sciences Laboratory	Fernandez Cadena	Ecuador
hCoV-19/Hungary/7080_21/2021	2021-01-25	EPI_ISL_1447293	Vero E6	hCoV-19	Budapest	Human	National Public Health Center	National Public Health Center	Henczk\u00f3	Hungary
hCoV-19/Germany/un-RKI-I-051126/2021	2021-01-12	EPI_ISL_1433728	Original	hCoV-19	Germany	Human	Alexianer DaKS GmbH (eigenes IT-Tochterunternehmen der Alexianer Krankenh\u00e4user)	Robert Koch Institute	Drechsel	Germany
hCoV-19/Germany/NW-RKI-I-054042/2021	2021-03-12	EPI_ISL_1437586	Original	hCoV-19	North Rhine-Westphalia	Human	SYNLAB MVZ Leverkusen	Robert Koch Institute	Drechsel	Germany
hCoV-19/USA/WA-UW-67360/2021	2021-03-15	EPI_ISL_1448318	Original	hCoV-19	Washington	Human	UW Virology Lab	UW Virology Lab	Roychoudhury	USA
hCoV-19/Germany/BY-RKI-I-050947/2021	2021-02-24	EPI_ISL_1433422	Original	hCoV-19	Bavaria	Human	Labor Becker & Kollegen (Standort M\u00fcnchen)	Robert Koch Institute	Drechsel	Germany
hCoV-19/Brazil/SP-802025-NBD01/2021	2021-03-15	EPI_ISL_1445226	Original	hCoV-19	Sao Paulo	Human	UBS SYLVIO JOAO L DE LUCIA	Instituto Butantan / Mendelics	Patane	Brazil
hCoV-19/Germany/HH-HPI-p3319/2020	2020-12-00	EPI_ISL_1463600	Original	hCoV-19	Hamburg	Human	Labor Dr. Fenner und Kollegen	Heinrich Pette Institute	Grundhoff	Germany
hCoV-19/Netherlands/GR-RIVM-19694/2021	2021-03-12	EPI_ISL_1457648	Original	hCoV-19	Groningen	Human	Dutch COVID-19 response team	National Institute for Public Health and the Environment (RIVM)	Meijer	Netherlands
hCoV-19/USA/NY-Wadsworth-21033949-01/2021	2021-03-12	EPI_ISL_1462587	Original	hCoV-19	New York	Human	NORTHWELL HEALTH LABORATORIES	Wadsworth Center	Prussing	USA
hCoV-19/Germany/HH-HPI-p3832/2021	2021-01-00	EPI_ISL_1463806	Original	hCoV-19	Hamburg	Human	Labor Dr. Fenner und Kollegen	Heinrich Pette Institute	Grundhoff	Germany
hCoV-19/Germany/HH-HPI-p4015/2021	2021-02-00	EPI_ISL_1464064	Original	hCoV-19	Hamburg	Human	Labor Dr. Fenner und Kollegen	Heinrich Pette Institute	Grundhoff	Germany
hCoV-19/Germany/HH-HPI-p3290/2021	2021-01-00	EPI_ISL_1463661	Original	hCoV-19	Hamburg	Human	Labor Dr. Fenner und Kollegen	Heinrich Pette Institute	Grundhoff	Germany
hCoV-19/Germany/HH-HPI-p4188/2021	2021-02-00	EPI_ISL_1463919	Original	hCoV-19	Hamburg	Human	Labor Dr. Fenner und Kollegen	Heinrich Pette Institute	Grundhoff	Germany
hCoV-19/Netherlands/UT-RIVM-20256/2021	2021-03-09	EPI_ISL_1456597	Original	hCoV-19	Utrecht	Human	Dutch COVID-19 response team	National Institute for Public Health and the Environment (RIVM)	Meijer	Netherlands
hCoV-19/Netherlands/GE-RIVM-20258/2021	2021-02-20	EPI_ISL_1456643	Original	hCoV-19	Gelderland	Human	Dutch COVID-19 response team	National Institute for Public Health and the Environment (RIVM)	Meijer	Netherlands
hCoV-19/Germany/HH-HPI-p4456/2021	2021-02-00	EPI_ISL_1463956	Original	hCoV-19	Hamburg	Human	Labor Dr. Fenner und Kollegen	Heinrich Pette Institute	Grundhoff	Germany
hCoV-19/Germany/HH-HPI-p4727/2021	2021-03-01	EPI_ISL_1464461	Original	hCoV-19	Hamburg	Human	Labor Dr. Fenner und Kollegen	Heinrich Pette Institute	Grundhoff	Germany
hCoV-19/Germany/HH-HPI-p3352/2021	2021-01-00	EPI_ISL_1463646	Original	hCoV-19	Hamburg	Human	Labor Dr. Fenner und Kollegen	Heinrich Pette Institute	Grundhoff	Germany
hCoV-19/Germany/HH-HPI-p3324/2021	2021-01-00	EPI_ISL_1463667	Original	hCoV-19	Hamburg	Human	Labor Dr. Fenner und Kollegen	Heinrich Pette Institute	Grundhoff	Germany
hCoV-19/Germany/HH-HPI-p4664/2021	2021-03-16	EPI_ISL_1464588	Original	hCoV-19	Hamburg	Human	University Medical Center Hamburg Eppendorf	Heinrich Pette Institute	Grundhoff	Germany
hCoV-19/Netherlands/OV-RIVM-19339/2021	2021-03-12	EPI_ISL_1457565	Original	hCoV-19	Overijssel	Human	Dutch COVID-19 response team	National Institute for Public Health and the Environment (RIVM)	Meijer	Netherlands
hCoV-19/Germany/HH-HPI-p4231/2021	2021-02-00	EPI_ISL_1463947	Original	hCoV-19	Hamburg	Human	Labor Dr. Fenner und Kollegen	Heinrich Pette Institute	Grundhoff	Germany
hCoV-19/Germany/HH-HPI-p3702/2021	2021-01-00	EPI_ISL_1463741	Original	hCoV-19	Hamburg	Human	Labor Dr. Fenner und Kollegen	Heinrich Pette Institute	Grundhoff	Germany
hCoV-19/Germany/HH-HPI-p4484/2021	2021-02-00	EPI_ISL_1464407	Original	hCoV-19	Hamburg	Human	Labor Dr. Fenner und Kollegen	Heinrich Pette Institute	Grundhoff	Germany
hCoV-19/USA/NY-PRL-2021_03_29_01K09/2021	2021-03-24	EPI_ISL_1470842	Original	hCoV-19	New York	Human	Pandemic Response Lab - NYC	Pandemic Response Lab	Lee	USA
hCoV-19/USA/CA-SEARCH-8064/2021	2021-03-06	EPI_ISL_1469007	Original	hCoV-19	California	Human	San Diego County Public Health Laboratory	Andersen lab at Scripps Research	Gangavarapu	USA
hCoV-19/Estonia/16334076/2021	2021-02-17	EPI_ISL_1470125	Original	hCoV-19	North-Eastern Estonia	Human	North Estonia Medical Centre laboratory	1. Laboratory of Communicable Diseases (Estonia); 2. Eurofins Genomics Europe Sequencing GmbH	Dotsenko	Estonia
hCoV-19/Estonia/16143289/2021	2021-03-10	EPI_ISL_1470261	Original	hCoV-19	North-Eastern Estonia	Human	Synlab Eesti O\u00dc	1. Laboratory of Communicable Diseases (Estonia); 2. Eurofins Genomics Europe Sequencing GmbH	Dotsenko	Estonia
hCoV-19/Chile/RM-63892/2021	2021-03-23	EPI_ISL_1470556	Original	hCoV-19	Region Metropolitana de Santiago	Human	Genetica Molecular and Subdepartamento de Virologia ISP Chile	Instituto de Salud Publica de Chile	Tognarelli	Chile
hCoV-19/USA/NY-PRL-2021_03_29_00O08/2021	2021-03-25	EPI_ISL_1471059	Original	hCoV-19	New York	Human	Pandemic Response Lab - NYC	Pandemic Response Lab	Lee	USA
hCoV-19/Estonia/C015324/2021	2021-02-17	EPI_ISL_1470050	Original	hCoV-19	Northern Estonia	Human	Synlab Eesti O\u00dc	1. Laboratory of Communicable Diseases (Estonia); 2. Eurofins Genomics Europe Sequencing GmbH	Dotsenko	Estonia
hCoV-19/USA/NY-Wadsworth-21032163-01/2021	2021-03-05	EPI_ISL_1465656	Original	hCoV-19	New York	Human	URMC LABS	Wadsworth Center	Prussing	USA
hCoV-19/Uganda/UG356/2020	2020-10-28	EPI_ISL_1469422	Original	hCoV-19	Uganda	Human	MRC/UVRI & LSHTM Uganda\u00a0Research Unit	Where sequence data have been generated and submitted to GISAID	Cotten	Uganda
hCoV-19/Brazil/RS-6719CVL/2020	2020-07-10	EPI_ISL_1469626	Original	hCoV-19	Rio Grande do Sul	Human	Funda\u00e7\u00e3o de Sa\u00fade P\u00fablica de Novo Hamburgo	Epiclin	Sant'Anna	Brazil
hCoV-19/Uganda/UG294/2020	2020-12-09	EPI_ISL_1469385	Original	hCoV-19	Uganda	Human	MRC/UVRI & LSHTM Uganda\u00a0Research Unit	Where sequence data have been generated and submitted to GISAID	Cotten	Uganda
hCoV-19/Brazil/RS-27390CVL/2020	2020-11-01	EPI_ISL_1469574	Original	hCoV-19	Rio Grande do Sul	Human	CENTRO DE SERVICOS ESPECIALIZADOS SANTA RITA DE CASSIA	Epiclin	Sant'Anna	Brazil
hCoV-19/Brazil/RS-13468CVL/2020	2020-08-10	EPI_ISL_1469623	Original	hCoV-19	Rio Grande do Sul	Human	Diretoria de Vigil\u00e2ncia em Sa\u00fade	Epiclin	Sant'Anna	Brazil
hCoV-19/Uganda/UG303/2020	2020-12-11	EPI_ISL_1469394	Original	hCoV-19	Uganda	Human	MRC/UVRI & LSHTM Uganda\u00a0Research Unit	Where sequence data have been generated and submitted to GISAID	Cotten	Uganda
hCoV-19/USA/NY-PRL-2021_03_29_01G16/2021	2021-03-24	EPI_ISL_1470879	Original	hCoV-19	New York	Human	Pandemic Response Lab - NYC	Pandemic Response Lab	Lee	USA
hCoV-19/USA/MN-GMF-B00228/2021	2021-03-19	EPI_ISL_1465768	Original	hCoV-19	Minnesota	Human	Gundersen Clinical Microbiology Laboratory	Kabara Cancer Research Institute	Kenny	USA
hCoV-19/Estonia/16105694/2021	2021-02-17	EPI_ISL_1470101	Original	hCoV-19	Northern Estonia	Human	Synlab Eesti O\u00dc	1. Laboratory of Communicable Diseases (Estonia); 2. Eurofins Genomics Europe Sequencing GmbH	Dotsenko	Estonia
hCoV-19/Chile/RM-57934/2021	2021-03-19	EPI_ISL_1470511	Original	hCoV-19	Region Metropolitana de Santiago	Human	Genetica Molecular and Subdepartamento de Virologia ISP Chile	Instituto de Salud Publica de Chile	Tognarelli	Chile
hCoV-19/Brazil/RS-13715CVL/2020	2020-08-10	EPI_ISL_1469707	Original	hCoV-19	Rio Grande do Sul	Human	Hospital Bom Jesus	Epiclin	Sant'Anna	Brazil
hCoV-19/Mexico/NLE-InDRE_F11679_S906/2021	2021-03-08	EPI_ISL_1469938	Original	hCoV-19	Nuevo Leon	Human	LESP Nuevo Leon	Instituto de Diagnostico y Referencia Epidemiologicos (INDRE)	Rodriguez	Mexico
hCoV-19/USA/CA-SEARCH-8194/2021	2021-02-24	EPI_ISL_1468955	Original	hCoV-19	California	Human	Scripps Medical Laboratory	Andersen lab at Scripps Research	Gangavarapu	USA
hCoV-19/Brazil/RS-13091CVL/2020	2020-08-07	EPI_ISL_1469809	Original	hCoV-19	Rio Grande do Sul	Human	Funda\u00e7\u00e3o Hospitalar de Sapucaia do Sul	Epiclin	Sant'Anna	Brazil
hCoV-19/USA/NY-PRL-2021_03_29_02E08/2021	2021-03-27	EPI_ISL_1471172	Original	hCoV-19	New York	Human	Pandemic Response Lab - NYC	Pandemic Response Lab	Lee	USA
hCoV-19/USA/NY-PRL-2021_03_29_01I02/2021	2021-03-24	EPI_ISL_1470948	Original	hCoV-19	New York	Human	Pandemic Response Lab - NYC	Pandemic Response Lab	Lee	USA
hCoV-19/Chile/ML-66342/2021	2021-03-28	EPI_ISL_1470531	Original	hCoV-19	Maule	Human	Genetica Molecular and Subdepartamento de Virologia ISP Chile	Instituto de Salud Publica de Chile	Tognarelli	Chile
hCoV-19/USA/CA-SEARCH-8206/2021	2021-02-18	EPI_ISL_1469060	Original	hCoV-19	California	Human	Scripps Medical Laboratory	Andersen lab at Scripps Research	Gangavarapu	USA
hCoV-19/USA/NY-PRL-2021_03_29_00E06/2021	2021-03-23	EPI_ISL_1471013	Original	hCoV-19	New York	Human	Pandemic Response Lab - NYC	Pandemic Response Lab	Lee	USA
hCoV-19/USA/NY-Wadsworth-21033920-01/2021	2021-03-11	EPI_ISL_1465673	Original	hCoV-19	New York	Human	THE MARY IMOGENE BASSETT HOSPITAL	Wadsworth Center	Prussing	USA
hCoV-19/USA/NY-Wadsworth-21034167-01/2021	2021-03-16	EPI_ISL_1465840	Original	hCoV-19	New York	Human	STONY BROOK UNIVERSITY HOSPITAL	Wadsworth Center	Prussing	USA
hCoV-19/Estonia/C015544/2021	2021-02-17	EPI_ISL_1470058	Original	hCoV-19	Northern Estonia	Human	Synlab Eesti O\u00dc	1. Laboratory of Communicable Diseases (Estonia); 2. Eurofins Genomics Europe Sequencing GmbH	Dotsenko	Estonia
hCoV-19/Uganda/UG262/2020	2020-11-06	EPI_ISL_1469353	Original	hCoV-19	Uganda	Human	MRC/UVRI & LSHTM Uganda\u00a0Research Unit	Where sequence data have been generated and submitted to GISAID	Cotten	Uganda
hCoV-19/USA/CT-JAX-JAX000607/2021	2021-03-24	EPI_ISL_1470709	Original	hCoV-19	Connecticut	Human	The Jackson Laboratory	The Jackson Laboratory	Renzette	USA
hCoV-19/USA/ME-JAX-JAX000454/2021	2021-03-26	EPI_ISL_1470562	Original	hCoV-19	Maine	Human	The Jackson Laboratory	The Jackson Laboratory	Renzette	USA
hCoV-19/Chile/NB-63491/2021	2021-03-22	EPI_ISL_1470474	Original	hCoV-19	\u00d1uble	Human	Genetica Molecular and Subdepartamento de Virologia ISP Chile	Instituto de Salud Publica de Chile	Tognarelli	Chile
hCoV-19/Brazil/RS-19973CVL/2020	2020-09-22	EPI_ISL_1469633	Original	hCoV-19	Rio Grande do Sul	Human	DIRETORIA DE VIGILANCIA EM SAUDEpiclin	Sant'Anna	Brazil
hCoV-19/Brazil/SP-2093/2021	2021-02-18	EPI_ISL_1468426	Original	hCoV-19	Sao Paulo	Human	Centro de Saude II Matao	Instituto Adolfo Lutz	Sacchi	Brazil
hCoV-19/Brazil/SP-2051/2021	2021-02-01	EPI_ISL_1468445	Original	hCoV-19	Sao Paulo	Human	Santa Casa de Misericordia de Pereira Barreto	Instituto Adolfo Lutz	Sacchi	Brazil
hCoV-19/Uganda/UG340/2020	2020-12-22	EPI_ISL_1469409	Original	hCoV-19	Uganda	Human	MRC/UVRI & LSHTM Uganda\u00a0Research Unit	Where sequence data have been generated and submitted to GISAID	Cotten	Uganda
hCoV-19/USA/CA-SEARCH-8114/2021	2021-03-10	EPI_ISL_1468951	Original	hCoV-19	California	Human	San Diego County Public Health Laboratory	Andersen lab at Scripps Research	Gangavarapu	USA
hCoV-19/USA/MN-MDH-4535/2021	2021-03-23	EPI_ISL_1479181	Original	hCoV-19	Minnesota	Human	Centracare Laboratory Services	Minnesota Department of Health	Lorentz	USA
hCoV-19/USA/CA-CZB-27777/2021	2021-02-24	EPI_ISL_1477782	Original	hCoV-19	California	Human	Contra Costa County Public Health Lab	Chan-Zuckerberg Biohub	Lu	USA
hCoV-19/USA/NY-Wadsworth-21036655-01/2021	2021-03-17	EPI_ISL_1482561	Original	hCoV-19	New York	Human	NORTHWELL HEALTH LABORATORIES	Wadsworth Center	Prussing	USA
hCoV-19/USA/CA-CZB-28155/2021	2021-03-11	EPI_ISL_1477997	Original	hCoV-19	California	Human	Humboldt County Public Health Laboratory	Chan-Zuckerberg Biohub	Lu	USA
hCoV-19/Luxembourg/LNS4906485/2021	2021-03-14	EPI_ISL_1477120	Original	hCoV-19	Luxembourg	Human	Centre Hospitalier du Nord	Laboratoire national de sante	Wienecke-Baldacchino	Luxembourg
hCoV-19/Wales/PHWC-PYB1OT/2021	2021-03-22	EPI_ISL_1475772	Original	hCoV-19	Wales	Human	Originating lab	Public Health Wales Microbiology Cardiff Wales Specialist Virology Centre	Moore	United Kingdom
hCoV-19/Japan/PG-22096/2021	2021-01-13	EPI_ISL_1472135	Original	hCoV-19	Fukuoka	Human	Fukuoka Institute of Health and Environmental Sciences	Fukuoka Institute of Health and Environmental Sciences	Shigemura	Japan
hCoV-19/Wales/PHWC-PYBOTT/2021	2021-01-15	EPI_ISL_1476098	Original	hCoV-19	Wales	Human	Originating lab	Public Health Wales Microbiology Cardiff Wales Specialist Virology Centre	Moore	United Kingdom
hCoV-19/Luxembourg/LNS9405260/2021	2021-02-15	EPI_ISL_1477085	Original	hCoV-19	Luxembourg	Human	Centre Hospitalier du Nord	Laboratoire national de sante	Wienecke-Baldacchino	Luxembourg
hCoV-19/Japan/PG-23525/2021	2021-01-24	EPI_ISL_1472192	Original	hCoV-19	Fukuoka	Human	Fukuoka Institute of Health and Environmental Sciences	Fukuoka Institute of Health and Environmental Sciences	Shigemura	Japan
hCoV-19/Japan/PG-26866/2020	2020-11-25	EPI_ISL_1472225	Original	hCoV-19	Fukuoka	Human	Fukuoka Institute of Health and Environmental Sciences	Fukuoka Institute of Health and Environmental Sciences	Shigemura	Japan
hCoV-19/Japan/PG-24317/2021	2021-01-16	EPI_ISL_1472210	Original	hCoV-19	Fukuoka	Human	Fukuoka Institute of Health and Environmental Sciences	Fukuoka Institute of Health and Environmental Sciences	Shigemura	Japan
hCoV-19/Japan/PG-25402/2020	2020-11-18	EPI_ISL_1472293	Original	hCoV-19	Japan	Human	Hokkaido Institute of Public Health	Hokkaido Institute of Public Health	Okubo	Japan
hCoV-19/England/CAMC-1483DCB/2021	2021-03-26	EPI_ISL_1473465	Original	hCoV-19	England	Human	Lighthouse Lab in Cambridge	Wellcome Sanger Institute for the COVID-19 Genomics UK (COG-UK) Consortium	Davies	United Kingdom
hCoV-19/Japan/PG-25410/2020	2020-11-18	EPI_ISL_1472301	Original	hCoV-19	Japan	Human	Hokkaido Institute of Public Health	Hokkaido Institute of Public Health	Okubo	Japan
hCoV-19/USA/NY-PRL-2021_04_01_00P02/2021	2021-03-31	EPI_ISL_1472044	Original	hCoV-19	New York	Human	Pandemic Response Lab - NYC	Pandemic Response Lab	Lee	USA
hCoV-19/USA/CA-CZB-27096/2021	2021-02-04	EPI_ISL_1477225	Original	hCoV-19	California	Human	CA DPH Viral and Rickettsial Disease Laboratory	Chan-Zuckerberg Biohub	Lu	USA
hCoV-19/USA/CA-CZB-26983/2021	2021-02-04	EPI_ISL_1477628	Original	hCoV-19	California	Human	CA DPH Viral and Rickettsial Disease Laboratory	Chan-Zuckerberg Biohub	Lu	USA
hCoV-19/USA/NY-Wadsworth-21036006-01/2021	2021-03-21	EPI_ISL_1482427	Original	hCoV-19	New York	Human	WESTCHESTER MEDICAL CENTER	Wadsworth Center	Prussing	USA
hCoV-19/England/TFCI-2707BB0/2020	2020-04-09	EPI_ISL_1476779	Original	hCoV-19	England	Human	Bioinformatics and Biostatistics Lab	COVID-19 Genomics UK (COG-UK) Consortium	Stewart	United Kingdom
hCoV-19/England/TFCI-2707DC9/2020	2020-04-09	EPI_ISL_1476812	Original	hCoV-19	England	Human	Bioinformatics and Biostatistics Lab	COVID-19 Genomics UK (COG-UK) Consortium	Stewart	United Kingdom
hCoV-19/USA/CA-CZB-28313/2021	2021-01-16	EPI_ISL_1478022	Original	hCoV-19	California	Human	Contra Costa County Public Health Lab	Chan-Zuckerberg Biohub	Lu	USA
hCoV-19/Japan/PG-29143/2021	2021-01-09	EPI_ISL_1472249	Original	hCoV-19	Fukuoka	Human	Fukuoka Institute of Health and Environmental Sciences	Fukuoka Institute of Health and Environmental Sciences	Shigemura	Japan
hCoV-19/Japan/PG-22094/2021	2021-01-13	EPI_ISL_1472133	Original	hCoV-19	Fukuoka	Human	Fukuoka Institute of Health and Environmental Sciences	Fukuoka Institute of Health and Environmental Sciences	Shigemura	Japan
hCoV-19/USA/AK-PHL7605/2021	2021-03-12	EPI_ISL_1483615	Original	hCoV-19	Alaska	Human	Alaska State Virology Laboratory	Alaska State Virology Laboratory	Smith	USA
hCoV-19/USA/UT-UPHL-2103544944/2021	2021-01-22	EPI_ISL_1483193	Original	hCoV-19	Utah	Human	Utah Public Health Laboratory	Utah Public Health Laboratory	Gallagher	USA
hCoV-19/USA/WY-WPHL-20153790/2020	2020-11-30	EPI_ISL_1484418	Original	hCoV-19	Wyoming	Human	Wyoming Public Health Laboratory	Wyoming Public Health Laboratory	Mildenberger	USA
hCoV-19/USA/NV-NSPHL-354057/2021	2021-03-28	EPI_ISL_1483261	Original	hCoV-19	Nevada	Human	Nevada State Public Health Laboratory	Nevada State Public Health Laboratory	Gorzalski	USA
hCoV-19/USA/AK-PHL7735/2021	2021-03-22	EPI_ISL_1483671	Original	hCoV-19	Alaska	Human	Alaska State Virology Laboratory	Alaska State Virology Laboratory	Smith	USA
hCoV-19/USA/SC-MUSC-0709/2021	2021-02-23	EPI_ISL_1482884	Original	hCoV-19	South Carolina	Human	MUSC Molecular Pathology Laboratory	MUSC Molecular Pathology Laboratory	Glen	USA
hCoV-19/USA/AK-PHL7723/2021	2021-03-25	EPI_ISL_1483660	Original	hCoV-19	Alaska	Human	Alaska State Virology Laboratory	Alaska State Virology Laboratory	Smith	USA
hCoV-19/USA/AK-PHL7671/2021	2021-03-19	EPI_ISL_1483632	Original	hCoV-19	Alaska	Human	Alaska State Virology Laboratory	Alaska State Virology Laboratory	Smith	USA
hCoV-19/Russia/AST-RII-MH14518S/2020	2020-10-14	EPI_ISL_1491660	Original	hCoV-19	Astrakhan	Human	Pathogenic Microorganisms Variability Laboratory	WHO National Influenza Centre Russian Federation	Komissarov	Russia
hCoV-19/USA/UT-UPHL-2103916040/2021	2021-01-12	EPI_ISL_1483116	Original	hCoV-19	Utah	Human	Utah Public Health Laboratory	Utah Public Health Laboratory	Gallagher	USA
hCoV-19/Slovenia/90-013152-NM/2021	2021-03-16	EPI_ISL_1491340	Original	hCoV-19	Posavska	Human	National Laboratory for Health	CISLD (Clinical Institute of Special Laboratory Diagnostics)	Mahnic	Slovenia
hCoV-19/USA/AK-PHL7608/2021	2021-03-11	EPI_ISL_1483618	Original	hCoV-19	Alaska	Human	Alaska State Virology Laboratory	Alaska State Virology Laboratory	Smith	USA
hCoV-19/USA/UT-UPHL-2103072750/2021	2021-01-19	EPI_ISL_1483140	Original	hCoV-19	Utah	Human	Utah Public Health Laboratory	Utah Public Health Laboratory	Gallagher	USA
hCoV-19/USA/NM-DOH-2020419302/2020	2020-10-15	EPI_ISL_1493416	Original	hCoV-19	New Mexico	Human	New Mexico Department of Health Scientific Laboratory	New Mexico Department of Health Scientific Laboratory	Johnson	USA
hCoV-19/USA/WA-UW-68452/2021	2021-03-22	EPI_ISL_1497855	Original	hCoV-19	Washington	Human	UW Virology Lab	UW Virology Lab	Roychoudhury	USA
hCoV-19/France/IDF-APHP-HEGP-09-22-2131772392/2021	2021-02-13	EPI_ISL_1501046	Original	hCoV-19	Ile-de-France	Human	HEGP - Laboratoire de Virologie	HEGP - Laboratoire de Virologie	Veyer	France
hCoV-19/Brazil/MG-LBI195/2021	2021-02-27	EPI_ISL_1494990	Original	hCoV-19	Minas Gerais	Human	Laborat\u00f3rio de Biologia Integrativa	Laborat\u00f3rio de Biologia Integrativa	Moreira	Brazil
hCoV-19/USA/IL-LCH-0435/2021	2021-03-12	EPI_ISL_1502040	Original	hCoV-19	Illinois	Human	Lurie Children's Hospital of Chicago	Northwestern University - Ozer Lab	Ozer	USA
hCoV-19/Switzerland/BE-ETHZ-350029/2020	2020-10-31	EPI_ISL_1496382	Original	hCoV-19	Bern	Human	Viollier AG	Department of Biosystems Science and Engineering	Nadeau	Switzerland
hCoV-19/Belgium/UZA-UA-CV2067349680/2021	2021-03-29	EPI_ISL_1498366	Original	hCoV-19	Burcht	Human	Platform BIS UZA/UAntwerpen	Labo Klinische Biologie	Le Mercier	Belgium
hCoV-19/USA/IL-IDPH-HEN-S-0001812/2020	2020-08-15	EPI_ISL_1494226	Original	hCoV-19	Illinois	Human	Illinois Department of Public Health	Gagnon Lab	Bosmeny	USA
hCoV-19/Netherlands/NH-RIVM-21795/2020	2020-10-26	EPI_ISL_1498182	Original	hCoV-19	Noord-Holland	Human	Dutch COVID-19 response team	National Institute for Public Health and the Environment (RIVM)	Meijer	Netherlands
hCoV-19/Finland/1626/2021	2021-02-09	EPI_ISL_1497271	Original	hCoV-19	Uusimaa	Human	Department of Virology and Immunology	Department of Virology	Smura	Finland
hCoV-19/Austria/CeMM5476/2020	2020-09-23	EPI_ISL_1495500	Original	hCoV-19	Vorarlberg	Human	Department of Laboratory Medicine	Bergthaler laboratory	Bergthaler	Austria
hCoV-19/Austria/CeMM6045/2020	2020-08-25	EPI_ISL_1495814	Original	hCoV-19	Carinthia	Human	Department of Laboratory Medicine	Bergthaler laboratory	Bergthaler	Austria
hCoV-19/USA/IL-NM-7036/2021	2021-03-08	EPI_ISL_1502066	Original	hCoV-19	Illinois	Human	Northwestern Memorial Hospital	Northwestern University - Ozer Lab	Ozer	USA
hCoV-19/Brazil/MA-FIOCRUZ-33866/2020	2020-12-28	EPI_ISL_1465278	Original	hCoV-19	Maranhao	Human	Laboratorio Central de Saude Publica do Estado do Maranhao (LACEN-MA)	Laboratory of Respiratory Viruses and Measles	Silva	Brazil
hCoV-19/Ireland/WD-NVRL-e87IRL42212/2021	2021-03-16	EPI_ISL_1499762	Original	hCoV-19	Waterford	Human	National Virus Reference Laboratory	National Virus Reference Laboratory	Gonzalez	Ireland
hCoV-19/Netherlands/NH-RIVM-21800/2020	2020-10-13	EPI_ISL_1498187	Original	hCoV-19	Noord-Holland	Human	Dutch COVID-19 response team	National Institute for Public Health and the Environment (RIVM)	Meijer	Netherlands
hCoV-19/Slovenia/87429/2020	2020-09-09	EPI_ISL_1499025	Original	hCoV-19	Slovenia	Human	Institute of Microbiology and Immunology	Institute of Microbiology and Immunology	Suljic	Slovenia
hCoV-19/Italy/LOM-HSacco38/2021	2021-01-11	EPI_ISL_1500439	Original	hCoV-19	Lombardy	Human	Laboratory of Clinical Microbiology	Laboratory of Clinical Microbiology	Rizzo	Italy
hCoV-19/USA/NM-DOH-2020418995/2020	2020-10-15	EPI_ISL_1493414	Original	hCoV-19	New Mexico	Human	New Mexico Department of Health Scientific Laboratory	New Mexico Department of Health Scientific Laboratory	Johnson	USA
hCoV-19/USA/WA-UW-68060/2021	2021-03-22	EPI_ISL_1498076	Original	hCoV-19	Washington	Human	UW Virology Lab	UW Virology Lab	Roychoudhury	USA
hCoV-19/USA/KS-KHEL-0839/2020	2020-05-28	EPI_ISL_1500464	Original	hCoV-19	Kansas	Human	Kansas Health and Environmental Lab	Kansas Health and Environmental Lab	Grose	USA
hCoV-19/USA/IL-IDPH-CLI-C-001084/2020	2020-05-11	EPI_ISL_1494076	Original	hCoV-19	Illinois	Human	Illinois Department of Public Health	Gagnon Lab	Bosmeny	USA
hCoV-19/Croatia/1107/2021	2021-02-24	EPI_ISL_1499558	Original	hCoV-19	Koprivnica-Krizevci County	Human	Institute of Public Health of Koprivnica-Kri\u017eevci County	Croatian Institute of Public Health	Feren\u010dak	Croatia
hCoV-19/USA/NY-CUIMC-NP-5265/2021	2021-02-00	EPI_ISL_1500595	Original	hCoV-19	New York	Human	Clinical Microbiology Laboratory	Uhlemann Laboratory	Annavajhala	USA
hCoV-19/USA/IL-IDPH-MCD-S-0001940/2020	2020-08-25	EPI_ISL_1494339	Original	hCoV-19	Illinois	Human	Illinois Department of Public Health	Gagnon Lab	Bosmeny	USA
hCoV-19/Spain/PV-HUD-98720353/2021	2021-02-08	EPI_ISL_1502124	Original	hCoV-19	Basque Country	Human	Microbiology Department	Microbiology Department	Marimon	Spain
hCoV-19/USA/NM-DOH-2020418903/2020	2020-10-15	EPI_ISL_1493413	Original	hCoV-19	New Mexico	Human	New Mexico Department of Health Scientific Laboratory	New Mexico Department of Health Scientific Laboratory	Johnson	USA
hCoV-19/Brazil/RO-C2172/2021	2021-02-09	EPI_ISL_1494924	Original	hCoV-19	Rondonia	Human	LACEN do Estado de Rondonia	Instituto Adolfo Lutz	Sacchi	Brazil
hCoV-19/Switzerland/BE-ETHZ-340055/2020	2020-10-24	EPI_ISL_1496352	Original	hCoV-19	Bern	Human	Viollier AG	Department of Biosystems Science and Engineering	Nadeau	Switzerland
hCoV-19/USA/IL-LCH-0311/2020	2020-10-23	EPI_ISL_1501928	Original	hCoV-19	Illinois	Human	Lurie Children's Hospital of Chicago	Northwestern University - Ozer Lab	Ozer	USA
hCoV-19/Lithuania/IBT-LSC-VU_r03_14/2021	2021-03-19	EPI_ISL_1498110	Original	hCoV-19	Telsiu	Human	UAB \Baltic Medics\	Institute of Biotechnology	Vasili\u016bnait\u0117	Lithuania
hCoV-19/Slovenia/90099/2020	2020-09-11	EPI_ISL_1499031	Original	hCoV-19	Slovenia	Human	Institute of Microbiology and Immunology	Institute of Microbiology and Immunology	Suljic	Slovenia
hCoV-19/Luxembourg/LNS1768794/2021	2021-03-01	EPI_ISL_1498725	Original	hCoV-19	Luxembourg	Human	BioneXt Lab	Laboratoire national de sante	Wienecke-Baldacchino	Luxembourg
hCoV-19/Slovenia/68095/2020	2020-08-11	EPI_ISL_1498936	Original	hCoV-19	Slovenia	Human	Institute of Microbiology and Immunology	Institute of Microbiology and Immunology	Suljic	Slovenia
hCoV-19/Netherlands/GE-RIVM-21838/2020	2020-10-27	EPI_ISL_1498225	Original	hCoV-19	Gelderland	Human	Dutch COVID-19 response team	National Institute for Public Health and the Environment (RIVM)	Meijer	Netherlands
hCoV-19/USA/OR-TRACE-BENT-020821-319/2021	2021-02-08	EPI_ISL_1501786	Original	hCoV-19	Oregon	Human	Oregon State University TRACE Project	OSU Center for Genome Research and Biocomputing	Geniza	USA
hCoV-19/USA/un-UW-68610/2021	2021-03-18	EPI_ISL_1498090	Original	hCoV-19	USA	Human	UW Virology Lab	UW Virology Lab	Roychoudhury	USA
hCoV-19/Switzerland/SH-ETHZ-551320/2020	2020-12-13	EPI_ISL_1496575	Original	hCoV-19	Schaffhausen	Human	Viollier AG	Department of Biosystems Science and Engineering	Nadeau	Switzerland
hCoV-19/France/IDF-APHP-HEGP-07-16-2131743451/2021	2021-01-28	EPI_ISL_1501007	Original	hCoV-19	Ile-de-France	Human	HEGP - Laboratoire de Virologie	HEGP - Laboratoire de Virologie	Veyer	France
hCoV-19/Slovenia/68697/2020	2020-08-12	EPI_ISL_1498941	Original	hCoV-19	Slovenia	Human	Institute of Microbiology and Immunology	Institute of Microbiology and Immunology	Suljic	Slovenia
hCoV-19/USA/MD-IGS-122103700998A/2021	2021-02-06	EPI_ISL_1500341	Original	hCoV-19	Maryland	Human	Maryland Genomics	Maryland Genomics	Genomics	USA
hCoV-19/Poland/208p55/2020	2020-05-22	EPI_ISL_1495054	Original	hCoV-19	Lodzkie	Human	Laboratory of Respiratory Viruses Teaching and Clinical Center of the Medical University of Lodz	Biobank Lab	Strapagiel	Poland
hCoV-19/Slovakia/CeMM4271/2021	2021-02-02	EPI_ISL_1495184	Original	hCoV-19	Kom\u00e1rno	Human	Public\u00a0Health\u00a0Authority\u00a0of\u00a0the\u00a0Slovak\u00a0Republic	Bergthaler laboratory	Bergthaler	Slovakia
hCoV-19/USA/KS-KHEL-0840/2020	2020-05-28	EPI_ISL_1500465	Original	hCoV-19	Kansas	Human	Kansas Health and Environmental Lab	Kansas Health and Environmental Lab	Grose	USA
hCoV-19/USA/IL-LCH-0420/2021	2021-03-06	EPI_ISL_1502025	Original	hCoV-19	Illinois	Human	Lurie Children's Hospital of Chicago	Northwestern University - Ozer Lab	Ozer	USA
hCoV-19/Switzerland/BL-ETHZ-551463/2020	2020-12-15	EPI_ISL_1496479	Original	hCoV-19	Basel-Landschaft	Human	Viollier AG	Department of Biosystems Science and Engineering	Nadeau	Switzerland
hCoV-19/Switzerland/ZH-ETHZ-340041/2020	2020-10-23	EPI_ISL_1496682	Original	hCoV-19	Zurich	Human	Viollier AG	Department of Biosystems Science and Engineering	Nadeau	Switzerland
hCoV-19/Brazil/MG-LBI145/2021	2021-01-08	EPI_ISL_1494969	Original	hCoV-19	Minas Gerais	Human	Laborat\u00f3rio de Biologia Integrativa	Laborat\u00f3rio de Biologia Integrativa	Moreira	Brazil
hCoV-19/USA/WA-UW-68081/2021	2021-03-22	EPI_ISL_1498040	Original	hCoV-19	Washington	Human	UW Virology Lab	UW Virology Lab	Roychoudhury	USA
hCoV-19/Austria/CeMM5477/2020	2020-09-23	EPI_ISL_1495501	Original	hCoV-19	Stadt-Predlitz	Human	Department of Laboratory Medicine	Bergthaler laboratory	Bergthaler	Austria
hCoV-19/Switzerland/GE-ETHZ-350137/2020	2020-11-02	EPI_ISL_1496532	Original	hCoV-19	Geneva	Human	Viollier AG	Department of Biosystems Science and Engineering	Nadeau	Switzerland
hCoV-19/Netherlands/GR-RIVM-21781/2020	2020-10-13	EPI_ISL_1498168	Original	hCoV-19	Groningen	Human	Dutch COVID-19 response team	National Institute for Public Health and the Environment (RIVM)	Meijer	Netherlands
hCoV-19/USA/WA-UW-68121/2021	2021-03-20	EPI_ISL_1497949	Original	hCoV-19	Washington	Human	UW Virology Lab	UW Virology Lab	Roychoudhury	USA
hCoV-19/Luxembourg/LNS8571076/2021	2021-02-04	EPI_ISL_1498504	Original	hCoV-19	Luxembourg	Human	BioneXt Lab	Laboratoire national de sante	Wienecke-Baldacchino	Luxembourg
hCoV-19/Portugal/PT5121/2021	2021-01-26	EPI_ISL_1494790	Original	hCoV-19	Portugal	Human	Centro Hospitalar de Entre o Douro e Vouga (CHEDV)	Institute of Biomedicine (IBiMED)	Santos	Portugal
hCoV-19/Switzerland/BE-ETHZ-331372/2020	2020-10-21	EPI_ISL_1496397	Original	hCoV-19	Bern	Human	Viollier AG	Department of Biosystems Science and Engineering	Nadeau	Switzerland
hCoV-19/Brazil/MG-LBI196/2021	2021-02-27	EPI_ISL_1494991	Original	hCoV-19	Minas Gerais	Human	Laborat\u00f3rio de Biologia Integrativa	Laborat\u00f3rio de Biologia Integrativa	Moreira	Brazil
hCoV-19/USA/IL-IDPH-CLI-C-001081/2020	2020-05-11	EPI_ISL_1494075	Original	hCoV-19	Illinois	Human	Illinois Department of Public Health	Gagnon Lab	Bosmeny	USA
hCoV-19/USA/GA-EHC-990D/2021	2021-03-04	EPI_ISL_1503967	Original	hCoV-19	Georgia	Human	Emory Molecular Diagnostics Laboratory	Piantadosi Lab	Piantadosi	USA
hCoV-19/Panama/GMI-PA632338/2020	2020-12-30	EPI_ISL_1502944	Original	hCoV-19	Metropolitana	Human	Gorgas Memorial Laboratory of Health Studies	Gorgas Memorial Laboratory of Health Studies	Martinez	Panama
hCoV-19/Slovenia/53753/2020	2020-07-10	EPI_ISL_1511022	Original	hCoV-19	Slovenia	Human	Institute of Microbiology and Immunology	Institute of Microbiology and Immunology	Suljic	Slovenia
hCoV-19/Poland/PL_P1389/2021	2021-03-09	EPI_ISL_1502661	Original	hCoV-19	Podlaskie	Human	1. Glowny Inspektorat Sanitarny.\n2. Diagnostyka. Laboratoria Medyczne.	1. ViroGenetics - BSL3 Laboratory of Virology	Pyrc	Poland
hCoV-19/Italy/ABR-IZSGC-175416/2021	2021-03-23	EPI_ISL_1502465	Original	hCoV-19	Abruzzo	Human	SIESP DIPARTIMENTO DI PREVENZIONE TERAMO TERAMO(TERAMO)	Istituto Zooprofilattico Sperimentale dell\u2019Abruzzo e Molise \u201cG. Caporale\u201d	Lorusso	Italy
hCoV-19/Spain/CN-ISCIII-211603/2021	2021-01-30	EPI_ISL_1510027	Original	hCoV-19	Islas Canarias	Human	HOSPITAL UNIVERSITARIO DE CANARIAS(GESTION ECONOMICA)	Instituto de Salud Carlos III	V\u00e1zquez-Mor\u00f3n	Spain
hCoV-19/USA/MD-NIH-00482/2020	2020-09-24	EPI_ISL_1509084	Original	hCoV-19	Maryland	Human	Department of Laboratory Medicine	Laboratory of Parasitic Diseases	Chung	USA
hCoV-19/Panama/GMI-PA610741/2020	2020-12-21	EPI_ISL_1502929	Original	hCoV-19	San Miguelito	Human	Gorgas Memorial Laboratory of Health Studies	Gorgas Memorial Laboratory of Health Studies	Martinez	Panama
hCoV-19/Lithuania/S21C1192/2021	2021-03-17	EPI_ISL_1510239	Original	hCoV-19	Panevezys	Human	Anteja laboratorija (UAB Diagnostikos laboratorija)	Vilnius University Hospital Santaros Klinikos	Olendraite	Lithuania
hCoV-19/USA/MD-NIH-00421/2020	2020-04-28	EPI_ISL_1509072	Original	hCoV-19	Maryland	Human	Department of Laboratory Medicine	Laboratory of Parasitic Diseases	Chung	USA
hCoV-19/USA/CT-Yale-2826/2021	2021-03-19	EPI_ISL_1509234	Original	hCoV-19	Connecticut	Human	Yale Clinical Virology Lab	Grubaugh Lab - Yale School of Public Health	Fauver	USA
hCoV-19/Mexico/CHH-InDRE_F11316_S1039/2021	2021-03-01	EPI_ISL_1504084	Original	hCoV-19	Chihuahua	Human	LESP Chihuahua	Instituto de Diagnostico y Referencia Epidemiologicos (INDRE)	Rodriguez	Mexico
hCoV-19/USA/DE-DHSS-B1067895/2021	2021-03-29	EPI_ISL_1511146	Original	hCoV-19	Delaware	Human	DPHL	Delaware Public Health Lab	Bajwa	USA
hCoV-19/USA/PA-VSP0554/2020	2020-12-14	EPI_ISL_1511499	Original	hCoV-19	Pennsylvania	Human	Hospital of the University of Pennsylvania Molecular Pathology Lab	Bushman Lab - University of Pennsylvania	Glascock	USA
hCoV-19/USA/PA-VSP0864/2021	2021-02-22	EPI_ISL_1511539	Original	hCoV-19	Pennsylvania	Human	Hospital of the University of Pennsylvania Molecular Pathology Lab	Bushman Lab - University of Pennsylvania	Glascock	USA
hCoV-19/Australia/WA655/2021	2021-04-02	EPI_ISL_1508993	Original	hCoV-19	Western Australia	Human	PathWest Laboratory Medicine WA	PathWest Laboratory Medicine WA Microbial Surveillance Unit	Sikazwe	Australia
hCoV-19/Poland/PL_P1390/2021	2021-03-10	EPI_ISL_1502662	Original	hCoV-19	Podlaskie	Human	1. Glowny Inspektorat Sanitarny.\n2. Diagnostyka. Laboratoria Medyczne.	1. ViroGenetics - BSL3 Laboratory of Virology	Pyrc	Poland
hCoV-19/Panama/GMI-PA315/2020	2020-04-11	EPI_ISL_1502832	Original	hCoV-19	Veraguas	Human	Hospital Regional Dr. Luis \Chicho\ F\u00e1brega	Gorgas Memorial Laboratory of Health Studies	Martinez	Panama
hCoV-19/Slovenia/62014/2020	2020-07-28	EPI_ISL_1511049	Original	hCoV-19	Slovenia	Human	Institute of Microbiology and Immunology	Institute of Microbiology and Immunology	Suljic	Slovenia
hCoV-19/Mexico/CMX-INCMNSZ_COV149517/2021	2021-01-15	EPI_ISL_1502814	Original	hCoV-19	Mexico City	Human	Infectious Diseases Department	Instituto Nacional de Ciencias Medicas y Nutricion Infectious Diseases	Ramos	Mexico
hCoV-19/USA/PA-VSP0547/2020	2020-11-13	EPI_ISL_1511403	Original	hCoV-19	Pennsylvania	Human	Hospital of the University of Pennsylvania Molecular Pathology Lab	Bushman Lab - University of Pennsylvania	Glascock	USA
hCoV-19/Spain/EX-ISCIII-211817/2021	2021-02-27	EPI_ISL_1510081	Original	hCoV-19	Extremadura	Human	HOSPITAL SAN PEDRO DE ALCANTARA - C.D. 05	Instituto de Salud Carlos III	V\u00e1zquez-Mor\u00f3n	Spain
hCoV-19/USA/MA-MASPHL-02264/2021	2021-02-25	EPI_ISL_1503518	Original	hCoV-19	Massachusetts	Human	Massachusetts State Public Health Laboratory	Massachusetts State Public Health Laboratory	Lang	USA
hCoV-19/Poland/PL_P1312/2021	2021-03-08	EPI_ISL_1502586	Original	hCoV-19	Pomorskie	Human	1. Glowny Inspektorat Sanitarny.\n2. Diagnostyka. Laboratoria Medyczne.	1. ViroGenetics - BSL3 Laboratory of Virology	Pyrc	Poland
hCoV-19/Mexico/MOR-InDRE_F11254_S1029/2021	2021-03-02	EPI_ISL_1504074	Original	hCoV-19	Morelos	Human	LESP Morelos	Instituto de Diagnostico y Referencia Epidemiologicos (INDRE)	Rodriguez	Mexico
hCoV-19/USA/MD-NIH-00489/2021	2021-02-04	EPI_ISL_1509085	Original	hCoV-19	Maryland	Human	Department of Laboratory Medicine	Laboratory of Parasitic Diseases	Chung	USA
hCoV-19/Italy/LAZ-TIGEM-6955/2021	2020-11-14	EPI_ISL_1509332	Original	hCoV-19	Lazio	Human	IZSTIGEGrimaldi	Italy
hCoV-19/USA/PA-VSP0196/2020	2020-05-29	EPI_ISL_1511457	Original	hCoV-19	Pennsylvania	Human	Hospital of the University of Pennsylvania Molecular Pathology Lab	Bushman Lab - University of Pennsylvania	Glascock	USA
hCoV-19/Spain/AR-ISCIII-211718/2021	2021-02-11	EPI_ISL_1510063	Original	hCoV-19	Aragon	Human	HOSPITAL UNIV. MIGUEL SERVET	Instituto de Salud Carlos III	V\u00e1zquez-Mor\u00f3n	Spain
hCoV-19/Spain/CM-ISCIII-211614/2021	2021-02-17	EPI_ISL_1510032	Original	hCoV-19	Castilla la Mancha	Human	CONSEJERIA DE SANIDAD Y ASUNTOS SOCIALES	Instituto de Salud Carlos III	V\u00e1zquez-Mor\u00f3n	Spain
hCoV-19/USA/MD-NIH-00397/2020	2020-04-02	EPI_ISL_1509062	Original	hCoV-19	Maryland	Human	Department of Laboratory Medicine	Laboratory of Parasitic Diseases	Chung	USA
hCoV-19/Slovenia/57564/2020	2020-07-17	EPI_ISL_1511040	Original	hCoV-19	Slovenia	Human	Institute of Microbiology and Immunology	Institute of Microbiology and Immunology	Suljic	Slovenia
hCoV-19/Togo/TGS8/2021	2021-02-05	EPI_ISL_1508988	Original	hCoV-19	Lome	Human	Institut National d'hygi\u00e8ne	Unit\u00e9 Mixte Internationale TransVIHMI (UMI 233 IRD \u2013 U1175 INSERM - Universit\u00e9 de Montpellier) IRD (Institut de recherche pour
hCoV-19/Slovenia/63267/2020	2020-07-30	EPI_ISL_1511072	Original	hCoV-19	Slovenia	Human	Institute of Microbiology and Immunology	Institute of Microbiology and Immunology	Suljic	Slovenia
hCoV-19/Mexico/NLE-InDRE_F11215_S1015/2021	2021-03-04	EPI_ISL_1504060	Original	hCoV-19	Nuevo Leon	Human	LESP Nuevo Leon	Instituto de Diagnostico y Referencia Epidemiologicos (INDRE)	Rodriguez	Mexico
hCoV-19/Panama/GMI-PA635057/2021	2021-01-01	EPI_ISL_1502949	Original	hCoV-19	Metropolitana	Human	Gorgas Memorial Laboratory of Health Studies	Gorgas Memorial Laboratory of Health Studies	Martinez	Panama
hCoV-19/USA/HI-H211473/2021	2021-03-12	EPI_ISL_1515871	Original	hCoV-19	Hawaii	Human	State Laboratories Division	State Laboratories Division	Sultana	USA
hCoV-19/Netherlands/NH-RIVM-22734/2021	2021-03-25	EPI_ISL_1521258	Original	hCoV-19	Noord-Holland	Human	Dutch COVID-19 response team	National Institute for Public Health and the Environment (RIVM)	Meijer	Netherlands
hCoV-19/Canada/QC-CHUL-8142899693/2020	2020-12-27	EPI_ISL_1522403	Original	hCoV-19	Quebec	Human	Laboratoire de sant\u00e9 publique du Qu\u00e9bec	Laboratoire de sant\u00e9 publique du Qu\u00e9bec	Moreira	Canada
hCoV-19/France/CVL-IPP07739/2021	2021-03-24	EPI_ISL_1517484	Original	hCoV-19	Centre Val de Loire	Human	Hospital	National Reference Center for Viruses of Respiratory Infections	Malabat	France
hCoV-19/Netherlands/FL-RIVM-21884/2021	2021-03-16	EPI_ISL_1521249	Original	hCoV-19	Flevoland	Human	Dutch COVID-19 response team	National Institute for Public Health and the Environment (RIVM)	Meijer	Netherlands
hCoV-19/France/BRE-IPP07414/2021	2021-03-19	EPI_ISL_1517103	Original	hCoV-19	Bretagne	Human	Labo Analyses Med	National Reference Center for Viruses of Respiratory Infections	Malabat	France
hCoV-19/Brazil/SP-2211/2021	2021-02-19	EPI_ISL_1520122	Original	hCoV-19	Sao Paulo	Human	Centro de Saude II Dr Jose de Felipe Espito Santo do Pinhal SP	Instituto Adolfo Lutz	Sacchi	Brazil
hCoV-19/France/BRE-IPP07423/2021	2021-03-19	EPI_ISL_1517117	Original	hCoV-19	Bretagne	Human	Labo Analyses Med	National Reference Center for Viruses of Respiratory Infections	Malabat	France
hCoV-19/Canada/QC-IUCPQ-8142823945/2020	2020-12-14	EPI_ISL_1522541	Original	hCoV-19	Quebec	Human	Laboratoire de sant\u00e9 publique du Qu\u00e9bec	Laboratoire de sant\u00e9 publique du Qu\u00e9bec	Moreira	Canada
hCoV-19/USA/HI-H211611/2021	2021-03-25	EPI_ISL_1516004	Original	hCoV-19	Hawaii	Human	State Laboratories Division	State Laboratories Division	Sultana	USA
hCoV-19/USA/MN-CDC-IBX917850391061/2021	2021-03-16	EPI_ISL_1513081	Original	hCoV-19	Minnesota	Human	Infinity Biologix	Centers for Disease Control and Prevention Division of Viral Diseases	Howard	USA
hCoV-19/Suriname/SR-RIVM-22575/2021	2021-02-06	EPI_ISL_1522218	Original	hCoV-19	Suriname	Human	Dutch COVID-19 response team	National Institute for Public Health and the Environment (RIVM)	Meijer	Suriname
hCoV-19/Suriname/SR-RIVM-22490/2021	2021-03-11	EPI_ISL_1522191	Original	hCoV-19	Suriname	Human	Dutch COVID-19 response team	National Institute for Public Health and the Environment (RIVM)	Meijer	Suriname
hCoV-19/USA/FL-CDC-IBX285826051607/2021	2021-03-27	EPI_ISL_1513133	Original	hCoV-19	Florida	Human	Infinity Biologix	Centers for Disease Control and Prevention Division of Viral Diseases	Howard	USA
hCoV-19/USA/CA-CDC-IBX033652600676/2020	2020-07-02	EPI_ISL_1512787	Original	hCoV-19	California	Human	Infinity Biologix	Centers for Disease Control and Prevention Division of Viral Diseases	Howard	USA
hCoV-19/USA/HI-H211408/2021	2021-03-04	EPI_ISL_1515809	Original	hCoV-19	Hawaii	Human	State Laboratories Division	State Laboratories Division	Sultana	USA
hCoV-19/USA/HI-H211448/2021	2021-03-13	EPI_ISL_1515847	Original	hCoV-19	Hawaii	Human	State Laboratories Division	State Laboratories Division	Sultana	USA
hCoV-19/Netherlands/NB-RIVM-21654/2021	2021-03-23	EPI_ISL_1521304	Original	hCoV-19	Noord-Brabant	Human	Dutch COVID-19 response team	National Institute for Public Health and the Environment (RIVM)	Meijer	Netherlands
hCoV-19/USA/NJ-CDC-IBX375315813047/2021	2021-03-20	EPI_ISL_1513115	Original	hCoV-19	New Jersey	Human	Infinity Biologix	Centers for Disease Control and Prevention Division of Viral Diseases	Howard	USA
hCoV-19/Netherlands/GE-RIVM-21624/2021	2021-02-16	EPI_ISL_1522148	Original	hCoV-19	Gelderland	Human	Dutch COVID-19 response team	National Institute for Public Health and the Environment (RIVM)	Meijer	Netherlands
hCoV-19/Canada/QC-IUCPQ-8142751838/2020	2020-12-02	EPI_ISL_1522532	Original	hCoV-19	Quebec	Human	Laboratoire de sant\u00e9 publique du Qu\u00e9bec	Laboratoire de sant\u00e9 publique du Qu\u00e9bec	Moreira	Canada
hCoV-19/Singapore/434/2021	2021-04-02	EPI_ISL_1519384	Original	hCoV-19	Singapore	Human	National Public Health Laboratory	National Public Health Laboratory	Ngan	Singapore
hCoV-19/USA/MN-CDC-IBX994852288397/2021	2021-03-18	EPI_ISL_1513015	Original	hCoV-19	Minnesota	Human	Infinity Biologix	Centers for Disease Control and Prevention Division of Viral Diseases	Howard	USA
hCoV-19/Canada/QC-IUCPQ-8142838082/2020	2020-12-15	EPI_ISL_1522545	Original	hCoV-19	Quebec	Human	Laboratoire de sant\u00e9 publique du Qu\u00e9bec	Laboratoire de sant\u00e9 publique du Qu\u00e9bec	Moreira	Canada
hCoV-19/USA/HI-H211493/2021	2021-03-11	EPI_ISL_1515890	Original	hCoV-19	Hawaii	Human	State Laboratories Division	State Laboratories Division	Sultana	USA
hCoV-19/Switzerland/GE-33723945/2021	2021-03-31	EPI_ISL_1533378	Original	hCoV-19	Geneva	Human	University Hospitals of Geneva	HUG	Cordey	Switzerland
hCoV-19/USA/OR-MAP000320/2021	2021-03-29	EPI_ISL_1531760	Original	hCoV-19	Oregon	Human	University of Oregon COVID-19 MAP Laboratory	University of Oregon Genomics and Cell Characterization Core Facility (GC3F)	Turnbull	USA
hCoV-19/Canada/Qc-L00313125001/2020	2020-11-11	EPI_ISL_1532664	Original	hCoV-19	Quebec	Human	Laboratoire de sant\u00e9 publique du Qu\u00e9bec	Laboratoire de sant\u00e9 publique du Qu\u00e9bec	Moreira	Canada
hCoV-19/Russia/ARK-CRIE-L188V0506/2020	2020-12-28	EPI_ISL_1527388	Original	hCoV-19	Arkhangelsk	Human	Laboratory of Virology of Federal Budget Health Care Institution \Center of Hygiene and Epidemiology in Arkhangelsk region\	Group of Genomics and Postge
hCoV-19/Canada/Qc-L00313294001/2020	2020-11-12	EPI_ISL_1532668	Original	hCoV-19	Quebec	Human	Laboratoire de sant\u00e9 publique du Qu\u00e9bec	Laboratoire de sant\u00e9 publique du Qu\u00e9bec	Moreira	Canada
hCoV-19/Italy/VEN-IZSVe-21RS504_PD/2021	2021-03-04	EPI_ISL_1524385	Original	hCoV-19	Veneto	Human	ULSS 6 Euganea	Istituto Zooprofilattico Sperimentale delle Venezie	Quaranta	Italy
hCoV-19/USA/WV-WVU-WV090439/2021	2021-01-06	EPI_ISL_1528709	Original	hCoV-19	West Virginia	Human	J.W. Ruby Memorial Hospital	WVU and Marshall University Combined Genomics Core Facilities	Denvir	USA
hCoV-19/Italy/VEN-IZSVe-21RS502-4_PD/2021	2021-03-03	EPI_ISL_1524389	Original	hCoV-19	Veneto	Human	ULSS 6 Euganea	Istituto Zooprofilattico Sperimentale delle Venezie	Quaranta	Italy
hCoV-19/USA/WV-WVU-WV090695/2021	2021-03-30	EPI_ISL_1528885	Original	hCoV-19	West Virginia	Human	UHC	WVU and Marshall University Combined Genomics Core Facilities	Denvir	USA
hCoV-19/USA/WV-WVU-WV090508/2021	2021-01-09	EPI_ISL_1528763	Original	hCoV-19	West Virginia	Human	J.W. Ruby Memorial Hospital	WVU and Marshall University Combined Genomics Core Facilities	Denvir	USA
hCoV-19/Canada/QC-DYN-0621597/2020	2020-12-18	EPI_ISL_1523436	Original	hCoV-19	Quebec	Human	Laboratoire de sant\u00e9 publique du Qu\u00e9bec	Laboratoire de sant\u00e9 publique du Qu\u00e9bec	Moreira	Canada
hCoV-19/USA/ME-HETL-J2295/2021	2021-03-28	EPI_ISL_1523781	Original	hCoV-19	Maine	Human	Maine Health and Environmental Testing Laboratory	Tewhey Lab	Tewhey	USA
hCoV-19/Russia/ARK-CRIE-L188V0409/2020	2020-12-28	EPI_ISL_1527386	Original	hCoV-19	Arkhangelsk	Human	Laboratory of Virology of Federal Budget Health Care Institution \Center of Hygiene and Epidemiology in Arkhangelsk region\	Group of Genomics and Postge
hCoV-19/USA/FL-USAFSAM-S1341/2021	2021-03-15	EPI_ISL_1531449	Original	hCoV-19	Florida	Human	US Air Force School of Aerospace Medicine	US Air Force School of Aerospace Medicine	Buggele	USA
hCoV-19/USA/GA-CDC-2-4106229/2020	2020-07-16	EPI_ISL_1533493	Original	hCoV-19	Georgia	Human	Atlanta VA Medical Center	Genomics and Discovery	Ng	USA
hCoV-19/USA/WA-CDC-2-4105728/2020	2020-11-18	EPI_ISL_1533607	Original	hCoV-19	Washington	Human	Kaiser Permanente Washington Health Research Institute	Genomics and Discovery	Ng	USA
hCoV-19/USA/TX-DSHS-5070/2020	2020-07-21	EPI_ISL_1527572	Original	hCoV-19	Texas	Human	TXDSHS	TXDSHS	Rahman	USA
hCoV-19/USA/TX-DSHS-5085/2020	2020-07-21	EPI_ISL_1527595	Original	hCoV-19	Texas	Human	TXDSHS	TXDSHS	Rahman	USA
hCoV-19/USA/ME-HETL-J2404/2021	2021-03-21	EPI_ISL_1523724	Original	hCoV-19	Maine	Human	Maine Health and Environmental Testing Laboratory	Tewhey Lab	Tewhey	USA
hCoV-19/Turkey/HSGM-14095/2021	2021-03-16	EPI_ISL_1533670	Original	hCoV-19	Turkey	Human	Ministry of Health Turkey	Ministry of Health Turkey	Bayrakdar	Turkey
hCoV-19/USA/WA-UW-69285/2021	2021-03-26	EPI_ISL_1523946	Original	hCoV-19	Washington	Human	UW Virology Lab	UW Virology Lab	Roychoudhury	USA
hCoV-19/USA/ME-HETL-J2366/2021	2021-03-18	EPI_ISL_1523688	Original	hCoV-19	Maine	Human	Maine Health and Environmental Testing Laboratory	Tewhey Lab	Tewhey	USA
hCoV-19/Germany/NI-IOV-7705585201/2021	2021-03-13	EPI_ISL_1524899	Original	hCoV-19	Lower Saxony	Human	MKK M\u00fchlenkreiskliniken	Hannover Medical School	Steinbr\u00fcck	Germany
hCoV-19/USA/GA-CDC-2-4106335/2020	2020-10-04	EPI_ISL_1533518	Original	hCoV-19	Georgia	Human	Atlanta VA Medical Center	Genomics and Discovery	Ng	USA
hCoV-19/Luxembourg/LNS9164709/2021	2021-03-17	EPI_ISL_1523345	Original	hCoV-19	Luxembourg	Human	BioneXt Lab	Laboratoire national de sante	Wienecke-Baldacchino	Luxembourg
hCoV-19/USA/FL-BPHL-2041/2021	2021-03-22	EPI_ISL_1531325	Original	hCoV-19	Florida	Human	Florida Bureau of Public Health Laboratories	Florida Bureau of Public Health Laboratories	Blanton	USA
hCoV-19/USA/WA-UW-69307/2021	2021-03-26	EPI_ISL_1523966	Original	hCoV-19	Washington	Human	UW Virology Lab	UW Virology Lab	Roychoudhury	USA
hCoV-19/Germany/NI-IOV-60248369/2021	2021-03-05	EPI_ISL_1524895	Original	hCoV-19	Lower Saxony	Human	Hannover Medical School	Hannover Medical School	Steinbr\u00fcck	Germany
hCoV-19/Canada/QC-CHUL-8146582585/2021	2021-01-05	EPI_ISL_1523397	Original	hCoV-19	Quebec	Human	Laboratoire de sant\u00e9 publique du Qu\u00e9bec	Laboratoire de sant\u00e9 publique du Qu\u00e9bec	Moreira	Canada
hCoV-19/USA/WA-UW-5500938/2020	2020-05-18	EPI_ISL_1526806	Original	hCoV-19	Washington	Human	UW Virology Lab	UW Virology Lab	Roychoudhury	USA
hCoV-19/USA/WA-UW-59035/2021	2021-02-01	EPI_ISL_1526955	Original	hCoV-19	Washington	Human	UW Virology Lab	UW Virology Lab	Roychoudhury	USA
hCoV-19/Bangladesh/BCSIR-NILMRC-736/2021	2021-03-16	EPI_ISL_1524802	Original	hCoV-19	Dhaka	Human	National Institute of Laboratory Medicine and Referral Center	Genomic Research Lab	Khan	Bangladesh
hCoV-19/Italy/VEN-IZSVe-21RS606-19_PD/2021	2021-03-17	EPI_ISL_1524558	Original	hCoV-19	Veneto	Human	ULSS 6 Euganea	Istituto di Genomica Applicata; Istituto Zooprofilattico Sperimentale delle Venezie	Quaranta	Italy
hCoV-19/Peru/AMA-INS-786/2020	2020-08-18	EPI_ISL_1532182	Original	hCoV-19	Amazonas	Human	Laboratorio de Referencia Nacional de Virus Respiratorio. Instituto Nacional de Salud Per\u00fa	Laboratorio de Referencia Nacional de Biotecnolog\u00eda y Biolog\u0
hCoV-19/Brazil/SC-FIOCRUZ-12971/2021	2021-02-26	EPI_ISL_1534010	Original	hCoV-19	Santa Catarina	Human	Laboratorio Central de Saude Publica do Estado de Santa Catarina (LACEN-SC)	Laboratory of Respiratory Viruses and Measles	Silva	Brazil
hCoV-19/USA/CA-CZB-28736/2021	2021-02-09	EPI_ISL_1529321	Original	hCoV-19	California	Human	CA DPH Viral and Rickettsial Disease Laboratory	Chan-Zuckerberg Biohub	Lu	USA
hCoV-19/Oman/520278487/2020	2020-07-05	EPI_ISL_1532305	Original	hCoV-19	North Batinah	Human	Oman-National Influenza Center	Biotechnology & OMICs Laboratory	Al Mahruqi	Oman
hCoV-19/Peru/CAL-INS-816/2020	2020-10-23	EPI_ISL_1532211	Original	hCoV-19	Callao	Human	Laboratorio de Referencia Nacional de Virus Respiratorio. Instituto Nacional de Salud Per\u00fa	Laboratorio de Referencia Nacional de Biotecnolog\u00eda y Biolog\u00e
hCoV-19/Turkey/HSGM-7452/2021	2021-03-01	EPI_ISL_1533680	Original	hCoV-19	Turkey	Human	Ministry of Health Turkey	Ministry of Health Turkey	Bayrakdar	Turkey
hCoV-19/USA/CA-CZB-28502/2021	2021-01-22	EPI_ISL_1529239	Original	hCoV-19	California	Human	Contra Costa County Public Health Lab	Chan-Zuckerberg Biohub	Lu	USA
hCoV-19/USA/TX-DSHS-5072/2020	2020-07-21	EPI_ISL_1527585	Original	hCoV-19	Texas	Human	TXDSHS	TXDSHS	Rahman	USA
hCoV-19/USA/MA-MASPHL-02866/2021	2021-03-16	EPI_ISL_1528155	Original	hCoV-19	Massachusetts	Human	Massachusetts State Public Health Laboratory	Massachusetts State Public Health Laboratory	Lang	USA
hCoV-19/USA/TX-DSHS-5043/2021	2021-03-19	EPI_ISL_1527562	Original	hCoV-19	Texas	Human	TXDSHS	TXDSHS	Rahman	USA
hCoV-19/USA/CA-CZB-28475/2021	2021-02-25	EPI_ISL_1529169	Original	hCoV-19	California	Human	CA DPH Viral and Rickettsial Disease Laboratory	Chan-Zuckerberg Biohub	Lu	USA
hCoV-19/USA/WA-UW-59009/2021	2021-01-28	EPI_ISL_1526938	Original	hCoV-19	Washington	Human	UW Virology Lab	UW Virology Lab	Roychoudhury	USA
hCoV-19/USA/ME-HETL-J2278/2021	2021-03-25	EPI_ISL_1523771	Original	hCoV-19	Maine	Human	Maine Health and Environmental Testing Laboratory	Tewhey Lab	Tewhey	USA
hCoV-19/USA/CA-CZB-28572/2021	2021-01-29	EPI_ISL_1529144	Original	hCoV-19	California	Human	Contra Costa County Public Health Lab	Chan-Zuckerberg Biohub	Lu	USA
hCoV-19/Italy/TAA-IGA-1900532463/2021	2021-03-11	EPI_ISL_1523554	Original	hCoV-19	Trentino Alto Adige	Human	Azienda Sanitaria dell'Alto Adige Laboratorio Aziendale di Microbiologia e Virologia	Istituto di Genomica Applicata	Morgante	Italy
hCoV-19/Peru/LIM-INS-855/2020	2020-11-30	EPI_ISL_1534635	Original	hCoV-19	Lima	Human	Laboratorio de Referencia Nacional de Virus Respiratorio. Instituto Nacional de Salud Per\u00fa	Laboratorio de Referencia Nacional de Biotecnolog\u00eda y Biolog\u00eda
hCoV-19/USA/NY-PRL-2021_0405_00G22/2021	2021-03-30	EPI_ISL_1542988	Original	hCoV-19	New York	Human	Pandemic Response Lab - NYC	Pandemic Response Lab	Lee	USA
hCoV-19/USA/OR-OHSU-10029/2021	2021-01-19	EPI_ISL_1541331	Original	hCoV-19	Oregon	Human	OHSU Lab Services Molecular Microbiology Lab	Oregon SARS-CoV-2 Genome Sequencing Center	O'Roak	USA
hCoV-19/USA/OR-OHSU-10153/2021	2021-01-25	EPI_ISL_1541434	Original	hCoV-19	Oregon	Human	OHSU Lab Services Molecular Microbiology Lab	Oregon SARS-CoV-2 Genome Sequencing Center	O'Roak	USA
hCoV-19/USA/NY-PRL-2021_0407_00G16/2021	2021-04-05	EPI_ISL_1543356	Original	hCoV-19	New York	Human	Pandemic Response Lab - NYC	Pandemic Response Lab	Lee	USA
hCoV-19/England/RAND-14C5DEB/2021	2021-04-03	EPI_ISL_1536537	Original	hCoV-19	England	Human	Randox Laboratories	Wellcome Sanger Institute for the COVID-19 Genomics UK (COG-UK) Consortium	Davies	United Kingdom
hCoV-19/USA/OR-OHSU-10640/2021	2021-03-09	EPI_ISL_1541829	Original	hCoV-19	Oregon	Human	OHSU Lab Services Molecular Microbiology Lab	Oregon SARS-CoV-2 Genome Sequencing Center	O'Roak	USA
hCoV-19/USA/NY-PRL-2021_0406_00K11/2021	2021-04-05	EPI_ISL_1542157	Original	hCoV-19	New York	Human	Pandemic Response Lab - NYC	Pandemic Response Lab	Lee	USA
hCoV-19/India/GJ-GBRC514/2020	2020-11-25	EPI_ISL_1544185	Original	hCoV-19	Gujarat	Human	Government Medical College (GMC)	Gujarat Biotechnology Research Centre	Joshi	India
hCoV-19/USA/CT-JAX-JAX000765/2021	2021-04-01	EPI_ISL_1540827	Original	hCoV-19	Connecticut	Human	The Jackson Laboratory	The Jackson Laboratory	Long	USA
hCoV-19/Chile/RM-52345/2021	2021-03-15	EPI_ISL_1534565	Original	hCoV-19	Region Metropolitana de Santiago	Human	Genetica Molecular and Subdepartamento de Virologia ISP Chile	Instituto de Salud Publica de Chile	Campano	Chile
hCoV-19/USA/NY-PRL-2021_0405_01E11/2021	2021-04-03	EPI_ISL_1542717	Original	hCoV-19	New York	Human	Pandemic Response Lab - NYC	Pandemic Response Lab	Lee	USA
hCoV-19/Turkey/HSGM-15382/2021	2021-03-19	EPI_ISL_1534522	Original	hCoV-19	Turkey	Human	Ministry of Health Turkey	Ministry of Health Turkey	Bayrakdar	Turkey
hCoV-19/Singapore/454/2021	2021-04-06	EPI_ISL_1543945	Original	hCoV-19	Singapore	Human	National Public Health Laboratory	National Public Health Laboratory	Ngan	Singapore
hCoV-19/Chile/AR-72036/2021	2021-03-23	EPI_ISL_1541018	Original	hCoV-19	La Araucania	Human	Genetica Molecular and Subdepartamento de Virologia ISP Chile	Instituto de Salud Publica de Chile	Campano	Chile
hCoV-19/India/GJ-GBRC498a/2020	2020-12-08	EPI_ISL_1544160	Original	hCoV-19	Gujarat	Human	SSG Medical College	Gujarat Biotechnology Research Centre	Joshi	India
hCoV-19/USA/CO-CDPHE-2100637894/2021	2021-03-14	EPI_ISL_1540367	Original	hCoV-19	Colorado	Human	Colorado Department of Public Health and Environment	Colorado Department of Public Health and Environment	Bankers	USA
hCoV-19/Lithuania/LSMULKKGMMK10C94/2021	2021-03-06	EPI_ISL_1540609	Original	hCoV-19	Panevezys	Human	Medicina practica laboratorija	Lithuanian University of Health Sciences Hospital	\u0160ukys	Lithuania
hCoV-19/USA/OR-OHSU-10755/2021	2021-03-18	EPI_ISL_1541925	Original	hCoV-19	Oregon	Human	OHSU Lab Services Molecular Microbiology Lab	Oregon SARS-CoV-2 Genome Sequencing Center	O'Roak	USA
hCoV-19/USA/NY-PRL-2021_0406_00N01/2021	2021-04-05	EPI_ISL_1542108	Original	hCoV-19	New York	Human	Pandemic Response Lab - NYC	Pandemic Response Lab	Lee	USA
hCoV-19/USA/OR-OHSU-10529/2021	2021-02-11	EPI_ISL_1541736	Original	hCoV-19	Oregon	Human	OHSU Lab Services Molecular Microbiology Lab	Oregon SARS-CoV-2 Genome Sequencing Center	O'Roak	USA
hCoV-19/England/CAMC-14C99D4/2021	2021-04-03	EPI_ISL_1535006	Original	hCoV-19	England	Human	Lighthouse Lab in Cambridge	Wellcome Sanger Institute for the COVID-19 Genomics UK (COG-UK) Consortium	Davies	United Kingdom
hCoV-19/Bangladesh/BCSIR-NILMRC-683/2021	2021-03-14	EPI_ISL_1534610	Original	hCoV-19	Dhaka	Human	National Institute of Laboratory Medicine and Referral Center	Genomic Research Lab	Khan	Bangladesh
hCoV-19/USA/GA-JAX-JAX000656/2021	2021-04-01	EPI_ISL_1540727	Original	hCoV-19	Georgia	Human	The Jackson Laboratory	The Jackson Laboratory	Long	USA
hCoV-19/USA/NY-PRL-2021_0408_00N11/2021	2021-04-07	EPI_ISL_1543628	Original	hCoV-19	New York	Human	Pandemic Response Lab - NYC	Pandemic Response Lab	Lee	USA
hCoV-19/USA/CO-CDPHE-2100609265/2021	2021-03-10	EPI_ISL_1540323	Original	hCoV-19	Colorado	Human	Colorado Department of Public Health and Environment	Colorado Department of Public Health and Environment	Bankers	USA
hCoV-19/Peru/PIU-INS-844/2020	2020-06-15	EPI_ISL_1534625	Original	hCoV-19	Piura	Human	Laboratorio de Referencia Nacional de Virus Respiratorio. Instituto Nacional de Salud Per\u00fa	Laboratorio de Referencia Nacional de Biotecnolog\u00eda y Biolog\u00ed
hCoV-19/USA/OR-OHSU-10790/2021	2021-03-23	EPI_ISL_1541953	Original	hCoV-19	Oregon	Human	OHSU Lab Services Molecular Microbiology Lab	Oregon SARS-CoV-2 Genome Sequencing Center	O'Roak	USA
hCoV-19/Peru/LIM-INS-889/2020	2020-12-23	EPI_ISL_1534662	Original	hCoV-19	Lima	Human	Laboratorio de Referencia Nacional de Virus Respiratorio. Instituto Nacional de Salud Per\u00fa	Laboratorio de Referencia Nacional de Biotecnolog\u00eda y Biolog\u00eda
hCoV-19/USA/CO-CDPHE-2100600364/2021	2021-03-09	EPI_ISL_1540307	Original	hCoV-19	Colorado	Human	Colorado Department of Public Health and Environment	Colorado Department of Public Health and Environment	Bankers	USA
hCoV-19/USA/NY-PRL-2021_0407_00K09/2021	2021-04-05	EPI_ISL_1543166	Original	hCoV-19	New York	Human	Pandemic Response Lab - NYC	Pandemic Response Lab	Lee	USA
hCoV-19/Lithuania/LSMULKKGMMK10C172/2021	2021-03-15	EPI_ISL_1540685	Original	hCoV-19	Vilnius	Human	NMVRVI	Lithuanian University of Health Sciences Hospital	\u0160ukys	Lithuania
hCoV-19/Singapore/461/2021	2021-04-06	EPI_ISL_1543952	Original	hCoV-19	Singapore	Human	National Public Health Laboratory	National Public Health Laboratory	Ngan	Singapore
hCoV-19/England/MILK-14C71A1/2021	2021-04-03	EPI_ISL_1537056	Original	hCoV-19	England	Human	Lighthouse Lab in Milton Keynes	Wellcome Sanger Institute for the COVID-19 Genomics UK (COG-UK) Consortium	Davies	United Kingdom
hCoV-19/Lithuania/LSMULKKGMMK10C40/2021	2021-03-04	EPI_ISL_1540568	Original	hCoV-19	Panevezys	Human	Vie\u0161oji \u012fstaiga Respublikin\u0117 Panev\u0117\u017eio ligonin\u0117	Lithuanian University of Health Sciences Hospital	\u0160ukys	Lithuania
hCoV-19/Lithuania/LSMULKKGMMK10C2/2021	2021-03-00	EPI_ISL_1540535	Original	hCoV-19	Kaunas	Human	Lithuanian University of Health Sciences Hospital	Lithuanian University of Health Sciences Hospital	\u0160ukys	Lithuania
hCoV-19/Lithuania/LSMULKKGMMK10C190/2021	2021-03-15	EPI_ISL_1540703	Original	hCoV-19	Vilnius	Human	NMVRVI	Lithuanian University of Health Sciences Hospital	\u0160ukys	Lithuania
hCoV-19/Bangladesh/BCSIR-NILMRC-694/2021	2021-03-14	EPI_ISL_1534619	Original	hCoV-19	Dhaka	Human	National Institute of Laboratory Medicine and Referral Center	Genomic Research Lab	Khan	Bangladesh
hCoV-19/Indonesia/KU-NIHRD-WGS01798/2021	2021-01-19	EPI_ISL_1534704	Original	hCoV-19	North Kalimantan	Human	BBLK Surabaya	National Institute of Health Research and Development	Setiawati	Indonesia
hCoV-19/USA/OR-OHSU-9979/2021	2021-01-15	EPI_ISL_1541283	Original	hCoV-19	Oregon	Human	OHSU Lab Services Molecular Microbiology Lab	Oregon SARS-CoV-2 Genome Sequencing Center	O'Roak	USA
hCoV-19/Italy/CAL-TIGEM-IZSM-COLLI-7319/2021	2021-03-00	EPI_ISL_1545472	Original	hCoV-19	Calabria	Human	Istituto Zooprofilattico Sperimentale del Mezzogiorno - Azienda Ospedaliera Pugliese Ciaccio di Catanzaro	TIGEGrimaldi	Italy
hCoV-19/Canada/ON-PHL-21-08977/2021	2021-03-00	EPI_ISL_1559152	Original	hCoV-19	Ontario	Human	Public Health Ontario Laboratory	Public Health Ontario Laboratory	Guthrie	Canada
hCoV-19/Canada/ON-PHL-21-09048/2021	2021-03-00	EPI_ISL_1559193	Original	hCoV-19	Ontario	Human	Public Health Ontario Laboratory	Public Health Ontario Laboratory	Guthrie	Canada
hCoV-19/England/LIVE-DD1E3E/2020	2020-12-30	EPI_ISL_1545988	Original	hCoV-19	England	Human	Liverpool Clinical Laboratories	COVID-19 Genomics UK (COG-UK) Consortium	Haldenby	United Kingdom
hCoV-19/Wales/PHWC-PYNJBZ/2021	2021-01-18	EPI_ISL_1547007	Original	hCoV-19	Wales	Human	Originating lab	Public Health Wales Microbiology Cardiff Wales Specialist Virology Centre	Moore	United Kingdom
hCoV-19/Canada/ON-PHL-21-09052/2021	2021-03-00	EPI_ISL_1559196	Original	hCoV-19	Ontario	Human	Public Health Ontario Laboratory	Public Health Ontario Laboratory	Guthrie	Canada
hCoV-19/USA/OH-PLMI-HNY7K-00338/2021	2021-03-00	EPI_ISL_1558778	Original	hCoV-19	Ohio	Human	Pathology and Laboratory Medicine Institute	Pathology and Laboratory Medicine Institute	Tu	USA
hCoV-19/Italy/CAL-TIGEM-IZSM-COLLI-7432/2021	2021-03-00	EPI_ISL_1545579	Original	hCoV-19	Calabria	Human	Istituto Zooprofilattico Sperimentale del Mezzogiorno - Azienda Ospedaliera Pugliese Ciaccio di Catanzaro	TIGEGrimaldi	Italy
hCoV-19/Italy/CAL-TIGEM-IZSM-COLLI-7358/2021	2021-03-00	EPI_ISL_1545508	Original	hCoV-19	Calabria	Human	Istituto Zooprofilattico Sperimentale del Mezzogiorno - Azienda Ospedaliera Pugliese Ciaccio di Catanzaro	TIGEGrimaldi	Italy
hCoV-19/Wales/PHWC-PYNJAE/2021	2021-02-18	EPI_ISL_1547006	Original	hCoV-19	Wales	Human	Originating lab	Public Health Wales Microbiology Cardiff Wales Specialist Virology Centre	Moore	United Kingdom
hCoV-19/Germany/un-RKI-I-066330/2021	2021-03-26	EPI_ISL_1571371	Original	hCoV-19	Germany	Human	Eurofins LifeCodexx GmbH	Robert Koch Institute	Drechsel	Germany
hCoV-19/Germany/NW-RKI-I-060556/2021	2021-03-24	EPI_ISL_1566066	Original	hCoV-19	North Rhine-Westphalia	Human	MVZ Labor Krone GbR	Robert Koch Institute	Drechsel	Germany
hCoV-19/Germany/un-RKI-I-064936/2021	2021-03-11	EPI_ISL_1570215	Original	hCoV-19	Germany	Human	Eurofins LifeCodexx GmbH	Robert Koch Institute	Drechsel	Germany
hCoV-19/Germany/un-RKI-I-066232/2021	2021-03-19	EPI_ISL_1571274	Original	hCoV-19	Germany	Human	Eurofins LifeCodexx GmbH	Robert Koch Institute	Drechsel	Germany
hCoV-19/Germany/un-RKI-I-064772/2021	2021-03-16	EPI_ISL_1570056	Original	hCoV-19	Germany	Human	Eurofins LifeCodexx GmbH	Robert Koch Institute	Drechsel	Germany
hCoV-19/Germany/HH-RKI-I-061250/2021	2021-03-23	EPI_ISL_1566737	Original	hCoV-19	Hamburg	Human	Labor Dr. Heidrich & Kollegen MVZ GmbH Hamburg	Robert Koch Institute	Drechsel	Germany
hCoV-19/Germany/un-RKI-I-060070/2021	2021-03-23	EPI_ISL_1565606	Original	hCoV-19	Germany	Human	SYNLAB Jena Oncoscreen	Robert Koch Institute	Drechsel	Germany
hCoV-19/Germany/un-RKI-I-066266/2021	2021-03-29	EPI_ISL_1571308	Original	hCoV-19	Germany	Human	Eurofins LifeCodexx GmbH	Robert Koch Institute	Drechsel	Germany
hCoV-19/Germany/un-RKI-I-066412/2021	2021-03-28	EPI_ISL_1571451	Original	hCoV-19	Germany	Human	Eurofins LifeCodexx GmbH	Robert Koch Institute	Drechsel	Germany
hCoV-19/Germany/un-RKI-I-066209/2021	2021-03-19	EPI_ISL_1571235	Original	hCoV-19	Germany	Human	Eurofins LifeCodexx GmbH	Robert Koch Institute	Drechsel	Germany
hCoV-19/Germany/un-RKI-I-064926/2021	2021-03-10	EPI_ISL_1570205	Original	hCoV-19	Germany	Human	Eurofins LifeCodexx GmbH	Robert Koch Institute	Drechsel	Germany
hCoV-19/Germany/NW-RKI-I-060412/2021	2021-03-18	EPI_ISL_1565929	Original	hCoV-19	North Rhine-Westphalia	Human	SYNLAB MVZ Leverkusen	Robert Koch Institute	Drechsel	Germany
hCoV-19/Germany/HH-RKI-I-068079/2021	2021-03-18	EPI_ISL_1572508	Original	hCoV-19	Hamburg	Human	SYNLAB MVZ Hamburg	Robert Koch Institute	Drechsel	Germany
hCoV-19/Germany/NW-RKI-I-065512/2021	2021-03-15	EPI_ISL_1570612	Original	hCoV-19	North Rhine-Westphalia	Human	MVZ Labor Dr. Quade & Kollegen GmbH	Robert Koch Institute	Drechsel	Germany
hCoV-19/USA/NV-NSPHL-356211/2021	2021-04-09	EPI_ISL_1575259	Original	hCoV-19	Nevada	Human	Nevada State Public Health Laboratory	Nevada State Public Health Laboratory	Gorzalski	USA
hCoV-19/Germany/BY-RKI-I-063346/2021	2021-03-02	EPI_ISL_1568559	Original	hCoV-19	Bavaria	Human	Labor Becker & Kollegen (Standort M\u00c3\u00bcnchen)	Robert Koch Institute	Drechsel	Germany
hCoV-19/Germany/un-RKI-I-063691/2021	2021-03-22	EPI_ISL_1568896	Original	hCoV-19	Germany	Human	SYNLAB MVZ Heidelberg	Robert Koch Institute	Drechsel	Germany
hCoV-19/Germany/un-RKI-I-061505/2021	2021-03-28	EPI_ISL_1566970	Original	hCoV-19	Germany	Human	SYNLAB MVZ Leinfelden-Echterdingen	Robert Koch Institute	Drechsel	Germany
hCoV-19/Germany/un-RKI-I-069511/2021	2021-03-29	EPI_ISL_1573661	Original	hCoV-19	Germany	Human	SYNLAB MVZ Leinfelden-Echterdingen	Robert Koch Institute	Drechsel	Germany
hCoV-19/Germany/BY-RKI-I-063188/2021	2021-03-30	EPI_ISL_1568404	Original	hCoV-19	Bavaria	Human	SYNLAB MVZ Weiden	Robert Koch Institute	Drechsel	Germany
hCoV-19/Germany/un-RKI-I-066389/2021	2021-03-23	EPI_ISL_1571428	Original	hCoV-19	Germany	Human	Eurofins LifeCodexx GmbH	Robert Koch Institute	Drechsel	Germany
hCoV-19/Brazil/BA-LACEN-119/2020	2020-06-17	EPI_ISL_1583647	Original	hCoV-19	Bahia	Human	Central Public Health Laboratory - LACEN -Bahia	Central Public Health Laboratory - LACEN -Bahia	Tosta	Brazil
hCoV-19/Togo/C4477/2021	2020-12-09	EPI_ISL_1575297	Original	hCoV-19	Lome	Human	Laboratoire Biolim/FSS/UL	Unit\u00e9 Mixte Internationale TransVIHMI (UMI 233 IRD \u2013 U1175 INSERM - Universit\u00e9 de Montpellier) IRD (Institut de recherche pour le d\u
hCoV-19/USA/NJ-NYULH1165/2021	2021-04-03	EPI_ISL_1576933	Original	hCoV-19	New Jersey	Human	NYU Langone Health	Departments of Pathology and Medicine	Marier	USA
hCoV-19/Turkey/HSGM-8562/2021	2021-03-05	EPI_ISL_1583244	Original	hCoV-19	Turkey	Human	Ministry of Health Turkey	Ministry of Health Turkey	Bayrakdar	Turkey
hCoV-19/Ireland/TA-NVRL-ec87IRL53699/2021	2021-03-18	EPI_ISL_1577467	Original	hCoV-19	Tipperary	Human	National Virus Reference Laboratory	National Virus Reference Laboratory	Gonzalez	Ireland
hCoV-19/Germany/SL-SU-10449587/2020	2020-10-08	EPI_ISL_1577844	Original	hCoV-19	Saarland	Human	Virology	Epigenetics	Kattler	Germany
hCoV-19/Lithuania/LTU000_NMVRI_2021_03_22_214/2021	2021-03-15	EPI_ISL_1579356	Original	hCoV-19	Panevezio apskritis	Human	Diagnostikos laboratorija	National Public Health Surveillance Laboratory	Zemaitis	Lithuania
hCoV-19/Lithuania/LTU000_NMVRI55683/2021	2021-03-21	EPI_ISL_1579532	Original	hCoV-19	Vilniaus apskritis	Human	NMVRVI	National Public Health Surveillance Laboratory	Zemaitis	Lithuania
hCoV-19/Lithuania/LTU000_NMVRI_2021_03_22_246/2021	2021-00-00	EPI_ISL_1579384	Original	hCoV-19	Lithuania	Human	NMVRVI	National Public Health Surveillance Laboratory	Zemaitis	Lithuania
hCoV-19/Spain/CT-HUVH-V32028/2021	2021-03-26	EPI_ISL_1582957	Original	hCoV-19	Catalunya	Human	Hospital Universitari Joan XXIII de Tarragona	Hospital Universitari Vall d'Hebron - Vall Hebron Institut de Recerca	Anton	Spain
hCoV-19/USA/NY-Wadsworth-21038524-01/2021	2021-03-26	EPI_ISL_1582269	Original	hCoV-19	New York	Human	Columbia University Irving Medical Center	Wadsworth Center	Prussing	USA
hCoV-19/USA/WI-UW-4169/2021	2021-03-23	EPI_ISL_1582624	Original	hCoV-19	Wisconsin	Human	University of Wisconsin-Madison AIDS Vaccine Research Laboratories	University of Wisconsin-Madison AIDS Vaccine Research Laboratories	Moreno	USA
hCoV-19/Belgium/Jessa_11-2113-005112/2021	2021-04-01	EPI_ISL_1577672	Original	hCoV-19	Geetbets	Human	Jessa	Jessa	Maes	Belgium
hCoV-19/USA/CA-ACPHD-00213/2021	2021-01-25	EPI_ISL_1576994	Original	hCoV-19	California	Human	Alameda County Public Health Department	Alameda County Public Health Department	Elma	USA
hCoV-19/Lithuania/LTU000_NMVRI56140/2021	2021-03-21	EPI_ISL_1579564	Original	hCoV-19	Vilniaus apskritis	Human	NMVRVI	National Public Health Surveillance Laboratory	Zemaitis	Lithuania
hCoV-19/Lithuania/LTU000_NMVRI54658/2021	2021-03-18	EPI_ISL_1579620	Original	hCoV-19	Vilniaus apskritis	Human	NMVRVI	National Public Health Surveillance Laboratory	Zemaitis	Lithuania
hCoV-19/Lithuania/LTU000_NMVRI56596/2021	2021-03-22	EPI_ISL_1579863	Original	hCoV-19	Vilniaus apskritis	Human	NMVRVI	National Public Health Surveillance Laboratory	Zemaitis	Lithuania
hCoV-19/Lithuania/LTU000_NMVRI55766/2021	2021-03-21	EPI_ISL_1579539	Original	hCoV-19	Vilniaus apskritis	Human	NMVRVI	National Public Health Surveillance Laboratory	Zemaitis	Lithuania
hCoV-19/USA/OH-PLMI-HNYM7-00123/2021	2021-02-00	EPI_ISL_1575382	Original	hCoV-19	Ohio	Human	Pathology and Laboratory Medicine Institute	Pathology and Laboratory Medicine Institute	Tu	USA
hCoV-19/USA/NJ-NYULH1137/2021	2021-04-02	EPI_ISL_1576905	Original	hCoV-19	New Jersey	Human	NYU Langone Health	Departments of Pathology and Medicine	Marier	USA
hCoV-19/Lithuania/LTU000_46376/2021	2021-03-06	EPI_ISL_1580231	Original	hCoV-19	Vilniaus apskritis	Human	NMVRVI	National Public Health Surveillance Laboratory	Zemaitis	Lithuania
hCoV-19/Lithuania/LTU000_NMVRI55184/2021	2021-03-19	EPI_ISL_1579664	Original	hCoV-19	Vilniaus apskritis	Human	NMVRVI	National Public Health Surveillance Laboratory	Zemaitis	Lithuania
hCoV-19/Lithuania/LTU000_17136_1711308/2021	2021-03-01	EPI_ISL_1579946	Original	hCoV-19	Utenos apskritis	Human	NVSPL	National Public Health Surveillance Laboratory	Zemaitis	Lithuania
hCoV-19/Germany/SL-SU-10448850/2020	2020-10-05	EPI_ISL_1577881	Original	hCoV-19	Saarland	Human	Virology	Epigenetics	Kattler	Germany
hCoV-19/Norway/6085/2021	2021-03-10	EPI_ISL_1579188	Original	hCoV-19	Agder	Human	Hospital of Southern Norway - Kristiansand	Norwegian Institute of Public Health	Vollan	Norway
hCoV-19/Germany/un-RKI-I-060295/2021	2021-03-12	EPI_ISL_1565817	Original	hCoV-19	Germany	Human	SYNLAB MVZ Heidelberg	Robert Koch Institute	Drechsel	Germany
hCoV-19/Lithuania/LTU000_NMVRI54694/2021	2021-03-18	EPI_ISL_1579624	Original	hCoV-19	Vilniaus apskritis	Human	NMVRVI	National Public Health Surveillance Laboratory	Zemaitis	Lithuania
hCoV-19/Lithuania/LTU000_NMVRI_2021_03_22_53490/2021	2021-03-16	EPI_ISL_1579412	Original	hCoV-19	Vilniaus apskritis	Human	NMVRVI	National Public Health Surveillance Laboratory	Zemaitis	Lithuania
hCoV-19/Lithuania/LTU000_17036_1706099/2021	2021-03-01	EPI_ISL_1579938	Original	hCoV-19	Utenos apskritis	Human	NVSPL	National Public Health Surveillance Laboratory	Zemaitis	Lithuania
hCoV-19/Norway/7242/2021	2021-03-16	EPI_ISL_1579227	Original	hCoV-19	Vestfold og Telemark	Human	Vestfold Hospital	Norwegian Institute of Public Health	Vollan	Norway
hCoV-19/Lithuania/LTU000_44728/2021	2021-03-04	EPI_ISL_1580352	Original	hCoV-19	Vilniaus apskritis	Human	NMVRVI	National Public Health Surveillance Laboratory	Zemaitis	Lithuania
hCoV-19/Lithuania/LTU000_39940/2021	2021-02-25	EPI_ISL_1579996	Original	hCoV-19	Vilniaus apskritis	Human	NMVRVI	National Public Health Surveillance Laboratory	Zemaitis	Lithuania
hCoV-19/Mexico/CMX-INMEGEN-03-11-307/2021	2021-04-02	EPI_ISL_1591648	Original	hCoV-19	Mexico City	Human	Instituto Nacional de Medicina Genomica	Instituto Nacional de Medicina Genomica	Cedro-Tanda	Mexico
hCoV-19/Mexico/MEX_INER_IMSS_00612/2021	2021-03-18	EPI_ISL_1585609	Original	hCoV-19	State of Mexico	Human	Laboratorio Central de Epidemiolog\u00eda (LCE)	Instituto Nacional de Enfermedades Respiratorias (INER)	Boukadida	Mexico
hCoV-19/Iceland/824/2020	2020-04-11	EPI_ISL_1586693	Original	hCoV-19	Reykjavik	Human	The National University Hospital of Iceland	deCODE genetics	J\u00f3nsson	Iceland
hCoV-19/USA/MO-MSPHL-000636/2020	2020-04-22	EPI_ISL_1593920	Original	hCoV-19	Missouri	Human	Missouri State Public Health Laboratory	Missouri State Public Health Laboratory	Joshi	USA
hCoV-19/Iceland/1086/2020	2020-03-25	EPI_ISL_1586579	Original	hCoV-19	Reykjavik	Human	The National University Hospital of Iceland	deCODE genetics	J\u00f3nsson	Iceland
hCoV-19/Latvia/2103045863/2021	2021-03-09	EPI_ISL_1590935	Original	hCoV-19	Latvia	Human	Centr\u0101l\u0101 Laboratorija; Eurofins Genomics Europe Sequencing GmbH	Riga East University Hospital-National Microbiology Reference Laboratory; Eurofins Genomics
hCoV-19/USA/AZ-ASU3704/2021	2021-02-07	EPI_ISL_1592333	Original	hCoV-19	Arizona	Human	Arizona State University	Arizona State University	Skidmore	USA
hCoV-19/Lithuania/S21D371/2021	2021-03-26	EPI_ISL_1585784	Original	hCoV-19	Vilnius	Human	Anteja laboratorija (UAB Diagnostikos laboratorija)	Vilnius University Hospital Santaros Klinikos	Olendraite	Lithuania
hCoV-19/Latvia/2103045886/2021	2021-03-09	EPI_ISL_1590464	Original	hCoV-19	Latvia	Human	Centr\u0101l\u0101 Laboratorija; Eurofins Genomics Europe Sequencing GmbH	Riga East University Hospital-National Microbiology Reference Laboratory; Eurofins Genomics
hCoV-19/Finland/11DS7CH7/2020	2020-12-11	EPI_ISL_1595784	Original	hCoV-19	Uusimaa	Human	Department of Virology and Immunology	Department of Virology	Smura	Finland
hCoV-19/Iceland/944/2020	2020-04-01	EPI_ISL_1586629	Original	hCoV-19	Reykjavik	Human	The National University Hospital of Iceland	deCODE genetics	J\u00f3nsson	Iceland
hCoV-19/Mexico/JAL_INER_IMSS_00514/2021	2021-03-14	EPI_ISL_1585517	Original	hCoV-19	Jalisco	Human	Centro de Investigaci\u00f3n Biom\u00e9dica de Occidente (CIBO)	Instituto Nacional de Enfermedades Respiratorias (INER)	Boukadida	Mexico
hCoV-19/Mexico/CMX_INER_IMSS_00658/2021	2021-03-21	EPI_ISL_1585653	Original	hCoV-19	Mexico City	Human	Laboratorio Central de Epidemiolog\u00eda (LCE)	Instituto Nacional de Enfermedades Respiratorias (INER)	Boukadida	Mexico
hCoV-19/Mexico/CMX-INMEGEN-03-11-53/2021	2021-03-03	EPI_ISL_1591507	Original	hCoV-19	Mexico City	Human	Instituto Nacional de Medicina Genomica	Instituto Nacional de Medicina Genomica	Cedro-Tanda	Mexico
hCoV-19/Canada/MB-NML-17744/2021	2021-02-24	EPI_ISL_1594267	Original	hCoV-19	Manitoba	Human	MB-Cadham Provincial laboratory	National Microbiology Laboratory (NML)	Majer	Canada
hCoV-19/Mexico/CMX-INMEGEN-03-11-353/2021	2021-03-31	EPI_ISL_1591691	Original	hCoV-19	Mexico City	Human	Instituto Nacional de Medicina Genomica	Instituto Nacional de Medicina Genomica	Cedro-Tanda	Mexico
hCoV-19/England/CAMC-14E0166/2021	2021-04-06	EPI_ISL_1594520	Original	hCoV-19	England	Human	Lighthouse Lab in Cambridge	Wellcome Sanger Institute for the COVID-19 Genomics UK (COG-UK) Consortium	Davies	United Kingdom
hCoV-19/Latvia/2103035693/2021	2021-03-10	EPI_ISL_1590840	Original	hCoV-19	Latvia	Human	Riga East University Hospital-National Microbiology Reference Laboratory; Eurofins Genomics Europe Sequencing GmbH	Riga East University Hospital-National Microbiolog
hCoV-19/Lithuania/S21D333/2021	2021-03-28	EPI_ISL_1585747	Original	hCoV-19	Vilnius	Human	National Food and Veterinary Risk Assessment Institute	Vilnius University Hospital Santaros Klinikos	Olendraite	Lithuania
hCoV-19/Latvia/2103020773/2021	2021-03-05	EPI_ISL_1590818	Original	hCoV-19	Latvia	Human	Riga East University Hospital-National Microbiology Reference Laboratory; Eurofins Genomics Europe Sequencing GmbH	Riga East University Hospital-National Microbiolog
hCoV-19/Iceland/870/2020	2020-03-31	EPI_ISL_1586085	Original	hCoV-19	Reykjavik	Human	The National University Hospital of Iceland	deCODE genetics	J\u00f3nsson	Iceland
hCoV-19/Mexico/HID_INER_IMSS_00617/2021	2021-03-18	EPI_ISL_1585614	Original	hCoV-19	Hidalgo	Human	Laboratorio Central de Epidemiolog\u00eda (LCE)	Instituto Nacional de Enfermedades Respiratorias (INER)	Boukadida	Mexico
hCoV-19/Latvia/2102045650/2021	2021-02-15	EPI_ISL_1590657	Original	hCoV-19	Latvia	Human	Riga East University Hospital-National Microbiology Reference Laboratory; Eurofins Genomics Europe Sequencing GmbH	Riga East University Hospital-National Microbiolog
hCoV-19/Iceland/1361/2020	2020-03-31	EPI_ISL_1586019	Original	hCoV-19	Reykjavik	Human	The National University Hospital of Iceland	deCODE genetics	J\u00f3nsson	Iceland
hCoV-19/Latvia/2103009189/2021	2021-02-23	EPI_ISL_1590778	Original	hCoV-19	Latvia	Human	Centr\u0101l\u0101 Laboratorija; Eurofins Genomics Europe Sequencing GmbH	Riga East University Hospital-National Microbiology Reference Laboratory; Eurofins Genomics
hCoV-19/USA/AZ-ASU3712/2021	2021-03-13	EPI_ISL_1592291	Original	hCoV-19	Arizona	Human	Arizona State University	Arizona State University	Skidmore	USA
hCoV-19/Iceland/1047/2020	2020-03-25	EPI_ISL_1585974	Original	hCoV-19	Reykjavik	Human	The National University Hospital of Iceland	deCODE genetics	J\u00f3nsson	Iceland
hCoV-19/Belgium/UZA-UA-CV2132590062/2021	2021-04-05	EPI_ISL_1591150	Original	hCoV-19	Ekeren	Human	Platform BIS UZA/UAntwerpen	Labo Klinische Biologie	Le Mercier	Belgium
hCoV-19/Iceland/671/2020	2020-03-27	EPI_ISL_1586682	Original	hCoV-19	Reykjavik	Human	The National University Hospital of Iceland	deCODE genetics	J\u00f3nsson	Iceland
hCoV-19/Germany/BW-FR0992/2020	2020-12-18	EPI_ISL_1588666	Original	hCoV-19	Baden-Wurttemberg	Human	Institute of Virology	Institute of Virology	Fuchs	Germany
hCoV-19/India/WB-1931700218712/2021	2021-03-19	EPI_ISL_1589936	Original	hCoV-19	West Bengal	Human	INSACOG-WB	National Institute of Biomedical Genomics \u2013 INSACOG	Maitra	India
hCoV-19/Canada/MB-NML-2868/2020	2020-11-24	EPI_ISL_1594285	Original	hCoV-19	Manitoba	Human	MB-Cadham Provincial laboratory	National Microbiology Laboratory (NML)	Majer	Canada
hCoV-19/Latvia/2102024768/2021	2021-02-08	EPI_ISL_1590545	Original	hCoV-19	Latvia	Human	Riga East University Hospital-National Microbiology Reference Laboratory; Eurofins Genomics Europe Sequencing GmbH	Riga East University Hospital-National Microbiolog
hCoV-19/USA/CT-Yale-3129/2021	2021-03-26	EPI_ISL_1587337	Original	hCoV-19	Connecticut	Human	Yale Clinical Virology Lab	Grubaugh Lab - Yale School of Public Health	Fauver	USA
hCoV-19/Iceland/1483/2020	2020-03-26	EPI_ISL_1586845	Original	hCoV-19	Reykjavik	Human	The National University Hospital of Iceland	deCODE genetics	J\u00f3nsson	Iceland
hCoV-19/Iceland/1012/2020	2020-03-25	EPI_ISL_1586644	Original	hCoV-19	Reykjavik	Human	The National University Hospital of Iceland	deCODE genetics	J\u00f3nsson	Iceland
hCoV-19/Iceland/902/2020	2020-03-31	EPI_ISL_1586001	Original	hCoV-19	Reykjavik	Human	The National University Hospital of Iceland	deCODE genetics	J\u00f3nsson	Iceland
hCoV-19/Iceland/1064/2020	2020-03-25	EPI_ISL_1586299	Original	hCoV-19	Reykjavik	Human	The National University Hospital of Iceland	deCODE genetics	J\u00f3nsson	Iceland
hCoV-19/Latvia/2103048130/2021	2021-03-14	EPI_ISL_1590940	Original	hCoV-19	Latvia	Human	Riga East University Hospital-National Microbiology Reference Laboratory; Eurofins Genomics Europe Sequencing GmbH	Riga East University Hospital-National Microbiolog
hCoV-19/USA/TX-UTA-000220/2021	2021-00-00	EPI_ISL_1593153	Original	hCoV-19	Texas	Human	University of Texas at Austin Genome Sequencing and Analysis Facility (UTGSAF)	University of Texas at Austin Genome Sequencing and Analysis Facility (UTGSAF)	Battenho
hCoV-19/Iceland/1441/2020	2020-03-25	EPI_ISL_1586606	Original	hCoV-19	Reykjavik	Human	The National University Hospital of Iceland	deCODE genetics	J\u00f3nsson	Iceland
hCoV-19/Lithuania/S21D388/2021	2021-03-29	EPI_ISL_1585801	Original	hCoV-19	Alytus	Human	Vilnius University Hospital Santaros Klinikos	Vilnius University Hospital Santaros Klinikos	Olendraite	Lithuania
hCoV-19/Iceland/810/2020	2020-04-08	EPI_ISL_1586259	Original	hCoV-19	Reykjavik	Human	The National University Hospital of Iceland	deCODE genetics	J\u00f3nsson	Iceland
hCoV-19/France/PDL-IPP08526/2021	2021-03-30	EPI_ISL_1594432	Original	hCoV-19	Pays de la Loire	Human	Labo Analyses Med	National Reference Center for Viruses of Respiratory Infections	Malabat	France
hCoV-19/USA/AZ-ASU3937/2021	2021-04-03	EPI_ISL_1592264	Original	hCoV-19	Arizona	Human	Arizona State University	Arizona State University	Skidmore	USA
hCoV-19/India/WB-1931501009410/2021	2021-03-29	EPI_ISL_1589911	Original	hCoV-19	West Bengal	Human	INSACOG-WB	National Institute of Biomedical Genomics \u2013 INSACOG	Maitra	India
hCoV-19/Iceland/719/2020	2020-03-30	EPI_ISL_1586885	Original	hCoV-19	Reykjavik	Human	The National University Hospital of Iceland	deCODE genetics	J\u00f3nsson	Iceland
hCoV-19/Iceland/1331/2020	2020-04-02	EPI_ISL_1586819	Original	hCoV-19	Reykjavik	Human	The National University Hospital of Iceland	deCODE genetics	J\u00f3nsson	Iceland
hCoV-19/Latvia/2102037206/2021	2021-02-11	EPI_ISL_1590613	Original	hCoV-19	Latvia	Human	Riga East University Hospital-National Microbiology Reference Laboratory; Eurofins Genomics Europe Sequencing GmbH	Riga East University Hospital-National Microbiolog
hCoV-19/Mexico/GUA_INER_IMSS_00492/2021	2021-03-10	EPI_ISL_1585495	Original	hCoV-19	Guanajuato	Human	Centro de Investigaci\u00f3n Biom\u00e9dica de Occidente (CIBO)	Instituto Nacional de Enfermedades Respiratorias (INER)	Boukadida	Mexico
hCoV-19/Iceland/1573/2020	2020-03-27	EPI_ISL_1586376	Original	hCoV-19	Reykjavik	Human	The National University Hospital of Iceland	deCODE genetics	J\u00f3nsson	Iceland
hCoV-19/Mexico/YUC_INER_IMSS_00429/2021	2021-03-10	EPI_ISL_1585437	Original	hCoV-19	Yucatan	Human	Unidad de Investigaci\u00f3n M\u00e9dica de Yucat\u00e1n (UIMY)	Instituto Nacional de Enfermedades Respiratorias (INER)	Boukadida	Mexico
hCoV-19/Iceland/947/2020	2020-04-01	EPI_ISL_1586705	Original	hCoV-19	Reykjavik	Human	The National University Hospital of Iceland	deCODE genetics	J\u00f3nsson	Iceland
hCoV-19/Spain/AN-IBV-98018741/2021	2021-02-11	EPI_ISL_1588785	Original	hCoV-19	Andalusia	Human	Hospital Universitario Virgen de las Nieves de Granada-SAS	SeqCOVID-SPAIN consortium/IBV(CSIC)	Comas	Spain
hCoV-19/Iceland/1557/2020	2020-04-05	EPI_ISL_1586186	Original	hCoV-19	Reykjavik	Human	The National University Hospital of Iceland	deCODE genetics	J\u00f3nsson	Iceland
hCoV-19/Iceland/922/2020	2020-04-15	EPI_ISL_1586056	Original	hCoV-19	Reykjavik	Human	The National University Hospital of Iceland	deCODE genetics	J\u00f3nsson	Iceland
hCoV-19/Netherlands/LI-RIVM-23139/2021	2021-03-06	EPI_ISL_1596021	Original	hCoV-19	Limburg	Human	Dutch COVID-19 response team	National Institute for Public Health and the Environment (RIVM)	Meijer	Netherlands
hCoV-19/Iceland/814/2020	2020-04-10	EPI_ISL_1586252	Original	hCoV-19	Reykjavik	Human	The National University Hospital of Iceland	deCODE genetics	J\u00f3nsson	Iceland
hCoV-19/Canada/MB-NML-17726/2021	2021-02-23	EPI_ISL_1594119	Original	hCoV-19	Manitoba	Human	MB-Cadham Provincial laboratory	National Microbiology Laboratory (NML)	Majer	Canada
hCoV-19/Latvia/2102075835/2021	2021-02-23	EPI_ISL_1590709	Original	hCoV-19	Latvia	Human	Riga East University Hospital-National Microbiology Reference Laboratory; Eurofins Genomics Europe Sequencing GmbH	Riga East University Hospital-National Microbiolog
hCoV-19/Mexico/SON_INER_IMSS_00529/2021	2021-03-15	EPI_ISL_1585532	Original	hCoV-19	Sonora	Human	Centro de Investigaci\u00f3n Biom\u00e9dica de Occidente (CIBO)	Instituto Nacional de Enfermedades Respiratorias (INER)	Boukadida	Mexico
hCoV-19/Latvia/2103045547/2021	2021-03-10	EPI_ISL_1590920	Original	hCoV-19	Latvia	Human	Centr\u0101l\u0101 Laboratorija; Eurofins Genomics Europe Sequencing GmbH	Riga East University Hospital-National Microbiology Reference Laboratory; Eurofins Genomics
hCoV-19/Finland/11DS13CD7/2020	2020-12-11	EPI_ISL_1595757	Original	hCoV-19	Uusimaa	Human	Department of Virology and Immunology	Department of Virology	Smura	Finland
hCoV-19/Iceland/1599/2020	2020-04-06	EPI_ISL_1586170	Original	hCoV-19	Reykjavik	Human	The National University Hospital of Iceland	deCODE genetics	J\u00f3nsson	Iceland
hCoV-19/USA/NY-Wadsworth-21037777-01/2021	2021-03-27	EPI_ISL_1593875	Original	hCoV-19	New York	Human	TEMPUS LABS INC	Wadsworth Center	Prussing	USA
hCoV-19/Iceland/913/2020	2020-03-31	EPI_ISL_1586420	Original	hCoV-19	Reykjavik	Human	The National University Hospital of Iceland	deCODE genetics	J\u00f3nsson	Iceland
hCoV-19/Iceland/1289/2020	2020-03-31	EPI_ISL_1586359	Original	hCoV-19	Reykjavik	Human	The National University Hospital of Iceland	deCODE genetics	J\u00f3nsson	Iceland
hCoV-19/Mexico/YUC_INER_IMSS_00442/2021	2021-03-16	EPI_ISL_1585449	Original	hCoV-19	Yucatan	Human	Unidad de Investigaci\u00f3n M\u00e9dica de Yucat\u00e1n (UIMY)	Instituto Nacional de Enfermedades Respiratorias (INER)	Boukadida	Mexico
hCoV-19/Latvia/2103058666/2021	2021-03-15	EPI_ISL_1590962	Original	hCoV-19	Latvia	Human	Centr\u0101l\u0101 Laboratorija; Eurofins Genomics Europe Sequencing GmbH	Riga East University Hospital-National Microbiology Reference Laboratory; Eurofins Genomics
hCoV-19/USA/AZ-ASU3953/2021	2021-03-31	EPI_ISL_1592345	Original	hCoV-19	Arizona	Human	Arizona State University	Arizona State University	Skidmore	USA
hCoV-19/Iceland/1340/2020	2020-04-01	EPI_ISL_1586276	Original	hCoV-19	Reykjavik	Human	The National University Hospital of Iceland	deCODE genetics	J\u00f3nsson	Iceland
hCoV-19/Iceland/1131/2020	2020-03-23	EPI_ISL_1586560	Original	hCoV-19	Reykjavik	Human	The National University Hospital of Iceland	deCODE genetics	J\u00f3nsson	Iceland
hCoV-19/Mexico/JAL_INER_IMSS_00525/2021	2021-03-16	EPI_ISL_1585528	Original	hCoV-19	Jalisco	Human	Centro de Investigaci\u00f3n Biom\u00e9dica de Occidente (CIBO)	Instituto Nacional de Enfermedades Respiratorias (INER)	Boukadida	Mexico
hCoV-19/Mexico/CMX_INER_IMSS_00657/2021	2021-03-20	EPI_ISL_1585652	Original	hCoV-19	Mexico City	Human	Laboratorio Central de Epidemiolog\u00eda (LCE)	Instituto Nacional de Enfermedades Respiratorias (INER)	Boukadida	Mexico
hCoV-19/Lithuania/S21D306/2021	2021-03-25	EPI_ISL_1585720	Original	hCoV-19	Vilnius	Human	National Food and Veterinary Risk Assessment Institute	Vilnius University Hospital Santaros Klinikos	Olendraite	Lithuania
hCoV-19/Latvia/2102072321/2021	2021-02-23	EPI_ISL_1590699	Original	hCoV-19	Latvia	Human	Riga East University Hospital-National Microbiology Reference Laboratory; Eurofins Genomics Europe Sequencing GmbH	Riga East University Hospital-National Microbiolog
hCoV-19/Iceland/1499/2020	2020-03-26	EPI_ISL_1586438	Original	hCoV-19	Reykjavik	Human	The National University Hospital of Iceland	deCODE genetics	J\u00f3nsson	Iceland
hCoV-19/Latvia/2102041502/2021	2021-02-12	EPI_ISL_1590510	Original	hCoV-19	Latvia	Human	Riga East University Hospital-National Microbiology Reference Laboratory; Eurofins Genomics Europe Sequencing GmbH	Riga East University Hospital-National Microbiolog
hCoV-19/Iceland/874/2020	2020-03-30	EPI_ISL_1586262	Original	hCoV-19	Reykjavik	Human	The National University Hospital of Iceland	deCODE genetics	J\u00f3nsson	Iceland
hCoV-19/Canada/MB-NML-17450/2021	2021-02-15	EPI_ISL_1594096	Original	hCoV-19	Manitoba	Human	MB-Cadham Provincial laboratory	National Microbiology Laboratory (NML)	Majer	Canada
hCoV-19/Latvia/2103045702/2021	2021-03-10	EPI_ISL_1590927	Original	hCoV-19	Latvia	Human	Centr\u0101l\u0101 Laboratorija; Eurofins Genomics Europe Sequencing GmbH	Riga East University Hospital-National Microbiology Reference Laboratory; Eurofins Genomics
hCoV-19/USA/TN-CDC-2-4069721/2020	2020-11-16	EPI_ISL_1591236	Original	hCoV-19	Tennessee	Human	Vanderbilt University Medical Center	Pathogen Discovery	Ng	USA
hCoV-19/Netherlands/OV-RIVM-24506/2021	2021-03-25	EPI_ISL_1597384	Original	hCoV-19	Overijssel	Human	Dutch COVID-19 response team	National Institute for Public Health and the Environment (RIVM)	Meijer	Netherlands
hCoV-19/Switzerland/SO-ETHZ-550066/2020	2020-12-07	EPI_ISL_1599079	Original	hCoV-19	Solothurn	Human	Viollier AG	Department of Biosystems Science and Engineering	Nadeau	Switzerland
hCoV-19/Switzerland/AG-ETHZ-550431/2020	2020-12-07	EPI_ISL_1598882	Original	hCoV-19	Aargau	Human	Viollier AG	Department of Biosystems Science and Engineering	Nadeau	Switzerland
hCoV-19/Latvia/1449/2021	2021-03-09	EPI_ISL_1613262	Original	hCoV-19	Latvia	Human	BIOR	Latvian Biomedical Research and Study Centre	Zrelovs	Latvia
hCoV-19/Netherlands/ZH-RIVM-24126/2021	2021-03-11	EPI_ISL_1597006	Original	hCoV-19	Zuid-Holland	Human	Dutch COVID-19 response team	National Institute for Public Health and the Environment (RIVM)	Meijer	Netherlands
hCoV-19/Switzerland/BE-ETHZ-550450/2020	2020-12-07	EPI_ISL_1598904	Original	hCoV-19	Bern	Human	Viollier AG	Department of Biosystems Science and Engineering	Nadeau	Switzerland
hCoV-19/USA/WA-UW-68631/2021	2021-03-26	EPI_ISL_1601297	Original	hCoV-19	Washington	Human	UW Virology Lab	UW Virology Lab	Roychoudhury	USA
hCoV-19/USA/MD-IGS-012107407000A/2021	2021-03-15	EPI_ISL_1608672	Original	hCoV-19	Maryland	Human	Maryland Genomics	Maryland Genomics	Genomics	USA
hCoV-19/Latvia/1909/2021	2021-02-28	EPI_ISL_1613936	Original	hCoV-19	Latvia	Human	E. Gulbja laboratorija	Latvian Biomedical Research and Study Centre	Zrelovs	Latvia
hCoV-19/USA/WA-UW-68808/2021	2021-03-27	EPI_ISL_1601407	Original	hCoV-19	Washington	Human	UW Virology Lab	UW Virology Lab	Roychoudhury	USA
hCoV-19/Sweden/3941282064/2021	2021-03-22	EPI_ISL_1606507	Original	hCoV-19	Stockholm	Human	Swedish national genomic surveillance program of SARS-CoV-2	The Public Health Agency of Sweden	Svartstr\u00f6m	Sweden
hCoV-19/Latvia/1788/2021	2021-03-24	EPI_ISL_1613753	Original	hCoV-19	Latvia	Human	E. Gulbja laboratorija	Latvian Biomedical Research and Study Centre	Zrelovs	Latvia
hCoV-19/Switzerland/ZH-ETHZ-550507/2020	2020-12-08	EPI_ISL_1599123	Original	hCoV-19	Zurich	Human	Viollier AG	Department of Biosystems Science and Engineering	Nadeau	Switzerland
hCoV-19/Latvia/1517/2021	2021-03-15	EPI_ISL_1613362	Original	hCoV-19	Latvia	Human	E. Gulbja laboratorija	Latvian Biomedical Research and Study Centre	Zrelovs	Latvia
hCoV-19/Latvia/1443/2021	2021-03-11	EPI_ISL_1613253	Original	hCoV-19	Latvia	Human	BIOR	Latvian Biomedical Research and Study Centre	Zrelovs	Latvia
hCoV-19/USA/WA-UW-68639/2021	2021-03-26	EPI_ISL_1601310	Original	hCoV-19	Washington	Human	UW Virology Lab	UW Virology Lab	Roychoudhury	USA
hCoV-19/Switzerland/ZH-ETHZ-551248/2020	2020-12-12	EPI_ISL_1599131	Original	hCoV-19	Zurich	Human	Viollier AG	Department of Biosystems Science and Engineering	Nadeau	Switzerland
hCoV-19/Wales/CAMC-14D5F6A/2021	2021-04-05	EPI_ISL_1595472	Original	hCoV-19	Wales	Human	Lighthouse Lab in Cambridge	Wellcome Sanger Institute for the COVID-19 Genomics UK (COG-UK) Consortium	Davies	United Kingdom
hCoV-19/USA/WA-UW-68649/2021	2021-03-26	EPI_ISL_1601329	Original	hCoV-19	Washington	Human	UW Virology Lab	UW Virology Lab	Roychoudhury	USA
hCoV-19/Aruba/AW-RIVM-23290/2021	2021-03-30	EPI_ISL_1596172	Original	hCoV-19	Aruba	Human	Dutch COVID-19 response team	National Institute for Public Health and the Environment (RIVM)	Meijer	Aruba
hCoV-19/Norway/8178/2021	2021-03-28	EPI_ISL_1599159	Original	hCoV-19	Oslo	Human	Furst Medical Laboratory	Norwegian Institute of Public Health	Kopperud Riis	Norway
hCoV-19/Switzerland/BE-ETHZ-550557/2020	2020-12-08	EPI_ISL_1598897	Original	hCoV-19	Bern	Human	Viollier AG	Department of Biosystems Science and Engineering	Nadeau	Switzerland
hCoV-19/Switzerland/BE-ETHZ-551297/2020	2020-12-13	EPI_ISL_1598909	Original	hCoV-19	Bern	Human	Viollier AG	Department of Biosystems Science and Engineering	Nadeau	Switzerland
hCoV-19/Switzerland/SO-ETHZ-550705/2020	2020-12-14	EPI_ISL_1599060	Original	hCoV-19	Solothurn	Human	Viollier AG	Department of Biosystems Science and Engineering	Nadeau	Switzerland
hCoV-19/Switzerland/SO-ETHZ-550718/2020	2020-12-14	EPI_ISL_1599029	Original	hCoV-19	Solothurn	Human	Viollier AG	Department of Biosystems Science and Engineering	Nadeau	Switzerland
hCoV-19/Sweden/SE00363449/2021	2021-03-19	EPI_ISL_1604780	Original	hCoV-19	Skane	Human	Swedish national genomic surveillance program of SARS-CoV-2	The Public Health Agency of Sweden	Svartstr\u00f6m	Sweden
[truncated: 250,103+ more rows]

## Sheet: Set1_001.out
hCoV-19/Slovakia/CeMM3373/2020-88888	2020-12-22	EPI_ISL_1209249
hCoV-19/Japan/PG-26196/2021-622595	2021-02-13	EPI_ISL_1435021
hCoV-19/England/ALDP-1B03421/2021-523842	2021-08-04	EPI_ISL_3358713
hCoV-19/England/ALDP-15AFFA4/2021-761294	2021-05-21	EPI_ISL_2347994
hCoV-19/Belgium/UZA-UA-CV2238034823/2021-327626	2021-06-28	EPI_ISL_2861656
hCoV-19/Spain/CT-HUGTiPM019PP9F2/2021-458940	2021-06-04	EPI_ISL_2650318
hCoV-19/USA/CA-QDX-583/2020-476597	2020-03-19	EPI_ISL_571281
hCoV-19/France/PDL-IPP08526/2021-6498	2021-03-30	EPI_ISL_1594432
hCoV-19/USA/VA-DCLS-1444/2020-653372	2020-08-18	EPI_ISL_572311
hCoV-19/Wales/PHWC-PY984M/2021-791960	2021-08-04	EPI_ISL_3424477
hCoV-19/Denmark/DCGC-15222/2020-838296	2020-11-23	EPI_ISL_713705
hCoV-19/USA/MS-CDC-ASC210156791/2021-257443	2021-07-15	EPI_ISL_3322112
hCoV-19/USA/CA-CDC-FG-064268/2021-880906	2021-08-05	EPI_ISL_3429880
hCoV-19/Switzerland/AG-ETHZ-610292/2021-541653	2021-05-02	EPI_ISL_2212753
hCoV-19/Japan/PG-63519/2021-250050	2021-06-27	EPI_ISL_3183826
hCoV-19/Canada/ON-PHL-20-02120/2020-707707	2020-07-00	EPI_ISL_1271270
hCoV-19/USA/OH-CDC-QDX27272345/2021-261307	2021-07-26	EPI_ISL_3396767
hCoV-19/USA/TX-HMH-MCoV-25221/2021-198775	2021-01-20	EPI_ISL_1079846
hCoV-19/England/CAMC-C3EE12/2020-838561	2020-12-10	EPI_ISL_718986
hCoV-19/Denmark/DCGC-41587/2021-407115	2021-02-01	EPI_ISL_973264
hCoV-19/Sweden/01_SE100_21CS505252/2021-861483	2021-07-07	EPI_ISL_3007226
hCoV-19/USA/MA-MASPHL-01204/2020-315632	2020-12-18	EPI_ISL_876288
hCoV-19/Germany/BY-MVP-000002115/2020-8190	2020-12-13	EPI_ISL_1751359
hCoV-19/India/CT-ILSGS00411/2021-95563	2021-01-15	EPI_ISL_1662351
hCoV-19/USA/CO-CDPHE-2100014448/2020-752625	2020-11-20	EPI_ISL_771306
hCoV-19/Australia/VIC18605/2021-367537	2021-05-28	EPI_ISL_2405352
hCoV-19/USA/CA-CDC-FG-042828/2021-601277	2021-07-13	EPI_ISL_3110334
hCoV-19/Belgium/rega-3730/2021-267269	2021-02-24	EPI_ISL_1312250
hCoV-19/England/QEUH-1A05CBF/2021-868074	2021-07-24	EPI_ISL_3168490
hCoV-19/USA/NJ-CDC-ASC210033472/2021-99689	2021-04-26	EPI_ISL_2150267
hCoV-19/England/ALDP-1A882D0/2021-78976	2021-07-31	EPI_ISL_3282984
hCoV-19/USA/TX-HMH-MCoV-13324/2020-47447	2020-08-25	EPI_ISL_788472
hCoV-19/USA/TX-CDC-LC0091847/2021-156218	2021-06-29	EPI_ISL_3017899
hCoV-19/Canada/ABPHL-06643/2021-629538	2021-02-16	EPI_ISL_2165588
hCoV-19/England/QEUH-C0122B/2020-662760	2020-12-04	EPI_ISL_720841
hCoV-19/USA/VA-CAV_VAS3N_00000779_01/2021-450283	2021-03-00	EPI_ISL_1856652
hCoV-19/Reunion/PIMIT_01825/2021-95202	2021-03-02	EPI_ISL_1629222	UMR
hCoV-19/India/TG-CCMB-CIA4446/2021-149581	2021-05-26	EPI_ISL_2775232
hCoV-19/Denmark/DCGC-32135/2021-756246	2021-01-04	EPI_ISL_856551
hCoV-19/USA/AL-CDC-FG-062110/2021-611813	2021-07-31	EPI_ISL_3352458
hCoV-19/USA/WV-WVU-WV120592/2021-193361	2021-06-02	EPI_ISL_2615969
hCoV-19/England/QEUH-B81FA5/2020-312297	2020-11-14	EPI_ISL_801299
hCoV-19/Netherlands/NB-RIVM-13513/2021-22373	2021-02-08	EPI_ISL_1089985
hCoV-19/Wales/PHWC-167EEE/2020-561071	2020-04-20	EPI_ISL_494173
hCoV-19/USA/CA-CZB-11255/2020-751344	2020-04-30	EPI_ISL_739514
hCoV-19/USA/UT-CDC-ASC210058726/2021-541132	2021-05-04	EPI_ISL_2158901
hCoV-19/Wales/PHWC-4982F4/2020-221457	2020-12-01	EPI_ISL_727054
hCoV-19/Wales/PHWC-15C59C/2020-648900	2020-05-05	EPI_ISL_472508
hCoV-19/USA/TX-HMH-MCoV-9880/2020-400295	2020-07-06	EPI_ISL_780320
hCoV-19/England/QEUH-95E644/2020-121350	2020-08-09	EPI_ISL_532372
hCoV-19/Turkey/HSGM-B18410/2021-155114	2021-06-23	EPI_ISL_2987801
hCoV-19/Spain/AR-IBV-98021759/2021-277624	2021-02-22	EPI_ISL_2271280
hCoV-19/India/WB-1930700267718/2021-763984	2021-04-29	EPI_ISL_2548989
hCoV-19/Denmark/DCGC-36374/2021-670436	2021-01-18	EPI_ISL_927515
hCoV-19/Chile/VS-126723/2021-876739	2021-07-17	EPI_ISL_3368876
hCoV-19/USA/OH-ODH-SC0167512/2020-457863	2020-11-27	EPI_ISL_2588625
hCoV-19/England/QEUH-B67D05/2020-746831	2020-11-11	EPI_ISL_655071
hCoV-19/Japan/PG-66651/2021-868472	2021-06-30	EPI_ISL_3193157
hCoV-19/Germany/SN-RKI-I-184886/2021-62539	2021-06-24	EPI_ISL_2845330
hCoV-19/Japan/IC-0471/2020-46771	2020-12-22	EPI_ISL_768680
hCoV-19/Switzerland/VS-ETHZ-280218/2020-123096	2020-09-10	EPI_ISL_560539
hCoV-19/Brazil/PE-FIOCRUZ-IAM10/2020-826457	2020-04-07	EPI_ISL_500461
hCoV-19/Brazil/SP-IB_100609/2021-98658	2021-04-04	EPI_ISL_1966619
hCoV-19/Denmark/DCGC-131653/2021-156545	2021-07-15	EPI_ISL_3040687
hCoV-19/England/PRIN-254BCBF/2020-649651	2020-04-29	EPI_ISL_509439
hCoV-19/Italy/ABR-IZSGC-141948/2021-2801	2021-03-08	EPI_ISL_1336788
hCoV-19/England/LOND-1287145/2020-578876	2020-09-29	EPI_ISL_842856
hCoV-19/Wales/PHWC-4A3F86/2020-840377	2020-12-13	EPI_ISL_764648
hCoV-19/England/ALDP-A50298/2020-566576	2020-10-07	EPI_ISL_597565
hCoV-19/USA/MN-CDC-STM-000047609/2021-467926	2021-04-01	EPI_ISL_1690549	Centers
hCoV-19/England/PHWC-PYO8HF/2021-74871	2021-07-08	EPI_ISL_3181320
hCoV-19/Wales/PHWC-PYHUWT/2021-697766	2021-07-28	EPI_ISL_3296960
hCoV-19/Brazil/RS-FUNED-104689-21/2020-718690	2020-12-23	EPI_ISL_2249351
hCoV-19/Scotland/EDB3075/2020-648993	2020-04-04	EPI_ISL_488927
hCoV-19/England/QEUH-AE2B27/2020-569260	2020-10-25	EPI_ISL_633600
hCoV-19/Italy/LAZ-IFO-07293365/2021-85855	2021-07-29	EPI_ISL_3419772
hCoV-19/England/MILK-187FF6E/2021-417118	2021-07-01	EPI_ISL_2910561
hCoV-19/Bangladesh/BCSIR-AFIP-08/2021-712447	2021-04-07	EPI_ISL_1585942
hCoV-19/India/MH-ICMR-NIV-INSACOG-GSEQ-4637/2021-595201	2021-06-21	EPI_ISL_2966233
hCoV-19/USA/UT-QDX-1809/2020-213766	2020-03-14	EPI_ISL_604136
hCoV-19/Switzerland/GE-33817915/2021-272415	2021-04-10	EPI_ISL_1708003
hCoV-19/Japan/PG-23408/2021-710517	2021-01-08	EPI_ISL_1429185
hCoV-19/England/MILK-1646C01/2021-852155	2021-06-07	EPI_ISL_2540725
hCoV-19/USA/CA-CDC-FG-035785/2021-280911	2021-05-26	EPI_ISL_2525769
hCoV-19/Italy/LAZ-INMI-1563/2021-170118	2021-07-26	EPI_ISL_3315123	National
hCoV-19/Netherlands/NH-RIVM-13410/2021-110540	2021-01-24	EPI_ISL_1089828
hCoV-19/USA/AL-CDC-2-4679398/2021-342990	2021-07-20	EPI_ISL_3277252
hCoV-19/Scotland/QEUH-179ACB2/2021-679587	2021-06-23	EPI_ISL_2809658
hCoV-19/USA/WA-CDC-UW21072126296/2021-425501	2021-07-21	EPI_ISL_3149551
hCoV-19/Turkey/HSGM-FS1814/2021-437975	2021-08-05	EPI_ISL_3406810
hCoV-19/Nepal/S-93/2021-161830	2021-07-07	EPI_ISL_3184584
hCoV-19/England/BRBR-182544A/2021-152082	2021-06-29	EPI_ISL_2867114
hCoV-19/Russia/ZAB-RII-MH23496S/2021-418782	2021-06-11	EPI_ISL_2964390
hCoV-19/Japan/PG-22321/2021-92560	2021-02-02	EPI_ISL_1427104
hCoV-19/England/MILK-95D8A9/2020-828340	2020-06-21	EPI_ISL_556251
hCoV-19/Spain/CT-ISCIII-2018168/2020-579885	2020-12-05	EPI_ISL_862574
hCoV-19/England/MILK-19ACA0C/2021-776405	2021-07-19	EPI_ISL_3095005
hCoV-19/Japan/PG-15671/2020-757363	2020-10-08	EPI_ISL_894484
hCoV-19/Portugal/PT1576/2020-748918	2020-06-29	EPI_ISL_693584
hCoV-19/Portugal/PT0641/2020-473482	2020-03-29	EPI_ISL_510902
hCoV-19/USA/WA-S962/2020-295433	2020-05-01	EPI_ISL_463452
hCoV-19/USA/MN-CDC-IBX215620342618/2021-733281	2021-04-12	EPI_ISL_2014119
hCoV-19/Sweden/20-23090/2020-220265	2020-03-19	EPI_ISL_710579
hCoV-19/Scotland/QEUH-18DEA4E/2021-508312	2021-07-09	EPI_ISL_2998147
hCoV-19/Scotland/QEUH-162A69C/2021-498789	2021-06-04	EPI_ISL_2542854
hCoV-19/Japan/PG-23722/2021-4239	2021-02-05	EPI_ISL_1428767
hCoV-19/Germany/SN-RKI-I-190529/2021-865462	2021-07-15	EPI_ISL_3121606
hCoV-19/USA/TX-CDC-QDX26531580/2021-159426	2021-07-05	EPI_ISL_3114553
hCoV-19/USA/CA-ALSR-1184/2020-119530	2020-04-01	EPI_ISL_494420
hCoV-19/Germany/NW-RKI-I-029373/2021-353861	2021-02-12	EPI_ISL_1212486
hCoV-19/Japan/PG-25009/2020-181291	2020-12-27	EPI_ISL_1434815
hCoV-19/Croatia/HRV000_26/2021-551830	2021-02-08	EPI_ISL_1091226
hCoV-19/Ecuador/NIC-INSPI-328797/2021-814359	2021-06-08	EPI_ISL_2893582
hCoV-19/Japan/PG-8905/2020-748575	2020-09-10	EPI_ISL_686451
hCoV-19/USA/AZ-CDC-LC0101385/2021-875305	2021-07-07	EPI_ISL_3325589
hCoV-19/Germany/BE-RKI-I-193979/2021-164942	2021-07-26	EPI_ISL_3238959
hCoV-19/England/ALDP-168048B/2021-764267	2021-06-07	EPI_ISL_2552597
hCoV-19/Brazil/CE-FIOCRUZ-867371-DC3F6E2-0/2021-283878	2021-04-28	EPI_ISL_2801356
hCoV-19/England/MILK-174D067/2021-853931	2021-06-17	EPI_ISL_2700091
hCoV-19/USA/CO-CDC-LC0109167/2021-169672	2021-06-15	EPI_ISL_3328452
hCoV-19/Finland/THL-202111424/2021-721783	2021-03-26	EPI_ISL_2507079
hCoV-19/Denmark/DCGC-34395/2021-579907	2021-01-04	EPI_ISL_871406
hCoV-19/USA/CA-CDC-STM-000005886/2021-494822	2021-01-29	EPI_ISL_966861	Respiratory
hCoV-19/Sweden/1961061502/2021-413906	2021-06-15	EPI_ISL_2794949
hCoV-19/Sweden/14980572P/2021-715399	2021-03-08	EPI_ISL_1899745
hCoV-19/Wales/PHWC-2A11C/2020-823215	2020-04-04	EPI_ISL_432274
hCoV-19/England/MILK-198DFE4/2021-70215	2021-07-16	EPI_ISL_3096246
hCoV-19/Brazil/un-UFLA-1441/2021-628922	2021-02-26	EPI_ISL_2106186	Biology	Pylro
hCoV-19/England/PLYM-186B9C1/2021-329275	2021-07-04	EPI_ISL_2908637
hCoV-19/Indonesia/SU-USU-40NTv/2020-620483	2020-12-18	EPI_ISL_1335890
hCoV-19/Peru/LIM-UPCH-0191/2020-44751	2020-10-15	EPI_ISL_729887
hCoV-19/Italy/FVG-TS-36882741/2021-813521	2021-06-04	EPI_ISL_2828395
hCoV-19/England/BRBR-1938A7E/2021-774437	2021-07-13	EPI_ISL_3042680
hCoV-19/USA/NV-CDC-QDX26531729/2021-247699	2021-07-05	EPI_ISL_3114595
hCoV-19/England/QEUH-1B242C6/2021-881411	2021-08-07	EPI_ISL_3443193
hCoV-19/Netherlands/NoordBrabant_88/2020-558473	2020-00-00	EPI_ISL_422882
hCoV-19/England/ALDP-15E54A3/2021-408868	2021-05-27	EPI_ISL_2407132
hCoV-19/Netherlands/NA_494/2020-559462	2020-03-18	EPI_ISL_460667
hCoV-19/Singapore/3262/2021-255675	2021-08-03	EPI_ISL_3308065
hCoV-19/England/ALDP-94466F/2020-651719	2020-06-07	EPI_ISL_554726
hCoV-19/USA/UT-UPHL-210612260296/2021-147890	2021-05-27	EPI_ISL_2678960
hCoV-19/USA/FL-BPHL-0705/2020-385141	2020-03-27	EPI_ISL_509763
hCoV-19/USA/MS-CDC-LC0099856/2021-610911	2021-07-16	EPI_ISL_3329919
hCoV-19/Wales/PHWC-PY7C8T/2021-792361	2021-07-30	EPI_ISL_3423998
hCoV-19/England/ALDP-19C6996/2021-336408	2021-07-20	EPI_ISL_3124942
hCoV-19/Denmark/DCGC-13134/2020-573624	2020-11-30	EPI_ISL_712359
hCoV-19/Japan/PG-4002/2020-308305	2020-07-22	EPI_ISL_692243
hCoV-19/USA/CA-CDPH-2000017360/2021-168244	2021-01-11	EPI_ISL_3316062
hCoV-19/England/QEUH-15D0F22/2021-409215	2021-05-26	EPI_ISL_2394474
hCoV-19/England/CAMC-943017/2020-123185	2020-07-22	EPI_ISL_556895
hCoV-19/Spain/MD-HGUGM-674330/2020-223399	2020-07-13	EPI_ISL_776870
hCoV-19/USA/MO-CDC-QDX27127539/2021-790584	2021-07-24	EPI_ISL_3395892
hCoV-19/Finland/9024/2021-72248	2021-06-22	EPI_ISL_3135779
hCoV-19/Japan/PG-14902/2020-845499	2020-12-08	EPI_ISL_892832
hCoV-19/Scotland/QEUH-15CB29A/2021-673891	2021-05-24	EPI_ISL_2408039
hCoV-19/USA/AZ-TG274698/2020-572482	2020-04-06	EPI_ISL_694060
hCoV-19/Mexico/NLE-InDRE_FB16486_S3240/2021-547136	2021-05-21	EPI_ISL_2688912
hCoV-19/USA/NY-CDC-ASC210160752/2021-610321	2021-07-19	EPI_ISL_3324731
hCoV-19/England/ALDP-15ED247/2021-674527	2021-05-28	EPI_ISL_2436807
hCoV-19/USA/MI-UM-10033818123/2020-830517	2020-03-31	EPI_ISL_578131
hCoV-19/Israel/CVL-15003/2021-696207	2021-07-02	EPI_ISL_3278769
hCoV-19/USA/CA-CDC-LC0109527/2021-433856	2021-07-08	EPI_ISL_3328597
hCoV-19/Canada/QC-1nIUX-Q5291311CO/2021-195663	2021-01-29	EPI_ISL_2824659
hCoV-19/Italy/APU-IZSPB-1623PT/2021-155909	2021-07-07	EPI_ISL_3032290
hCoV-19/England/OXON-F41268/2020-134783	2020-12-16	EPI_ISL_764562
hCoV-19/England/ALDP-1605512/2021-232923	2021-05-31	EPI_ISL_2456162
hCoV-19/Brazil/SP-IB_100772/2021-628143	2021-04-15	EPI_ISL_1966765
hCoV-19/Scotland/QEUH-16620B8/2021-235137	2021-06-07	EPI_ISL_2607401
hCoV-19/Switzerland/BS-UHB-42925249/2021-687623	2021-06-30	EPI_ISL_3086265
hCoV-19/England/ALDP-18032B1/2021-680295	2021-06-27	EPI_ISL_2847034
hCoV-19/France/NAQ-SC579/2020-482923	2020-03-07	EPI_ISL_663230
hCoV-19/Turkey/HSGM-GF15352/2021-525870	2021-08-04	EPI_ISL_3400804
hCoV-19/Wales/PHWC-PYG9JJ/2021-589625	2021-06-16	EPI_ISL_2707778
hCoV-19/England/ALDP-1302DC5/2021-640301	2021-02-21	EPI_ISL_1098975
hCoV-19/England/MILK-1A163A7/2021-603573	2021-07-25	EPI_ISL_3173145
hCoV-19/USA/RI-RISHL-D02076/2021-16839	2021-04-14	EPI_ISL_2604840
hCoV-19/USA/RI-CDCBI-CRSP_2R2O4JCVNTFP6USK/2021-557434	2021-04-27	EPI_ISL_1968511
hCoV-19/Turkey/HSGM-GF2213/2021-342579	2021-07-15	EPI_ISL_3256619
hCoV-19/England/ALDP-164F92F/2021-410541	2021-06-04	EPI_ISL_2540408
hCoV-19/Scotland/QEUH-15A1CF6/2021-56300	2021-05-19	EPI_ISL_2354432
hCoV-19/Turkey/HSGM-B10109/2021-367092	2021-04-26	EPI_ISL_2363592
hCoV-19/USA/VA-DCLS-0711/2020-208708	2020-04-25	EPI_ISL_500863
hCoV-19/Brazil/CE-FIOCRUZ-00122/2021-247073	2021-02-26	EPI_ISL_3102264
hCoV-19/England/ALDP-1AAF613/2021-877441	2021-07-29	EPI_ISL_3366389
hCoV-19/France/IDF-IPP19078/2021-84541	2021-00-00	EPI_ISL_3392700
hCoV-19/England/MILK-9758F6/2020-652083	2020-08-20	EPI_ISL_552685
hCoV-19/USA/CA-CDC-FG-044285/2021-869765	2021-07-17	EPI_ISL_3210160
hCoV-19/USA/WI-GMF-11002/2020-122381	2020-07-16	EPI_ISL_547622
hCoV-19/Japan/PG-19556/2021-111284	2021-01-13	EPI_ISL_1123739
hCoV-19/USA/MA-MGH-03307/2020-311537	2020-10-30	EPI_ISL_765778
hCoV-19/USA/WA-UW-4296/2020-294430	2020-03-31	EPI_ISL_443184
hCoV-19/USA/LA-BIE-LSUH900008/2021-778758	2021-07-19	EPI_ISL_3148898
hCoV-19/USA/IL-CDC-ASC210019970/2021-114735	2021-03-25	EPI_ISL_1649984
hCoV-19/Denmark/DCGC-29640/2020-490643	2020-12-28	EPI_ISL_843687
hCoV-19/Denmark/DCGC-136775/2021-159452	2021-07-20	EPI_ISL_3104566
hCoV-19/England/PLYM-1778670/2021-680046	2021-06-21	EPI_ISL_2831339
hCoV-19/USA/WA-UW-1994/2020-204906	2020-03-24	EPI_ISL_424334
hCoV-19/Ecuador/UEES-11588/2021-622661	2021-03-05	EPI_ISL_1443668
hCoV-19/Denmark/DCGC-131894/2021-245175	2021-07-14	EPI_ISL_3040906
hCoV-19/Wales/QEUH-B2E1D1/2020-750159	2020-11-03	EPI_ISL_710997
hCoV-19/Brazil/SP-4399B/2021-520112	2021-07-30	EPI_ISL_3298641
hCoV-19/Denmark/DCGC-44184/2021-109652	2021-02-01	EPI_ISL_1024562
hCoV-19/Germany/HE-RKI-I-016054/2021-817746	2021-02-05	EPI_ISL_1146216
hCoV-19/England/MILK-A7DDD0/2020-126592	2020-10-13	EPI_ISL_606539
hCoV-19/USA/MN-MDH-3433/2021-795107	2021-02-19	EPI_ISL_1224867
hCoV-19/Indonesia/SU-NIHRD-WGS06760/2021-201341	2021-03-06	EPI_ISL_2931778
hCoV-19/USA/ME-HETL-J0163/2020-311174	2020-09-14	EPI_ISL_755346
hCoV-19/USA/WA-S72/2020-204719	2020-03-06	EPI_ISL_417125
hCoV-19/Italy/ABR-IZSGC-TE360723/2020-314280	2020-12-22	EPI_ISL_833113
hCoV-19/Denmark/DCGC-126746/2021-860044	2021-07-09	EPI_ISL_2964052
hCoV-19/USA/WA-UW-10131/2020-383548	2020-05-29	EPI_ISL_461475
hCoV-19/USA/CA-CDC-ASC210002773/2021-202483	2021-03-08	EPI_ISL_1445959
hCoV-19/USA/TX-CDC-QDX26299838/2021-698119	2021-06-26	EPI_ISL_3305072
hCoV-19/England/MILK-1A5204E/2021-341022	2021-07-27	EPI_ISL_3224318
hCoV-19/England/PLYM-1AE4849/2021-699543	2021-08-04	EPI_ISL_3337834
hCoV-19/Denmark/DCGC-8182/2020-833207	2020-10-26	EPI_ISL_617226
hCoV-19/Lithuania/S21B233/2021-708681	2021-02-15	EPI_ISL_1324403
hCoV-19/Iceland/5470/2020-137551	2020-11-12	EPI_ISL_829152
hCoV-19/Wales/PHWC-48F6D6/2020-748820	2020-11-10	EPI_ISL_681127
hCoV-19/Wales/PHWC-4A585C/2020-46563	2020-12-16	EPI_ISL_764929
hCoV-19/Denmark/DCGC-142301/2021-518209	2021-07-28	EPI_ISL_3241140
hCoV-19/USA/GA-GPHL-0833/2021-704517	2021-07-28	EPI_ISL_3435175
hCoV-19/Denmark/DCGC-132611/2021-333315	2021-07-14	EPI_ISL_3053034
hCoV-19/USA/MI-MDHHS-SC28024/2021-804716	2021-03-26	EPI_ISL_1994379
hCoV-19/Switzerland/VD-CHUV-GEN5868/2021-342772	2021-07-26	EPI_ISL_3259859	Laboratory
hCoV-19/Lithuania/S21C514/2021-266401	2021-02-22	EPI_ISL_1252806
hCoV-19/Singapore/1296/2020-305398	2020-05-12	EPI_ISL_648781
hCoV-19/Kenya/c513/2020-797241	2020-08-14	EPI_ISL_1357597
hCoV-19/Spain/CL-IBV-99016956/2020-807534	2020-10-09	EPI_ISL_2323116
hCoV-19/Kuwait/KCCC-2301-3615832/2021-772737	2021-07-08	EPI_ISL_2984242
hCoV-19/England/QEUH-17FA719/2021-62440	2021-06-29	EPI_ISL_2830129
hCoV-19/England/ALDP-C58C18/2020-45322	2020-12-14	EPI_ISL_736187
hCoV-19/Japan/PG-24286/2021-93185	2021-01-25	EPI_ISL_1434726
hCoV-19/England/ALDP-161C141/2021-586789	2021-06-02	EPI_ISL_2515926
hCoV-19/USA/TX-HMH-2068/2020-299062	2020-05-09	EPI_ISL_545101
hCoV-19/USA/CA-CDC-LC0096820/2021-247151	2021-07-03	EPI_ISL_3113222
hCoV-19/USA/OR-OHSU-9646/2021-375951	2021-01-12	EPI_ISL_1122259
hCoV-19/India/WB-1931300261022/2021-850486	2021-04-08	EPI_ISL_2400213
hCoV-19/USA/OH-21AM-061CO00429/2021-191092	2021-03-02	EPI_ISL_2399580
hCoV-19/Japan/PG-46314/2021-724321	2021-05-11	EPI_ISL_2760430
hCoV-19/Switzerland/BE-ETHZ-520556/2020-709677	2020-11-23	EPI_ISL_1408597
hCoV-19/Canada/AB-ABPHL-17470/2021-108817	2021-04-09	EPI_ISL_2941435
hCoV-19/Canada/AB-51106/2020-577652	2020-05-07	EPI_ISL_806208
hCoV-19/Japan/PG-22265/2021-92537	2021-01-16	EPI_ISL_1427057
hCoV-19/USA/NY-PRL-2021_03_12_00D02/2021-179042	2021-03-10	EPI_ISL_1307354
hCoV-19/USA/WY-WYPHL-21043158/2021-766888	2021-06-17	EPI_ISL_2775668
hCoV-19/Canada/QC-PSM-9962810760/2020-532996	2020-08-13	EPI_ISL_1390907
hCoV-19/USA/FL-CDC-ASC210027664/2021-114933	2021-03-30	EPI_ISL_1667785
hCoV-19/England/ALDP-199381D/2021-69025	2021-07-14	EPI_ISL_3068889
hCoV-19/Japan/PG-9641/2020-492813	2020-05-02	EPI_ISL_902353
hCoV-19/USA/TX-HMH05/2020-734955	2020-03-16	EPI_ISL_434716
hCoV-19/Canada/QC-1nMCY-S8270973/2020-372198	2020-12-27	EPI_ISL_2822091
hCoV-19/USA/NM-DOH-2020616528/2020-310577	2020-12-12	EPI_ISL_751820
hCoV-19/England/ALDP-BCA8C3/2020-220407	2020-11-23	EPI_ISL_703678
hCoV-19/Chile/RM-132251/2021-787729	2021-07-28	EPI_ISL_3341920
hCoV-19/Denmark/DCGC-4786/2020-391782	2020-09-21	EPI_ISL_621396
hCoV-19/England/ALDP-15EF773/2021-585303	2021-05-28	EPI_ISL_2435715
hCoV-19/USA/WA-Altius-ALTCOV-JV43WLPF56AHV6TB/2021-325571	2021-05-25	EPI_ISL_2800672
hCoV-19/Wales/PHWC-PY146K/2021-598848	2021-07-10	EPI_ISL_3081434
hCoV-19/Scotland/QEUH-F574A5/2021-226918	2021-01-07	EPI_ISL_858018
hCoV-19/USA/UT-UPHL-210621535522/2021-680595	2021-06-08	EPI_ISL_2856806
hCoV-19/England/HSLL-1957727/2021-333076	2021-07-15	EPI_ISL_3051386
hCoV-19/USA/GA-CDC-ASC210003188/2021-733595	2021-03-08	EPI_ISL_2243830
hCoV-19/Denmark/DCGC-45740/2020-110167	2020-12-14	EPI_ISL_1065250
hCoV-19/England/PLYM-1992F0A/2021-598587	2021-07-19	EPI_ISL_3068704
hCoV-19/USA/IL-NM-0436/2020-216147	2020-04-11	EPI_ISL_626407
hCoV-19/England/MILK-ACBCE5/2020-216022	2020-10-20	EPI_ISL_629182
hCoV-19/Japan/PG-11716/2020-52131	2020-04-08	EPI_ISL_898579
hCoV-19/USA/NMDOH-2020462040/2020-375406	2020-10-28	EPI_ISL_1097747
hCoV-19/Russia/KAM-RII-MH12108S/2020-551036	2020-12-14	EPI_ISL_1039016
hCoV-19/Japan/PG-27058/2020-357538	2020-12-14	EPI_ISL_1431244
hCoV-19/Denmark/DCGC-26997/2020-666408	2020-12-28	EPI_ISL_817894
hCoV-19/Canada/ABPHL-03596/2021-541359	2021-01-27	EPI_ISL_2163759
hCoV-19/USA/IL-CDC-ASC210014764/2021-555869	2021-03-22	EPI_ISL_1559994
hCoV-19/England/ALDP-15C109A/2021-232257	2021-05-24	EPI_ISL_2395524
hCoV-19/Denmark/DCGC-4983/2020-656753	2020-09-14	EPI_ISL_621814
hCoV-19/Denmark/DCGC-145333/2021-520378	2021-08-01	EPI_ISL_3280178
hCoV-19/Sweden/10012882/2021-803155	2021-02-11	EPI_ISL_1831840
hCoV-19/England/ALDP-15DA5CC/2021-144616	2021-05-26	EPI_ISL_2392403
hCoV-19/Scotland/QEUH-AF5356/2020-659806	2020-10-30	EPI_ISL_676462
hCoV-19/England/QEUH-16EFBD0/2021-60293	2021-06-14	EPI_ISL_2718325
hCoV-19/Mexico/BCN-InDRE_FB19193_S4551/2021-597481	2021-06-23	EPI_ISL_3033404
hCoV-19/England/MILK-19BC508/2021-247821	2021-07-21	EPI_ISL_3125841
hCoV-19/England/QEUH-B14208/2020-746314	2020-11-02	EPI_ISL_641852
hCoV-19/England/BRIS-134EEA/2020-547786	2020-10-19	EPI_ISL_2733288
hCoV-19/Canada/QC-1nIEOQ-7051535189/2020-190812	2020-12-09	EPI_ISL_2386015
hCoV-19/USA/NC-UNC-LCCC0276/2020-110214	2020-12-28	EPI_ISL_1068012
hCoV-19/Japan/YCH0412/2021-337255	2021-07-27	EPI_ISL_3146565
hCoV-19/England/MILK-B96426/2020-747971	2020-11-13	EPI_ISL_676239
hCoV-19/Portugal/PT1415/2020-31901	2020-03-16	EPI_ISL_511374
hCoV-19/USA/CA-CDC-FG-045026/2021-693107	2021-07-18	EPI_ISL_3210983
hCoV-19/Sweden/SE1410076373/2021-458035	2021-01-18	EPI_ISL_2583558
hCoV-19/India/AP-CCMB-CIA5236/2021-855376	2021-06-11	EPI_ISL_2774818
hCoV-19/Scotland/EDB4962/2020-736973	2020-05-14	EPI_ISL_473810
hCoV-19/England/ALDP-9EA2A3/2020-36300	2020-09-24	EPI_ISL_580129
hCoV-19/England/MILK-1B5F848/2021-528191	2021-08-10	EPI_ISL_3437855
hCoV-19/USA/FL-CDC-ASC210114895/2021-257245	2021-07-12	EPI_ISL_3321922
hCoV-19/Japan/PG-35359/2021-274913	2021-03-29	EPI_ISL_1933984
hCoV-19/USA/AL-CDC-FG-062027/2021-170601	2021-07-28	EPI_ISL_3352404
hCoV-19/Wales/PHWC-4AD3AE/2020-490061	2020-12-22	EPI_ISL_823710
hCoV-19/Turkey/HSGM-FS1785/2021-879210	2021-08-05	EPI_ISL_3406781
hCoV-19/England/MILK-174D5C2/2021-677412	2021-06-18	EPI_ISL_2702308
hCoV-19/Bulgaria/21BG-EU_003876_Pl33/2021-870508	2021-07-12	EPI_ISL_3232694
hCoV-19/Norway/1365/2021-53700	2021-01-23	EPI_ISL_964964
hCoV-19/Canada/BC-BCCDC-76359/2021-148222	2021-04-28	EPI_ISL_2719268
hCoV-19/Scotland/QEUH-1831609/2021-594237	2021-07-01	EPI_ISL_2917334
hCoV-19/Canada/ON-PHL-21-03319/2021-449229	2021-01-00	EPI_ISL_1742850
hCoV-19/England/QEUH-17856F8/2021-148584	2021-06-22	EPI_ISL_2767518
hCoV-19/Luxembourg/LNS5873047/2021-337566	2021-06-28	EPI_ISL_3145728
hCoV-19/Canada/QC-JUS-V5311297/2020-580498	2020-03-30	EPI_ISL_889973
hCoV-19/Australia/VIC7824/2020-34987	2020-08-10	EPI_ISL_564680
hCoV-19/Denmark/DCGC-31314/2021-226619	2021-01-11	EPI_ISL_855694
hCoV-19/Canada/ON-PHL-20-00763/2020-706930	2020-06-00	EPI_ISL_1230502
hCoV-19/Portugal/PT2576/2021-200425	2021-01-06	EPI_ISL_1164209
hCoV-19/England/MILK-B3DE14/2020-486777	2020-11-01	EPI_ISL_741399
hCoV-19/England/20142016504/2020-204764	2020-03-30	EPI_ISL_423436
hCoV-19/Luxembourg/LNS0479136/2020-751100	2020-10-24	EPI_ISL_739784
hCoV-19/Brazil/AM-IEC-177302/2020-670517	2020-12-21	EPI_ISL_926446
hCoV-19/Denmark/DCGC-30430/2020-667442	2020-11-30	EPI_ISL_844501
hCoV-19/England/RAND-155424B/2021-451812	2021-05-01	EPI_ISL_2006026
hCoV-19/England/NORT-1BEC1AF/2021-608850	2021-07-25	EPI_ISL_3288842
hCoV-19/Australia/VIC9144/2020-653371	2020-08-20	EPI_ISL_565411
hCoV-19/Denmark/DCGC-128965/2021-66817	2021-07-12	EPI_ISL_2992997
hCoV-19/China/AP62/2020-107667	2020-04-02	EPI_ISL_2779638
hCoV-19/England/MILK-B8C344/2020-571239	2020-11-13	EPI_ISL_674219
hCoV-19/England/QEUH-1A53748/2021-700666	2021-07-28	EPI_ISL_3368314
hCoV-19/England/ALDP-1778C23/2021-413192	2021-06-18	EPI_ISL_2717805
hCoV-19/England/BRBR-182E335/2021-858952	2021-06-30	EPI_ISL_2916846
hCoV-19/Switzerland/BL-ETHZ-520347/2021-89831	2021-02-27	EPI_ISL_1259467
hCoV-19/USA/CA-CDPH-2000033227/2021-195396	2021-01-28	EPI_ISL_2782973
hCoV-19/USA/WA-Altius-ALTCOV-GEIG5UHZ43NOUGCD/2021-321143	2021-05-17	EPI_ISL_2473550
hCoV-19/Japan/PG-40558/2021-190492	2021-04-02	EPI_ISL_2357905
hCoV-19/Switzerland/ZH-ETHZ-470642/2021-550232	2021-01-24	EPI_ISL_1002288
hCoV-19/England/QEUH-1A884DA/2021-784668	2021-07-31	EPI_ISL_3282979
hCoV-19/USA/GA-GPHL-1035/2021-263116	2021-08-02	EPI_ISL_3435268
hCoV-19/Italy/CAM-TIGEM-6304/2021-180844	2021-01-16	EPI_ISL_1424293
hCoV-19/France/ARA-33366/2020-395703	2020-05-03	EPI_ISL_678542
hCoV-19/England/NORT-1BCD2A1/2021-545621	2021-06-01	EPI_ISL_2518744
hCoV-19/England/ALDP-952CB7/2020-299469	2020-06-13	EPI_ISL_555320
hCoV-19/England/MILK-15B1DE1/2021-231803	2021-05-23	EPI_ISL_2347154
hCoV-19/Thailand/Bangkok-0045/2020-28240	2020-03-28	EPI_ISL_429181
hCoV-19/England/NORW-F1AE6/2020-661885	2020-11-12	EPI_ISL_725137
hCoV-19/Switzerland/BL-ETHZ-490350/2021-817215	2021-02-05	EPI_ISL_1129812
hCoV-19/France/ARA-HCL021031619001/2021-529782	2021-02-16	EPI_ISL_1191718	CNR
hCoV-19/England/MILK-9A6698/2020-388176	2020-09-01	EPI_ISL_549961
hCoV-19/Scotland/QEUH-18BB43A/2021-507302	2021-07-08	EPI_ISL_2974471
hCoV-19/England/MILK-B557B1/2020-747424	2020-11-06	EPI_ISL_657555
hCoV-19/Denmark/DCGC-145439/2021-696821	2021-08-04	EPI_ISL_3280281
hCoV-19/England/QEUH-1B1EEF8/2021-528529	2021-08-06	EPI_ISL_3443823
hCoV-19/Denmark/DCGC-4186/2020-39244	2020-09-21	EPI_ISL_622079
hCoV-19/Australia/NT52/2020-32778	2020-07-08	EPI_ISL_521861
hCoV-19/England/PLYM-18086CF/2021-327879	2021-06-29	EPI_ISL_2850602
hCoV-19/Denmark/DCGC-6703/2020-745152	2020-04-20	EPI_ISL_622380
hCoV-19/Canada/ON-PHL-5694/2020-293086	2020-03-00	EPI_ISL_418329
hCoV-19/USA/ME-HETL-J4386/2021-252205	2021-07-09	EPI_ISL_3186519
hCoV-19/Japan/PG-2514/2020-660924	2020-04-27	EPI_ISL_690630
hCoV-19/Denmark/DCGC-28073/2020-842919	2020-11-23	EPI_ISL_816079
hCoV-19/Canada/AB-60051/2020-136282	2020-04-20	EPI_ISL_805817
hCoV-19/Wales/ALDP-178F861/2021-589859	2021-06-21	EPI_ISL_2767641
hCoV-19/Scotland/QEUH-1596650/2021-408506	2021-05-17	EPI_ISL_2275740
hCoV-19/Netherlands/UT-RIVM-21551/2020-405154	2020-12-18	EPI_ISL_905129
hCoV-19/France/un-HMN-20122030326/2020-551726	2020-12-03	EPI_ISL_1085674
hCoV-19/England/PLYM-1A264DE/2021-515285	2021-07-26	EPI_ISL_3167514
hCoV-19/India/RJ-CCMB-BZ216/2021-764924	2021-05-19	EPI_ISL_2661460
hCoV-19/England/QEUH-1977105/2021-864503	2021-07-16	EPI_ISL_3097871
hCoV-19/Japan/PG-46092/2021-13458	2021-04-23	EPI_ISL_2330329
hCoV-19/Denmark/DCGC-2664/2020-480449	2020-08-17	EPI_ISL_617884
hCoV-19/Canada/ABPHL-11713/2021-541232	2021-04-02	EPI_ISL_2169361
hCoV-19/USA/NY-MSHSPSP-PV25033/2021-537246	2021-01-02	EPI_ISL_1708837
hCoV-19/Germany/SN-RKI-I-018927/2021-23704	2021-02-02	EPI_ISL_1149089
hCoV-19/Mexico/MEX_IBT_IMSS_1128/2021-8745	2021-04-07	EPI_ISL_1811468
hCoV-19/Turkey/HSGM-FS1019/2021-790917	2021-08-05	EPI_ISL_3406075
hCoV-19/Canada/QC-HCLM-7051563479/2020-711848	2020-12-22	EPI_ISL_1523495
hCoV-19/USA/AZ-TG817278/2020-449022	2020-11-05	EPI_ISL_1707267
hCoV-19/Scotland/QEUH-172CF25/2021-500999	2021-06-17	EPI_ISL_2702672
hCoV-19/USA/TX-HMH-1739/2020-121969	2020-04-02	EPI_ISL_542806
hCoV-19/Netherlands/NB-RIVM-21079/2020-136186	2020-12-22	EPI_ISL_790630
hCoV-19/USA/FL-CDC-QDX21869109/2021-643223	2021-02-08	EPI_ISL_1090923
hCoV-19/England/ALDP-1B6EA31/2021-440929	2021-08-10	EPI_ISL_3454102
hCoV-19/Japan/PG-27348/2021-710716	2021-01-22	EPI_ISL_1431437
hCoV-19/Netherlands/NH-RIVM-19732/2021-358027	2021-01-06	EPI_ISL_1457650
hCoV-19/Canada/ON-PHL-21-09052/2021-6133	2021-03-00	EPI_ISL_1559196
hCoV-19/England/ALDP-A86387/2020-656017	2020-10-17	EPI_ISL_606096
hCoV-19/England/OXON-F8A782/2020-819205	2020-11-24	EPI_ISL_3003278
hCoV-19/India/UP-CWS/0361_LUCN0043344660/2021-612344	2021-07-00	EPI_ISL_3355914
hCoV-19/Germany/BW-RKI-I-194220/2021-517977	2021-07-12	EPI_ISL_3239189
hCoV-19/England/NORT-1BED94C/2021-255838	2021-07-23	EPI_ISL_3288928
hCoV-19/India/DL-ILBS-66521/2020-607761	2020-11-05	EPI_ISL_3276983
hCoV-19/Japan/PG-71333/2021-74324	2021-01-15	EPI_ISL_3199879
hCoV-19/England/MILK-B882C3/2020-306653	2020-11-13	EPI_ISL_674473
hCoV-19/USA/CO-CDC-MMB09517840/2021-527972	2021-07-29	EPI_ISL_3428850
hCoV-19/Brazil/SP-HIAE-ID444/2021-695989	2021-07-02	EPI_ISL_3267909
hCoV-19/England/QEUH-BA3C88/2020-44755	2020-11-17	EPI_ISL_721027
hCoV-19/Peru/LIM-INS-452/2021-22674	2021-01-16	EPI_ISL_1111350
hCoV-19/England/MILK-B3D37F/2020-751280	2020-10-31	EPI_ISL_741365
hCoV-19/Canada/BC-BCCDC-43741/2021-633767	2021-03-14	EPI_ISL_2525936
hCoV-19/England/QEUH-1A0DA08/2021-73476	2021-07-24	EPI_ISL_3174782
hCoV-19/India/WB-1931300258592/2021-498644	2021-04-05	EPI_ISL_2503620
hCoV-19/Denmark/DCGC-23297/2020-400930	2020-12-21	EPI_ISL_793680
hCoV-19/Mexico/HID-InDRE_FB17230_S3185/2021-458890	2021-06-01	EPI_ISL_2674672
hCoV-19/Brazil/AM-FIOCRUZ-21840731AJL/2021-18775	2021-01-27	EPI_ISL_2777482
hCoV-19/Indonesia/BA-EIJK-UNWAR-119/2021-364218	2021-03-16	EPI_ISL_2101135
hCoV-19/England/NORT-29A388/2020-296572	2020-04-30	EPI_ISL_507113
hCoV-19/USA/NE-MP_NCOV20-6848/2020-20718	2020-04-22	EPI_ISL_2966866
hCoV-19/England/MILK-1B6B928/2021-440883	2021-08-10	EPI_ISL_3455139
hCoV-19/England/ALDP-19C446A/2021-865806	2021-07-20	EPI_ISL_3126063
hCoV-19/Brazil/RS-31118CVL/2020-358206	2020-11-16	EPI_ISL_1469774
hCoV-19/USA/WA-UW-66008/2021-3947	2021-03-02	EPI_ISL_1405151
hCoV-19/Wales/PHWC-485175/2020-480811	2020-10-25	EPI_ISL_628153
hCoV-19/USA/GA-CDC-STM-000025107/2021-467109	2021-02-26	EPI_ISL_1284309	Centers
hCoV-19/England/ALDP-A514CE/2020-479009	2020-10-07	EPI_ISL_597972
hCoV-19/Brazil/SP-322/2020-661028	2020-05-04	EPI_ISL_693197
hCoV-19/England/PHWC-PYFUWY/2021-498821	2021-05-31	EPI_ISL_2520757
hCoV-19/USA/NY-CDC-LC0046054/2021-203505	2021-04-08	EPI_ISL_1799741
hCoV-19/England/ALDP-1ADFBB1/2021-170229	2021-08-04	EPI_ISL_3337661
hCoV-19/USA/CA-SEARCH-16225/2021-449695	2021-01-11	EPI_ISL_1815101
hCoV-19/Denmark/DCGC-41278/2021-407174	2021-01-25	EPI_ISL_972955
hCoV-19/Norway/16290/2021-86127	2021-07-28	EPI_ISL_3426792
hCoV-19/England/QEUH-B32143/2020-217559	2020-11-04	EPI_ISL_646433
hCoV-19/England/HSLL-19163D5/2021-598059	2021-07-13	EPI_ISL_3043755
hCoV-19/Poland/19876/2020-309835	2020-11-00	EPI_ISL_732916
hCoV-19/USA/FL-CDC-STM-000028516/2021-643633	2021-03-03	EPI_ISL_1340388	Centers
hCoV-19/Turkey/HSGM-FS6181/2021-350596	2021-08-08	EPI_ISL_3415600
hCoV-19/England/MILK-B54D65/2020-306326	2020-11-05	EPI_ISL_657859
hCoV-19/Canada/BC-BCCDC-5528/2020-407123	2020-09-28	EPI_ISL_973895
hCoV-19/Lithuania/NMRVI69501/2021-274254	2021-04-03	EPI_ISL_1910155
hCoV-19/France/ARA-HCL990000006840/2021-2576	2021-01-25	EPI_ISL_1313032
hCoV-19/USA/WA-UW-65884/2021-355751	2021-02-28	EPI_ISL_1341297
hCoV-19/Canada/NS-NML-5217/2020-463014	2020-12-15	EPI_ISL_1055509
hCoV-19/Scotland/QEUH-15A3C7C/2021-55226	2021-05-20	EPI_ISL_2317111
hCoV-19/England/ALDP-1666CED/2021-588193	2021-06-06	EPI_ISL_2553333
hCoV-19/England/MILK-1AEA843/2021-346849	2021-08-04	EPI_ISL_3336629
hCoV-19/England/205140909/2020-752769	2020-12-12	EPI_ISL_766405
hCoV-19/Scotland/EDB1005/2020-117388	2020-04-06	EPI_ISL_433375
hCoV-19/Canada/ON-PHL-21-09397/2021-96306	2021-03-00	EPI_ISL_1743290
hCoV-19/Wales/PHWC-PY8HDS/2021-413612	2021-06-18	EPI_ISL_2750051
hCoV-19/Brazil/SP-IB_102931/2021-630004	2021-04-16	EPI_ISL_2209900
hCoV-19/England/BRBR-1994DA4/2021-158433	2021-07-18	EPI_ISL_3096533
hCoV-19/England/ALDP-1AF1F08/2021-436122	2021-08-03	EPI_ISL_3361381
hCoV-19/Scotland/QEUH-1B1EE16/2021-175356	2021-08-06	EPI_ISL_3443697
hCoV-19/USA/ME-HETL-J0329/2020-664173	2020-11-24	EPI_ISL_755457
hCoV-19/England/CAMC-1382AC6/2021-177899	2021-03-01	EPI_ISL_1242269
hCoV-19/USA/CA-IGI-2717/2020-758473	2020-12-29	EPI_ISL_918228
hCoV-19/England/NORW-13D4870/2021-500437	2021-05-27	EPI_ISL_2623689
hCoV-19/England/ALDP-B5C714/2020-128974	2020-11-08	EPI_ISL_655829
hCoV-19/England/QEUH-188F45D/2021-594475	2021-07-05	EPI_ISL_2924411
hCoV-19/Turkey/HSGM-FS3057/2021-262231	2021-08-06	EPI_ISL_3412482
hCoV-19/USA/CA-CDPH-2000030830/2021-776159	2021-01-19	EPI_ISL_3101949
hCoV-19/USA/OH-UHTL-687/2021-452178	2021-05-03	EPI_ISL_2091081
hCoV-19/Japan/PG-22989/2021-180799	2021-01-12	EPI_ISL_1428838
hCoV-19/USA/CA-CDC-FG-050093/2021-521315	2021-07-26	EPI_ISL_3301490
hCoV-19/England/QEUH-1B62727/2021-263883	2021-08-10	EPI_ISL_3436409
hCoV-19/USA/NM-UNM-TC229837/2020-1150	2020-10-30	EPI_ISL_1225295
hCoV-19/USA/TX-HMH-MCoV-34963/2020-100783	2020-08-12	EPI_ISL_2219071
hCoV-19/Japan/PG-16614/2020-728894	2020-12-02	EPI_ISL_1128607
hCoV-19/England/ALDP-1289AB1/2021-639428	2021-02-10	EPI_ISL_1044505
hCoV-19/USA/TX-CDC-QDX25847824/2021-592941	2021-06-10	EPI_ISL_2870418
hCoV-19/Wales/PHWC-497D6D/2020-485919	2020-11-30	EPI_ISL_726970
hCoV-19/England/NORW-E8059/2020-29740	2020-04-08	EPI_ISL_449099
hCoV-19/Finland/20A69S7/2020-383803	2020-04-20	EPI_ISL_481603
hCoV-19/USA/FL-CDC-LC0021174/2021-202095	2021-03-01	EPI_ISL_1222403
hCoV-19/England/ALDP-1661AE8/2021-853279	2021-06-06	EPI_ISL_2640937
hCoV-19/USA/LA-BIE-LSUH001173/2021-776044	2021-07-13	EPI_ISL_3090897
hCoV-19/England/PHEC-318F05/2021-148708	2021-00-00	EPI_ISL_2744569
hCoV-19/USA/UT-UPHL-210723510121/2021-430738	2021-07-13	EPI_ISL_3263636
hCoV-19/USA/FL-BPHL-0487/2020-826183	2020-03-23	EPI_ISL_495393
hCoV-19/USA/CA-CZB045/2020-28221	2020-03-25	EPI_ISL_429021
hCoV-19/Indonesia/KR-EIJK-NIHRD-096/2021-116419	2021-05-26	EPI_ISL_3070962
hCoV-19/England/PLYM-17ED53D/2021-327062	2021-06-28	EPI_ISL_2829476
hCoV-19/USA/CA-CZB-19173/2020-54402	2020-12-07	EPI_ISL_979767
hCoV-19/USA/LA-BIE-LSUH001675/2021-518884	2021-07-29	EPI_ISL_3259407
hCoV-19/Switzerland/GE-32931596/2021-315258	2021-01-11	EPI_ISL_864694
hCoV-19/USA/TX-HMH-MCoV-35237/2020-12555	2020-08-10	EPI_ISL_2220406
hCoV-19/Wales/PHWC-PDBKKD/2021-791984	2021-08-08	EPI_ISL_3422509
hCoV-19/Italy/BAS-ASM-85/2021-614591	2021-08-14	EPI_ISL_3399089
hCoV-19/USA/IN-Lilly-IPB0173-02bc06/2020-316406	2020-03-23	EPI_ISL_902975
hCoV-19/Denmark/DCGC-43464/2021-286176	2021-02-01	EPI_ISL_1023838
hCoV-19/England/ALDP-16747BE/2021-587954	2021-06-07	EPI_ISL_2569319
hCoV-19/USA/RI_RKL_001_25911_AM628/2020-451766	2020-04-15	EPI_ISL_2000578
hCoV-19/Mexico/CMX-INMEGEN-02-01-15/2021-551024	2021-01-27	EPI_ISL_1040607
hCoV-19/England/ALDP-184FB54/2021-329179	2021-06-30	EPI_ISL_2915440
hCoV-19/Denmark/DCGC-129086/2021-243192	2021-07-12	EPI_ISL_2993104
hCoV-19/Ireland/D-NVRL-S21IRL00117536/2021-524075	2021-07-21	EPI_ISL_3356058
hCoV-19/Sweden/21-50906/2021-814976	2021-02-01	EPI_ISL_1008598
hCoV-19/England/BRIS-134CE0/2020-194932	2020-10-08	EPI_ISL_2733259
hCoV-19/Belgium/MBLGPF000664/2021-84008	2021-08-02	EPI_ISL_3386829
hCoV-19/France/PAC-IHU-21320_Nova1/2021-704496	2021-08-00	EPI_ISL_3434594	MEPHI	Levasseur	France
hCoV-19/England/MILK-A7B789/2020-37958	2020-10-15	EPI_ISL_607320
hCoV-19/USA/CA-CDC-FG-068803/2021-617500	2021-08-07	EPI_ISL_3456953
hCoV-19/Canada/ABPHL-04006/2021-12095	2021-02-14	EPI_ISL_2164007
hCoV-19/USA/VA-CDC-LC0000674/2020-554881	2020-12-27	EPI_ISL_1029266
hCoV-19/Wales/PHWC-4D8AE1/2021-177866	2021-02-28	EPI_ISL_1249502
hCoV-19/USA/IN-INSPHL-01168/2021-98868	2021-04-25	EPI_ISL_1994915
hCoV-19/England/PHEC-R304R397/2021-167755	2021-08-03	EPI_ISL_3292456
hCoV-19/USA/TN-CDC-ASC210111494/2021-427864	2021-07-07	EPI_ISL_3217650
hCoV-19/USA/SC-DHEC-0619/2020-475052	2020-06-19	EPI_ISL_538427
hCoV-19/Brazil/SP-IB_112310/2021-545135	2021-05-25	EPI_ISL_2494220
hCoV-19/USA/WA-PHL-000584/2021-97495	2021-04-23	EPI_ISL_1897411
hCoV-19/USA/OR-CDC-2-3693560/2020-222153	2020-11-20	EPI_ISL_747168
hCoV-19/England/QEUH-A63F8C/2020-39407	2020-10-12	EPI_ISL_628678
[truncated: 125,551 more rows]

## Sheet: Set2_002.out
hCoV-19/USA/AL-CDC-FG-043916/2021-163756	2021-07-13	EPI_ISL_3210249
[truncated: 126,050 more rows]
