# Supplementary material for: Covariance predicts conserved protein residue interactions important to the emergence and continued evolution of SARS-CoV-2 as a human pathogen
Source: bioRxiv. 2022 Feb 7:2022.01.13.476204. Preprint. [Version 2] doi: 10.1101/2022.01.13.476204 (PMC8845505; doi:10.1101/2022.01.13.476204)
Supplement: Supplement 5 [file media-5.xlsx]

## Sheet: Arpeggio Interactions
Residue 1					Residue 2
Chain	(-) one AA position	Residue Identified	(+) one AA position	Atom	Chain	(-) one AA position	Residue Identified	(+) one AA position	Atom
A	15	16	17	N	A	13	14	15	C
B	15	16	17	N	B	13	14	15	C
C	16	17	18	N	C	14	15	16	C
C	16	17	18	N	C	14	15	16	O
C	13	14	15	C	C	15	16	17	N
A	14	15	16	C	A	16	17	18	N
A	14	15	16	O	A	16	17	18	N
B	14	15	16	C	B	16	17	18	N
B	14	15	16	O	B	16	17	18	N
A	15	16	17	CG2	A	17	18	19	N
A	16	17	18	C	A	18	19	20	N
A	16	17	18	O	A	18	19	20	N
B	16	17	18	O	B	18	19	20	CA
B	16	17	18	O	B	18	19	20	CB
B	16	17	18	C	B	18	19	20	CG2
B	16	17	18	O	B	18	19	20	CG2
B	16	17	18	C	B	18	19	20	N
B	16	17	18	O	B	18	19	20	N
B	16	17	18	O	B	18	19	20	OG1
C	16	17	18	O	C	18	19	20	CA
C	16	17	18	O	C	18	19	20	CB
C	16	17	18	C	C	18	19	20	CG2
C	16	17	18	O	C	18	19	20	CG2
C	16	17	18	C	C	18	19	20	N
C	16	17	18	O	C	18	19	20	N
C	16	17	18	O	C	18	19	20	OG1
A	14	15	16	CB	A	135	136	137	CA
A	14	15	16	SG	A	135	136	137	CA
A	14	15	16	CB	A	135	136	137	CB
A	14	15	16	SG	A	135	136	137	CB
A	14	15	16	C	A	135	136	137	SG
A	14	15	16	CA	A	135	136	137	SG
A	14	15	16	CB	A	135	136	137	SG
A	14	15	16	SG	A	135	136	137	SG
B	14	15	16	CB	B	135	136	137	CA
B	14	15	16	CB	B	135	136	137	CB
C	14	15	16	CB	C	135	136	137	CA
C	14	15	16	SG	C	135	136	137	CA
C	14	15	16	CB	C	135	136	137	CB
C	14	15	16	SG	C	135	136	137	CB
C	14	15	16	C	C	135	136	137	SG
C	14	15	16	CA	C	135	136	137	SG
C	14	15	16	CB	C	135	136	137	SG
C	14	15	16	SG	C	135	136	137	SG
A	15	16	17	N	A	135	136	137	SG
C	15	16	17	C	C	135	136	137	SG
C	15	16	17	N	C	135	136	137	SG
A	16	17	18	OD1	A	135	136	137	SG
C	16	17	18	OD1	C	135	136	137	SG
A	16	17	18	OD1	A	136	137	138	CA
A	16	17	18	CG	A	136	137	138	CB
A	16	17	18	OD1	A	136	137	138	CB
A	16	17	18	OD1	A	136	137	138	N
B	16	17	18	CG	B	136	137	138	CB
B	16	17	18	OD1	B	136	137	138	CB
C	16	17	18	OD1	C	136	137	138	CG
C	16	17	18	OD1	C	136	137	138	N
C	16	17	18	CG	C	136	137	138	ND2
C	16	17	18	ND2	C	136	137	138	ND2
C	16	17	18	OD1	C	136	137	138	ND2
A	14	15	16	SG	A	137	138	139	C
A	14	15	16	SG	A	137	138	139	O
A	16	17	18	C	A	137	138	139	CG
B	16	17	18	C	B	137	138	139	OD2
C	16	17	18	OD1	C	137	138	139	CA
C	16	17	18	C	C	137	138	139	CB
C	16	17	18	CA	C	137	138	139	CB
C	16	17	18	N	C	137	138	139	CB
C	16	17	18	C	C	137	138	139	CG
C	16	17	18	CA	C	137	138	139	CG
C	16	17	18	OD1	C	137	138	139	N
C	16	17	18	C	C	137	138	139	OD2
C	16	17	18	CA	C	137	138	139	OD2
A	14	15	16	SG	A	138	139	140	N
A	15	16	17	CG1	A	139	140	141	CE1
B	15	16	17	CG1	B	139	140	141	CE1
A	13	14	15	O	A	157	158	159	CA
A	13	14	15	O	A	157	158	159	CB
A	13	14	15	C	A	157	158	159	CD
A	13	14	15	O	A	157	158	159	CD
A	13	14	15	C	A	157	158	159	CG
A	13	14	15	O	A	157	158	159	CG
A	13	14	15	C	A	157	158	159	CZ
A	13	14	15	CB	A	157	158	159	CZ
A	13	14	15	CD	A	157	158	159	CZ
A	13	14	15	CG	A	157	158	159	CZ
A	13	14	15	O	A	157	158	159	CZ
A	13	14	15	OE1	A	157	158	159	CZ
A	13	14	15	O	A	157	158	159	NE
A	13	14	15	OE1	A	157	158	159	NE
A	13	14	15	C	A	157	158	159	NH1
A	13	14	15	CA	A	157	158	159	NH1
A	13	14	15	CB	A	157	158	159	NH1
A	13	14	15	CD	A	157	158	159	NH1
A	13	14	15	CG	A	157	158	159	NH1
A	13	14	15	O	A	157	158	159	NH1
A	13	14	15	OE1	A	157	158	159	NH1
A	13	14	15	CD	A	157	158	159	NH2
A	13	14	15	CG	A	157	158	159	NH2
A	13	14	15	OE1	A	157	158	159	NH2
B	13	14	15	O	B	157	158	159	CA
B	13	14	15	O	B	157	158	159	CB
B	13	14	15	C	B	157	158	159	CD
B	13	14	15	O	B	157	158	159	CD
B	13	14	15	C	B	157	158	159	CG
B	13	14	15	O	B	157	158	159	CG
B	13	14	15	C	B	157	158	159	CZ
B	13	14	15	CB	B	157	158	159	CZ
B	13	14	15	CD	B	157	158	159	CZ
B	13	14	15	CG	B	157	158	159	CZ
B	13	14	15	O	B	157	158	159	CZ
B	13	14	15	OE1	B	157	158	159	CZ
B	13	14	15	O	B	157	158	159	NE
B	13	14	15	OE1	B	157	158	159	NE
B	13	14	15	C	B	157	158	159	NH1
B	13	14	15	CA	B	157	158	159	NH1
B	13	14	15	CB	B	157	158	159	NH1
B	13	14	15	CD	B	157	158	159	NH1
B	13	14	15	CG	B	157	158	159	NH1
B	13	14	15	O	B	157	158	159	NH1
B	13	14	15	OE1	B	157	158	159	NH1
B	13	14	15	CD	B	157	158	159	NH2
B	13	14	15	CG	B	157	158	159	NH2
B	13	14	15	OE1	B	157	158	159	NH2
C	13	14	15	OE1	C	157	158	159	CZ
C	13	14	15	OE1	C	157	158	159	NE
C	13	14	15	OE1	C	157	158	159	NH1
C	13	14	15	OE1	C	157	158	159	NH2
A	14	15	16	SG	A	157	158	159	C
A	14	15	16	SG	A	157	158	159	CA
A	14	15	16	CA	A	157	158	159	CB
A	14	15	16	CB	A	157	158	159	CB
A	14	15	16	SG	A	157	158	159	CB
A	14	15	16	C	A	157	158	159	CD
A	14	15	16	CA	A	157	158	159	CD
A	14	15	16	CB	A	157	158	159	CD
A	14	15	16	N	A	157	158	159	CD
A	14	15	16	SG	A	157	158	159	CD
A	14	15	16	CA	A	157	158	159	CG
A	14	15	16	SG	A	157	158	159	CG
A	14	15	16	CA	A	157	158	159	CZ
A	14	15	16	CA	A	157	158	159	NE
A	14	15	16	C	A	157	158	159	NH1
A	14	15	16	CA	A	157	158	159	NH1
A	14	15	16	N	A	157	158	159	NH1
B	14	15	16	CA	B	157	158	159	CB
B	14	15	16	CB	B	157	158	159	CB
B	14	15	16	C	B	157	158	159	CD
B	14	15	16	CA	B	157	158	159	CD
B	14	15	16	CB	B	157	158	159	CD
B	14	15	16	N	B	157	158	159	CD
B	14	15	16	CA	B	157	158	159	CG
B	14	15	16	CA	B	157	158	159	CZ
B	14	15	16	CA	B	157	158	159	NE
B	14	15	16	C	B	157	158	159	NH1
B	14	15	16	CA	B	157	158	159	NH1
B	14	15	16	N	B	157	158	159	NH1
B	14	15	16	CB	B	157	158	159	O
A	15	16	17	CG1	A	157	158	159	CD
A	15	16	17	N	A	157	158	159	CD
A	15	16	17	CG1	A	157	158	159	NE
B	15	16	17	CG1	B	157	158	159	CD
B	15	16	17	N	B	157	158	159	CD
B	15	16	17	CG1	B	157	158	159	NE
A	13	14	15	N	A	160	161	162	CB
B	13	14	15	N	B	160	161	162	CA
C	13	14	15	N	C	160	161	162	CB
A	15	16	17	CG1	A	245	246	247	NH2
A	15	16	17	CG2	A	253	254	255	CA
A	15	16	17	CB	A	253	254	255	CB
A	15	16	17	CG2	A	253	254	255	CB
A	15	16	17	CB	A	253	254	255	OG
A	15	16	17	CG2	A	253	254	255	OG
B	15	16	17	CB	B	253	254	255	C
B	15	16	17	CG1	B	253	254	255	C
B	15	16	17	CG2	B	253	254	255	C
B	15	16	17	CG1	B	253	254	255	CB
B	15	16	17	CB	B	253	254	255	O
B	15	16	17	CG1	B	253	254	255	O
B	15	16	17	CG2	B	253	254	255	O
B	15	16	17	CG1	B	253	254	255	OG
C	15	16	17	CB	C	253	254	255	C
C	15	16	17	CG1	C	253	254	255	C
C	15	16	17	CG2	C	253	254	255	C
C	15	16	17	CG2	C	253	254	255	CA
C	15	16	17	CG2	C	253	254	255	CB
C	15	16	17	CG2	C	253	254	255	O
C	15	16	17	CG2	C	253	254	255	OG
A	15	16	17	CG2	A	254	255	256	CB
B	15	16	17	CG2	B	254	255	256	CB
B	15	16	17	CB	B	254	255	256	N
B	15	16	17	CG1	B	254	255	256	N
B	15	16	17	CG2	B	254	255	256	N
A	16	17	18	C	A	254	255	256	CB
A	16	17	18	O	A	254	255	256	CB
A	16	17	18	O	A	254	255	256	OG
B	16	17	18	O	B	254	255	256	C
B	16	17	18	C	B	254	255	256	CA
B	16	17	18	O	B	254	255	256	CA
B	16	17	18	C	B	254	255	256	CB
B	16	17	18	O	B	254	255	256	CB
B	16	17	18	O	B	254	255	256	N
B	16	17	18	O	B	254	255	256	O
B	16	17	18	O	B	254	255	256	OG
C	16	17	18	C	C	254	255	256	CB
A	17	18	19	N	A	15	16	17	C
A	17	18	19	CD2	A	15	16	17	CG1
A	17	18	19	CA	A	15	16	17	O
A	17	18	19	CD2	A	15	16	17	O
A	17	18	19	CG	A	15	16	17	O
A	17	18	19	N	A	15	16	17	O
A	17	18	19	C	A	19	20	21	N
A	17	18	19	CA	A	19	20	21	N
A	17	18	19	O	A	19	20	21	N
A	17	18	19	CD1	A	20	21	22	CZ
A	17	18	19	O	A	20	21	22	CZ
A	17	18	19	C	A	20	21	22	NH1
A	17	18	19	CD1	A	20	21	22	NH1
A	17	18	19	CG	A	20	21	22	NH1
A	17	18	19	O	A	20	21	22	NH1
A	17	18	19	CB	A	20	21	22	NH2
A	17	18	19	CD1	A	20	21	22	NH2
A	17	18	19	CG	A	20	21	22	NH2
A	17	18	19	CD1	A	78	79	80	CD2
A	17	18	19	CD1	A	78	79	80	CE2
A	17	18	19	CD1	A	78	79	80	CG
A	17	18	19	CA	A	137	138	139	CG
A	17	18	19	CD1	A	137	138	139	CG
A	17	18	19	CG	A	137	138	139	CG
A	17	18	19	N	A	137	138	139	CG
A	17	18	19	CB	A	137	138	139	OD1
A	17	18	19	CD1	A	137	138	139	OD1
A	17	18	19	CG	A	137	138	139	OD1
A	17	18	19	N	A	137	138	139	OD1
A	17	18	19	CD1	A	137	138	139	OD2
A	17	18	19	CD2	A	137	138	139	OD2
A	17	18	19	CG	A	137	138	139	OD2
A	17	18	19	CD1	A	139	140	141	CB
A	17	18	19	CD1	A	139	140	141	CD2
A	17	18	19	CD2	A	139	140	141	CD2
A	17	18	19	CG	A	139	140	141	CD2
A	17	18	19	CD2	A	139	140	141	CE1
A	17	18	19	CD1	A	139	140	141	CE2
A	17	18	19	CD2	A	139	140	141	CE2
A	17	18	19	CG	A	139	140	141	CE2
A	17	18	19	CD1	A	139	140	141	CG
A	17	18	19	CD2	A	139	140	141	CZ
A	17	18	19	CG	A	139	140	141	CZ
A	17	18	19	CD1	A	243	244	245	CD1
A	17	18	19	CD2	A	243	244	245	CD1
A	17	18	19	CG	A	243	244	245	CD1
A	17	18	19	CD1	A	243	244	245	CD2
A	17	18	19	CD1	A	243	244	245	CG
A	17	18	19	CD2	A	245	246	247	NH2
A	17	18	19	CD2	A	253	254	255	C
A	17	18	19	CD2	A	253	254	255	O
A	17	18	19	CA	A	254	255	256	CB
A	17	18	19	CD2	A	254	255	256	O
A	17	18	19	CD1	A	257	258	259	CD1
A	17	18	19	CD2	A	257	258	259	CD1
A	17	18	19	CG	A	257	258	259	CD1
A	17	18	19	CD1	A	257	258	259	CD2
A	17	18	19	CD2	A	257	258	259	CD2
A	17	18	19	CD1	A	257	258	259	CE2
A	17	18	19	CD2	A	257	258	259	CE2
A	17	18	19	CG	A	257	258	259	CE2
A	17	18	19	CD1	A	257	258	259	CE3
A	17	18	19	CD2	A	257	258	259	CG
A	17	18	19	CB	A	257	258	259	CH2
A	17	18	19	CD1	A	257	258	259	CH2
A	17	18	19	CD1	A	257	258	259	CZ2
A	17	18	19	CD2	A	257	258	259	CZ2
A	17	18	19	CG	A	257	258	259	CZ2
A	17	18	19	CD1	A	257	258	259	NE1
A	17	18	19	CD2	A	257	258	259	NE1
A	17	18	19	CG	A	257	258	259	NE1
B	17	18	19	N	B	15	16	17	C
B	17	18	19	CD2	B	15	16	17	CG1
B	17	18	19	N	B	15	16	17	CG2
B	17	18	19	CA	B	15	16	17	O
B	17	18	19	CD2	B	15	16	17	O
B	17	18	19	CG	B	15	16	17	O
B	17	18	19	N	B	15	16	17	O
B	17	18	19	C	B	19	20	21	N
B	17	18	19	CA	B	19	20	21	N
B	17	18	19	O	B	19	20	21	N
B	17	18	19	CB	B	20	21	22	CZ
B	17	18	19	CD1	B	20	21	22	CZ
B	17	18	19	O	B	20	21	22	CZ
B	17	18	19	C	B	20	21	22	NH1
B	17	18	19	CA	B	20	21	22	NH1
B	17	18	19	N	B	20	21	22	NH1
B	17	18	19	O	B	20	21	22	NH1
B	17	18	19	CD1	B	78	79	80	CD2
B	17	18	19	CD1	B	78	79	80	CE2
B	17	18	19	CD1	B	78	79	80	CG
B	17	18	19	CA	B	137	138	139	OD2
B	17	18	19	N	B	137	138	139	OD2
B	17	18	19	CD1	B	139	140	141	CB
B	17	18	19	CD2	B	139	140	141	CE1
B	17	18	19	CD1	B	139	140	141	CG
B	17	18	19	CD2	B	243	244	245	CD1
B	17	18	19	CG	B	243	244	245	CD1
B	17	18	19	CD1	B	243	244	245	CD2
B	17	18	19	CD1	B	243	244	245	CG
B	17	18	19	CD2	B	253	254	255	C
B	17	18	19	CD2	B	253	254	255	O
B	17	18	19	C	B	254	255	256	C
B	17	18	19	CA	B	254	255	256	C
B	17	18	19	CD2	B	254	255	256	C
B	17	18	19	CA	B	254	255	256	CA
B	17	18	19	CD2	B	254	255	256	CA
B	17	18	19	CA	B	254	255	256	CB
B	17	18	19	C	B	254	255	256	O
B	17	18	19	CA	B	254	255	256	O
B	17	18	19	CB	B	254	255	256	O
B	17	18	19	CD2	B	254	255	256	O
B	17	18	19	CG	B	254	255	256	O
B	17	18	19	N	B	254	255	256	O
B	17	18	19	CB	B	257	258	259	CD1
B	17	18	19	CD2	B	257	258	259	CD1
B	17	18	19	CG	B	257	258	259	CD1
B	17	18	19	CD1	B	257	258	259	CD2
B	17	18	19	CD2	B	257	258	259	CD2
B	17	18	19	CA	B	257	258	259	CE2
B	17	18	19	CB	B	257	258	259	CE2
B	17	18	19	CD1	B	257	258	259	CE2
B	17	18	19	CD2	B	257	258	259	CE2
B	17	18	19	CG	B	257	258	259	CE2
B	17	18	19	CD1	B	257	258	259	CE3
B	17	18	19	CB	B	257	258	259	CH2
B	17	18	19	CD1	B	257	258	259	CH2
B	17	18	19	C	B	257	258	259	CZ2
B	17	18	19	CA	B	257	258	259	CZ2
B	17	18	19	CB	B	257	258	259	CZ2
B	17	18	19	CD1	B	257	258	259	CZ2
B	17	18	19	CD2	B	257	258	259	CZ2
B	17	18	19	CG	B	257	258	259	CZ2
B	17	18	19	C	B	257	258	259	NE1
B	17	18	19	CA	B	257	258	259	NE1
B	17	18	19	CB	B	257	258	259	NE1
B	17	18	19	CD1	B	257	258	259	NE1
B	17	18	19	CD2	B	257	258	259	NE1
B	17	18	19	CG	B	257	258	259	NE1
C	17	18	19	N	C	15	16	17	C
C	17	18	19	CD2	C	15	16	17	CG1
C	17	18	19	N	C	15	16	17	CG2
C	17	18	19	CA	C	15	16	17	O
C	17	18	19	CD2	C	15	16	17	O
C	17	18	19	CG	C	15	16	17	O
C	17	18	19	N	C	15	16	17	O
C	17	18	19	C	C	19	20	21	N
C	17	18	19	CA	C	19	20	21	N
C	17	18	19	O	C	19	20	21	N
C	17	18	19	CB	C	20	21	22	CZ
C	17	18	19	CD1	C	20	21	22	CZ
C	17	18	19	O	C	20	21	22	CZ
C	17	18	19	C	C	20	21	22	NH1
C	17	18	19	CA	C	20	21	22	NH1
C	17	18	19	CB	C	20	21	22	NH1
C	17	18	19	CD1	C	20	21	22	NH1
C	17	18	19	CG	C	20	21	22	NH1
C	17	18	19	N	C	20	21	22	NH1
C	17	18	19	O	C	20	21	22	NH1
C	17	18	19	CB	C	20	21	22	NH2
C	17	18	19	CD1	C	20	21	22	NH2
C	17	18	19	CG	C	20	21	22	NH2
C	17	18	19	CD1	C	78	79	80	CD2
C	17	18	19	CD1	C	78	79	80	CE2
C	17	18	19	CD1	C	78	79	80	CG
C	17	18	19	N	C	137	138	139	CB
C	17	18	19	CA	C	137	138	139	CG
C	17	18	19	CB	C	137	138	139	CG
C	17	18	19	N	C	137	138	139	CG
C	17	18	19	CB	C	137	138	139	OD1
C	17	18	19	CG	C	137	138	139	OD1
C	17	18	19	N	C	137	138	139	OD1
C	17	18	19	CA	C	137	138	139	OD2
C	17	18	19	CB	C	137	138	139	OD2
C	17	18	19	N	C	137	138	139	OD2
C	17	18	19	CD1	C	243	244	245	CD2
C	17	18	19	CD2	C	253	254	255	C
C	17	18	19	CA	C	254	255	256	CB
C	17	18	19	N	C	254	255	256	O
C	17	18	19	CB	C	257	258	259	CD1
C	17	18	19	CD2	C	257	258	259	CD1
C	17	18	19	CG	C	257	258	259	CD1
C	17	18	19	CD1	C	257	258	259	CD2
C	17	18	19	CD2	C	257	258	259	CD2
C	17	18	19	CA	C	257	258	259	CE2
C	17	18	19	CB	C	257	258	259	CE2
C	17	18	19	CD1	C	257	258	259	CE2
C	17	18	19	CD2	C	257	258	259	CE2
C	17	18	19	CG	C	257	258	259	CE2
C	17	18	19	CD1	C	257	258	259	CE3
C	17	18	19	CB	C	257	258	259	CH2
C	17	18	19	CD1	C	257	258	259	CH2
C	17	18	19	C	C	257	258	259	CZ2
C	17	18	19	CA	C	257	258	259	CZ2
C	17	18	19	CB	C	257	258	259	CZ2
C	17	18	19	CD1	C	257	258	259	CZ2
C	17	18	19	CD2	C	257	258	259	CZ2
C	17	18	19	CG	C	257	258	259	CZ2
C	17	18	19	C	C	257	258	259	NE1
C	17	18	19	CA	C	257	258	259	NE1
C	17	18	19	CB	C	257	258	259	NE1
C	17	18	19	CD1	C	257	258	259	NE1
C	17	18	19	CD2	C	257	258	259	NE1
C	17	18	19	CG	C	257	258	259	NE1
A	18	19	20	CG2	A	16	17	18	C
A	18	19	20	CA	A	16	17	18	O
A	18	19	20	CB	A	16	17	18	O
A	18	19	20	CG2	A	16	17	18	O
A	18	19	20	OG1	A	16	17	18	O
A	18	19	20	C	A	20	21	22	CA
A	18	19	20	C	A	20	21	22	N
A	18	19	20	CA	A	20	21	22	N
A	18	19	20	O	A	20	21	22	N
A	18	19	20	CB	A	254	255	256	CB
A	18	19	20	CG2	A	254	255	256	CB
A	18	19	20	N	A	254	255	256	CB
A	18	19	20	OG1	A	254	255	256	CB
A	18	19	20	CB	A	254	255	256	OG
A	18	19	20	CG2	A	254	255	256	OG
A	18	19	20	OG1	A	254	255	256	OG
B	18	19	20	C	B	20	21	22	CA
B	18	19	20	C	B	20	21	22	N
B	18	19	20	CA	B	20	21	22	N
B	18	19	20	O	B	20	21	22	N
B	18	19	20	CB	B	254	255	256	C
B	18	19	20	N	B	254	255	256	C
B	18	19	20	N	B	254	255	256	CA
B	18	19	20	CB	B	254	255	256	CB
B	18	19	20	CG2	B	254	255	256	CB
B	18	19	20	N	B	254	255	256	CB
B	18	19	20	OG1	B	254	255	256	CB
B	18	19	20	CA	B	254	255	256	O
B	18	19	20	CB	B	254	255	256	O
B	18	19	20	CG2	B	254	255	256	O
B	18	19	20	N	B	254	255	256	O
B	18	19	20	OG1	B	254	255	256	O
B	18	19	20	CB	B	254	255	256	OG
B	18	19	20	CG2	B	254	255	256	OG
B	18	19	20	OG1	B	254	255	256	OG
B	18	19	20	N	B	257	258	259	CZ2
B	18	19	20	N	B	257	258	259	NE1
C	18	19	20	C	C	20	21	22	CA
C	18	19	20	C	C	20	21	22	N
C	18	19	20	CA	C	20	21	22	N
C	18	19	20	O	C	20	21	22	N
C	18	19	20	OG1	C	255	256	257	CB
C	18	19	20	N	C	257	258	259	CZ2
C	18	19	20	N	C	257	258	259	NE1
A	19	20	21	O	A	21	22	23	CA
A	19	20	21	C	A	21	22	23	N
A	19	20	21	O	A	21	22	23	N
A	19	20	21	O	A	21	22	23	OG1
A	19	20	21	CB	A	76	77	78	CD
A	19	20	21	OG1	A	76	77	78	CD
A	19	20	21	OG1	A	76	77	78	CE
A	19	20	21	OG1	A	76	77	78	NZ
A	19	20	21	OG1	A	255	256	257	C
A	19	20	21	OG1	A	255	256	257	O
A	19	20	21	OG1	A	257	258	259	CD1
A	19	20	21	OG1	A	257	258	259	CD2
A	19	20	21	OG1	A	257	258	259	CE2
A	19	20	21	OG1	A	257	258	259	CH2
A	19	20	21	OG1	A	257	258	259	CZ3
A	19	20	21	OG1	A	257	258	259	NE1
B	19	20	21	O	B	21	22	23	CA
B	19	20	21	C	B	21	22	23	N
B	19	20	21	O	B	21	22	23	N
B	19	20	21	O	B	21	22	23	OG1
B	19	20	21	O	B	76	77	78	CB
B	19	20	21	CB	B	76	77	78	CD
B	19	20	21	O	B	76	77	78	CD
B	19	20	21	OG1	B	76	77	78	CD
B	19	20	21	OG1	B	76	77	78	CE
B	19	20	21	O	B	76	77	78	CG
B	19	20	21	OG1	B	76	77	78	NZ
B	19	20	21	C	B	76	77	78	O
B	19	20	21	O	B	76	77	78	O
B	19	20	21	OG1	B	257	258	259	CH2
B	19	20	21	N	B	257	258	259	CZ2
B	19	20	21	OG1	B	257	258	259	CZ3
C	19	20	21	O	C	21	22	23	CA
C	19	20	21	C	C	21	22	23	N
C	19	20	21	O	C	21	22	23	N
C	19	20	21	O	C	21	22	23	OG1
C	19	20	21	CB	C	76	77	78	CD
C	19	20	21	OG1	C	76	77	78	CD
C	19	20	21	OG1	C	76	77	78	CE
C	19	20	21	OG1	C	76	77	78	NZ
C	19	20	21	OG1	C	257	258	259	CD2
C	19	20	21	CB	C	257	258	259	CE2
C	19	20	21	OG1	C	257	258	259	CE2
C	19	20	21	OG1	C	257	258	259	CH2
C	19	20	21	OG1	C	257	258	259	CZ3
A	20	21	22	NH1	A	17	18	19	CA
A	20	21	22	CZ	A	17	18	19	CB
A	20	21	22	NH1	A	17	18	19	CB
A	20	21	22	NH1	A	17	18	19	N
A	20	21	22	O	A	22	23	24	CA
A	20	21	22	O	A	22	23	24	CD
A	20	21	22	O	A	22	23	24	CG
A	20	21	22	O	A	22	23	24	N
A	20	21	22	O	A	22	23	24	NE2
A	20	21	22	CZ	A	78	79	80	C
A	20	21	22	NH2	A	78	79	80	C
A	20	21	22	NH2	A	78	79	80	CA
A	20	21	22	CZ	A	78	79	80	CB
A	20	21	22	NH2	A	78	79	80	CB
A	20	21	22	NH2	A	78	79	80	CG
A	20	21	22	CZ	A	78	79	80	O
A	20	21	22	NH1	A	78	79	80	O
A	20	21	22	NH2	A	78	79	80	O
A	20	21	22	NH2	A	80	81	82	CG
A	20	21	22	NH2	A	80	81	82	N
A	20	21	22	NH2	A	80	81	82	ND2
A	20	21	22	CZ	A	80	81	82	OD1
A	20	21	22	NH2	A	80	81	82	OD1
A	20	21	22	CZ	A	137	138	139	CG
A	20	21	22	NH1	A	137	138	139	CG
A	20	21	22	CZ	A	137	138	139	OD1
A	20	21	22	NH1	A	137	138	139	OD1
B	20	21	22	NH1	B	17	18	19	CB
B	20	21	22	NH2	B	17	18	19	CB
B	20	21	22	NH1	B	17	18	19	CD1
B	20	21	22	NH2	B	17	18	19	CD1
B	20	21	22	NH1	B	17	18	19	CG
B	20	21	22	NH2	B	17	18	19	CG
B	20	21	22	C	B	76	77	78	O
B	20	21	22	CA	B	76	77	78	O
B	20	21	22	CB	B	76	77	78	O
B	20	21	22	CG	B	76	77	78	O
B	20	21	22	N	B	76	77	78	O
B	20	21	22	O	B	76	77	78	O
B	20	21	22	CB	B	77	78	79	CA
B	20	21	22	CG	B	77	78	79	CA
B	20	21	22	CD	B	78	79	80	C
B	20	21	22	CZ	B	78	79	80	C
B	20	21	22	NE	B	78	79	80	C
B	20	21	22	NH2	B	78	79	80	C
B	20	21	22	CD	B	78	79	80	CA
B	20	21	22	NE	B	78	79	80	CA
B	20	21	22	NH2	B	78	79	80	CA
B	20	21	22	CD	B	78	79	80	CB
B	20	21	22	CZ	B	78	79	80	CB
B	20	21	22	NE	B	78	79	80	CB
B	20	21	22	NH2	B	78	79	80	CB
B	20	21	22	CZ	B	78	79	80	CD2
B	20	21	22	NE	B	78	79	80	CD2
B	20	21	22	NH2	B	78	79	80	CD2
B	20	21	22	NH2	B	78	79	80	CE2
B	20	21	22	NH2	B	78	79	80	CG
B	20	21	22	CD	B	78	79	80	N
B	20	21	22	NE	B	78	79	80	N
B	20	21	22	CD	B	78	79	80	O
B	20	21	22	CZ	B	78	79	80	O
B	20	21	22	NE	B	78	79	80	O
B	20	21	22	NH1	B	78	79	80	O
B	20	21	22	NH2	B	78	79	80	O
B	20	21	22	NE	B	79	80	81	N
B	20	21	22	NH2	B	80	81	82	CG
B	20	21	22	NH2	B	80	81	82	N
B	20	21	22	NH2	B	80	81	82	ND2
B	20	21	22	NH2	B	80	81	82	OD1
B	20	21	22	NH2	B	137	138	139	OD2
C	20	21	22	C	C	22	23	24	CA
C	20	21	22	O	C	22	23	24	CA
C	20	21	22	C	C	22	23	24	CD
C	20	21	22	O	C	22	23	24	CD
C	20	21	22	O	C	22	23	24	CG
C	20	21	22	C	C	22	23	24	N
C	20	21	22	O	C	22	23	24	N
C	20	21	22	CA	C	22	23	24	NE2
C	20	21	22	CB	C	22	23	24	NE2
C	20	21	22	O	C	22	23	24	NE2
C	20	21	22	CG	C	77	78	79	C
C	20	21	22	CB	C	77	78	79	CA
C	20	21	22	CG	C	77	78	79	CA
C	20	21	22	CD	C	78	79	80	C
C	20	21	22	CZ	C	78	79	80	C
C	20	21	22	NE	C	78	79	80	C
C	20	21	22	NH2	C	78	79	80	C
C	20	21	22	CD	C	78	79	80	CA
C	20	21	22	NE	C	78	79	80	CA
C	20	21	22	NH2	C	78	79	80	CA
C	20	21	22	CD	C	78	79	80	CB
C	20	21	22	CG	C	78	79	80	CB
C	20	21	22	CZ	C	78	79	80	CB
C	20	21	22	NE	C	78	79	80	CB
C	20	21	22	NH2	C	78	79	80	CB
C	20	21	22	CZ	C	78	79	80	CD2
C	20	21	22	NE	C	78	79	80	CD2
C	20	21	22	NH2	C	78	79	80	CD2
C	20	21	22	NH2	C	78	79	80	CE2
C	20	21	22	NH2	C	78	79	80	CG
C	20	21	22	CD	C	78	79	80	N
C	20	21	22	CG	C	78	79	80	N
C	20	21	22	NE	C	78	79	80	N
C	20	21	22	CD	C	78	79	80	O
C	20	21	22	CG	C	78	79	80	O
C	20	21	22	CZ	C	78	79	80	O
C	20	21	22	NE	C	78	79	80	O
C	20	21	22	NH1	C	78	79	80	O
C	20	21	22	NH2	C	78	79	80	O
C	20	21	22	NE	C	79	80	81	N
C	20	21	22	NH2	C	80	81	82	CG
C	20	21	22	NH2	C	80	81	82	N
C	20	21	22	NH2	C	80	81	82	ND2
C	20	21	22	CZ	C	80	81	82	OD1
C	20	21	22	NE	C	80	81	82	OD1
C	20	21	22	NH2	C	80	81	82	OD1
A	21	22	23	C	A	23	24	25	N
A	21	22	23	O	A	23	24	25	N
A	21	22	23	CB	A	74	75	76	O
A	21	22	23	CG2	A	74	75	76	O
A	21	22	23	OG1	A	74	75	76	O
A	21	22	23	O	A	77	78	79	CB
B	21	22	23	OG1	B	76	77	78	N
B	21	22	23	C	B	76	77	78	O
B	21	22	23	N	B	76	77	78	O
B	21	22	23	O	B	76	77	78	O
B	21	22	23	OG1	B	76	77	78	O
B	21	22	23	O	B	77	78	79	CB
A	22	23	24	CA	A	20	21	22	C
A	22	23	24	CD	A	20	21	22	C
A	22	23	24	N	A	20	21	22	C
A	22	23	24	NE2	A	20	21	22	C
A	22	23	24	NE2	A	20	21	22	CA
A	22	23	24	NE2	A	20	21	22	CB
B	22	23	24	CA	B	20	21	22	C
B	22	23	24	CD	B	20	21	22	C
B	22	23	24	N	B	20	21	22	C
B	22	23	24	NE2	B	20	21	22	C
B	22	23	24	NE2	B	20	21	22	CA
B	22	23	24	NE2	B	20	21	22	CB
B	22	23	24	CA	B	20	21	22	O
B	22	23	24	CD	B	20	21	22	O
B	22	23	24	CG	B	20	21	22	O
B	22	23	24	N	B	20	21	22	O
B	22	23	24	NE2	B	20	21	22	O
C	22	23	24	NE2	C	20	21	22	C
C	22	23	24	O	C	24	25	26	CD
C	22	23	24	O	C	24	25	26	N
A	23	24	25	CA	A	21	22	23	C
A	23	24	25	CB	A	21	22	23	C
A	23	24	25	CD1	A	21	22	23	C
A	23	24	25	CD2	A	21	22	23	C
A	23	24	25	CG	A	21	22	23	C
A	23	24	25	CD1	A	21	22	23	CA
A	23	24	25	CG	A	21	22	23	CA
A	23	24	25	CD1	A	21	22	23	CB
A	23	24	25	CD2	A	21	22	23	CB
A	23	24	25	CG	A	21	22	23	CB
A	23	24	25	CD1	A	21	22	23	CG2
A	23	24	25	CD2	A	21	22	23	CG2
A	23	24	25	CG	A	21	22	23	CG2
A	23	24	25	CA	A	21	22	23	O
A	23	24	25	CB	A	21	22	23	O
A	23	24	25	CD1	A	21	22	23	O
A	23	24	25	CG	A	21	22	23	O
A	23	24	25	C	A	25	26	27	CD
A	23	24	25	C	A	25	26	27	N
A	23	24	25	CD1	A	77	78	79	CB
A	23	24	25	C	A	77	78	79	CZ
A	23	24	25	CA	A	77	78	79	CZ
A	23	24	25	CD1	A	77	78	79	CZ
A	23	24	25	CG	A	77	78	79	CZ
A	23	24	25	C	A	77	78	79	NH1
A	23	24	25	CA	A	77	78	79	NH1
A	23	24	25	CB	A	77	78	79	NH1
A	23	24	25	CD1	A	77	78	79	NH1
A	23	24	25	CG	A	77	78	79	NH1
A	23	24	25	C	A	77	78	79	NH2
B	23	24	25	CA	B	21	22	23	C
B	23	24	25	CB	B	21	22	23	C
B	23	24	25	CD1	B	21	22	23	C
B	23	24	25	CD2	B	21	22	23	C
B	23	24	25	CG	B	21	22	23	C
B	23	24	25	N	B	21	22	23	C
B	23	24	25	CD1	B	21	22	23	CA
B	23	24	25	CG	B	21	22	23	CA
B	23	24	25	CD1	B	21	22	23	CB
B	23	24	25	CD2	B	21	22	23	CB
B	23	24	25	CG	B	21	22	23	CB
B	23	24	25	CD1	B	21	22	23	CG2
B	23	24	25	CD2	B	21	22	23	CG2
B	23	24	25	CG	B	21	22	23	CG2
B	23	24	25	CA	B	21	22	23	O
B	23	24	25	CB	B	21	22	23	O
B	23	24	25	CD1	B	21	22	23	O
B	23	24	25	CG	B	21	22	23	O
B	23	24	25	N	B	21	22	23	O
B	23	24	25	O	B	25	26	27	CD
B	23	24	25	O	B	25	26	27	N
B	23	24	25	CD1	B	77	78	79	CB
B	23	24	25	CD1	B	77	78	79	CG
B	23	24	25	C	B	77	78	79	CZ
B	23	24	25	CA	B	77	78	79	CZ
B	23	24	25	CD1	B	77	78	79	CZ
B	23	24	25	CG	B	77	78	79	CZ
B	23	24	25	O	B	77	78	79	CZ
B	23	24	25	C	B	77	78	79	NH1
B	23	24	25	CA	B	77	78	79	NH1
B	23	24	25	CB	B	77	78	79	NH1
B	23	24	25	CD1	B	77	78	79	NH1
B	23	24	25	CG	B	77	78	79	NH1
B	23	24	25	O	B	77	78	79	NH1
B	23	24	25	O	B	77	78	79	NH2
C	23	24	25	CA	C	21	22	23	C
C	23	24	25	CB	C	21	22	23	C
C	23	24	25	CD1	C	21	22	23	C
C	23	24	25	CD2	C	21	22	23	C
C	23	24	25	CG	C	21	22	23	C
C	23	24	25	N	C	21	22	23	C
C	23	24	25	CD1	C	21	22	23	CA
C	23	24	25	CG	C	21	22	23	CA
C	23	24	25	CD1	C	21	22	23	CB
C	23	24	25	CD2	C	21	22	23	CB
C	23	24	25	CG	C	21	22	23	CB
C	23	24	25	CD1	C	21	22	23	CG2
C	23	24	25	CD2	C	21	22	23	CG2
C	23	24	25	CG	C	21	22	23	CG2
C	23	24	25	CA	C	21	22	23	O
C	23	24	25	CB	C	21	22	23	O
C	23	24	25	CD1	C	21	22	23	O
C	23	24	25	CG	C	21	22	23	O
C	23	24	25	N	C	21	22	23	O
C	23	24	25	CD1	C	75	76	77	CB
C	23	24	25	CD1	C	75	76	77	CG2
C	23	24	25	CD1	C	77	78	79	CB
C	23	24	25	CD1	C	77	78	79	CZ
C	23	24	25	CD1	C	77	78	79	NH1
A	24	25	26	CD	A	22	23	24	C
A	24	25	26	N	A	22	23	24	C
A	24	25	26	CD	A	22	23	24	O
A	24	25	26	N	A	22	23	24	O
A	24	25	26	C	A	26	27	28	N
A	24	25	26	O	A	26	27	28	N
A	24	25	26	C	A	77	78	79	CZ
A	24	25	26	C	A	77	78	79	NH1
A	24	25	26	CD	A	77	78	79	NH1
A	24	25	26	N	A	77	78	79	NH1
A	24	25	26	C	A	77	78	79	NH2
A	24	25	26	CA	A	77	78	79	NH2
A	24	25	26	N	A	77	78	79	NH2
B	24	25	26	CD	B	22	23	24	C
B	24	25	26	N	B	22	23	24	C
B	24	25	26	CD	B	22	23	24	O
B	24	25	26	N	B	22	23	24	O
B	24	25	26	C	B	77	78	79	CZ
B	24	25	26	C	B	77	78	79	NH1
B	24	25	26	CD	B	77	78	79	NH1
B	24	25	26	N	B	77	78	79	NH1
B	24	25	26	C	B	77	78	79	NH2
B	24	25	26	CA	B	77	78	79	NH2
B	24	25	26	N	B	77	78	79	NH2
C	24	25	26	CD	C	22	23	24	C
C	24	25	26	N	C	22	23	24	C
C	24	25	26	C	C	77	78	79	CZ
C	24	25	26	C	C	77	78	79	NH1
C	24	25	26	C	C	77	78	79	NH2
C	24	25	26	CA	C	77	78	79	NH2
A	25	26	27	CD	A	23	24	25	O
A	25	26	27	N	A	23	24	25	O
A	25	26	27	C	A	27	28	29	CD1
A	25	26	27	O	A	27	28	29	CD1
A	25	26	27	C	A	27	28	29	CE1
A	25	26	27	CA	A	27	28	29	CE1
A	25	26	27	CB	A	27	28	29	CE1
A	25	26	27	CG	A	27	28	29	CE1
A	25	26	27	O	A	27	28	29	CE1
A	25	26	27	C	A	27	28	29	CZ
A	25	26	27	CB	A	27	28	29	CZ
A	25	26	27	CG	A	27	28	29	CZ
A	25	26	27	O	A	27	28	29	CZ
A	25	26	27	C	A	27	28	29	N
A	25	26	27	O	A	27	28	29	N
A	25	26	27	CB	A	27	28	29	OH
A	25	26	27	CD	A	27	28	29	OH
A	25	26	27	CG	A	27	28	29	OH
A	25	26	27	O	A	27	28	29	OH
A	25	26	27	CB	A	62	63	64	CG2
A	25	26	27	C	A	63	64	65	O
A	25	26	27	CA	A	63	64	65	O
A	25	26	27	CB	A	63	64	65	O
A	25	26	27	CA	A	77	78	79	NH2
A	25	26	27	N	A	77	78	79	NH2
B	25	26	27	CD	B	23	24	25	C
B	25	26	27	N	B	23	24	25	C
B	25	26	27	CB	B	62	63	64	CG2
B	25	26	27	C	B	63	64	65	O
B	25	26	27	CA	B	63	64	65	O
B	25	26	27	CB	B	63	64	65	O
B	25	26	27	CA	B	77	78	79	NH2
B	25	26	27	N	B	77	78	79	NH2
C	25	26	27	CD	C	23	24	25	C
C	25	26	27	N	C	23	24	25	C
C	25	26	27	CD	C	23	24	25	O
C	25	26	27	N	C	23	24	25	O
C	25	26	27	C	C	27	28	29	CE1
C	25	26	27	CA	C	27	28	29	CE1
C	25	26	27	CB	C	27	28	29	CE1
C	25	26	27	CG	C	27	28	29	CE1
C	25	26	27	O	C	27	28	29	CE1
C	25	26	27	C	C	27	28	29	CZ
C	25	26	27	CB	C	27	28	29	CZ
C	25	26	27	CG	C	27	28	29	CZ
C	25	26	27	O	C	27	28	29	CZ
C	25	26	27	CB	C	27	28	29	OH
C	25	26	27	CD	C	27	28	29	OH
C	25	26	27	CG	C	27	28	29	OH
C	25	26	27	C	C	63	64	65	O
C	25	26	27	CA	C	63	64	65	O
C	25	26	27	CB	C	63	64	65	O
C	25	26	27	CA	C	77	78	79	NH2
C	25	26	27	N	C	77	78	79	NH2
A	26	27	28	C	A	61	62	63	O
A	26	27	28	O	A	61	62	63	O
A	26	27	28	C	A	62	63	64	C
A	26	27	28	O	A	62	63	64	C
A	26	27	28	C	A	62	63	64	CA
A	26	27	28	O	A	62	63	64	CA
A	26	27	28	O	A	62	63	64	O
A	26	27	28	C	A	63	64	65	C
A	26	27	28	CA	A	63	64	65	C
A	26	27	28	CB	A	63	64	65	C
A	26	27	28	N	A	63	64	65	C
A	26	27	28	O	A	63	64	65	C
A	26	27	28	C	A	63	64	65	CA
A	26	27	28	CA	A	63	64	65	CA
A	26	27	28	CB	A	63	64	65	CA
A	26	27	28	N	A	63	64	65	CA
A	26	27	28	O	A	63	64	65	CA
A	26	27	28	C	A	63	64	65	CB
A	26	27	28	CA	A	63	64	65	CB
A	26	27	28	CB	A	63	64	65	CB
A	26	27	28	N	A	63	64	65	CB
A	26	27	28	O	A	63	64	65	CB
A	26	27	28	C	A	63	64	65	N
A	26	27	28	CA	A	63	64	65	N
A	26	27	28	N	A	63	64	65	N
A	26	27	28	O	A	63	64	65	N
A	26	27	28	C	A	63	64	65	O
A	26	27	28	CA	A	63	64	65	O
A	26	27	28	CB	A	63	64	65	O
A	26	27	28	N	A	63	64	65	O
A	26	27	28	O	A	63	64	65	O
B	26	27	28	N	B	24	25	26	C
B	26	27	28	N	B	24	25	26	O
B	26	27	28	O	B	61	62	63	C
B	26	27	28	C	B	61	62	63	O
B	26	27	28	O	B	61	62	63	O
B	26	27	28	C	B	62	63	64	C
B	26	27	28	O	B	62	63	64	C
B	26	27	28	C	B	62	63	64	CA
B	26	27	28	O	B	62	63	64	CA
B	26	27	28	O	B	62	63	64	CB
B	26	27	28	O	B	62	63	64	CG2
B	26	27	28	O	B	62	63	64	N
B	26	27	28	O	B	62	63	64	O
B	26	27	28	C	B	63	64	65	C
B	26	27	28	CA	B	63	64	65	C
B	26	27	28	CB	B	63	64	65	C
B	26	27	28	N	B	63	64	65	C
B	26	27	28	O	B	63	64	65	C
B	26	27	28	C	B	63	64	65	CA
B	26	27	28	CA	B	63	64	65	CA
B	26	27	28	CB	B	63	64	65	CA
B	26	27	28	N	B	63	64	65	CA
B	26	27	28	O	B	63	64	65	CA
B	26	27	28	C	B	63	64	65	CB
B	26	27	28	CA	B	63	64	65	CB
B	26	27	28	CB	B	63	64	65	CB
B	26	27	28	N	B	63	64	65	CB
B	26	27	28	O	B	63	64	65	CB
B	26	27	28	CB	B	63	64	65	CD1
B	26	27	28	C	B	63	64	65	CD2
B	26	27	28	CA	B	63	64	65	CD2
B	26	27	28	CB	B	63	64	65	CD2
B	26	27	28	CB	B	63	64	65	CE2
B	26	27	28	C	B	63	64	65	CG
B	26	27	28	CA	B	63	64	65	CG
B	26	27	28	CB	B	63	64	65	CG
B	26	27	28	O	B	63	64	65	CG
B	26	27	28	C	B	63	64	65	N
B	26	27	28	CA	B	63	64	65	N
B	26	27	28	N	B	63	64	65	N
B	26	27	28	O	B	63	64	65	N
B	26	27	28	C	B	63	64	65	O
B	26	27	28	CA	B	63	64	65	O
B	26	27	28	N	B	63	64	65	O
B	26	27	28	O	B	63	64	65	O
C	26	27	28	N	C	24	25	26	C
C	26	27	28	N	C	24	25	26	O
C	26	27	28	C	C	28	29	30	N
C	26	27	28	O	C	28	29	30	N
C	26	27	28	O	C	61	62	63	C
C	26	27	28	C	C	61	62	63	O
C	26	27	28	O	C	61	62	63	O
C	26	27	28	C	C	62	63	64	C
C	26	27	28	O	C	62	63	64	C
C	26	27	28	C	C	62	63	64	CA
C	26	27	28	O	C	62	63	64	CA
C	26	27	28	O	C	62	63	64	CB
C	26	27	28	O	C	62	63	64	N
C	26	27	28	O	C	62	63	64	O
C	26	27	28	C	C	63	64	65	C
C	26	27	28	CA	C	63	64	65	C
C	26	27	28	CB	C	63	64	65	C
C	26	27	28	N	C	63	64	65	C
C	26	27	28	O	C	63	64	65	C
C	26	27	28	C	C	63	64	65	CA
C	26	27	28	CA	C	63	64	65	CA
C	26	27	28	CB	C	63	64	65	CA
C	26	27	28	N	C	63	64	65	CA
C	26	27	28	O	C	63	64	65	CA
C	26	27	28	C	C	63	64	65	CB
C	26	27	28	CA	C	63	64	65	CB
C	26	27	28	CB	C	63	64	65	CB
C	26	27	28	N	C	63	64	65	CB
C	26	27	28	O	C	63	64	65	CB
C	26	27	28	CB	C	63	64	65	CD1
C	26	27	28	C	C	63	64	65	CD2
C	26	27	28	CA	C	63	64	65	CD2
C	26	27	28	CB	C	63	64	65	CD2
C	26	27	28	CB	C	63	64	65	CE2
C	26	27	28	C	C	63	64	65	CE3
C	26	27	28	CA	C	63	64	65	CE3
C	26	27	28	CB	C	63	64	65	CE3
C	26	27	28	O	C	63	64	65	CE3
C	26	27	28	C	C	63	64	65	CG
C	26	27	28	CA	C	63	64	65	CG
C	26	27	28	CB	C	63	64	65	CG
C	26	27	28	O	C	63	64	65	CG
C	26	27	28	CB	C	63	64	65	CH2
C	26	27	28	CB	C	63	64	65	CZ3
C	26	27	28	C	C	63	64	65	N
C	26	27	28	CA	C	63	64	65	N
C	26	27	28	N	C	63	64	65	N
C	26	27	28	O	C	63	64	65	N
C	26	27	28	C	C	63	64	65	O
C	26	27	28	CA	C	63	64	65	O
C	26	27	28	CB	C	63	64	65	O
C	26	27	28	N	C	63	64	65	O
C	26	27	28	O	C	63	64	65	O
C	26	27	28	CB	C	65	66	67	CE1
A	27	28	29	CB	A	60	61	62	CG
A	27	28	29	CD2	A	60	61	62	ND2
A	27	28	29	CB	A	60	61	62	OD1
A	27	28	29	C	A	61	62	63	C
A	27	28	29	CA	A	61	62	63	C
A	27	28	29	CB	A	61	62	63	C
A	27	28	29	C	A	61	62	63	O
A	27	28	29	CA	A	61	62	63	O
A	27	28	29	CB	A	61	62	63	O
A	27	28	29	CD2	A	61	62	63	O
A	27	28	29	CG	A	61	62	63	O
A	27	28	29	N	A	61	62	63	O
A	27	28	29	O	A	61	62	63	O
A	27	28	29	CA	A	62	63	64	CA
A	27	28	29	CD2	A	62	63	64	CA
A	27	28	29	CE2	A	62	63	64	CA
A	27	28	29	C	A	63	64	65	CB
A	27	28	29	CA	A	63	64	65	CB
A	27	28	29	N	A	63	64	65	CB
A	27	28	29	CA	A	63	64	65	N
A	27	28	29	N	A	63	64	65	N
B	27	28	29	CD1	B	25	26	27	C
B	27	28	29	CE1	B	25	26	27	C
B	27	28	29	CZ	B	25	26	27	C
B	27	28	29	N	B	25	26	27	C
B	27	28	29	CE1	B	25	26	27	CA
B	27	28	29	CE1	B	25	26	27	CB
B	27	28	29	CZ	B	25	26	27	CB
B	27	28	29	OH	B	25	26	27	CB
B	27	28	29	OH	B	25	26	27	CD
B	27	28	29	CE1	B	25	26	27	CG
B	27	28	29	CZ	B	25	26	27	CG
B	27	28	29	OH	B	25	26	27	CG
B	27	28	29	CD1	B	25	26	27	O
B	27	28	29	CE1	B	25	26	27	O
B	27	28	29	CZ	B	25	26	27	O
B	27	28	29	N	B	25	26	27	O
B	27	28	29	OH	B	25	26	27	O
B	27	28	29	CB	B	60	61	62	CG
B	27	28	29	C	B	60	61	62	OD1
B	27	28	29	CA	B	60	61	62	OD1
B	27	28	29	CB	B	60	61	62	OD1
B	27	28	29	C	B	61	62	63	C
B	27	28	29	CA	B	61	62	63	C
B	27	28	29	CB	B	61	62	63	C
B	27	28	29	CD2	B	61	62	63	C
B	27	28	29	C	B	61	62	63	O
B	27	28	29	CA	B	61	62	63	O
B	27	28	29	CB	B	61	62	63	O
B	27	28	29	CD2	B	61	62	63	O
B	27	28	29	CG	B	61	62	63	O
B	27	28	29	N	B	61	62	63	O
B	27	28	29	O	B	61	62	63	O
B	27	28	29	CA	B	62	63	64	CA
B	27	28	29	CD2	B	62	63	64	CA
B	27	28	29	CE2	B	62	63	64	CA
B	27	28	29	CD2	B	62	63	64	CB
B	27	28	29	CE2	B	62	63	64	CB
B	27	28	29	CD2	B	62	63	64	CG2
B	27	28	29	CE2	B	62	63	64	CG2
B	27	28	29	CZ	B	62	63	64	CG2
B	27	28	29	OH	B	62	63	64	CG2
B	27	28	29	CD2	B	62	63	64	N
B	27	28	29	CD2	B	62	63	64	OG1
B	27	28	29	CE2	B	62	63	64	OG1
B	27	28	29	CZ	B	62	63	64	OG1
B	27	28	29	C	B	63	64	65	CB
B	27	28	29	CA	B	63	64	65	CB
B	27	28	29	N	B	63	64	65	CB
B	27	28	29	CA	B	63	64	65	N
B	27	28	29	N	B	63	64	65	N
C	27	28	29	CD1	C	25	26	27	C
C	27	28	29	N	C	25	26	27	C
C	27	28	29	CD1	C	25	26	27	O
C	27	28	29	N	C	25	26	27	O
C	27	28	29	OH	C	25	26	27	O
C	27	28	29	CB	C	60	61	62	CG
C	27	28	29	CD2	C	60	61	62	CG
C	27	28	29	CG	C	60	61	62	CG
C	27	28	29	CD2	C	60	61	62	ND2
C	27	28	29	C	C	60	61	62	OD1
C	27	28	29	CA	C	60	61	62	OD1
C	27	28	29	CB	C	60	61	62	OD1
C	27	28	29	CD2	C	60	61	62	OD1
C	27	28	29	CG	C	60	61	62	OD1
C	27	28	29	C	C	61	62	63	C
C	27	28	29	CA	C	61	62	63	C
C	27	28	29	CB	C	61	62	63	C
C	27	28	29	CD2	C	61	62	63	C
C	27	28	29	C	C	61	62	63	O
C	27	28	29	CA	C	61	62	63	O
C	27	28	29	CB	C	61	62	63	O
C	27	28	29	CD2	C	61	62	63	O
C	27	28	29	CG	C	61	62	63	O
C	27	28	29	N	C	61	62	63	O
C	27	28	29	O	C	61	62	63	O
C	27	28	29	CA	C	62	63	64	CA
C	27	28	29	CD2	C	62	63	64	CA
C	27	28	29	CE2	C	62	63	64	CA
C	27	28	29	CD2	C	62	63	64	CB
C	27	28	29	CE2	C	62	63	64	CB
C	27	28	29	CD2	C	62	63	64	CG2
C	27	28	29	CD2	C	62	63	64	N
C	27	28	29	CD2	C	62	63	64	OG1
C	27	28	29	CE2	C	62	63	64	OG1
C	27	28	29	C	C	63	64	65	CB
C	27	28	29	CA	C	63	64	65	CB
C	27	28	29	N	C	63	64	65	CB
C	27	28	29	C	C	63	64	65	CE3
C	27	28	29	N	C	63	64	65	CE3
C	27	28	29	O	C	63	64	65	CE3
C	27	28	29	O	C	63	64	65	CZ3
C	27	28	29	CA	C	63	64	65	N
C	27	28	29	N	C	63	64	65	N
A	28	29	30	N	A	26	27	28	C
A	28	29	30	N	A	26	27	28	O
A	28	29	30	C	A	59	60	61	O
A	28	29	30	O	A	59	60	61	O
A	28	29	30	C	A	61	62	63	C
A	28	29	30	CA	A	61	62	63	C
A	28	29	30	CG2	A	61	62	63	C
A	28	29	30	N	A	61	62	63	C
A	28	29	30	O	A	61	62	63	C
A	28	29	30	C	A	61	62	63	CA
A	28	29	30	CG2	A	61	62	63	CA
A	28	29	30	N	A	61	62	63	CA
A	28	29	30	O	A	61	62	63	CA
A	28	29	30	C	A	61	62	63	CB
A	28	29	30	CA	A	61	62	63	CB
A	28	29	30	CB	A	61	62	63	CB
A	28	29	30	CG2	A	61	62	63	CB
A	28	29	30	N	A	61	62	63	CB
A	28	29	30	O	A	61	62	63	CB
A	28	29	30	CG2	A	61	62	63	CG1
A	28	29	30	O	A	61	62	63	CG1
A	28	29	30	CG2	A	61	62	63	CG2
A	28	29	30	C	A	61	62	63	O
A	28	29	30	CA	A	61	62	63	O
A	28	29	30	CB	A	61	62	63	O
A	28	29	30	CG2	A	61	62	63	O
A	28	29	30	N	A	61	62	63	O
A	28	29	30	O	A	61	62	63	O
A	28	29	30	CG2	A	63	64	65	CB
A	28	29	30	N	A	63	64	65	CB
A	28	29	30	OG1	A	214	215	216	CB
A	28	29	30	CB	A	214	215	216	CG
A	28	29	30	CG2	A	214	215	216	CG
A	28	29	30	OG1	A	214	215	216	CG
A	28	29	30	CB	A	214	215	216	OD1
A	28	29	30	CG2	A	214	215	216	OD1
A	28	29	30	OG1	A	214	215	216	OD1
A	28	29	30	CB	A	214	215	216	OD2
A	28	29	30	CG2	A	214	215	216	OD2
A	28	29	30	OG1	A	214	215	216	OD2
A	28	29	30	CG2	A	215	216	217	CD1
A	28	29	30	CG2	A	215	216	217	CG
A	28	29	30	CB	A	265	266	267	CD2
A	28	29	30	CG2	A	265	266	267	CD2
A	28	29	30	CB	A	265	266	267	CE2
A	28	29	30	CG2	A	265	266	267	CE2
A	28	29	30	CG2	A	265	266	267	CG
A	28	29	30	CG2	A	265	266	267	CZ
B	28	29	30	N	B	26	27	28	C
B	28	29	30	N	B	26	27	28	O
B	28	29	30	O	B	59	60	61	C
B	28	29	30	O	B	59	60	61	O
B	28	29	30	O	B	60	61	62	C
B	28	29	30	O	B	60	61	62	CA
B	28	29	30	O	B	60	61	62	CB
B	28	29	30	O	B	60	61	62	CG
B	28	29	30	O	B	60	61	62	N
B	28	29	30	N	B	60	61	62	OD1
B	28	29	30	O	B	60	61	62	OD1
B	28	29	30	C	B	61	62	63	C
B	28	29	30	CA	B	61	62	63	C
B	28	29	30	CG2	B	61	62	63	C
B	28	29	30	N	B	61	62	63	C
B	28	29	30	O	B	61	62	63	C
B	28	29	30	C	B	61	62	63	CA
B	28	29	30	CG2	B	61	62	63	CA
B	28	29	30	N	B	61	62	63	CA
B	28	29	30	O	B	61	62	63	CA
B	28	29	30	C	B	61	62	63	CB
B	28	29	30	CA	B	61	62	63	CB
B	28	29	30	CB	B	61	62	63	CB
B	28	29	30	CG2	B	61	62	63	CB
B	28	29	30	N	B	61	62	63	CB
B	28	29	30	O	B	61	62	63	CB
B	28	29	30	CG2	B	61	62	63	CG1
B	28	29	30	O	B	61	62	63	CG1
B	28	29	30	C	B	61	62	63	CG2
B	28	29	30	CG2	B	61	62	63	CG2
B	28	29	30	O	B	61	62	63	CG2
B	28	29	30	C	B	61	62	63	O
B	28	29	30	CA	B	61	62	63	O
B	28	29	30	CB	B	61	62	63	O
B	28	29	30	CG2	B	61	62	63	O
B	28	29	30	N	B	61	62	63	O
B	28	29	30	O	B	61	62	63	O
B	28	29	30	CG2	B	63	64	65	CB
B	28	29	30	N	B	63	64	65	CB
B	28	29	30	CG2	B	63	64	65	CE3
B	28	29	30	OG1	B	214	215	216	CB
B	28	29	30	CB	B	214	215	216	CG
B	28	29	30	CG2	B	214	215	216	CG
B	28	29	30	OG1	B	214	215	216	CG
B	28	29	30	CG2	B	214	215	216	OD1
B	28	29	30	OG1	B	214	215	216	OD1
B	28	29	30	OG1	B	214	215	216	OD2
B	28	29	30	CB	B	265	266	267	CD2
B	28	29	30	CG2	B	265	266	267	CD2
B	28	29	30	CB	B	265	266	267	CE2
B	28	29	30	CG2	B	265	266	267	CE2
B	28	29	30	CG2	B	265	266	267	CG
B	28	29	30	CG2	B	265	266	267	CZ
C	28	29	30	O	C	60	61	62	C
C	28	29	30	O	C	60	61	62	CA
C	28	29	30	O	C	60	61	62	N
C	28	29	30	C	C	61	62	63	C
C	28	29	30	CA	C	61	62	63	C
C	28	29	30	CG2	C	61	62	63	C
C	28	29	30	N	C	61	62	63	C
C	28	29	30	O	C	61	62	63	C
C	28	29	30	C	C	61	62	63	N
C	28	29	30	CA	C	61	62	63	N
C	28	29	30	N	C	61	62	63	N
C	28	29	30	O	C	61	62	63	N
C	28	29	30	CB	C	61	62	63	O
C	28	29	30	CG2	C	61	62	63	O
C	28	29	30	CG2	C	63	64	65	CB
C	28	29	30	N	C	63	64	65	CB
C	28	29	30	CB	C	63	64	65	CE3
C	28	29	30	CG2	C	63	64	65	CE3
C	28	29	30	N	C	63	64	65	CE3
C	28	29	30	CB	C	63	64	65	CZ3
C	28	29	30	CA	C	214	215	216	OD2
C	28	29	30	CB	C	214	215	216	OD2
C	28	29	30	CG2	C	214	215	216	OD2
C	28	29	30	OG1	C	214	215	216	OD2
A	29	30	31	N	A	27	28	29	C
A	29	30	31	N	A	27	28	29	O
A	29	30	31	OD1	A	31	32	33	C
A	29	30	31	CG	A	31	32	33	CA
A	29	30	31	OD1	A	31	32	33	CA
A	29	30	31	CG	A	31	32	33	CB
A	29	30	31	OD1	A	31	32	33	CB
A	29	30	31	CG	A	31	32	33	CD1
A	29	30	31	OD1	A	31	32	33	CD1
A	29	30	31	CG	A	31	32	33	CD2
A	29	30	31	OD1	A	31	32	33	CD2
A	29	30	31	CG	A	31	32	33	CE1
A	29	30	31	OD1	A	31	32	33	CE1
A	29	30	31	CG	A	31	32	33	CE2
A	29	30	31	OD1	A	31	32	33	CE2
A	29	30	31	CG	A	31	32	33	CG
A	29	30	31	OD1	A	31	32	33	CG
A	29	30	31	CG	A	31	32	33	CZ
A	29	30	31	OD1	A	31	32	33	CZ
A	29	30	31	C	A	31	32	33	N
A	29	30	31	CA	A	31	32	33	N
A	29	30	31	CG	A	31	32	33	N
A	29	30	31	O	A	31	32	33	N
A	29	30	31	OD1	A	31	32	33	N
A	29	30	31	OD1	A	31	32	33	O
A	29	30	31	OD1	A	58	59	60	C
A	29	30	31	CG	A	58	59	60	CA
A	29	30	31	OD1	A	58	59	60	CA
A	29	30	31	CG	A	58	59	60	CB
A	29	30	31	OD1	A	58	59	60	CB
A	29	30	31	CG	A	58	59	60	CD2
A	29	30	31	OD1	A	58	59	60	CD2
A	29	30	31	CG	A	58	59	60	CE2
A	29	30	31	OD1	A	58	59	60	CE2
A	29	30	31	OD1	A	58	59	60	CG
A	29	30	31	OD1	A	58	59	60	N
A	29	30	31	OD1	A	58	59	60	O
A	29	30	31	OD1	A	59	60	61	N
A	29	30	31	C	A	59	60	61	O
A	29	30	31	CA	A	59	60	61	O
A	29	30	31	CB	A	59	60	61	O
A	29	30	31	N	A	59	60	61	O
A	29	30	31	OD1	A	59	60	61	O
A	29	30	31	C	A	61	62	63	CG2
A	29	30	31	O	A	215	216	217	CD1
B	29	30	31	N	B	27	28	29	C
B	29	30	31	N	B	27	28	29	O
B	29	30	31	OD1	B	31	32	33	C
B	29	30	31	C	B	31	32	33	CE1
B	29	30	31	CA	B	31	32	33	CE1
B	29	30	31	CB	B	31	32	33	CE1
B	29	30	31	O	B	31	32	33	CE1
B	29	30	31	OD1	B	31	32	33	CE1
B	29	30	31	CB	B	31	32	33	CE2
B	29	30	31	CG	B	31	32	33	CE2
B	29	30	31	ND2	B	31	32	33	CE2
B	29	30	31	OD1	B	31	32	33	CE2
B	29	30	31	CB	B	31	32	33	CZ
B	29	30	31	CG	B	31	32	33	CZ
B	29	30	31	O	B	31	32	33	CZ
B	29	30	31	OD1	B	31	32	33	CZ
B	29	30	31	OD1	B	31	32	33	O
B	29	30	31	OD1	B	58	59	60	C
B	29	30	31	CG	B	58	59	60	CA
B	29	30	31	OD1	B	58	59	60	CA
B	29	30	31	CG	B	58	59	60	CB
B	29	30	31	OD1	B	58	59	60	CB
B	29	30	31	OD1	B	58	59	60	N
B	29	30	31	OD1	B	58	59	60	O
B	29	30	31	OD1	B	59	60	61	N
B	29	30	31	C	B	59	60	61	O
B	29	30	31	CA	B	59	60	61	O
B	29	30	31	CB	B	59	60	61	O
B	29	30	31	N	B	59	60	61	O
B	29	30	31	OD1	B	59	60	61	O
B	29	30	31	C	B	61	62	63	CG2
B	29	30	31	O	B	215	216	217	CD1
C	29	30	31	N	C	27	28	29	C
C	29	30	31	N	C	27	28	29	O
C	29	30	31	OD1	C	58	59	60	C
C	29	30	31	CG	C	58	59	60	CA
C	29	30	31	OD1	C	58	59	60	CA
C	29	30	31	CG	C	58	59	60	CB
C	29	30	31	OD1	C	58	59	60	CB
C	29	30	31	CG	C	58	59	60	CD2
C	29	30	31	ND2	C	58	59	60	CD2
C	29	30	31	OD1	C	58	59	60	CD2
C	29	30	31	OD1	C	58	59	60	CG
C	29	30	31	OD1	C	58	59	60	N
C	29	30	31	OD1	C	58	59	60	O
C	29	30	31	OD1	C	59	60	61	N
C	29	30	31	C	C	59	60	61	O
C	29	30	31	CA	C	59	60	61	O
C	29	30	31	CB	C	59	60	61	O
C	29	30	31	N	C	59	60	61	O
C	29	30	31	OD1	C	59	60	61	O
C	29	30	31	C	C	61	62	63	CG2
C	29	30	31	O	C	215	216	217	CD1
A	30	31	32	N	A	28	29	30	C
A	30	31	32	N	A	28	29	30	O
A	30	31	32	O	A	32	33	34	C
A	30	31	32	C	A	32	33	34	CA
A	30	31	32	O	A	32	33	34	CA
A	30	31	32	C	A	33	34	35	CB
A	30	31	32	O	A	33	34	35	CD
A	30	31	32	O	A	33	34	35	CG
A	30	31	32	C	A	33	34	35	N
A	30	31	32	O	A	33	34	35	N
A	30	31	32	CA	A	55	56	57	CD2
A	30	31	32	CB	A	55	56	57	CD2
A	30	31	32	OG	A	55	56	57	CD2
A	30	31	32	CB	A	55	56	57	CG
A	30	31	32	OG	A	55	56	57	CG
A	30	31	32	OG	A	56	57	58	C
A	30	31	32	CB	A	56	57	58	O
A	30	31	32	OG	A	56	57	58	O
A	30	31	32	OG	A	57	58	59	C
A	30	31	32	OG	A	57	58	59	CA
A	30	31	32	OG	A	57	58	59	O
A	30	31	32	CB	A	58	59	60	C
A	30	31	32	N	A	58	59	60	C
A	30	31	32	OG	A	58	59	60	C
A	30	31	32	C	A	58	59	60	CA
A	30	31	32	CA	A	58	59	60	CA
A	30	31	32	CB	A	58	59	60	CA
A	30	31	32	N	A	58	59	60	CA
A	30	31	32	OG	A	58	59	60	CA
A	30	31	32	C	A	58	59	60	N
A	30	31	32	CB	A	58	59	60	N
A	30	31	32	OG	A	58	59	60	N
A	30	31	32	OG	A	58	59	60	O
A	30	31	32	CA	A	59	60	61	C
A	30	31	32	CB	A	59	60	61	C
A	30	31	32	N	A	59	60	61	C
A	30	31	32	OG	A	59	60	61	C
A	30	31	32	CB	A	59	60	61	CA
A	30	31	32	N	A	59	60	61	CA
A	30	31	32	OG	A	59	60	61	CA
A	30	31	32	CB	A	59	60	61	CB
A	30	31	32	OG	A	59	60	61	CB
A	30	31	32	CA	A	59	60	61	N
A	30	31	32	CB	A	59	60	61	N
A	30	31	32	N	A	59	60	61	N
A	30	31	32	OG	A	59	60	61	N
A	30	31	32	CA	A	59	60	61	O
A	30	31	32	CB	A	59	60	61	O
A	30	31	32	N	A	59	60	61	O
A	30	31	32	OG	A	59	60	61	O
A	30	31	32	CA	A	59	60	61	OG
A	30	31	32	CB	A	59	60	61	OG
A	30	31	32	N	A	59	60	61	OG
A	30	31	32	OG	A	59	60	61	OG
A	30	31	32	CA	A	61	62	63	CB
A	30	31	32	CB	A	61	62	63	CB
A	30	31	32	N	A	61	62	63	CB
A	30	31	32	CA	A	61	62	63	CG2
A	30	31	32	CB	A	61	62	63	CG2
A	30	31	32	N	A	61	62	63	CG2
A	30	31	32	OG	A	61	62	63	CG2
A	30	31	32	CA	A	215	216	217	CD1
B	30	31	32	N	B	28	29	30	C
B	30	31	32	N	B	28	29	30	O
B	30	31	32	O	B	32	33	34	C
B	30	31	32	C	B	32	33	34	CA
B	30	31	32	C	B	32	33	34	N
B	30	31	32	C	B	33	34	35	CB
B	30	31	32	O	B	33	34	35	CD
B	30	31	32	O	B	33	34	35	CG
B	30	31	32	C	B	33	34	35	N
B	30	31	32	O	B	33	34	35	N
B	30	31	32	CA	B	55	56	57	CD2
B	30	31	32	CB	B	55	56	57	CD2
B	30	31	32	OG	B	55	56	57	CD2
B	30	31	32	CB	B	55	56	57	CG
B	30	31	32	OG	B	55	56	57	CG
B	30	31	32	OG	B	56	57	58	C
B	30	31	32	CB	B	56	57	58	O
B	30	31	32	OG	B	56	57	58	O
B	30	31	32	OG	B	57	58	59	C
B	30	31	32	OG	B	57	58	59	CA
B	30	31	32	OG	B	57	58	59	O
B	30	31	32	CB	B	58	59	60	C
B	30	31	32	N	B	58	59	60	C
B	30	31	32	OG	B	58	59	60	C
B	30	31	32	C	B	58	59	60	CA
B	30	31	32	CA	B	58	59	60	CA
B	30	31	32	CB	B	58	59	60	CA
B	30	31	32	N	B	58	59	60	CA
B	30	31	32	OG	B	58	59	60	CA
B	30	31	32	C	B	58	59	60	N
B	30	31	32	CB	B	58	59	60	N
B	30	31	32	OG	B	58	59	60	N
B	30	31	32	OG	B	58	59	60	O
B	30	31	32	CA	B	59	60	61	C
B	30	31	32	CB	B	59	60	61	C
B	30	31	32	N	B	59	60	61	C
B	30	31	32	OG	B	59	60	61	C
B	30	31	32	CB	B	59	60	61	CA
B	30	31	32	N	B	59	60	61	CA
B	30	31	32	OG	B	59	60	61	CA
B	30	31	32	CB	B	59	60	61	CB
B	30	31	32	OG	B	59	60	61	CB
B	30	31	32	CA	B	59	60	61	N
B	30	31	32	CB	B	59	60	61	N
B	30	31	32	N	B	59	60	61	N
B	30	31	32	OG	B	59	60	61	N
B	30	31	32	CA	B	59	60	61	O
B	30	31	32	CB	B	59	60	61	O
B	30	31	32	N	B	59	60	61	O
B	30	31	32	OG	B	59	60	61	O
B	30	31	32	CA	B	59	60	61	OG
B	30	31	32	CB	B	59	60	61	OG
B	30	31	32	N	B	59	60	61	OG
B	30	31	32	OG	B	59	60	61	OG
B	30	31	32	CA	B	61	62	63	CB
B	30	31	32	CB	B	61	62	63	CB
B	30	31	32	N	B	61	62	63	CB
B	30	31	32	CA	B	61	62	63	CG2
B	30	31	32	CB	B	61	62	63	CG2
B	30	31	32	N	B	61	62	63	CG2
B	30	31	32	OG	B	61	62	63	CG2
B	30	31	32	CA	B	215	216	217	CD1
C	30	31	32	N	C	28	29	30	C
C	30	31	32	N	C	28	29	30	O
C	30	31	32	O	C	32	33	34	C
C	30	31	32	C	C	32	33	34	CA
C	30	31	32	O	C	32	33	34	CA
C	30	31	32	C	C	32	33	34	N
C	30	31	32	O	C	32	33	34	N
C	30	31	32	O	C	33	34	35	C
C	30	31	32	O	C	33	34	35	CA
C	30	31	32	C	C	33	34	35	CB
C	30	31	32	O	C	33	34	35	CB
C	30	31	32	O	C	33	34	35	CD
C	30	31	32	O	C	33	34	35	CG
C	30	31	32	C	C	33	34	35	N
C	30	31	32	O	C	33	34	35	N
C	30	31	32	O	C	33	34	35	O
C	30	31	32	OG	C	56	57	58	C
C	30	31	32	CB	C	56	57	58	O
C	30	31	32	OG	C	56	57	58	O
C	30	31	32	N	C	58	59	60	C
C	30	31	32	C	C	58	59	60	CA
C	30	31	32	N	C	58	59	60	CA
C	30	31	32	C	C	58	59	60	N
C	30	31	32	CA	C	59	60	61	C
C	30	31	32	CB	C	59	60	61	C
C	30	31	32	N	C	59	60	61	C
C	30	31	32	OG	C	59	60	61	C
C	30	31	32	CB	C	59	60	61	CA
C	30	31	32	N	C	59	60	61	CA
C	30	31	32	OG	C	59	60	61	CA
C	30	31	32	CB	C	59	60	61	CB
C	30	31	32	OG	C	59	60	61	CB
C	30	31	32	N	C	59	60	61	N
C	30	31	32	CA	C	59	60	61	O
C	30	31	32	CB	C	59	60	61	O
C	30	31	32	N	C	59	60	61	O
C	30	31	32	OG	C	59	60	61	O
C	30	31	32	N	C	59	60	61	OG
C	30	31	32	CA	C	61	62	63	CB
C	30	31	32	CB	C	61	62	63	CB
C	30	31	32	N	C	61	62	63	CB
C	30	31	32	CA	C	61	62	63	CG2
C	30	31	32	CB	C	61	62	63	CG2
C	30	31	32	N	C	61	62	63	CG2
C	30	31	32	OG	C	61	62	63	CG2
A	31	32	33	CA	A	29	30	31	C
A	31	32	33	CB	A	29	30	31	C
A	31	32	33	CD1	A	29	30	31	C
A	31	32	33	CE1	A	29	30	31	C
A	31	32	33	CG	A	29	30	31	C
A	31	32	33	CD1	A	29	30	31	CA
A	31	32	33	CE1	A	29	30	31	CA
A	31	32	33	CD1	A	29	30	31	CB
A	31	32	33	CD2	A	29	30	31	CB
A	31	32	33	CE1	A	29	30	31	CB
A	31	32	33	CE2	A	29	30	31	CB
A	31	32	33	CG	A	29	30	31	CB
A	31	32	33	CZ	A	29	30	31	CB
A	31	32	33	N	A	29	30	31	CB
A	31	32	33	CD1	A	29	30	31	ND2
A	31	32	33	CD2	A	29	30	31	ND2
A	31	32	33	CE1	A	29	30	31	ND2
A	31	32	33	CE2	A	29	30	31	ND2
A	31	32	33	CG	A	29	30	31	ND2
A	31	32	33	CZ	A	29	30	31	ND2
A	31	32	33	N	A	29	30	31	ND2
A	31	32	33	CA	A	29	30	31	O
A	31	32	33	CB	A	29	30	31	O
A	31	32	33	CD1	A	29	30	31	O
A	31	32	33	CD2	A	29	30	31	O
A	31	32	33	CE1	A	29	30	31	O
A	31	32	33	CG	A	29	30	31	O
A	31	32	33	CZ	A	29	30	31	O
A	31	32	33	C	A	33	34	35	N
A	31	32	33	CA	A	33	34	35	N
A	31	32	33	CB	A	33	34	35	N
A	31	32	33	N	A	33	34	35	N
A	31	32	33	O	A	33	34	35	N
A	31	32	33	O	A	56	57	58	O
A	31	32	33	C	A	57	58	59	C
A	31	32	33	O	A	57	58	59	C
A	31	32	33	C	A	57	58	59	CA
A	31	32	33	O	A	57	58	59	CA
A	31	32	33	C	A	57	58	59	CD1
A	31	32	33	C	A	57	58	59	CG
A	31	32	33	O	A	57	58	59	N
A	31	32	33	O	A	57	58	59	O
A	31	32	33	N	A	58	59	60	C
A	31	32	33	O	A	58	59	60	C
A	31	32	33	C	A	58	59	60	CA
A	31	32	33	CA	A	58	59	60	CA
A	31	32	33	N	A	58	59	60	CA
A	31	32	33	O	A	58	59	60	CA
A	31	32	33	O	A	58	59	60	CB
A	31	32	33	C	A	58	59	60	CD1
A	31	32	33	O	A	58	59	60	CD1
A	31	32	33	C	A	58	59	60	CG
A	31	32	33	CA	A	58	59	60	CG
A	31	32	33	N	A	58	59	60	CG
A	31	32	33	O	A	58	59	60	CG
A	31	32	33	C	A	58	59	60	N
A	31	32	33	CA	A	58	59	60	N
A	31	32	33	N	A	58	59	60	N
A	31	32	33	O	A	58	59	60	N
A	31	32	33	N	A	59	60	61	N
A	31	32	33	O	A	59	60	61	N
A	31	32	33	CE1	A	215	216	217	O
A	31	32	33	CD1	A	216	217	218	O
A	31	32	33	CB	A	217	218	219	CA
A	31	32	33	CD1	A	217	218	219	CA
A	31	32	33	CE1	A	217	218	219	CA
A	31	32	33	CG	A	217	218	219	CA
A	31	32	33	CB	A	217	218	219	CB
A	31	32	33	CD1	A	217	218	219	CB
A	31	32	33	CD2	A	217	218	219	CB
A	31	32	33	CE1	A	217	218	219	CB
A	31	32	33	CE2	A	217	218	219	CB
A	31	32	33	CG	A	217	218	219	CB
A	31	32	33	CZ	A	217	218	219	CB
A	31	32	33	CB	A	217	218	219	CD
A	31	32	33	CD1	A	217	218	219	CD
A	31	32	33	CD2	A	217	218	219	CD
A	31	32	33	CE1	A	217	218	219	CD
A	31	32	33	CE2	A	217	218	219	CD
A	31	32	33	CG	A	217	218	219	CD
A	31	32	33	CZ	A	217	218	219	CD
A	31	32	33	CB	A	217	218	219	CG
A	31	32	33	CD1	A	217	218	219	CG
A	31	32	33	CD2	A	217	218	219	CG
A	31	32	33	CE1	A	217	218	219	CG
A	31	32	33	CE2	A	217	218	219	CG
A	31	32	33	CG	A	217	218	219	CG
A	31	32	33	CZ	A	217	218	219	CG
A	31	32	33	CD1	A	217	218	219	N
A	31	32	33	CB	A	217	218	219	NE2
A	31	32	33	CD2	A	217	218	219	NE2
A	31	32	33	CE2	A	217	218	219	NE2
A	31	32	33	CG	A	217	218	219	NE2
A	31	32	33	CD2	A	217	218	219	OE1
A	31	32	33	CE1	A	217	218	219	OE1
A	31	32	33	CE2	A	217	218	219	OE1
A	31	32	33	CG	A	217	218	219	OE1
A	31	32	33	CZ	A	217	218	219	OE1
B	31	32	33	CA	B	29	30	31	C
B	31	32	33	CB	B	29	30	31	C
B	31	32	33	CD1	B	29	30	31	C
B	31	32	33	CG	B	29	30	31	C
B	31	32	33	N	B	29	30	31	C
B	31	32	33	CD1	B	29	30	31	CA
B	31	32	33	N	B	29	30	31	CA
B	31	32	33	CD1	B	29	30	31	CB
B	31	32	33	CD2	B	29	30	31	CB
B	31	32	33	CG	B	29	30	31	CB
B	31	32	33	N	B	29	30	31	CB
B	31	32	33	CA	B	29	30	31	CG
B	31	32	33	CB	B	29	30	31	CG
B	31	32	33	CD1	B	29	30	31	CG
B	31	32	33	CD2	B	29	30	31	CG
B	31	32	33	CE1	B	29	30	31	CG
B	31	32	33	CG	B	29	30	31	CG
B	31	32	33	N	B	29	30	31	CG
B	31	32	33	CD1	B	29	30	31	ND2
B	31	32	33	CD2	B	29	30	31	ND2
B	31	32	33	CE1	B	29	30	31	ND2
B	31	32	33	CG	B	29	30	31	ND2
B	31	32	33	CZ	B	29	30	31	ND2
B	31	32	33	N	B	29	30	31	ND2
B	31	32	33	CA	B	29	30	31	O
B	31	32	33	CB	B	29	30	31	O
B	31	32	33	CD1	B	29	30	31	O
B	31	32	33	CD2	B	29	30	31	O
B	31	32	33	CG	B	29	30	31	O
B	31	32	33	N	B	29	30	31	O
B	31	32	33	CA	B	29	30	31	OD1
B	31	32	33	CB	B	29	30	31	OD1
B	31	32	33	CD1	B	29	30	31	OD1
B	31	32	33	CD2	B	29	30	31	OD1
B	31	32	33	CG	B	29	30	31	OD1
B	31	32	33	N	B	29	30	31	OD1
B	31	32	33	C	B	33	34	35	N
B	31	32	33	CA	B	33	34	35	N
B	31	32	33	CB	B	33	34	35	N
B	31	32	33	N	B	33	34	35	N
B	31	32	33	O	B	33	34	35	N
B	31	32	33	O	B	56	57	58	O
B	31	32	33	C	B	57	58	59	C
B	31	32	33	O	B	57	58	59	C
B	31	32	33	C	B	57	58	59	CA
B	31	32	33	O	B	57	58	59	CA
B	31	32	33	C	B	57	58	59	CB
B	31	32	33	O	B	57	58	59	CB
B	31	32	33	C	B	57	58	59	CD1
B	31	32	33	O	B	57	58	59	CD1
B	31	32	33	O	B	57	58	59	CD2
B	31	32	33	O	B	57	58	59	CE1
B	31	32	33	C	B	57	58	59	CG
B	31	32	33	O	B	57	58	59	CG
B	31	32	33	O	B	57	58	59	N
B	31	32	33	O	B	57	58	59	O
B	31	32	33	N	B	58	59	60	C
B	31	32	33	O	B	58	59	60	C
B	31	32	33	C	B	58	59	60	CA
B	31	32	33	CA	B	58	59	60	CA
B	31	32	33	N	B	58	59	60	CA
B	31	32	33	O	B	58	59	60	CA
B	31	32	33	O	B	58	59	60	CB
B	31	32	33	C	B	58	59	60	CD1
B	31	32	33	O	B	58	59	60	CD1
B	31	32	33	CA	B	58	59	60	CD2
B	31	32	33	CB	B	58	59	60	CD2
B	31	32	33	CD2	B	58	59	60	CD2
B	31	32	33	CG	B	58	59	60	CD2
B	31	32	33	N	B	58	59	60	CD2
B	31	32	33	C	B	58	59	60	CE1
B	31	32	33	O	B	58	59	60	CE1
B	31	32	33	CA	B	58	59	60	CE2
B	31	32	33	CB	B	58	59	60	CE2
B	31	32	33	CD2	B	58	59	60	CE2
B	31	32	33	CG	B	58	59	60	CE2
B	31	32	33	N	B	58	59	60	CE2
B	31	32	33	CA	B	58	59	60	CG
B	31	32	33	N	B	58	59	60	CG
B	31	32	33	C	B	58	59	60	CZ
B	31	32	33	CA	B	58	59	60	CZ
B	31	32	33	CD2	B	58	59	60	CZ
B	31	32	33	O	B	58	59	60	CZ
B	31	32	33	C	B	58	59	60	N
B	31	32	33	CA	B	58	59	60	N
B	31	32	33	N	B	58	59	60	N
B	31	32	33	O	B	58	59	60	N
B	31	32	33	N	B	59	60	61	N
B	31	32	33	O	B	59	60	61	N
B	31	32	33	CE1	B	215	216	217	O
B	31	32	33	CD1	B	216	217	218	O
B	31	32	33	CB	B	217	218	219	CA
B	31	32	33	CD1	B	217	218	219	CA
B	31	32	33	CE1	B	217	218	219	CA
B	31	32	33	CG	B	217	218	219	CA
B	31	32	33	CB	B	217	218	219	CB
B	31	32	33	CD1	B	217	218	219	CB
B	31	32	33	CD2	B	217	218	219	CB
B	31	32	33	CE1	B	217	218	219	CB
B	31	32	33	CE2	B	217	218	219	CB
B	31	32	33	CG	B	217	218	219	CB
B	31	32	33	CZ	B	217	218	219	CB
B	31	32	33	CB	B	217	218	219	CD
B	31	32	33	CD1	B	217	218	219	CD
B	31	32	33	CD2	B	217	218	219	CD
B	31	32	33	CG	B	217	218	219	CD
B	31	32	33	CB	B	217	218	219	CG
B	31	32	33	CD1	B	217	218	219	CG
B	31	32	33	CD2	B	217	218	219	CG
B	31	32	33	CE1	B	217	218	219	CG
B	31	32	33	CE2	B	217	218	219	CG
B	31	32	33	CG	B	217	218	219	CG
B	31	32	33	CZ	B	217	218	219	CG
B	31	32	33	CD1	B	217	218	219	N
B	31	32	33	CB	B	217	218	219	NE2
B	31	32	33	CD2	B	217	218	219	NE2
B	31	32	33	CE2	B	217	218	219	NE2
B	31	32	33	CG	B	217	218	219	NE2
B	31	32	33	CD2	B	217	218	219	OE1
B	31	32	33	CE1	B	217	218	219	OE1
B	31	32	33	CE2	B	217	218	219	OE1
B	31	32	33	CG	B	217	218	219	OE1
B	31	32	33	CZ	B	217	218	219	OE1
C	31	32	33	CA	C	29	30	31	C
C	31	32	33	CB	C	29	30	31	C
C	31	32	33	CD1	C	29	30	31	C
C	31	32	33	CE1	C	29	30	31	C
C	31	32	33	CG	C	29	30	31	C
C	31	32	33	N	C	29	30	31	C
C	31	32	33	CD1	C	29	30	31	CA
C	31	32	33	CE1	C	29	30	31	CA
C	31	32	33	N	C	29	30	31	CA
C	31	32	33	CD1	C	29	30	31	CB
C	31	32	33	CD2	C	29	30	31	CB
C	31	32	33	CE1	C	29	30	31	CB
C	31	32	33	CE2	C	29	30	31	CB
C	31	32	33	CG	C	29	30	31	CB
C	31	32	33	CZ	C	29	30	31	CB
C	31	32	33	N	C	29	30	31	CB
C	31	32	33	CA	C	29	30	31	CG
C	31	32	33	CB	C	29	30	31	CG
C	31	32	33	CD1	C	29	30	31	CG
C	31	32	33	CD2	C	29	30	31	CG
C	31	32	33	CE1	C	29	30	31	CG
C	31	32	33	CE2	C	29	30	31	CG
C	31	32	33	CG	C	29	30	31	CG
C	31	32	33	CZ	C	29	30	31	CG
C	31	32	33	N	C	29	30	31	CG
C	31	32	33	CD1	C	29	30	31	ND2
C	31	32	33	CD2	C	29	30	31	ND2
C	31	32	33	CE1	C	29	30	31	ND2
C	31	32	33	CE2	C	29	30	31	ND2
C	31	32	33	CG	C	29	30	31	ND2
C	31	32	33	CZ	C	29	30	31	ND2
C	31	32	33	N	C	29	30	31	ND2
C	31	32	33	CA	C	29	30	31	O
C	31	32	33	CB	C	29	30	31	O
C	31	32	33	CD1	C	29	30	31	O
C	31	32	33	CD2	C	29	30	31	O
C	31	32	33	CE1	C	29	30	31	O
C	31	32	33	CG	C	29	30	31	O
C	31	32	33	CZ	C	29	30	31	O
C	31	32	33	N	C	29	30	31	O
C	31	32	33	C	C	29	30	31	OD1
C	31	32	33	CA	C	29	30	31	OD1
C	31	32	33	CB	C	29	30	31	OD1
C	31	32	33	CD1	C	29	30	31	OD1
C	31	32	33	CD2	C	29	30	31	OD1
C	31	32	33	CE1	C	29	30	31	OD1
C	31	32	33	CE2	C	29	30	31	OD1
C	31	32	33	CG	C	29	30	31	OD1
C	31	32	33	CZ	C	29	30	31	OD1
C	31	32	33	N	C	29	30	31	OD1
C	31	32	33	O	C	29	30	31	OD1
C	31	32	33	C	C	33	34	35	N
C	31	32	33	CA	C	33	34	35	N
C	31	32	33	CB	C	33	34	35	N
C	31	32	33	N	C	33	34	35	N
C	31	32	33	O	C	33	34	35	N
C	31	32	33	O	C	56	57	58	O
C	31	32	33	C	C	57	58	59	C
C	31	32	33	O	C	57	58	59	C
C	31	32	33	C	C	57	58	59	CA
C	31	32	33	C	C	57	58	59	CB
C	31	32	33	O	C	57	58	59	CB
C	31	32	33	C	C	57	58	59	CD1
C	31	32	33	O	C	57	58	59	CD1
C	31	32	33	O	C	57	58	59	CD2
C	31	32	33	O	C	57	58	59	CE1
C	31	32	33	C	C	57	58	59	CG
C	31	32	33	O	C	57	58	59	CG
C	31	32	33	O	C	57	58	59	O
C	31	32	33	N	C	58	59	60	C
C	31	32	33	O	C	58	59	60	C
C	31	32	33	C	C	58	59	60	CA
C	31	32	33	CA	C	58	59	60	CA
C	31	32	33	N	C	58	59	60	CA
C	31	32	33	O	C	58	59	60	CA
C	31	32	33	O	C	58	59	60	CB
C	31	32	33	C	C	58	59	60	CD1
C	31	32	33	O	C	58	59	60	CD1
C	31	32	33	C	C	58	59	60	CD2
C	31	32	33	CA	C	58	59	60	CD2
C	31	32	33	CB	C	58	59	60	CD2
C	31	32	33	CD2	C	58	59	60	CD2
C	31	32	33	CG	C	58	59	60	CD2
C	31	32	33	N	C	58	59	60	CD2
C	31	32	33	O	C	58	59	60	CD2
C	31	32	33	C	C	58	59	60	CE1
C	31	32	33	O	C	58	59	60	CE1
C	31	32	33	C	C	58	59	60	CE2
C	31	32	33	CA	C	58	59	60	CE2
C	31	32	33	CB	C	58	59	60	CE2
C	31	32	33	CD2	C	58	59	60	CE2
C	31	32	33	CE2	C	58	59	60	CE2
C	31	32	33	CG	C	58	59	60	CE2
C	31	32	33	N	C	58	59	60	CE2
C	31	32	33	O	C	58	59	60	CE2
C	31	32	33	C	C	58	59	60	CG
C	31	32	33	CA	C	58	59	60	CG
C	31	32	33	N	C	58	59	60	CG
C	31	32	33	O	C	58	59	60	CG
C	31	32	33	C	C	58	59	60	CZ
C	31	32	33	CA	C	58	59	60	CZ
C	31	32	33	CD2	C	58	59	60	CZ
C	31	32	33	O	C	58	59	60	CZ
C	31	32	33	C	C	58	59	60	N
C	31	32	33	CA	C	58	59	60	N
C	31	32	33	N	C	58	59	60	N
C	31	32	33	O	C	58	59	60	N
C	31	32	33	N	C	59	60	61	N
C	31	32	33	O	C	59	60	61	N
C	31	32	33	CD1	C	216	217	218	O
C	31	32	33	CB	C	217	218	219	CA
C	31	32	33	CD1	C	217	218	219	CA
C	31	32	33	CE1	C	217	218	219	CA
C	31	32	33	CG	C	217	218	219	CA
C	31	32	33	CB	C	217	218	219	CB
C	31	32	33	CD1	C	217	218	219	CB
C	31	32	33	CD2	C	217	218	219	CB
C	31	32	33	CE1	C	217	218	219	CB
C	31	32	33	CE2	C	217	218	219	CB
C	31	32	33	CG	C	217	218	219	CB
C	31	32	33	CZ	C	217	218	219	CB
C	31	32	33	CB	C	217	218	219	CD
C	31	32	33	CD1	C	217	218	219	CD
C	31	32	33	CD2	C	217	218	219	CD
C	31	32	33	CE1	C	217	218	219	CD
C	31	32	33	CE2	C	217	218	219	CD
C	31	32	33	CG	C	217	218	219	CD
C	31	32	33	CZ	C	217	218	219	CD
C	31	32	33	CB	C	217	218	219	CG
C	31	32	33	CD1	C	217	218	219	CG
C	31	32	33	CD2	C	217	218	219	CG
C	31	32	33	CE1	C	217	218	219	CG
C	31	32	33	CE2	C	217	218	219	CG
C	31	32	33	CG	C	217	218	219	CG
C	31	32	33	CZ	C	217	218	219	CG
C	31	32	33	CD1	C	217	218	219	N
C	31	32	33	CB	C	217	218	219	NE2
C	31	32	33	CD2	C	217	218	219	NE2
C	31	32	33	CE2	C	217	218	219	NE2
C	31	32	33	CG	C	217	218	219	NE2
C	31	32	33	CD2	C	217	218	219	OE1
C	31	32	33	CE1	C	217	218	219	OE1
C	31	32	33	CE2	C	217	218	219	OE1
C	31	32	33	CG	C	217	218	219	OE1
C	31	32	33	CZ	C	217	218	219	OE1
A	32	33	34	N	A	30	31	32	C
A	32	33	34	N	A	30	31	32	O
A	32	33	34	CB	A	57	58	59	CD1
A	32	33	34	CG2	A	57	58	59	CD1
A	32	33	34	N	A	57	58	59	CD1
A	32	33	34	CB	A	57	58	59	CD2
A	32	33	34	CG2	A	57	58	59	CD2
A	32	33	34	CB	A	57	58	59	CE1
A	32	33	34	CG2	A	57	58	59	CE1
A	32	33	34	CB	A	57	58	59	CE2
A	32	33	34	CG2	A	57	58	59	CE2
A	32	33	34	CB	A	57	58	59	CG
A	32	33	34	CG2	A	57	58	59	CG
A	32	33	34	N	A	57	58	59	CG
A	32	33	34	C	A	57	58	59	CZ
A	32	33	34	CA	A	57	58	59	CZ
A	32	33	34	CB	A	57	58	59	CZ
A	32	33	34	CG2	A	57	58	59	CZ
A	32	33	34	O	A	57	58	59	CZ
A	32	33	34	OG1	A	218	219	220	C
A	32	33	34	OG1	A	218	219	220	CA
A	32	33	34	OG1	A	218	219	220	N
A	32	33	34	C	A	218	219	220	O
A	32	33	34	CA	A	218	219	220	O
A	32	33	34	CB	A	218	219	220	O
A	32	33	34	N	A	218	219	220	O
A	32	33	34	O	A	218	219	220	O
A	32	33	34	O	A	219	220	221	CA
A	32	33	34	OG1	A	219	220	221	CA
A	32	33	34	CB	A	219	220	221	CB
A	32	33	34	O	A	219	220	221	CB
A	32	33	34	OG1	A	219	220	221	CB
A	32	33	34	C	A	219	220	221	CD1
A	32	33	34	CB	A	219	220	221	CD1
A	32	33	34	O	A	219	220	221	CD1
A	32	33	34	C	A	219	220	221	CE1
A	32	33	34	O	A	219	220	221	CE1
A	32	33	34	O	A	219	220	221	CG
A	32	33	34	OG1	A	219	220	221	CG
A	32	33	34	OG1	A	219	220	221	N
B	32	33	34	CA	B	30	31	32	O
B	32	33	34	N	B	30	31	32	O
B	32	33	34	CA	B	57	58	59	CB
B	32	33	34	C	B	57	58	59	CD1
B	32	33	34	CA	B	57	58	59	CD1
B	32	33	34	CB	B	57	58	59	CD1
B	32	33	34	CG2	B	57	58	59	CD1
B	32	33	34	N	B	57	58	59	CD1
B	32	33	34	O	B	57	58	59	CD1
B	32	33	34	CA	B	57	58	59	CD2
B	32	33	34	CB	B	57	58	59	CD2
B	32	33	34	CG2	B	57	58	59	CD2
B	32	33	34	C	B	57	58	59	CE1
B	32	33	34	CA	B	57	58	59	CE1
B	32	33	34	CB	B	57	58	59	CE1
B	32	33	34	CG2	B	57	58	59	CE1
B	32	33	34	O	B	57	58	59	CE1
B	32	33	34	CA	B	57	58	59	CE2
B	32	33	34	CB	B	57	58	59	CE2
B	32	33	34	C	B	57	58	59	CG
B	32	33	34	CA	B	57	58	59	CG
B	32	33	34	CB	B	57	58	59	CG
B	32	33	34	CG2	B	57	58	59	CG
B	32	33	34	N	B	57	58	59	CG
B	32	33	34	CA	B	57	58	59	CZ
B	32	33	34	CG2	B	58	59	60	CE1
B	32	33	34	CG2	B	58	59	60	CZ
B	32	33	34	C	B	218	219	220	O
B	32	33	34	CA	B	218	219	220	O
B	32	33	34	CB	B	218	219	220	O
B	32	33	34	N	B	218	219	220	O
B	32	33	34	O	B	218	219	220	O
B	32	33	34	OG1	B	218	219	220	O
B	32	33	34	O	B	219	220	221	CA
B	32	33	34	OG1	B	219	220	221	CA
B	32	33	34	CB	B	219	220	221	CB
B	32	33	34	CB	B	219	220	221	CD1
B	32	33	34	C	B	219	220	221	CE1
B	32	33	34	O	B	219	220	221	CE1
C	32	33	34	C	C	34	35	36	N
C	32	33	34	O	C	34	35	36	N
C	32	33	34	O	C	35	36	37	CG2
C	32	33	34	O	C	35	36	37	N
C	32	33	34	C	C	57	58	59	CD1
C	32	33	34	N	C	57	58	59	CD1
C	32	33	34	O	C	57	58	59	CD1
C	32	33	34	CA	C	57	58	59	CD2
C	32	33	34	CB	C	57	58	59	CD2
C	32	33	34	C	C	57	58	59	CE1
C	32	33	34	O	C	57	58	59	CE1
C	32	33	34	C	C	57	58	59	CE2
C	32	33	34	CA	C	57	58	59	CE2
C	32	33	34	CB	C	57	58	59	CE2
C	32	33	34	O	C	57	58	59	CE2
C	32	33	34	C	C	57	58	59	CG
C	32	33	34	CA	C	57	58	59	CG
C	32	33	34	N	C	57	58	59	CG
C	32	33	34	C	C	57	58	59	CZ
C	32	33	34	CA	C	57	58	59	CZ
C	32	33	34	O	C	57	58	59	CZ
C	32	33	34	O	C	219	220	221	CD1
C	32	33	34	OG1	C	219	220	221	CD1
C	32	33	34	O	C	219	220	221	CE1
C	32	33	34	O	C	219	220	221	CG
C	32	33	34	OG1	C	219	220	221	CG
A	33	34	35	C	A	30	31	32	O
A	33	34	35	CA	A	30	31	32	O
A	33	34	35	CB	A	30	31	32	O
A	33	34	35	O	A	30	31	32	O
A	33	34	35	O	A	55	56	57	C
A	33	34	35	O	A	55	56	57	CA
A	33	34	35	C	A	55	56	57	CB
A	33	34	35	O	A	55	56	57	CB
A	33	34	35	C	A	55	56	57	CD2
A	33	34	35	O	A	55	56	57	CD2
A	33	34	35	O	A	55	56	57	CG
A	33	34	35	C	A	90	91	92	CE1
A	33	34	35	CB	A	90	91	92	CE1
A	33	34	35	C	A	90	91	92	CZ
A	33	34	35	CB	A	90	91	92	CZ
A	33	34	35	C	A	90	91	92	OH
A	33	34	35	CA	A	90	91	92	OH
A	33	34	35	CB	A	90	91	92	OH
A	33	34	35	CD	A	90	91	92	OH
A	33	34	35	CG	A	90	91	92	OH
A	33	34	35	CZ	A	188	189	190	CD2
A	33	34	35	NE	A	188	189	190	CD2
A	33	34	35	NH1	A	188	189	190	CD2
A	33	34	35	NH2	A	188	189	190	CD2
A	33	34	35	CB	A	190	191	192	CD
A	33	34	35	CD	A	190	191	192	CD
A	33	34	35	CG	A	190	191	192	CD
A	33	34	35	CZ	A	190	191	192	CD
A	33	34	35	NE	A	190	191	192	CD
A	33	34	35	NH1	A	190	191	192	CD
A	33	34	35	CA	A	190	191	192	OE1
A	33	34	35	CB	A	190	191	192	OE1
A	33	34	35	CD	A	190	191	192	OE1
A	33	34	35	CG	A	190	191	192	OE1
A	33	34	35	NH1	A	190	191	192	OE1
A	33	34	35	CB	A	190	191	192	OE2
A	33	34	35	CD	A	190	191	192	OE2
A	33	34	35	CG	A	190	191	192	OE2
A	33	34	35	CZ	A	190	191	192	OE2
A	33	34	35	NE	A	190	191	192	OE2
A	33	34	35	NH1	A	190	191	192	OE2
A	33	34	35	NH2	A	190	191	192	OE2
A	33	34	35	NH2	A	216	217	218	C
A	33	34	35	NH2	A	216	217	218	CA
A	33	34	35	NH2	A	216	217	218	CB
A	33	34	35	CA	A	218	219	220	O
A	33	34	35	CB	A	218	219	220	O
A	33	34	35	N	A	218	219	220	O
A	33	34	35	NH1	A	219	220	221	C
A	33	34	35	NH1	A	220	221	222	N
B	33	34	35	C	B	30	31	32	O
B	33	34	35	CA	B	30	31	32	O
B	33	34	35	CB	B	30	31	32	O
B	33	34	35	O	B	30	31	32	O
B	33	34	35	O	B	55	56	57	C
B	33	34	35	O	B	55	56	57	CA
B	33	34	35	C	B	55	56	57	CB
B	33	34	35	O	B	55	56	57	CB
B	33	34	35	C	B	55	56	57	CD2
B	33	34	35	O	B	55	56	57	CD2
B	33	34	35	O	B	55	56	57	CG
B	33	34	35	O	B	55	56	57	O
B	33	34	35	N	B	57	58	59	CD1
B	33	34	35	O	B	57	58	59	CD1
B	33	34	35	C	B	57	58	59	CE1
B	33	34	35	N	B	57	58	59	CE1
B	33	34	35	O	B	57	58	59	CE1
B	33	34	35	C	B	90	91	92	CE1
B	33	34	35	CB	B	90	91	92	CE1
B	33	34	35	C	B	90	91	92	CZ
B	33	34	35	CB	B	90	91	92	CZ
B	33	34	35	C	B	90	91	92	OH
[truncated: 119,972 more rows]
[truncated: 1 more columns]

## Sheet: Spike-Spike Covariance Overlap
Residue Pair Identities	Number Independent Identities	Residue 1	Residue 2	Indirect (+/-1 Position)	Direct
HN|CQ|DL|VV|NK|TH|IT	7	[Spike][N][17]	[Spike][K][77]	0	0
TL|GN|YT|NY|AQ|ZD|DK	7	[Spike][G][72]	[Spike][N][137]	0	0
HV|CK|DN|NP|TY|IM	6	[Spike][N][17]	[Spike][P][26]	0	0
SG|IE|TN|AA|ZZ|VD	6	[Spike][S][71]	[Spike][G][72]	3	0
VN|NL|KQ|YH|PK|MT	6	[Spike][P][26]	[Spike][K][77]	3	0
SN|NL|TY|AQ|ZD|VK	6	[Spike][S][71]	[Spike][N][137]	0	0
VS|TG|YN|NZ|AR|DT	6	[Spike][G][72]	[Spike][K][147]	0	0
MG|LQ|PD|NP|SS|QT	6	[Spike][L][176]	[Spike][Q][183]	0	0
HG|CZ|VM|NV|TF|IL	6	[Spike][N][17]	[Spike][V][227]	0	0
NG|VM|QZ|KV|HF|TL	6	[Spike][K][77]	[Spike][V][227]	0	0
VY|YL|KK|NP|PR|MS	6	[Spike][P][26]	[Spike][R][246]	0	0
NY|QK|HL|LP|KR|TS	6	[Spike][K][77]	[Spike][R][246]	0	0
TH|EK|NG|AR|ZP|DQ	6	[Spike][G][72]	[Spike][S][247]	0	0
KK|GS|AG|TR|ZP|RQ	6	[Spike][G][75]	[Spike][S][247]	0	0
LS|IA|NY|DT|SG|QN	6	[Spike][S][161]	[Spike][G][257]	0	0
ES|MG|PA|NY|ST|QN	6	[Spike][L][176]	[Spike][G][257]	0	0
NK|IN|QZ|KT|HG|TL	6	[Spike][K][77]	[Spike][T][259]	3	1
TN|LG|VQ|IT|PK|EZ	6	[Spike][I][472]	[Spike][T][478]	0	0
TN|LS|VA|IG|PP|EZ	6	[Spike][I][472]	[Spike][G][482]	3	1
NN|GS|TG|QA|KP|ZZ	6	[Spike][T][478]	[Spike][G][482]	2	0
NK|LR|KS|SP|TD|GT	6	[Spike][K][444]	[Spike][S][494]	0	0
VN|TK|GQ|YM|ZV|DA	6	[Spike][G][72]	[Spike][Q][677]	0	0
TC|KD|RT|QN|GI	5	[Spike][Q][14]	[Spike][N][17]	3	0
LN|PT|VA|RP|KQ	5	[Spike][R][21]	[Spike][Q][23]	3	1
TK|KN|RY|QP|GM	5	[Spike][Q][14]	[Spike][P][26]	0	0
NV|LN|VP|TY|GM	5	[Spike][V][16]	[Spike][P][26]	0	0
NV|TK|PN|AY|QM	5	[Spike][Q][23]	[Spike][P][26]	3	0
TI|KF|RH|QT|GV	5	[Spike][Q][14]	[Spike][T][29]	0	0
CI|DF|NT|TH|IV	5	[Spike][N][17]	[Spike][T][29]	0	0
KI|NF|YH|PT|MV	5	[Spike][P][26]	[Spike][T][29]	3	0
RG|GT|NQ|LS|AR	5	[Spike][A][27]	[Spike][T][33]	0	0
VQ|KN|NI|YH|MF	5	[Spike][P][26]	[Spike][H][66]	2	0
RT|GY|NN|DA|AD	5	[Spike][A][27]	[Spike][G][72]	0	0
LK|TG|NT|DZ|RR	5	[Spike][T][20]	[Spike][G][75]	0	0
TA|IK|AT|ZZ|VR	5	[Spike][S][71]	[Spike][G][75]	3	1
YG|NA|AT|ZZ|DR	5	[Spike][G][72]	[Spike][G][75]	3	1
TQ|KL|RH|QK|GT	5	[Spike][Q][14]	[Spike][K][77]	0	0
NN|TQ|PL|AH|QT	5	[Spike][Q][23]	[Spike][K][77]	3	0
IQ|FL|TK|HH|VT	5	[Spike][T][29]	[Spike][K][77]	0	0
QN|IL|LV|HH|FT	5	[Spike][H][66]	[Spike][K][77]	3	0
VY|ND|AV|ZE|DN	5	[Spike][G][72]	[Spike][Q][134]	0	0
HH|CI|DV|TA|IT	5	[Spike][N][17]	[Spike][G][142]	0	0
VH|KI|NV|YA|MT	5	[Spike][P][26]	[Spike][G][142]	0	0
RH|GG|NS|LI|AT	5	[Spike][A][27]	[Spike][G][142]	0	0
GH|TG|SI|QS|RT	5	[Spike][T][33]	[Spike][G][142]	0	0
VP|NA|TY|DK|SR	5	[Spike][T][19]	[Spike][Y][145]	0	0
VP|KG|PY|YK|MR	5	[Spike][P][26]	[Spike][Y][145]	0	0
VS|NI|YT|PN|MQ	5	[Spike][P][26]	[Spike][N][149]	0	0
NS|LI|KN|HT|TQ	5	[Spike][K][77]	[Spike][N][149]	0	0
LS|QF|YN|DT|KQ	5	[Spike][N][137]	[Spike][N][149]	0	0
VI|NP|YH|PK|MN	5	[Spike][P][26]	[Spike][K][150]	0	0
CI|DN|TD|NS|IQ	5	[Spike][N][17]	[Spike][S][161]	0	0
KI|NN|YD|PS|MQ	5	[Spike][P][26]	[Spike][S][161]	0	0
II|FN|TS|HD|VQ	5	[Spike][T][29]	[Spike][S][161]	0	0
QI|LN|KS|HD|TQ	5	[Spike][K][77]	[Spike][S][161]	0	0
II|SS|VN|AD|TQ	5	[Spike][G][142]	[Spike][S][161]	0	0
VT|YN|NA|AS|DF	5	[Spike][G][72]	[Spike][N][164]	0	0
QM|TP|KN|RS|GQ	5	[Spike][Q][14]	[Spike][L][176]	0	0
TM|IP|FN|HS|VQ	5	[Spike][T][29]	[Spike][L][176]	0	0
KM|QP|LN|HS|TQ	5	[Spike][K][77]	[Spike][L][176]	0	0
IP|GL|SM|VN|TQ	5	[Spike][G][142]	[Spike][L][176]	0	0
LE|IP|NN|DS|QQ	5	[Spike][S][161]	[Spike][L][176]	0	0
TE|NL|AM|RP|FQ	5	[Spike][N][164]	[Spike][L][176]	0	0
NG|TF|PI|AV|QT	5	[Spike][Q][23]	[Spike][L][179]	0	0
HI|CD|VL|NG|IP	5	[Spike][N][17]	[Spike][G][181]	0	0
LI|YG|QL|DE|KP	5	[Spike][N][137]	[Spike][G][181]	0	0
RI|AD|YG|FE|MP	5	[Spike][F][140]	[Spike][G][181]	0	0
PI|NL|YG|KE|RP	5	[Spike][Y][145]	[Spike][G][181]	0	0
CD|VN|DP|TS|IT	5	[Spike][N][17]	[Spike][Q][183]	0	0
GQ|TD|PP|AS|QT	5	[Spike][Q][23]	[Spike][Q][183]	0	0
GQ|NG|LD|DN|AT	5	[Spike][A][27]	[Spike][Q][183]	0	0
YG|LN|IP|HS|FT	5	[Spike][H][66]	[Spike][Q][183]	0	0
AG|SN|NQ|RD|FT	5	[Spike][N][164]	[Spike][Q][183]	0	0
QQ|RD|PN|DS|KT	5	[Spike][Q][173]	[Spike][Q][183]	0	0
CA|VS|NK|TG|IT	5	[Spike][N][17]	[Spike][K][206]	0	0
IN|QA|VS|KK|TT	5	[Spike][K][77]	[Spike][K][206]	0	0
EN|MK|PA|SG|QT	5	[Spike][L][176]	[Spike][K][206]	0	0
NG|QT|KN|LA|TP	5	[Spike][K][77]	[Spike][V][213]	0	0
PY|GG|IN|VV|TP	5	[Spike][L][179]	[Spike][V][213]	0	0
VG|KZ|PV|YF|ML	5	[Spike][P][26]	[Spike][V][227]	0	0
RG|DM|LZ|TF|AL	5	[Spike][A][27]	[Spike][V][227]	0	0
RG|YV|AZ|FF|ML	5	[Spike][F][140]	[Spike][V][227]	0	0
IG|LM|GV|EF|PL	5	[Spike][G][181]	[Spike][V][227]	0	0
SM|AZ|KV|GF|TL	5	[Spike][K][206]	[Spike][V][227]	3	0
VQ|NK|AG|ZN|DS	5	[Spike][G][72]	[Spike][R][237]	0	0
AK|GR|TG|ZN|RS	5	[Spike][G][75]	[Spike][R][237]	0	0
YQ|DK|VG|EN|NS	5	[Spike][Q][134]	[Spike][R][237]	0	0
TQ|SG|AK|NR|FS	5	[Spike][N][164]	[Spike][R][237]	0	0
HY|CK|DP|NR|IS	5	[Spike][N][17]	[Spike][R][246]	3	0
NY|TK|AL|PP|QS	5	[Spike][Q][23]	[Spike][R][246]	0	0
HY|IK|AL|VP|TS	5	[Spike][G][142]	[Spike][R][246]	3	0
IK|DL|NP|SR|QS	5	[Spike][S][161]	[Spike][R][246]	0	0
NH|IK|TG|ZP|VQ	5	[Spike][S][71]	[Spike][S][247]	0	0
LH|QR|YG|DP|KQ	5	[Spike][N][137]	[Spike][S][247]	0	0
NR|LY|MD|SA|QT	5	[Spike][L][176]	[Spike][Y][248]	0	0
RT|YN|AQ|FD|MS	5	[Spike][F][140]	[Spike][S][256]	0	0
SZ|KT|LN|GQ|NS	5	[Spike][N][185]	[Spike][S][256]	0	0
TA|KY|RT|QG|GN	5	[Spike][Q][14]	[Spike][G][257]	0	0
CA|DY|TT|NG|IN	5	[Spike][N][17]	[Spike][G][257]	3	0
KA|NY|YT|PG|MN	5	[Spike][P][26]	[Spike][G][257]	0	0
IA|FY|HT|TG|VN	5	[Spike][T][29]	[Spike][G][257]	0	0
QA|LY|HT|KG|TN	5	[Spike][K][77]	[Spike][G][257]	2	0
NS|AA|KG|GT|TN	5	[Spike][K][206]	[Spike][G][257]	0	0
LT|KA|PY|RG|SN	5	[Spike][R][246]	[Spike][G][257]	3	1
HK|CZ|NT|TG|IL	5	[Spike][N][17]	[Spike][T][259]	3	0
VK|NV|TT|DG|SL	5	[Spike][T][19]	[Spike][T][259]	3	0
VK|KZ|PT|YG|ML	5	[Spike][P][26]	[Spike][T][259]	0	0
VN|TK|EV|ZG|DL	5	[Spike][G][72]	[Spike][T][259]	0	0
RK|YT|AZ|FG|ML	5	[Spike][F][140]	[Spike][T][259]	0	0
PK|AV|YT|KG|RL	5	[Spike][Y][145]	[Spike][T][259]	0	0
LN|IZ|ST|DG|QL	5	[Spike][S][161]	[Spike][T][259]	0	0
TK|NN|VZ|EG|DL	5	[Spike][E][169]	[Spike][T][259]	0	0
NN|AZ|KT|GG|TL	5	[Spike][K][206]	[Spike][T][259]	0	0
YN|GK|TZ|NT|PL	5	[Spike][V][213]	[Spike][T][259]	0	0
GK|ZZ|VT|FG|LL	5	[Spike][V][227]	[Spike][T][259]	0	0
HK|KV|GT|PG|QL	5	[Spike][S][247]	[Spike][T][259]	3	0
IS|GL|TZ|VT|PP	5	[Spike][V][213]	[Spike][A][260]	0	0
GG|NF|LZ|TS|AE	5	[Spike][A][27]	[Spike][G][261]	0	0
VD|YG|NF|ZS|DE	5	[Spike][G][72]	[Spike][G][261]	0	0
TD|NG|AF|RZ|FE	5	[Spike][N][164]	[Spike][G][261]	0	0
HD|QG|RZ|DS|KE	5	[Spike][Q][173]	[Spike][G][261]	0	0
ED|LG|MF|PZ|QE	5	[Spike][L][176]	[Spike][G][261]	0	0
ND|KF|AZ|GS|TE	5	[Spike][K][206]	[Spike][G][261]	0	0
QD|RG|KF|NS|SE	5	[Spike][R][237]	[Spike][G][261]	0	0
ZL|NF|QZ|DS|SE	5	[Spike][S][256]	[Spike][G][261]	0	0
ZL|SD|GF|AZ|NE	5	[Spike][G][257]	[Spike][G][261]	3	0
ND|TF|ZZ|GS|LE	5	[Spike][T][259]	[Spike][G][261]	3	1
KI|NL|TR|GT|LS	5	[Spike][T][259]	[Spike][R][273]	0	0
SA|AQ|NE|RG|FD	5	[Spike][N][164]	[Spike][E][309]	0	0
QI|NN|DV|PK|TQ	5	[Spike][Q][183]	[Spike][E][324]	0	0
KN|VL|NS|RT|AG	5	[Spike][N][439]	[Spike][K][444]	3	0
TG|LN|IQ|PS|EZ	5	[Spike][I][472]	[Spike][Q][474]	3	1
GN|NG|QT|SK|ZZ	5	[Spike][Q][474]	[Spike][T][478]	3	1
TD|LT|VS|PP|EZ	5	[Spike][I][472]	[Spike][P][479]	2	0
ND|GT|QS|KP|ZZ	5	[Spike][T][478]	[Spike][P][479]	3	0
NC|TN|QS|KT|ZZ	5	[Spike][T][478]	[Spike][N][481]	2	0
NS|KN|TG|GP|LZ	5	[Spike][T][259]	[Spike][G][482]	0	0
NS|GN|QG|SP|ZZ	5	[Spike][Q][474]	[Spike][G][482]	0	0
TS|DN|SA|PP|ZZ	5	[Spike][P][479]	[Spike][G][482]	3	0
CN|SA|NG|TP|ZZ	5	[Spike][N][481]	[Spike][G][482]	3	0
LE|VN|PZ|DY|ER	5	[Spike][I][472]	[Spike][F][490]	3	1
NL|LE|SR|TN|GS	5	[Spike][K][444]	[Spike][Q][493]	0	0
SK|NL|AR|PN|ZS	5	[Spike][G][482]	[Spike][Q][493]	0	0
KK|VR|NP|RD|AT	5	[Spike][N][439]	[Spike][S][494]	0	0
CK|NR|SP|TD|ZT	5	[Spike][N][481]	[Spike][S][494]	0	0
NK|GR|AP|PD|ZT	5	[Spike][G][482]	[Spike][S][494]	0	0
ES|VR|GP|AD|ZT	5	[Spike][E][484]	[Spike][S][494]	0	0
LK|ER|RP|ND|ST	5	[Spike][Q][493]	[Spike][S][494]	2	0
GN|YT|ES|ZD|DQ	5	[Spike][G][72]	[Spike][N][532]	0	0
GS|VG|YA|ZN|DV	5	[Spike][G][72]	[Spike][S][640]	0	0
FS|EG|LP|ZN|YV	5	[Spike][F][490]	[Spike][S][640]	0	0
NQ|LK|TM|DV|KA	5	[Spike][N][137]	[Spike][Q][677]	0	0
GN|SQ|AM|NV|VA	5	[Spike][S][640]	[Spike][Q][677]	0	0
NV|VT|TD|GS	4	[Spike][V][16]	[Spike][T][19]	3	0
HV|NT|TD|IS	4	[Spike][N][17]	[Spike][T][19]	3	1
VV|TP|DY|SM	4	[Spike][T][19]	[Spike][P][26]	0	0
LV|PK|VY|KM	4	[Spike][R][21]	[Spike][P][26]	0	0
HR|CL|VD|IA	4	[Spike][N][17]	[Spike][A][27]	0	0
NR|GG|TL|QA	4	[Spike][Q][23]	[Spike][A][27]	3	0
RT|KL|QN|GS	4	[Spike][Q][14]	[Spike][N][30]	0	0
NG|GT|TS|QR	4	[Spike][Q][23]	[Spike][T][33]	0	0
ZP|DH|TL|IY	4	[Spike][N][17]	[Spike][L][54]	0	0
HN|NZ|TG|IQ	4	[Spike][N][17]	[Spike][W][64]	0	0
VN|DG|TZ|SQ	4	[Spike][T][19]	[Spike][W][64]	0	0
IN|YG|VZ|HQ	4	[Spike][H][49]	[Spike][W][64]	0	0
VL|DI|TH|IF	4	[Spike][N][17]	[Spike][H][66]	0	0
RQ|NY|DL|AF	4	[Spike][A][27]	[Spike][H][66]	3	1
VN|NI|DZ|SV	4	[Spike][T][19]	[Spike][S][71]	0	0
LI|NA|DZ|RV	4	[Spike][T][20]	[Spike][S][71]	0	0
RN|NT|DA|AV	4	[Spike][A][27]	[Spike][S][71]	0	0
VT|NE|DZ|SD	4	[Spike][T][19]	[Spike][G][72]	0	0
LE|NA|DZ|RD	4	[Spike][T][20]	[Spike][G][72]	0	0
GT|TY|QN|RD	4	[Spike][T][33]	[Spike][G][72]	0	0
RT|HA|FZ|YD	4	[Spike][F][65]	[Spike][G][72]	0	0
GG|NA|DT|AR	4	[Spike][A][27]	[Spike][G][75]	0	0
TT|AL|VY|ZZ	4	[Spike][S][71]	[Spike][T][76]	3	0
NN|LL|VK|GT	4	[Spike][V][16]	[Spike][K][77]	0	0
VN|TK|DH|ST	4	[Spike][T][19]	[Spike][K][77]	2	0
LN|PQ|VH|KT	4	[Spike][R][21]	[Spike][K][77]	3	1
RN|LQ|DV|AT	4	[Spike][A][27]	[Spike][K][77]	2	0
NN|ZK|GH|QT	4	[Spike][W][64]	[Spike][K][77]	0	0
RT|TA|KN|GY	4	[Spike][Q][14]	[Spike][R][78]	0	0
GK|TA|PN|QY	4	[Spike][Q][23]	[Spike][R][78]	3	0
TK|MT|SA|RY	4	[Spike][T][33]	[Spike][R][78]	0	0
NY|PM|AI|QV	4	[Spike][Q][23]	[Spike][V][120]	0	0
NL|GT|DV|RI	4	[Spike][T][20]	[Spike][V][127]	0	0
IN|QE|KK|TR	4	[Spike][K][77]	[Spike][K][129]	0	0
LD|SV|EQ|PN	4	[Spike][L][24]	[Spike][Q][134]	0	0
ND|DV|TE|AN	4	[Spike][A][27]	[Spike][Q][134]	0	0
YD|LV|NQ|FN	4	[Spike][H][66]	[Spike][Q][134]	0	0
TD|AV|ZE|VN	4	[Spike][S][71]	[Spike][Q][134]	0	0
AD|TV|ZE|RN	4	[Spike][G][75]	[Spike][Q][134]	0	0
LV|TQ|VE|IN	4	[Spike][V][127]	[Spike][Q][134]	0	0
RL|GT|NY|AK	4	[Spike][A][27]	[Spike][N][137]	0	0
RL|HQ|FD|YK	4	[Spike][F][65]	[Spike][N][137]	0	0
TY|LQ|YK|ZD	4	[Spike][T][76]	[Spike][N][137]	0	0
DY|VQ|ED|NK	4	[Spike][Q][134]	[Spike][N][137]	2	0
NV|VD|TN|GE	4	[Spike][V][16]	[Spike][D][138]	3	1
RR|NY|LA|AM	4	[Spike][A][27]	[Spike][F][140]	0	0
GR|QY|SA|RM	4	[Spike][T][33]	[Spike][F][140]	0	0
QR|YY|NA|FM	4	[Spike][H][66]	[Spike][F][140]	0	0
NR|TY|ZF|VM	4	[Spike][S][71]	[Spike][F][140]	0	0
TR|NY|ZF|DM	4	[Spike][G][72]	[Spike][F][140]	0	0
NR|KY|QA|TM	4	[Spike][K][77]	[Spike][F][140]	0	0
DY|QA|EF|NM	4	[Spike][Q][134]	[Spike][F][140]	0	0
LR|YY|DF|KM	4	[Spike][N][137]	[Spike][F][140]	3	0
VV|DL|NF|EY	4	[Spike][D][138]	[Spike][L][141]	3	0
LH|PI|VA|KT	4	[Spike][R][21]	[Spike][G][142]	0	0
NH|GG|TI|QT	4	[Spike][Q][23]	[Spike][G][142]	0	0
QH|YS|IV|FT	4	[Spike][H][66]	[Spike][G][142]	0	0
TH|YG|NS|DT	4	[Spike][G][72]	[Spike][G][142]	0	0
NH|QI|LV|TT	4	[Spike][K][77]	[Spike][G][142]	0	0
RH|AI|YS|MT	4	[Spike][F][140]	[Spike][G][142]	3	1
GA|SI|QG|RV	4	[Spike][T][33]	[Spike][V][143]	0	0
HA|II|SG|TV	4	[Spike][G][142]	[Spike][V][143]	3	0
HP|NY|TK|IR	4	[Spike][N][17]	[Spike][Y][145]	0	0
LA|NN|DK|RR	4	[Spike][T][20]	[Spike][Y][145]	0	0
LP|PG|VK|KR	4	[Spike][R][21]	[Spike][Y][145]	0	0
GP|NG|YY|QR	4	[Spike][Y][28]	[Spike][Y][145]	0	0
NP|KY|HK|TR	4	[Spike][K][77]	[Spike][Y][145]	0	0
RP|AG|FK|MR	4	[Spike][F][140]	[Spike][Y][145]	0	0
IN|SR|LZ|PT	4	[Spike][L][24]	[Spike][K][147]	0	0
QG|LR|YZ|FT	4	[Spike][H][66]	[Spike][K][147]	0	0
NG|TZ|AR|VT	4	[Spike][S][71]	[Spike][K][147]	0	0
YS|DZ|VR|NT	4	[Spike][Q][134]	[Spike][K][147]	0	0
LG|QR|YZ|KT	4	[Spike][N][137]	[Spike][K][147]	0	0
NS|VN|TT|GQ	4	[Spike][V][16]	[Spike][N][149]	0	0
DI|NN|TT|IQ	4	[Spike][N][17]	[Spike][N][149]	0	0
NS|ZN|GT|QQ	4	[Spike][W][64]	[Spike][N][149]	0	0
VS|DN|NT|EQ	4	[Spike][D][138]	[Spike][N][149]	0	0
HI|DP|TH|IN	4	[Spike][N][17]	[Spike][K][150]	0	0
QI|IP|HH|FN	4	[Spike][H][66]	[Spike][K][150]	0	0
NI|LP|HH|TN	4	[Spike][K][77]	[Spike][K][150]	0	0
SI|IP|TH|QN	4	[Spike][N][149]	[Spike][K][150]	3	0
TA|KY|RM|GW	4	[Spike][Q][14]	[Spike][W][152]	0	0
IA|FY|HM|VW	4	[Spike][T][29]	[Spike][W][152]	0	0
MS|VN|SR|ZZ	4	[Spike][M][153]	[Spike][S][155]	3	1
KN|RD|QS|GQ	4	[Spike][Q][14]	[Spike][S][161]	3	1
TI|PN|AD|QQ	4	[Spike][Q][23]	[Spike][S][161]	0	0
RL|ZI|ID|LQ	4	[Spike][I][68]	[Spike][S][161]	0	0
QL|AI|NN|YQ	4	[Spike][R][78]	[Spike][S][161]	0	0
FL|MN|ID|VQ	4	[Spike][V][120]	[Spike][S][161]	0	0
AL|LN|YS|SQ	4	[Spike][Y][144]	[Spike][S][161]	0	0
IN|TD|NS|QQ	4	[Spike][N][149]	[Spike][S][161]	0	0
AI|YN|MD|WQ	4	[Spike][W][152]	[Spike][S][161]	0	0
GK|QY|SL|RA	4	[Spike][T][33]	[Spike][A][163]	0	0
RK|YY|AL|MA	4	[Spike][F][140]	[Spike][A][163]	0	0
HK|IL|SY|TA	4	[Spike][G][142]	[Spike][A][163]	0	0
AK|IL|GY|VA	4	[Spike][V][143]	[Spike][A][163]	0	0
TN|QA|SR|RF	4	[Spike][T][33]	[Spike][N][164]	0	0
YT|DA|VS|NF	4	[Spike][Q][134]	[Spike][N][164]	3	0
ST|RS|ZA|TF	4	[Spike][K][147]	[Spike][N][164]	0	0
LT|PV|RE|KD	4	[Spike][R][21]	[Spike][E][169]	0	0
RT|AV|FE|MD	4	[Spike][F][140]	[Spike][E][169]	0	0
TD|LV|VY|IR	4	[Spike][V][127]	[Spike][Y][170]	3	1
CT|VA|TI|IV	4	[Spike][N][17]	[Spike][V][171]	0	0
RY|SF|EL|PE	4	[Spike][L][24]	[Spike][S][172]	0	0
LF|TL|VS|IE	4	[Spike][V][127]	[Spike][S][172]	3	0
YZ|VF|ES|NE	4	[Spike][Q][134]	[Spike][S][172]	0	0
TZ|SF|RL|FE	4	[Spike][N][164]	[Spike][S][172]	0	0
NZ|VL|ES|DE	4	[Spike][E][169]	[Spike][S][172]	3	0
VF|DL|YS|RE	4	[Spike][Y][170]	[Spike][S][172]	3	1
CR|VP|TD|IK	4	[Spike][N][17]	[Spike][Q][173]	0	0
RH|ZR|ID|LK	4	[Spike][I][68]	[Spike][Q][173]	0	0
QR|VP|HD|TK	4	[Spike][K][77]	[Spike][Q][173]	0	0
YH|VP|ED|NK	4	[Spike][Q][134]	[Spike][Q][173]	0	0
TH|SP|RR|FK	4	[Spike][N][164]	[Spike][Q][173]	0	0
TR|AP|ID|VK	4	[Spike][V][171]	[Spike][Q][173]	3	1
ZH|FP|LR|EK	4	[Spike][S][172]	[Spike][Q][173]	3	0
CP|DN|TS|IQ	4	[Spike][N][17]	[Spike][L][176]	0	0
TP|PN|AS|QQ	4	[Spike][Q][23]	[Spike][L][176]	0	0
KP|NN|YS|MQ	4	[Spike][P][26]	[Spike][L][176]	0	0
GL|NM|LP|AQ	4	[Spike][A][27]	[Spike][L][176]	0	0
TL|QM|SP|RQ	4	[Spike][T][33]	[Spike][L][176]	0	0
KL|TM|ES|DQ	4	[Spike][K][41]	[Spike][L][176]	0	0
YM|IN|HS|FQ	4	[Spike][H][66]	[Spike][L][176]	0	0
RE|ZP|IS|LQ	4	[Spike][I][68]	[Spike][L][176]	0	0
VE|YL|NM|DQ	4	[Spike][G][72]	[Spike][L][176]	0	0
QE|AP|NN|YQ	4	[Spike][R][78]	[Spike][L][176]	0	0
FE|MN|IS|VQ	4	[Spike][V][120]	[Spike][L][176]	3	0
YE|DM|ES|NQ	4	[Spike][Q][134]	[Spike][L][176]	0	0
AE|YM|LN|SQ	4	[Spike][Y][144]	[Spike][L][176]	0	0
NM|IN|TS|QQ	4	[Spike][N][149]	[Spike][L][176]	0	0
AP|YN|MS|WQ	4	[Spike][W][152]	[Spike][L][176]	0	0
HE|RP|DS|KQ	4	[Spike][Q][173]	[Spike][L][176]	3	0
HG|CF|TV|IT	4	[Spike][N][17]	[Spike][L][179]	0	0
LG|PF|VV|KT	4	[Spike][R][21]	[Spike][L][179]	0	0
VG|KF|YV|MT	4	[Spike][P][26]	[Spike][L][179]	0	0
NG|QF|HV|TT	4	[Spike][K][77]	[Spike][L][179]	0	0
YG|FP|IV|VT	4	[Spike][V][120]	[Spike][L][179]	0	0
RG|YI|AF|MT	4	[Spike][F][140]	[Spike][L][179]	0	0
HG|IF|SI|TT	4	[Spike][G][142]	[Spike][L][179]	2	0
SP|GG|ZI|TT	4	[Spike][K][147]	[Spike][L][179]	0	0
LP|IF|DV|QT	4	[Spike][S][161]	[Spike][L][179]	0	0
TG|NP|VF|DT	4	[Spike][E][169]	[Spike][L][179]	0	0
EP|PF|MI|QT	4	[Spike][L][176]	[Spike][L][179]	3	0
NI|VG|TE|GP	4	[Spike][V][16]	[Spike][G][181]	0	0
VI|TG|DE|SP	4	[Spike][T][19]	[Spike][G][181]	0	0
VI|KD|PG|MP	4	[Spike][P][26]	[Spike][G][181]	0	0
GI|ND|YG|QP	4	[Spike][Y][28]	[Spike][G][181]	0	0
NI|AL|ZE|VP	4	[Spike][S][71]	[Spike][G][181]	0	0
TI|AL|ZE|DP	4	[Spike][G][72]	[Spike][G][181]	0	0
TD|LL|VE|IP	4	[Spike][V][127]	[Spike][G][181]	0	0
VI|DG|NE|EP	4	[Spike][D][138]	[Spike][G][181]	0	0
VI|LG|FE|YP	4	[Spike][L][141]	[Spike][G][181]	0	0
KI|LD|YG|AP	4	[Spike][A][163]	[Spike][G][181]	0	0
TI|VD|EE|DP	4	[Spike][E][169]	[Spike][G][181]	0	0
DD|VL|YE|RP	4	[Spike][Y][170]	[Spike][G][181]	0	0
GC|QN|SV|RK	4	[Spike][T][33]	[Spike][K][182]	0	0
IC|DV|LR|PK	4	[Spike][G][181]	[Spike][K][182]	3	0
TD|KP|RS|GT	4	[Spike][Q][14]	[Spike][Q][183]	0	0
KD|NP|YS|MT	4	[Spike][P][26]	[Spike][Q][183]	0	0
QG|TQ|SD|RT	4	[Spike][T][33]	[Spike][Q][183]	0	0
TG|KQ|ES|DT	4	[Spike][K][41]	[Spike][Q][183]	0	0
YQ|NG|AN|DT	4	[Spike][G][72]	[Spike][Q][183]	0	0
AG|GQ|TN|RT	4	[Spike][G][75]	[Spike][Q][183]	0	0
QD|LP|HS|TT	4	[Spike][K][77]	[Spike][Q][183]	0	0
SG|ID|GQ|TT	4	[Spike][G][142]	[Spike][Q][183]	0	0
AD|YP|MS|WT	4	[Spike][W][152]	[Spike][Q][183]	0	0
ID|NP|DS|QT	4	[Spike][S][161]	[Spike][Q][183]	0	0
TD|AN|IS|VT	4	[Spike][V][171]	[Spike][Q][183]	0	0
GK|QL|SG|RN	4	[Spike][T][33]	[Spike][N][185]	0	0
RK|YL|AG|MN	4	[Spike][F][140]	[Spike][N][185]	0	0
HK|IG|SL|TN	4	[Spike][G][142]	[Spike][N][185]	0	0
AK|IG|GL|VN	4	[Spike][V][143]	[Spike][N][185]	0	0
KK|YL|LG|AN	4	[Spike][A][163]	[Spike][N][185]	0	0
SI|ZN|RV|TK	4	[Spike][K][147]	[Spike][K][187]	0	0
YN|NT|ZH|DD	4	[Spike][G][72]	[Spike][N][188]	0	0
IY|LH|SS|PF	4	[Spike][L][24]	[Spike][Y][200]	0	0
SS|NY|AH|FF	4	[Spike][N][164]	[Spike][Y][200]	0	0
GH|QY|NS|TF	4	[Spike][Q][183]	[Spike][Y][200]	0	0
PG|VK|RS|KQ	4	[Spike][R][21]	[Spike][S][205]	0	0
KG|YK|PS|MQ	4	[Spike][P][26]	[Spike][S][205]	0	0
KA|PK|YG|MT	4	[Spike][P][26]	[Spike][K][206]	0	0
VN|AS|ZG|DT	4	[Spike][G][72]	[Spike][K][206]	0	0
TA|LS|VG|IT	4	[Spike][V][127]	[Spike][K][206]	0	0
NN|EA|KK|RT	4	[Spike][K][129]	[Spike][K][206]	0	0
YN|VS|EG|NT	4	[Spike][Q][134]	[Spike][K][206]	0	0
YK|AA|FG|MT	4	[Spike][F][140]	[Spike][K][206]	0	0
LN|IA|SK|QT	4	[Spike][S][161]	[Spike][K][206]	0	0
DA|VS|YG|RT	4	[Spike][Y][170]	[Spike][K][206]	0	0
ZN|LA|SG|ET	4	[Spike][S][172]	[Spike][K][206]	0	0
HN|RA|PS|KT	4	[Spike][Q][173]	[Spike][K][206]	0	0
LS|GK|EG|PT	4	[Spike][G][181]	[Spike][K][206]	0	0
DA|NS|SG|TT	4	[Spike][Q][183]	[Spike][K][206]	0	0
NK|AE|ZQ|VT	4	[Spike][S][71]	[Spike][T][208]	0	0
TK|AE|ZQ|DT	4	[Spike][G][72]	[Spike][T][208]	0	0
LK|QE|DQ|KT	4	[Spike][N][137]	[Spike][T][208]	0	0
IK|LE|EQ|PT	4	[Spike][G][181]	[Spike][T][208]	0	0
VG|KT|NA|MP	4	[Spike][P][26]	[Spike][V][213]	0	0
TN|FA|HV|VP	4	[Spike][T][29]	[Spike][V][213]	0	0
KI|GG|QN|RP	4	[Spike][T][33]	[Spike][V][213]	0	0
QG|YN|IA|FP	4	[Spike][H][66]	[Spike][V][213]	0	0
VY|TG|NN|DP	4	[Spike][G][72]	[Spike][V][213]	0	0
QY|AT|NA|YP	4	[Spike][R][78]	[Spike][V][213]	0	0
RG|AT|YN|MP	4	[Spike][F][140]	[Spike][V][213]	0	0
HG|SN|VA|TP	4	[Spike][G][142]	[Spike][V][213]	0	0
PG|DM|GT|RP	4	[Spike][Y][145]	[Spike][V][213]	0	0
SY|GG|VM|ZN	4	[Spike][K][147]	[Spike][V][213]	0	0
SG|NN|IA|QP	4	[Spike][N][149]	[Spike][V][213]	0	0
EY|MN|NA|QP	4	[Spike][L][176]	[Spike][V][213]	0	0
IG|DM|GN|PP	4	[Spike][G][181]	[Spike][V][213]	0	0
NY|KN|AT|TP	4	[Spike][K][206]	[Spike][V][213]	0	0
RN|ZA|ID|LG	4	[Spike][I][68]	[Spike][D][215]	0	0
LN|IA|DD|QG	4	[Spike][S][161]	[Spike][D][215]	0	0
HN|RA|DD|KG	4	[Spike][Q][173]	[Spike][D][215]	0	0
EN|PA|SD|QG	4	[Spike][L][176]	[Spike][D][215]	0	0
GA|TL|AN|QS	4	[Spike][Q][23]	[Spike][S][221]	0	0
GA|LL|TN|AS	4	[Spike][A][27]	[Spike][S][221]	0	0
LA|PL|SN|QS	4	[Spike][L][176]	[Spike][S][221]	0	0
NG|VV|TF|GL	4	[Spike][V][16]	[Spike][V][227]	0	0
VG|TV|DF|SL	4	[Spike][T][19]	[Spike][V][227]	0	0
NM|GZ|DF|RL	4	[Spike][T][20]	[Spike][V][227]	0	0
LG|PZ|VF|KL	4	[Spike][R][21]	[Spike][V][227]	0	0
GG|NZ|YV|QL	4	[Spike][Y][28]	[Spike][V][227]	0	0
NG|ZV|GF|QL	4	[Spike][W][64]	[Spike][V][227]	0	0
NG|AM|ZF|VL	4	[Spike][S][71]	[Spike][V][227]	0	0
TG|AM|ZF|DL	4	[Spike][G][72]	[Spike][V][227]	0	0
LM|TZ|VF|IL	4	[Spike][V][127]	[Spike][V][227]	0	0
LG|YV|DF|KL	4	[Spike][N][137]	[Spike][V][227]	0	0
VG|DV|NF|EL	4	[Spike][D][138]	[Spike][V][227]	0	0
PG|YV|KF|RL	4	[Spike][Y][145]	[Spike][V][227]	0	0
SG|HM|NV|QL	4	[Spike][N][148]	[Spike][V][227]	0	0
SG|FM|NV|QL	4	[Spike][N][149]	[Spike][V][227]	0	0
KG|YV|LZ|AL	4	[Spike][A][163]	[Spike][V][227]	0	0
TG|VZ|EF|DL	4	[Spike][E][169]	[Spike][V][227]	0	0
DZ|VM|YF|RL	4	[Spike][Y][170]	[Spike][V][227]	0	0
FM|LZ|SF|EL	4	[Spike][S][172]	[Spike][V][227]	0	0
CG|RM|VZ|KL	4	[Spike][K][182]	[Spike][V][227]	0	0
KG|LV|GZ|NL	4	[Spike][N][185]	[Spike][V][227]	0	0
KG|EM|QF|TL	4	[Spike][T][208]	[Spike][V][227]	0	0
GG|TZ|NV|PL	4	[Spike][V][213]	[Spike][V][227]	0	0
SS|ND|AE|FK	4	[Spike][N][164]	[Spike][D][228]	0	0
GE|QD|NS|TK	4	[Spike][Q][183]	[Spike][D][228]	0	0
YD|SS|HE|FK	4	[Spike][Y][200]	[Spike][D][228]	3	1
TR|NG|DN|RS	4	[Spike][T][20]	[Spike][R][237]	0	0
TK|AG|ZN|VS	4	[Spike][S][71]	[Spike][R][237]	0	0
SQ|ZK|RG|TS	4	[Spike][K][147]	[Spike][R][237]	0	0
EQ|MK|LR|QS	4	[Spike][L][176]	[Spike][R][237]	0	0
GK|QR|NG|TS	4	[Spike][Q][183]	[Spike][R][237]	0	0
NQ|SG|GN|TS	4	[Spike][K][206]	[Spike][R][237]	0	0
EK|DR|SG|KS	4	[Spike][D][228]	[Spike][R][237]	0	0
RS|NI|TA|AM	4	[Spike][A][27]	[Spike][L][244]	0	0
NS|ZL|GA|QM	4	[Spike][W][64]	[Spike][L][244]	0	0
NS|TI|ZA|VM	4	[Spike][S][71]	[Spike][L][244]	0	0
TS|NI|ZA|DM	4	[Spike][G][72]	[Spike][L][244]	0	0
NS|KI|HA|TM	4	[Spike][K][77]	[Spike][L][244]	0	0
DI|QL|EA|NM	4	[Spike][Q][134]	[Spike][L][244]	0	0
LS|YI|DA|KM	4	[Spike][N][137]	[Spike][L][244]	0	0
RS|YI|FA|MM	4	[Spike][F][140]	[Spike][L][244]	3	1
IS|GI|EA|PM	4	[Spike][G][181]	[Spike][L][244]	2	0
GS|VI|FA|LM	4	[Spike][V][227]	[Spike][L][244]	0	0
TK|KP|QR|GS	4	[Spike][Q][14]	[Spike][R][246]	0	0
NY|LP|VR|GS	4	[Spike][V][16]	[Spike][R][246]	3	1
LY|VL|PK|KS	4	[Spike][R][21]	[Spike][R][246]	0	0
RY|PL|LK|AS	4	[Spike][A][27]	[Spike][R][246]	0	0
IK|FP|TR|VS	4	[Spike][T][29]	[Spike][R][246]	0	0
YY|LP|NR|SS	4	[Spike][N][30]	[Spike][R][246]	0	0
SY|IP|NR|QS	4	[Spike][N][149]	[Spike][R][246]	0	0
ML|AK|YP|WS	4	[Spike][W][152]	[Spike][R][246]	3	0
IY|DK|GR|PS	4	[Spike][G][181]	[Spike][R][246]	3	0
GY|ZK|VR|LS	4	[Spike][V][227]	[Spike][R][246]	0	0
VH|NK|DP|SQ	4	[Spike][T][19]	[Spike][S][247]	3	0
LK|TS|DP|RQ	4	[Spike][T][20]	[Spike][S][247]	0	0
RH|NG|DR|AQ	4	[Spike][A][27]	[Spike][S][247]	0	0
GH|TS|QG|RQ	4	[Spike][T][33]	[Spike][S][247]	0	0
RH|HR|FP|YQ	4	[Spike][F][65]	[Spike][S][247]	0	0
QH|YG|LR|FQ	4	[Spike][H][66]	[Spike][S][247]	0	0
DG|VR|EP|NQ	4	[Spike][Q][134]	[Spike][S][247]	0	0
RH|YG|FP|MQ	4	[Spike][F][140]	[Spike][S][247]	3	0
HH|GS|SG|TQ	4	[Spike][G][142]	[Spike][S][247]	3	0
PH|AK|NR|RQ	4	[Spike][Y][145]	[Spike][S][247]	3	1
GH|RR|ZG|TQ	4	[Spike][K][147]	[Spike][S][247]	3	0
SH|NG|TP|QQ	4	[Spike][N][149]	[Spike][S][247]	0	0
SR|NS|AG|FQ	4	[Spike][N][164]	[Spike][S][247]	0	0
IH|GG|EP|PQ	4	[Spike][G][181]	[Spike][S][247]	0	0
NS|TG|HP|DQ	4	[Spike][N][188]	[Spike][S][247]	0	0
GH|VG|FP|LQ	4	[Spike][V][227]	[Spike][S][247]	0	0
RS|KG|NP|SQ	4	[Spike][R][237]	[Spike][S][247]	0	0
SH|IG|AP|MQ	4	[Spike][L][244]	[Spike][S][247]	3	0
KY|TD|EA|DT	4	[Spike][K][41]	[Spike][Y][248]	0	0
IR|YD|HA|FT	4	[Spike][H][66]	[Spike][Y][248]	0	0
GD|QY|SA|TT	4	[Spike][Q][183]	[Spike][Y][248]	0	0
GE|PP|AQ|QT	4	[Spike][Q][23]	[Spike][S][255]	0	0
YE|RP|AQ|TT	4	[Spike][Y][248]	[Spike][S][255]	0	0
LT|PQ|VD|KS	4	[Spike][R][21]	[Spike][S][256]	3	0
VT|KQ|YD|MS	4	[Spike][P][26]	[Spike][S][256]	0	0
RT|NN|LQ|AS	4	[Spike][A][27]	[Spike][S][256]	0	0
GT|QN|SQ|RS	4	[Spike][T][33]	[Spike][S][256]	0	0
TT|AA|NN|DS	4	[Spike][G][72]	[Spike][S][256]	0	0
NT|QQ|HD|TS	4	[Spike][K][77]	[Spike][S][256]	3	1
HT|IQ|SN|TS	4	[Spike][G][142]	[Spike][S][256]	0	0
AT|IQ|GN|VS	4	[Spike][V][143]	[Spike][S][256]	0	0
KT|YN|LQ|AS	4	[Spike][A][163]	[Spike][S][256]	0	0
IT|DQ|ED|PS	4	[Spike][G][181]	[Spike][S][256]	0	0
GT|ZQ|FD|LS	4	[Spike][V][227]	[Spike][S][256]	0	0
ST|IN|AD|MS	4	[Spike][L][244]	[Spike][S][256]	0	0
TA|PY|AT|QN	4	[Spike][Q][23]	[Spike][G][257]	0	0
QS|AA|NY|YN	4	[Spike][R][78]	[Spike][G][257]	3	0
FS|MY|IT|VN	4	[Spike][V][120]	[Spike][G][257]	0	0
NS|EA|KG|RN	4	[Spike][K][129]	[Spike][G][257]	0	0
AA|YY|MT|WN	4	[Spike][W][152]	[Spike][G][257]	0	0
HS|RA|DT|KN	4	[Spike][Q][173]	[Spike][G][257]	0	0
DA|PY|ST|TN	4	[Spike][Q][183]	[Spike][G][257]	0	0
SZ|LG|GA|NN	4	[Spike][N][185]	[Spike][G][257]	0	0
YS|NG|AY|PN	4	[Spike][V][213]	[Spike][G][257]	0	0
VT|NY|DZ|SF	4	[Spike][T][19]	[Spike][W][258]	3	1
NT|IY|ZZ|VF	4	[Spike][S][71]	[Spike][W][258]	0	0
TT|EY|ZZ|DF	4	[Spike][G][72]	[Spike][W][258]	0	0
NK|VT|TG|GL	4	[Spike][V][16]	[Spike][T][259]	0	0
LV|GZ|DG|RL	4	[Spike][T][20]	[Spike][T][259]	3	0
LK|PZ|VG|KL	4	[Spike][R][21]	[Spike][T][259]	3	0
NK|TZ|AG|QL	4	[Spike][Q][23]	[Spike][T][259]	0	0
RK|LZ|TG|AL	4	[Spike][A][27]	[Spike][T][259]	0	0
NK|ZT|GG|QL	4	[Spike][W][64]	[Spike][T][259]	0	0
NK|IV|ZG|VL	4	[Spike][S][71]	[Spike][T][259]	0	0
YK|FN|IG|VL	4	[Spike][V][120]	[Spike][T][259]	0	0
LK|YT|DG|KL	4	[Spike][N][137]	[Spike][T][259]	0	0
VK|DT|NG|EL	4	[Spike][D][138]	[Spike][T][259]	0	0
KK|YT|LZ|AL	4	[Spike][A][163]	[Spike][T][259]	0	0
ZN|LZ|SG|EL	4	[Spike][S][172]	[Spike][T][259]	0	0
EN|MT|PZ|QL	4	[Spike][L][176]	[Spike][T][259]	0	0
PN|GK|FZ|TL	4	[Spike][L][179]	[Spike][T][259]	0	0
IK|GT|EG|PL	4	[Spike][G][181]	[Spike][T][259]	0	0
KK|LT|GZ|NL	4	[Spike][N][185]	[Spike][T][259]	0	0
SK|IT|AG|ML	4	[Spike][L][244]	[Spike][T][259]	3	1
YK|KZ|RT|SL	4	[Spike][R][246]	[Spike][T][259]	3	0
TK|QZ|DG|SL	4	[Spike][S][256]	[Spike][T][259]	3	0
SN|AZ|GT|NL	4	[Spike][G][257]	[Spike][T][259]	3	1
TK|YV|ZG|FL	4	[Spike][W][258]	[Spike][T][259]	3	0
KS|GL|SZ|RP	4	[Spike][T][33]	[Spike][A][260]	0	0
RL|AZ|FT|MP	4	[Spike][F][140]	[Spike][A][260]	0	0
VL|LA|FT|YP	4	[Spike][L][141]	[Spike][A][260]	0	0
PL|GZ|YA|RP	4	[Spike][Y][145]	[Spike][A][260]	0	0
TL|VZ|ET|DP	4	[Spike][E][169]	[Spike][A][260]	0	0
GL|FZ|VT|TP	4	[Spike][L][179]	[Spike][A][260]	0	0
IL|DZ|ET|PP	4	[Spike][G][181]	[Spike][A][260]	0	0
CL|VZ|NA|KP	4	[Spike][K][182]	[Spike][A][260]	0	0
GL|ZZ|FT|LP	4	[Spike][V][227]	[Spike][A][260]	0	0
KL|ZZ|GT|LP	4	[Spike][T][259]	[Spike][A][260]	3	0
LA|PZ|VS|KE	4	[Spike][R][21]	[Spike][G][261]	0	0
GG|TZ|AS|QE	4	[Spike][Q][23]	[Spike][G][261]	0	0
TG|QF|SZ|RE	4	[Spike][T][33]	[Spike][G][261]	0	0
KG|TF|ES|DE	4	[Spike][K][41]	[Spike][G][261]	0	0
RD|NL|SZ|LE	4	[Spike][L][48]	[Spike][G][261]	0	0
GG|AF|ZS|RE	4	[Spike][G][75]	[Spike][G][261]	0	0
KF|QZ|HS|TE	4	[Spike][K][77]	[Spike][G][261]	3	0
YD|DF|ES|NE	4	[Spike][Q][134]	[Spike][G][261]	0	0
YF|AZ|FS|ME	4	[Spike][F][140]	[Spike][G][261]	0	0
IZ|GG|SF|TE	4	[Spike][G][142]	[Spike][G][261]	0	0
LD|IZ|DS|QE	4	[Spike][S][161]	[Spike][G][261]	0	0
ND|VZ|ES|DE	4	[Spike][E][169]	[Spike][G][261]	0	0
ZD|LZ|SS|EE	4	[Spike][S][172]	[Spike][G][261]	0	0
PD|FZ|IF|TE	4	[Spike][L][179]	[Spike][G][261]	0	0
DZ|GF|ES|PE	4	[Spike][G][181]	[Spike][G][261]	0	0
GF|QG|DZ|TE	4	[Spike][Q][183]	[Spike][G][261]	0	0
SL|LF|GZ|NE	4	[Spike][N][185]	[Spike][G][261]	3	0
AG|LZ|NS|SE	4	[Spike][S][221]	[Spike][G][261]	0	0
VF|ZZ|FS|LE	4	[Spike][V][227]	[Spike][G][261]	0	0
SG|GF|PS|QE	4	[Spike][S][247]	[Spike][G][261]	0	0
YG|DF|AS|TE	4	[Spike][Y][248]	[Spike][G][261]	0	0
NN|GQ|DA|RS	4	[Spike][T][20]	[Spike][A][262]	0	0
LN|TQ|VA|IS	4	[Spike][V][127]	[Spike][A][262]	0	0
DQ|VN|YA|RS	4	[Spike][Y][170]	[Spike][A][262]	0	0
FN|LQ|SA|ES	4	[Spike][S][172]	[Spike][A][262]	0	0
SN|AQ|GA|TS	4	[Spike][K][206]	[Spike][A][262]	0	0
MN|ZQ|FA|LS	4	[Spike][V][227]	[Spike][A][262]	0	0
II|GR|ET|PS	4	[Spike][G][181]	[Spike][R][273]	0	0
YL|IV|GI|PS	4	[Spike][V][213]	[Spike][R][273]	0	0
NE|SQ|GK|TR	4	[Spike][K][206]	[Spike][K][278]	0	0
KA|GY|SS|RT	4	[Spike][T][33]	[Spike][T][286]	0	0
LA|PQ|RS|KN	4	[Spike][R][21]	[Spike][S][305]	0	0
RA|AQ|FS|MN	4	[Spike][F][140]	[Spike][S][305]	0	0
TA|VQ|ES|DN	4	[Spike][E][169]	[Spike][S][305]	0	0
KD|PT|YE|MN	4	[Spike][P][26]	[Spike][T][307]	0	0
ID|ST|DE|QN	4	[Spike][S][161]	[Spike][T][307]	0	0
DD|GT|EE|PN	4	[Spike][G][181]	[Spike][T][307]	0	0
AD|KT|GE|TN	4	[Spike][K][206]	[Spike][T][307]	0	0
ZD|VT|FE|LN	4	[Spike][V][227]	[Spike][T][307]	0	0
ZD|TT|GE|LN	4	[Spike][T][259]	[Spike][T][307]	0	0
ZD|AT|TE|PN	4	[Spike][A][260]	[Spike][T][307]	0	0
RA|NQ|VG|KD	4	[Spike][K][182]	[Spike][E][309]	0	0
SA|HQ|YE|FD	4	[Spike][Y][200]	[Spike][E][309]	0	0
KV|NK|LT|MQ	4	[Spike][P][26]	[Spike][E][324]	0	0
KI|TG|AV|YQ	4	[Spike][R][78]	[Spike][E][324]	0	0
DV|LN|EK|PQ	4	[Spike][G][181]	[Spike][E][324]	0	0
AI|LV|NK|SQ	4	[Spike][S][221]	[Spike][E][324]	0	0
MN|ZV|FK|LQ	4	[Spike][V][227]	[Spike][E][324]	0	0
GI|ZV|SK|EQ	4	[Spike][G][261]	[Spike][E][324]	0	0
KH|DV|EK|NQ	4	[Spike][T][307]	[Spike][E][324]	0	0
LS|YH|DG|KD	4	[Spike][N][137]	[Spike][G][339]	0	0
RS|YH|FG|MD	4	[Spike][F][140]	[Spike][G][339]	0	0
SS|IH|AG|MD	4	[Spike][L][244]	[Spike][G][339]	0	0
HS|GH|PG|QD	4	[Spike][S][247]	[Spike][G][339]	0	0
AS|FH|SG|ED	4	[Spike][G][261]	[Spike][G][339]	0	0
VL|TE|ZK|DT	4	[Spike][G][72]	[Spike][K][356]	0	0
TE|NL|EK|DT	4	[Spike][E][169]	[Spike][K][356]	0	0
NL|KE|GK|LT	4	[Spike][T][259]	[Spike][K][356]	0	0
RN|GL|PS|TT	4	[Spike][A][27]	[Spike][K][444]	0	0
KG|SS|TT|GZ	4	[Spike][K][444]	[Spike][G][446]	3	1
SV|GF|TL|ZH	4	[Spike][G][446]	[Spike][F][456]	0	0
KL|NN|RR|AK	4	[Spike][N][439]	[Spike][K][462]	0	0
NL|SN|TR|GK	4	[Spike][K][444]	[Spike][K][462]	0	0
RT|PV|TP|AD	4	[Spike][A][27]	[Spike][I][472]	0	0
NL|KT|GP|LD	4	[Spike][T][259]	[Spike][I][472]	0	0
NT|SV|TP|GE	4	[Spike][K][444]	[Spike][I][472]	0	0
SV|GI|TP|ZE	4	[Spike][G][446]	[Spike][I][472]	0	0
NG|GQ|AS|QZ	4	[Spike][Q][23]	[Spike][Q][474]	0	0
VN|TG|ZS|DZ	4	[Spike][G][72]	[Spike][Q][474]	0	0
LN|SQ|DS|QZ	4	[Spike][S][161]	[Spike][Q][474]	0	0
TG|NN|ES|DZ	4	[Spike][E][169]	[Spike][Q][474]	0	0
QN|RQ|NS|SZ	4	[Spike][R][237]	[Spike][Q][474]	0	0
HG|SQ|PS|QZ	4	[Spike][S][247]	[Spike][Q][474]	0	0
KG|NN|GS|LZ	4	[Spike][T][259]	[Spike][Q][474]	0	0
DN|GQ|SS|EZ	4	[Spike][G][261]	[Spike][Q][474]	0	0
LN|EG|KS|TZ	4	[Spike][K][356]	[Spike][Q][474]	0	0
LA|IG|PD|EZ	4	[Spike][I][472]	[Spike][G][476]	3	0
IK|GS|EG|PZ	4	[Spike][G][181]	[Spike][S][477]	0	0
GK|VS|FG|LZ	4	[Spike][V][227]	[Spike][S][477]	0	0
HK|SS|PG|QZ	4	[Spike][S][247]	[Spike][S][477]	0	0
KK|TS|GG|LZ	4	[Spike][T][259]	[Spike][S][477]	0	0
TK|IS|PG|EZ	4	[Spike][I][472]	[Spike][S][477]	0	0
GK|QS|SG|ZZ	4	[Spike][Q][474]	[Spike][S][477]	3	1
KN|NG|GK|LZ	4	[Spike][T][259]	[Spike][T][478]	0	0
DG|GT|SK|EZ	4	[Spike][G][261]	[Spike][T][478]	0	0
KN|NQ|RK|AZ	4	[Spike][N][439]	[Spike][T][478]	0	0
VG|KQ|IK|QZ	4	[Spike][L][441]	[Spike][T][478]	0	0
NN|SQ|TK|GZ	4	[Spike][K][444]	[Spike][T][478]	0	0
GT|SQ|TK|ZZ	4	[Spike][G][446]	[Spike][T][478]	0	0
LN|NQ|RK|KZ	4	[Spike][K][462]	[Spike][T][478]	0	0
KN|ST|GK|ZZ	4	[Spike][S][477]	[Spike][T][478]	3	0
TD|NT|EP|DZ	4	[Spike][E][169]	[Spike][P][479]	0	0
LT|ED|KP|TZ	4	[Spike][K][356]	[Spike][P][479]	0	0
KD|NS|RP|AZ	4	[Spike][N][439]	[Spike][P][479]	0	0
VT|KS|IP|QZ	4	[Spike][L][441]	[Spike][P][479]	0	0
ND|SS|TP|GZ	4	[Spike][K][444]	[Spike][P][479]	0	0
LD|NS|RP|KZ	4	[Spike][K][462]	[Spike][P][479]	0	0
KC|NS|RT|AZ	4	[Spike][N][439]	[Spike][N][481]	0	0
NC|SS|TT|GZ	4	[Spike][K][444]	[Spike][N][481]	0	0
SS|GN|TT|ZZ	4	[Spike][G][446]	[Spike][N][481]	0	0
VS|FN|LT|HZ	4	[Spike][F][456]	[Spike][N][481]	0	0
LC|NS|RT|KZ	4	[Spike][K][462]	[Spike][N][481]	0	0
TC|IN|PT|EZ	4	[Spike][I][472]	[Spike][N][481]	3	0
GC|QN|ST|ZZ	4	[Spike][Q][474]	[Spike][N][481]	3	0
KC|SN|GT|ZZ	4	[Spike][S][477]	[Spike][N][481]	2	0
DC|SS|PT|ZZ	4	[Spike][P][479]	[Spike][N][481]	3	1
NS|KG|GP|TZ	4	[Spike][K][206]	[Spike][G][482]	0	0
GN|VG|FP|LZ	4	[Spike][V][227]	[Spike][G][482]	0	0
DS|GG|SP|EZ	4	[Spike][G][261]	[Spike][G][482]	0	0
KN|NA|RP|AZ	4	[Spike][N][439]	[Spike][G][482]	0	0
VS|KA|IP|QZ	4	[Spike][L][441]	[Spike][G][482]	0	0
NN|SA|TP|GZ	4	[Spike][K][444]	[Spike][G][482]	0	0
SA|GG|TP|ZZ	4	[Spike][G][446]	[Spike][G][482]	0	0
LN|NA|RP|KZ	4	[Spike][K][462]	[Spike][G][482]	0	0
KN|SG|GP|ZZ	4	[Spike][S][477]	[Spike][G][482]	0	0
VQ|NV|RP|AZ	4	[Spike][N][439]	[Spike][V][483]	0	0
LQ|SV|TP|GZ	4	[Spike][K][444]	[Spike][V][483]	0	0
GQ|AV|PP|ZZ	4	[Spike][G][482]	[Spike][V][483]	3	0
LV|SG|TA|GZ	4	[Spike][K][444]	[Spike][E][484]	0	0
NQ|GE|QG|ZZ	4	[Spike][Q][474]	[Spike][G][485]	0	0
NE|GQ|TG|ZZ	4	[Spike][T][478]	[Spike][G][485]	2	0
SQ|NE|GG|ZZ	4	[Spike][G][482]	[Spike][G][485]	3	0
DA|SP|PF|ZZ	4	[Spike][P][479]	[Spike][F][486]	3	0
NE|ZL|GZ|LY	4	[Spike][T][259]	[Spike][F][490]	0	0
DE|ZL|SZ|EY	4	[Spike][G][261]	[Spike][F][490]	0	0
NL|GE|AR|QS	4	[Spike][Q][23]	[Spike][Q][493]	0	0
KL|VE|RN|AS	4	[Spike][N][439]	[Spike][Q][493]	0	0
LL|NR|RN|KS	4	[Spike][K][462]	[Spike][Q][493]	0	0
NL|QR|KN|ZS	4	[Spike][T][478]	[Spike][Q][493]	0	0
EQ|VE|AN|ZS	4	[Spike][E][484]	[Spike][Q][493]	0	0
AL|FN|PR|ZS	4	[Spike][F][486]	[Spike][Q][493]	0	0
LK|NP|RD|KT	4	[Spike][K][462]	[Spike][S][494]	0	0
TK|VP|PD|ET	4	[Spike][I][472]	[Spike][S][494]	0	0
NK|QP|KD|ZT	4	[Spike][T][478]	[Spike][S][494]	0	0
QR|VP|PD|ZT	4	[Spike][V][483]	[Spike][S][494]	0	0
AK|PP|FD|ZT	4	[Spike][F][486]	[Spike][S][494]	0	0
ST|AH|PF|ZN	4	[Spike][A][475]	[Spike][Q][498]	0	0
GT|TH|QF|ZN	4	[Spike][T][478]	[Spike][Q][498]	0	0
VH|ST|GF|ZN	4	[Spike][E][484]	[Spike][Q][498]	0	0
LT|PA|FN|ZV	4	[Spike][F][486]	[Spike][N][501]	0	0
ET|RA|NN|SV	4	[Spike][Q][493]	[Spike][N][501]	0	0
GS|PA|DN|TV	4	[Spike][S][494]	[Spike][N][501]	0	0
IT|TS|KD|QQ	4	[Spike][E][324]	[Spike][N][532]	3	0
TT|SA|NK|FS	4	[Spike][N][164]	[Spike][N][556]	0	0
KT|QN|EK|SS	4	[Spike][Q][493]	[Spike][N][556]	0	0
LN|AS|DV|KT	4	[Spike][N][137]	[Spike][I][569]	0	0
KN|SI|GV|ZT	4	[Spike][S][477]	[Spike][I][569]	0	0
NN|GI|PV|ZT	4	[Spike][G][482]	[Spike][I][569]	0	0
NP|SR|TK|GQ	4	[Spike][K][444]	[Spike][Q][580]	0	0
LP|NR|RK|KQ	4	[Spike][K][462]	[Spike][Q][580]	0	0
NP|QR|KK|ZQ	4	[Spike][T][478]	[Spike][Q][580]	0	0
NP|AR|PK|ZQ	4	[Spike][G][482]	[Spike][Q][580]	0	0
TK|AL|NN|FS	4	[Spike][N][164]	[Spike][N][606]	0	0
EK|ML|LN|QS	4	[Spike][L][176]	[Spike][N][606]	0	0
DK|FL|GN|ES	4	[Spike][G][261]	[Spike][N][606]	0	0
NS|TA|DN|KV	4	[Spike][N][137]	[Spike][S][640]	0	0
YA|DT|AN|TV	4	[Spike][Y][248]	[Spike][S][640]	0	0
DG|GA|SN|EV	4	[Spike][G][261]	[Spike][S][640]	0	0
TS|DG|SP|AV	4	[Spike][T][632]	[Spike][S][640]	0	0
HV|SN|PT|QA	4	[Spike][S][247]	[Spike][N][658]	0	0
GV|QN|ST|ZA	4	[Spike][Q][474]	[Spike][N][658]	0	0
KV|SN|GT|ZA	4	[Spike][S][477]	[Spike][N][658]	0	0
NV|TN|KT|ZA	4	[Spike][T][478]	[Spike][N][658]	0	0
CV|NN|TT|ZA	4	[Spike][N][481]	[Spike][N][658]	0	0
NV|GN|PT|ZA	4	[Spike][G][482]	[Spike][N][658]	0	0
LT|KG|QQ|SH	4	[Spike][Q][493]	[Spike][Q][675]	0	0
NK|GM|AV|QA	4	[Spike][Q][23]	[Spike][Q][677]	0	0
FP|AQ|TV|SA	4	[Spike][A][67]	[Spike][Q][677]	0	0
ZP|TK|DV|SA	4	[Spike][S][256]	[Spike][Q][677]	0	0
LP|GM|SV|EA	4	[Spike][G][261]	[Spike][Q][677]	0	0
KK|VM|RV|AA	4	[Spike][N][439]	[Spike][Q][677]	0	0
NK|LM|TV|GA	4	[Spike][K][444]	[Spike][Q][677]	0	0
TK|LN|PV|EA	4	[Spike][I][472]	[Spike][Q][677]	0	0
TM|NQ|DV|QA	4	[Spike][N][532]	[Spike][Q][677]	0	0
VE|TP|GQ|YR	4	[Spike][G][72]	[Spike][Q][690]	0	0
SE|GP|NR|TK	4	[Spike][K][147]	[Spike][Q][690]	0	0
LP|KE|ER|SK	4	[Spike][Q][493]	[Spike][Q][690]	0	0
TE|NQ|KR|SK	4	[Spike][N][556]	[Spike][Q][690]	0	0
TP|GE|QQ|HK	4	[Spike][Q][675]	[Spike][Q][690]	3	1
KP|QQ|MR|AK	4	[Spike][Q][677]	[Spike][Q][690]	3	1
VK|TG|ZL|DS	4	[Spike][G][72]	[Spike][S][810]	0	0
NK|KG|GL|LS	4	[Spike][T][259]	[Spike][S][810]	0	0
NK|GG|SL|ZS	4	[Spike][Q][474]	[Spike][S][810]	0	0
VM|TN|ZF|DS	4	[Spike][G][72]	[Spike][S][1097]	0	0
TN|NM|EF|DS	4	[Spike][E][169]	[Spike][S][1097]	0	0
NM|KN|GF|LS	4	[Spike][T][259]	[Spike][S][1097]	0	0
LM|EN|KF|TS	4	[Spike][K][356]	[Spike][S][1097]	0	0
NM|GN|SF|ZS	4	[Spike][Q][474]	[Spike][S][1097]	0	0
NN|GM|KF|ZS	4	[Spike][T][478]	[Spike][S][1097]	0	0
SM|NN|PF|ZS	4	[Spike][G][482]	[Spike][S][1097]	0	0
KM|GN|LF|SS	4	[Spike][S][810]	[Spike][S][1097]	0	0
KL|QV|GG	3	[Spike][Q][14]	[Spike][V][16]	3	1
NH|VN|GI	3	[Spike][V][16]	[Spike][N][17]	3	0
VN|TD|IR	3	[Spike][N][17]	[Spike][T][20]	3	0
TP|RV|GK	3	[Spike][Q][14]	[Spike][R][21]	0	0
NL|TV|GK	3	[Spike][V][16]	[Spike][R][21]	0	0
CP|TV|IK	3	[Spike][N][17]	[Spike][R][21]	2	0
VL|DV|SK	3	[Spike][T][19]	[Spike][R][21]	3	1
GP|DV|RK	3	[Spike][T][20]	[Spike][R][21]	2	0
VQ|RT|KP	3	[Spike][R][21]	[Spike][T][22]	3	0
KP|RA|GQ	3	[Spike][Q][14]	[Spike][Q][23]	0	0
DP|TA|IQ	3	[Spike][N][17]	[Spike][Q][23]	0	0
VN|DA|SQ	3	[Spike][T][19]	[Spike][Q][23]	2	0
TE|QL|GP	3	[Spike][Q][14]	[Spike][L][24]	0	0
GI|TE|QP	3	[Spike][Q][23]	[Spike][L][24]	3	0
NM|LA|GK	3	[Spike][V][16]	[Spike][P][25]	0	0
HM|VT|IK	3	[Spike][N][17]	[Spike][P][25]	0	0
TP|NT|RK	3	[Spike][T][20]	[Spike][P][25]	0	0
GK|DY|RM	3	[Spike][T][20]	[Spike][P][26]	0	0
RF|EK|PM	3	[Spike][L][24]	[Spike][P][26]	3	1
VR|DT|SA	3	[Spike][T][19]	[Spike][A][27]	0	0
ND|DT|RA	3	[Spike][T][20]	[Spike][A][27]	0	0
LR|PL|KA	3	[Spike][R][21]	[Spike][A][27]	0	0
IG|LN|EL	3	[Spike][L][24]	[Spike][A][27]	3	0
MR|TD|KA	3	[Spike][P][25]	[Spike][A][27]	3	1
VR|KL|MA	3	[Spike][P][26]	[Spike][A][27]	3	0
TN|QY|GQ	3	[Spike][Q][14]	[Spike][Y][28]	0	0
NG|VY|GQ	3	[Spike][V][16]	[Spike][Y][28]	0	0
HG|CN|NY	3	[Spike][N][17]	[Spike][Y][28]	0	0
LG|PN|KQ	3	[Spike][R][21]	[Spike][Y][28]	0	0
NG|TN|QQ	3	[Spike][Q][23]	[Spike][Y][28]	0	0
VG|KN|PY	3	[Spike][P][26]	[Spike][Y][28]	3	1
PI|VH|KV	3	[Spike][R][21]	[Spike][T][29]	0	0
TI|AH|QV	3	[Spike][Q][23]	[Spike][T][29]	0	0
LT|EI|PV	3	[Spike][L][24]	[Spike][T][29]	0	0
NY|VN|GS	3	[Spike][V][16]	[Spike][N][30]	0	0
HY|DL|NN	3	[Spike][N][17]	[Spike][N][30]	0	0
VY|TN|SS	3	[Spike][T][19]	[Spike][N][30]	0	0
NY|PL|QS	3	[Spike][Q][23]	[Spike][N][30]	0	0
VY|NL|PN	3	[Spike][P][26]	[Spike][N][30]	3	0
GY|YN|QS	3	[Spike][Y][28]	[Spike][N][30]	3	1
FL|TN|VS	3	[Spike][T][29]	[Spike][N][30]	2	0
HG|CS|IR	3	[Spike][N][17]	[Spike][T][33]	0	0
LG|PS|KR	3	[Spike][R][21]	[Spike][T][33]	0	0
LQ|ES|PR	3	[Spike][L][24]	[Spike][T][33]	0	0
MG|PT|KR	3	[Spike][P][25]	[Spike][T][33]	0	0
VG|KS|MR	3	[Spike][P][26]	[Spike][T][33]	0	0
GG|NS|QR	3	[Spike][Y][28]	[Spike][T][33]	0	0
YG|TM|SR	3	[Spike][N][30]	[Spike][T][33]	3	0
QT|RE|GD	3	[Spike][Q][14]	[Spike][K][41]	0	0
GK|AE|QD	3	[Spike][Q][23]	[Spike][K][41]	0	0
TT|HE|VD	3	[Spike][T][29]	[Spike][K][41]	0	0
TK|QT|RD	3	[Spike][T][33]	[Spike][K][41]	0	0
GN|QY|RF	3	[Spike][T][33]	[Spike][F][43]	0	0
GI|AT|QV	3	[Spike][Q][23]	[Spike][V][47]	0	0
KI|ET|DV	3	[Spike][K][41]	[Spike][V][47]	0	0
VI|DY|SH	3	[Spike][T][19]	[Spike][H][49]	0	0
LI|VY|KH	3	[Spike][R][21]	[Spike][H][49]	0	0
NI|AY|QH	3	[Spike][Q][23]	[Spike][H][49]	0	0
VI|YY|MH	3	[Spike][P][26]	[Spike][H][49]	0	0
GF|QS|RT	3	[Spike][T][33]	[Spike][T][51]	0	0
NF|YS|FT	3	[Spike][F][43]	[Spike][T][51]	0	0
LN|PT|KQ	3	[Spike][R][21]	[Spike][Q][52]	0	0
NN|TT|QQ	3	[Spike][Q][23]	[Spike][Q][52]	0	0
GN|NT|QQ	3	[Spike][Y][28]	[Spike][Q][52]	0	0
GN|ST|RQ	3	[Spike][T][33]	[Spike][Q][52]	0	0
IN|VT|HQ	3	[Spike][H][49]	[Spike][Q][52]	3	0
KH|RL|GY	3	[Spike][Q][14]	[Spike][L][54]	0	0
PH|AL|QY	3	[Spike][Q][23]	[Spike][L][54]	0	0
NH|YL|MY	3	[Spike][P][26]	[Spike][L][54]	0	0
LH|TF|RD	3	[Spike][T][20]	[Spike][F][59]	0	0
GF|AY|QD	3	[Spike][Q][23]	[Spike][F][59]	0	0
LH|YY|MD	3	[Spike][P][26]	[Spike][F][59]	0	0
KF|EY|DD	3	[Spike][K][41]	[Spike][F][59]	0	0
IF|TY|VD	3	[Spike][V][47]	[Spike][F][59]	0	0
RG|QZ|GQ	3	[Spike][Q][14]	[Spike][W][64]	0	0
NN|VZ|GQ	3	[Spike][V][16]	[Spike][W][64]	0	0
DG|GZ|RQ	3	[Spike][T][20]	[Spike][W][64]	0	0
LN|VG|KQ	3	[Spike][R][21]	[Spike][W][64]	0	0
QG|TZ|PQ	3	[Spike][T][22]	[Spike][W][64]	0	0
NN|AG|QQ	3	[Spike][Q][23]	[Spike][W][64]	0	0
VN|YG|MQ	3	[Spike][P][26]	[Spike][W][64]	3	1
TZ|HG|VQ	3	[Spike][T][29]	[Spike][W][64]	3	1
GN|HR|RQ	3	[Spike][T][33]	[Spike][W][64]	0	0
VR|DF|SY	3	[Spike][T][19]	[Spike][F][65]	0	0
KI|RH|GF	3	[Spike][Q][14]	[Spike][H][66]	0	0
NQ|LI|GF	3	[Spike][V][16]	[Spike][H][66]	0	0
PN|VH|KF	3	[Spike][R][21]	[Spike][H][66]	0	0
PI|AH|QF	3	[Spike][Q][23]	[Spike][H][66]	0	0
LY|EN|PF	3	[Spike][L][24]	[Spike][H][66]	0	0
MQ|TL|KF	3	[Spike][P][25]	[Spike][H][66]	0	0
GQ|NN|QF	3	[Spike][Y][28]	[Spike][H][66]	3	0
FI|HH|VF	3	[Spike][T][29]	[Spike][H][66]	0	0
YQ|LI|SF	3	[Spike][N][30]	[Spike][H][66]	0	0
GQ|QY|RF	3	[Spike][T][33]	[Spike][H][66]	0	0
TY|EH|DF	3	[Spike][K][41]	[Spike][H][66]	0	0
IQ|YH|HF	3	[Spike][H][49]	[Spike][H][66]	0	0
HI|LH|YF	3	[Spike][L][54]	[Spike][H][66]	0	0
NQ|GH|QF	3	[Spike][W][64]	[Spike][H][66]	3	1
TZ|RI|GL	3	[Spike][Q][14]	[Spike][I][68]	0	0
CZ|TI|IL	3	[Spike][N][17]	[Spike][I][68]	0	0
PZ|VI|KL	3	[Spike][R][21]	[Spike][I][68]	0	0
SR|QI|PL	3	[Spike][T][22]	[Spike][I][68]	0	0
TZ|AI|QL	3	[Spike][Q][23]	[Spike][I][68]	0	0
KZ|YI|ML	3	[Spike][P][26]	[Spike][I][68]	0	0
RR|SZ|LL	3	[Spike][L][48]	[Spike][I][68]	0	0
QT|KG|GN	3	[Spike][Q][14]	[Spike][H][69]	0	0
NT|LG|SN	3	[Spike][N][30]	[Spike][H][69]	0	0
NN|TZ|GV	3	[Spike][V][16]	[Spike][S][71]	0	0
MN|TA|KV	3	[Spike][P][25]	[Spike][S][71]	0	0
GN|QT|RV	3	[Spike][T][33]	[Spike][S][71]	0	0
YT|LA|FV	3	[Spike][H][66]	[Spike][S][71]	0	0
NT|TZ|GD	3	[Spike][V][16]	[Spike][G][72]	0	0
IY|LN|PD	3	[Spike][L][24]	[Spike][G][72]	0	0
MT|TA|KD	3	[Spike][P][25]	[Spike][G][72]	0	0
FV|PZ|ND	3	[Spike][P][39]	[Spike][G][72]	0	0
HE|FY|DD	3	[Spike][F][59]	[Spike][G][72]	0	0
YN|LA|FD	3	[Spike][H][66]	[Spike][G][72]	0	0
ST|VS|ZZ	3	[Spike][S][71]	[Spike][T][73]	3	1
NN|ZZ|DS	3	[Spike][G][72]	[Spike][T][73]	3	0
TA|VD|ZZ	3	[Spike][S][71]	[Spike][N][74]	3	0
NA|DD|ZZ	3	[Spike][G][72]	[Spike][N][74]	3	1
NK|DZ|SR	3	[Spike][T][19]	[Spike][G][75]	0	0
PG|TT|KR	3	[Spike][P][25]	[Spike][G][75]	3	0
QA|TG|RR	3	[Spike][T][33]	[Spike][G][75]	0	0
YA|LT|FR	3	[Spike][H][66]	[Spike][G][75]	0	0
NA|SR|ZZ	3	[Spike][T][73]	[Spike][G][75]	3	1
AA|DR|ZZ	3	[Spike][N][74]	[Spike][G][75]	3	0
NL|RY|DZ	3	[Spike][T][20]	[Spike][T][76]	3	0
NT|DY|ZZ	3	[Spike][G][72]	[Spike][T][76]	3	0
AT|RY|ZZ	3	[Spike][G][75]	[Spike][T][76]	3	0
GQ|DH|RT	3	[Spike][T][20]	[Spike][K][77]	3	1
GN|NQ|YK	3	[Spike][Y][28]	[Spike][K][77]	0	0
YN|LL|NK	3	[Spike][N][30]	[Spike][K][77]	0	0
GN|SQ|RT	3	[Spike][T][33]	[Spike][K][77]	0	0
HL|LH|YT	3	[Spike][L][54]	[Spike][K][77]	0	0
ZQ|IH|LT	3	[Spike][I][68]	[Spike][K][77]	3	1
TN|VI|DT	3	[Spike][G][72]	[Spike][K][77]	0	0
CA|DN|IY	3	[Spike][N][17]	[Spike][R][78]	2	0
IK|EA|PY	3	[Spike][L][24]	[Spike][R][78]	3	1
NN|KA|MY	3	[Spike][P][26]	[Spike][R][78]	3	1
GK|LA|AY	3	[Spike][A][27]	[Spike][R][78]	2	0
IA|FN|VY	3	[Spike][T][29]	[Spike][R][78]	0	0
TT|LN|SY	3	[Spike][N][30]	[Spike][R][78]	0	0
IK|TR|VY	3	[Spike][V][47]	[Spike][R][78]	0	0
RQ|SA|LY	3	[Spike][L][48]	[Spike][R][78]	0	0
NA|IN|FY	3	[Spike][H][66]	[Spike][R][78]	3	1
RQ|ZA|LY	3	[Spike][I][68]	[Spike][R][78]	3	1
VQ|YK|DY	3	[Spike][G][72]	[Spike][R][78]	0	0
LN|QA|TY	3	[Spike][K][77]	[Spike][R][78]	3	0
LT|EY|PF	3	[Spike][L][24]	[Spike][F][79]	3	0
QT|SY|RF	3	[Spike][T][33]	[Spike][F][79]	0	0
LV|PS|KN	3	[Spike][R][21]	[Spike][N][81]	3	1
NV|TS|QN	3	[Spike][Q][23]	[Spike][N][81]	0	0
GV|NS|QN	3	[Spike][Y][28]	[Spike][N][81]	0	0
GV|SS|RN	3	[Spike][T][33]	[Spike][N][81]	0	0
NV|TS|QN	3	[Spike][Q][52]	[Spike][N][81]	0	0
RF|HH|YP	3	[Spike][F][65]	[Spike][P][82]	3	1
VE|DI|SL	3	[Spike][T][19]	[Spike][L][84]	0	0
RE|FI|YL	3	[Spike][F][65]	[Spike][L][84]	3	1
IK|VD|ZP	3	[Spike][S][71]	[Spike][P][85]	0	0
EK|DD|ZP	3	[Spike][G][72]	[Spike][P][85]	0	0
KK|RD|ZP	3	[Spike][G][75]	[Spike][P][85]	0	0
LL|VK|KG	3	[Spike][R][21]	[Spike][N][87]	0	0
ML|PN|KG	3	[Spike][P][25]	[Spike][N][87]	0	0
VL|NR|MG	3	[Spike][P][26]	[Spike][N][87]	0	0
RL|GN|AG	3	[Spike][A][27]	[Spike][N][87]	0	0
YL|LR|SG	3	[Spike][N][30]	[Spike][N][87]	0	0
GL|TN|RG	3	[Spike][T][33]	[Spike][N][87]	0	0
IN|TK|VG	3	[Spike][V][47]	[Spike][N][87]	0	0
NL|GK|QG	3	[Spike][W][64]	[Spike][N][87]	0	0
NL|LR|TG	3	[Spike][K][77]	[Spike][N][87]	0	0
GS|TT|QA	3	[Spike][Q][23]	[Spike][S][94]	0	0
TS|ST|RA	3	[Spike][T][33]	[Spike][S][94]	0	0
NL|TV|GI	3	[Spike][V][16]	[Spike][I][101]	0	0
TL|ZV|DI	3	[Spike][G][72]	[Spike][I][101]	0	0
TL|DM|SF	3	[Spike][T][19]	[Spike][L][110]	0	0
GL|DM|RF	3	[Spike][T][20]	[Spike][L][110]	0	0
NT|TN|GD	3	[Spike][V][16]	[Spike][D][111]	0	0
VT|DN|SD	3	[Spike][T][19]	[Spike][D][111]	0	0
LT|VN|KD	3	[Spike][R][21]	[Spike][D][111]	0	0
NT|AN|QD	3	[Spike][Q][23]	[Spike][D][111]	0	0
IT|YN|HD	3	[Spike][H][49]	[Spike][D][111]	0	0
NT|GN|QD	3	[Spike][W][64]	[Spike][D][111]	0	0
RT|FN|YD	3	[Spike][F][65]	[Spike][D][111]	0	0
ET|IN|LD	3	[Spike][L][84]	[Spike][D][111]	2	0
LR|HK|FT	3	[Spike][H][66]	[Spike][K][113]	0	0
AR|ZK|DT	3	[Spike][G][72]	[Spike][K][113]	0	0
TR|ZK|RT	3	[Spike][G][75]	[Spike][K][113]	0	0
VL|TV|GA	3	[Spike][V][16]	[Spike][L][117]	0	0
NL|TV|IA	3	[Spike][N][17]	[Spike][L][117]	0	0
TL|DV|SA	3	[Spike][T][19]	[Spike][L][117]	0	0
PL|YV|MA	3	[Spike][P][26]	[Spike][L][117]	0	0
TL|EV|DA	3	[Spike][K][41]	[Spike][L][117]	0	0
ZL|GV|QA	3	[Spike][W][64]	[Spike][L][117]	0	0
KL|HV|TA	3	[Spike][K][77]	[Spike][L][117]	0	0
LL|MI|FV	3	[Spike][L][110]	[Spike][L][118]	0	0
LF|PL|KI	3	[Spike][R][21]	[Spike][I][119]	0	0
GF|NL|QI	3	[Spike][Y][28]	[Spike][I][119]	0	0
GF|SL|RI	3	[Spike][T][33]	[Spike][I][119]	0	0
IF|VL|HI	3	[Spike][H][49]	[Spike][I][119]	0	0
NF|TL|QI	3	[Spike][Q][52]	[Spike][I][119]	0	0
VF|SL|NI	3	[Spike][N][81]	[Spike][I][119]	0	0
KM|RI|GV	3	[Spike][Q][14]	[Spike][V][120]	0	0
VY|DI|SV	3	[Spike][T][19]	[Spike][V][120]	0	0
LY|VI|KV	3	[Spike][R][21]	[Spike][V][120]	0	0
SF|QI|PV	3	[Spike][T][22]	[Spike][V][120]	0	0
VY|NM|YI	3	[Spike][P][26]	[Spike][V][120]	0	0
YY|LM|SV	3	[Spike][N][30]	[Spike][V][120]	0	0
IY|YI|HV	3	[Spike][H][49]	[Spike][V][120]	0	0
HM|LI|YV	3	[Spike][L][54]	[Spike][V][120]	0	0
NY|GI|QV	3	[Spike][W][64]	[Spike][V][120]	0	0
IM|HI|FV	3	[Spike][H][66]	[Spike][V][120]	0	0
RF|II|LV	3	[Spike][I][68]	[Spike][V][120]	0	0
NY|LM|HI	3	[Spike][K][77]	[Spike][V][120]	0	0
QF|NM|YV	3	[Spike][R][78]	[Spike][V][120]	0	0
LY|RM|GV	3	[Spike][N][87]	[Spike][V][120]	0	0
TY|NI|DV	3	[Spike][D][111]	[Spike][V][120]	0	0
LA|EG|PS	3	[Spike][L][24]	[Spike][A][123]	0	0
NG|YA|QS	3	[Spike][Y][28]	[Spike][A][123]	0	0
HL|LV|YI	3	[Spike][L][54]	[Spike][V][126]	0	0
NL|RV|YI	3	[Spike][R][78]	[Spike][V][126]	0	0
RL|KV|GI	3	[Spike][N][87]	[Spike][V][126]	0	0
CT|VL|II	3	[Spike][N][17]	[Spike][V][127]	0	0
LT|DL|AI	3	[Spike][A][27]	[Spike][V][127]	0	0
GT|TL|SI	3	[Spike][F][32]	[Spike][V][127]	0	0
NT|LL|FI	3	[Spike][H][66]	[Spike][V][127]	0	0
ZT|IV|LI	3	[Spike][I][68]	[Spike][V][127]	0	0
AL|ZV|VI	3	[Spike][S][71]	[Spike][V][127]	0	0
TL|ZV|RI	3	[Spike][G][75]	[Spike][V][127]	0	0
RL|KV|TI	3	[Spike][K][113]	[Spike][V][127]	0	0
AT|NV|HI	3	[Spike][N][125]	[Spike][V][127]	3	1
TE|QK|GR	3	[Spike][Q][14]	[Spike][K][129]	0	0
KE|PK|MR	3	[Spike][P][26]	[Spike][K][129]	0	0
NE|YK|QR	3	[Spike][Y][28]	[Spike][K][129]	0	0
IE|TK|VR	3	[Spike][T][29]	[Spike][K][129]	0	0
RN|SE|LR	3	[Spike][L][48]	[Spike][K][129]	0	0
RN|ZE|LR	3	[Spike][I][68]	[Spike][K][129]	0	0
QN|AE|YR	3	[Spike][R][78]	[Spike][K][129]	0	0
GE|AK|SR	3	[Spike][A][123]	[Spike][K][129]	0	0
SE|TY|AN	3	[Spike][S][94]	[Spike][E][132]	0	0
VV|TE|IN	3	[Spike][N][17]	[Spike][Q][134]	0	0
NV|DE|RN	3	[Spike][T][20]	[Spike][Q][134]	0	0
PQ|VE|KN	3	[Spike][R][21]	[Spike][Q][134]	0	0
SY|QE|PN	3	[Spike][T][22]	[Spike][Q][134]	0	0
KQ|YE|MN	3	[Spike][P][26]	[Spike][Q][134]	0	0
TD|EE|DN	3	[Spike][K][41]	[Spike][Q][134]	0	0
HV|FE|YN	3	[Spike][F][65]	[Spike][Q][134]	0	0
AD|ZE|DN	3	[Spike][N][74]	[Spike][Q][134]	0	0
TD|ZE|YN	3	[Spike][T][76]	[Spike][Q][134]	0	0
QY|AQ|YN	3	[Spike][R][78]	[Spike][Q][134]	0	0
LQ|ME|FN	3	[Spike][L][110]	[Spike][Q][134]	3	0
RV|KE|TN	3	[Spike][K][113]	[Spike][Q][134]	3	0
FY|IE|VN	3	[Spike][V][120]	[Spike][Q][134]	0	0
VI|QF|NL	3	[Spike][Q][134]	[Spike][F][135]	3	0
NL|TD|GK	3	[Spike][V][16]	[Spike][N][137]	3	0
VL|DD|SK	3	[Spike][T][19]	[Spike][N][137]	3	0
NQ|DD|RK	3	[Spike][T][20]	[Spike][N][137]	3	0
NL|GT|QK	3	[Spike][Q][23]	[Spike][N][137]	0	0
GL|QY|RK	3	[Spike][T][33]	[Spike][N][137]	0	0
QL|YY|FK	3	[Spike][H][66]	[Spike][N][137]	0	0
NY|ZD|SK	3	[Spike][T][73]	[Spike][N][137]	0	0
AY|ZD|DK	3	[Spike][N][74]	[Spike][N][137]	0	0
AY|ZD|RK	3	[Spike][G][75]	[Spike][N][137]	0	0
NL|KY|TK	3	[Spike][K][77]	[Spike][N][137]	0	0
EL|ID|LK	3	[Spike][L][84]	[Spike][N][137]	0	0
TL|ND|DK	3	[Spike][D][111]	[Spike][N][137]	0	0
LY|VD|AK	3	[Spike][L][117]	[Spike][N][137]	0	0
VV|DN|SE	3	[Spike][T][19]	[Spike][D][138]	3	0
LV|RD|KE	3	[Spike][R][21]	[Spike][D][138]	3	1
YV|ND|SE	3	[Spike][N][30]	[Spike][D][138]	0	0
RV|FN|YE	3	[Spike][F][65]	[Spike][D][138]	0	0
NV|ZN|VE	3	[Spike][S][71]	[Spike][D][138]	0	0
NV|KD|TE	3	[Spike][K][77]	[Spike][D][138]	0	0
LV|VN|IE	3	[Spike][I][101]	[Spike][D][138]	0	0
TV|NN|DE	3	[Spike][D][111]	[Spike][D][138]	0	0
LD|VN|AE	3	[Spike][L][117]	[Spike][D][138]	0	0
LV|DN|KE	3	[Spike][N][137]	[Spike][D][138]	3	0
QY|TA|GM	3	[Spike][Q][14]	[Spike][F][140]	3	0
HR|CA|IM	3	[Spike][N][17]	[Spike][F][140]	3	0
VR|DF|SM	3	[Spike][T][19]	[Spike][F][140]	3	0
LR|PA|KM	3	[Spike][R][21]	[Spike][F][140]	0	0
NR|TA|QM	3	[Spike][Q][23]	[Spike][F][140]	0	0
LY|EA|PM	3	[Spike][L][24]	[Spike][F][140]	0	0
VR|KA|MM	3	[Spike][P][26]	[Spike][F][140]	0	0
GR|NA|QM	3	[Spike][Y][28]	[Spike][F][140]	0	0
TY|IA|VM	3	[Spike][T][29]	[Spike][F][140]	0	0
NR|YY|FM	3	[Spike][F][43]	[Spike][F][140]	0	0
FR|SY|TM	3	[Spike][T][51]	[Spike][F][140]	0	0
NR|TA|QM	3	[Spike][Q][52]	[Spike][F][140]	0	0
RR|FF|YM	3	[Spike][F][65]	[Spike][F][140]	0	0
ZA|IF|LM	3	[Spike][I][68]	[Spike][F][140]	0	0
NY|ZF|SM	3	[Spike][T][73]	[Spike][F][140]	0	0
AY|ZF|DM	3	[Spike][N][74]	[Spike][F][140]	0	0
AY|ZF|RM	3	[Spike][G][75]	[Spike][F][140]	0	0
TY|YA|FM	3	[Spike][F][79]	[Spike][F][140]	3	1
VR|SA|NM	3	[Spike][N][81]	[Spike][F][140]	3	0
ER|IF|LM	3	[Spike][L][84]	[Spike][F][140]	0	0
TR|NF|DM	3	[Spike][D][111]	[Spike][F][140]	0	0
LY|VF|AM	3	[Spike][L][117]	[Spike][F][140]	0	0
FR|LA|IM	3	[Spike][I][119]	[Spike][F][140]	3	0
AA|NF|HM	3	[Spike][N][125]	[Spike][F][140]	0	0
TA|VF|IM	3	[Spike][V][127]	[Spike][F][140]	0	0
VR|NF|EM	3	[Spike][D][138]	[Spike][F][140]	3	1
NV|VL|GY	3	[Spike][V][16]	[Spike][L][141]	3	0
HV|NL|IY	3	[Spike][N][17]	[Spike][L][141]	3	0
LL|FF|IY	3	[Spike][L][18]	[Spike][L][141]	3	0
VV|TL|SY	3	[Spike][T][19]	[Spike][L][141]	3	0
VV|PL|MY	3	[Spike][P][26]	[Spike][L][141]	0	0
YV|NL|SY	3	[Spike][N][30]	[Spike][L][141]	0	0
NV|ZF|VY	3	[Spike][S][71]	[Spike][L][141]	0	0
TV|ZF|DY	3	[Spike][G][72]	[Spike][L][141]	0	0
NV|KL|TY	3	[Spike][K][77]	[Spike][L][141]	0	0
EV|IF|LY	3	[Spike][L][84]	[Spike][L][141]	0	0
LL|MF|FY	3	[Spike][L][110]	[Spike][L][141]	0	0
LV|DF|KY	3	[Spike][N][137]	[Spike][L][141]	3	0
TI|KV|GT	3	[Spike][Q][14]	[Spike][G][142]	0	0
LS|EI|PT	3	[Spike][L][24]	[Spike][G][142]	0	0
MH|PG|KT	3	[Spike][P][25]	[Spike][G][142]	0	0
GH|NI|QT	3	[Spike][Y][28]	[Spike][G][142]	0	0
YH|LV|ST	3	[Spike][N][30]	[Spike][G][142]	0	0
KG|TS|DT	3	[Spike][K][41]	[Spike][G][142]	0	0
FH|SS|TT	3	[Spike][T][51]	[Spike][G][142]	0	0
RI|HV|YT	3	[Spike][L][54]	[Spike][G][142]	0	0
NH|GA|QT	3	[Spike][W][64]	[Spike][G][142]	0	0
TS|GV|NT	3	[Spike][H][69]	[Spike][G][142]	0	0
NH|TS|VT	3	[Spike][S][71]	[Spike][G][142]	0	0
GG|AS|RT	3	[Spike][G][75]	[Spike][G][142]	0	0
AI|NV|YT	3	[Spike][R][78]	[Spike][G][142]	0	0
VH|SI|NT	3	[Spike][N][81]	[Spike][G][142]	0	0
LH|NG|GT	3	[Spike][N][87]	[Spike][G][142]	0	0
TI|SG|AT	3	[Spike][S][94]	[Spike][G][142]	0	0
YH|MV|VT	3	[Spike][V][120]	[Spike][G][142]	3	0
LH|YS|KT	3	[Spike][N][137]	[Spike][G][142]	0	0
NA|YG|FV	3	[Spike][F][43]	[Spike][V][143]	0	0
RA|YG|MV	3	[Spike][F][140]	[Spike][V][143]	3	0
KL|QY|GS	3	[Spike][Q][14]	[Spike][Y][144]	0	0
LL|NY|SS	3	[Spike][N][30]	[Spike][Y][144]	0	0
TY|GL|NS	3	[Spike][H][69]	[Spike][Y][144]	0	0
QA|NL|YS	3	[Spike][R][78]	[Spike][Y][144]	0	0
FA|ML|VS	3	[Spike][V][120]	[Spike][Y][144]	0	0
KS|RP|GZ	3	[Spike][Q][14]	[Spike][-][145]	0	0
RM|KN|GZ	3	[Spike][Q][14]	[Spike][-][145]	0	0
LS|TP|GZ	3	[Spike][V][16]	[Spike][-][145]	0	0
NP|VY|GR	3	[Spike][V][16]	[Spike][Y][145]	0	0
PS|AP|QZ	3	[Spike][Q][23]	[Spike][-][145]	0	0
NP|AK|QR	3	[Spike][Q][23]	[Spike][Y][145]	0	0
FS|HP|VZ	3	[Spike][T][29]	[Spike][-][145]	0	0
TM|LN|SZ	3	[Spike][N][30]	[Spike][-][145]	0	0
IP|YK|HR	3	[Spike][H][49]	[Spike][Y][145]	0	0
HS|LP|YZ	3	[Spike][L][54]	[Spike][-][145]	0	0
IS|HP|FZ	3	[Spike][H][66]	[Spike][-][145]	0	0
QP|LN|FR	3	[Spike][H][66]	[Spike][Y][145]	0	0
NP|IA|VR	3	[Spike][S][71]	[Spike][Y][145]	0	0
TP|EA|DR	3	[Spike][G][72]	[Spike][Y][145]	0	0
TM|NN|YZ	3	[Spike][R][78]	[Spike][-][145]	0	0
RS|KP|GZ	3	[Spike][N][87]	[Spike][-][145]	0	0
MS|IP|VZ	3	[Spike][V][120]	[Spike][-][145]	0	0
LP|QN|KR	3	[Spike][N][137]	[Spike][Y][145]	0	0
VP|DY|ER	3	[Spike][D][138]	[Spike][Y][145]	0	0
VP|LY|YR	3	[Spike][L][141]	[Spike][Y][145]	3	0
VS|AP|TZ	3	[Spike][G][142]	[Spike][-][145]	3	0
HP|ID|TR	3	[Spike][G][142]	[Spike][Y][145]	3	0
ZH|RN|QG	3	[Spike][W][64]	[Spike][H][146]	0	0
NG|GN|QT	3	[Spike][Q][23]	[Spike][K][147]	0	0
RG|GN|NZ	3	[Spike][A][27]	[Spike][K][147]	0	0
GG|QZ|RT	3	[Spike][T][33]	[Spike][K][147]	0	0
FG|SZ|TT	3	[Spike][T][51]	[Spike][K][147]	0	0
QS|KN|YT	3	[Spike][R][78]	[Spike][K][147]	0	0
FG|HR|PT	3	[Spike][P][82]	[Spike][K][147]	0	0
HG|SZ|TT	3	[Spike][G][142]	[Spike][K][147]	0	0
AG|GZ|VT	3	[Spike][V][143]	[Spike][K][147]	3	0
GS|YN|QQ	3	[Spike][Y][28]	[Spike][N][148]	0	0
YS|NN|SQ	3	[Spike][N][30]	[Spike][N][148]	0	0
NS|ZN|QQ	3	[Spike][W][64]	[Spike][N][148]	0	0
NS|VH|KN	3	[Spike][K][77]	[Spike][N][148]	0	0
FS|HH|PQ	3	[Spike][P][82]	[Spike][N][148]	0	0
VS|LN|YQ	3	[Spike][L][141]	[Spike][N][148]	0	0
PS|NH|YN	3	[Spike][Y][145]	[Spike][N][148]	3	0
KI|QN|GQ	3	[Spike][Q][14]	[Spike][N][149]	0	0
VS|TN|SQ	3	[Spike][T][19]	[Spike][N][149]	0	0
LS|VT|KQ	3	[Spike][R][21]	[Spike][N][149]	0	0
NS|AT|QQ	3	[Spike][Q][23]	[Spike][N][149]	0	0
MS|NT|KQ	3	[Spike][P][25]	[Spike][N][149]	0	0
YS|LI|NN	3	[Spike][N][30]	[Spike][N][149]	0	0
II|HT|FQ	3	[Spike][H][66]	[Spike][N][149]	0	0
LS|RI|GQ	3	[Spike][N][87]	[Spike][N][149]	0	0
YS|MI|IT	3	[Spike][V][120]	[Spike][N][149]	0	0
RS|YN|MQ	3	[Spike][F][140]	[Spike][N][149]	0	0
VS|LN|YQ	3	[Spike][L][141]	[Spike][N][149]	0	0
PS|YN|RQ	3	[Spike][Y][145]	[Spike][N][149]	3	1
GS|RF|TQ	3	[Spike][K][147]	[Spike][N][149]	3	1
SS|HF|NN	3	[Spike][N][148]	[Spike][N][149]	3	0
VI|DH|SN	3	[Spike][T][19]	[Spike][K][150]	0	0
NI|PP|AH	3	[Spike][Q][23]	[Spike][K][150]	0	0
YI|LP|NK	3	[Spike][N][30]	[Spike][K][150]	0	0
NI|GH|QN	3	[Spike][W][64]	[Spike][K][150]	0	0
LI|RP|GN	3	[Spike][N][87]	[Spike][K][150]	0	0
YI|MP|IH	3	[Spike][V][120]	[Spike][K][150]	0	0
VI|LK|YN	3	[Spike][L][141]	[Spike][K][150]	0	0
CA|DY|TM	3	[Spike][N][17]	[Spike][W][152]	0	0
PA|VM|KW	3	[Spike][R][21]	[Spike][W][152]	0	0
TA|AM|QW	3	[Spike][Q][23]	[Spike][W][152]	0	0
KA|NY|YM	3	[Spike][P][26]	[Spike][W][152]	0	0
HY|LM|YW	3	[Spike][L][54]	[Spike][W][152]	0	0
IY|HM|FW	3	[Spike][H][66]	[Spike][W][152]	0	0
ZA|IM|LW	3	[Spike][I][68]	[Spike][W][152]	0	0
QA|LY|HM	3	[Spike][K][77]	[Spike][W][152]	0	0
AA|NY|YW	3	[Spike][R][78]	[Spike][W][152]	0	0
MY|IM|VW	3	[Spike][V][120]	[Spike][W][152]	0	0
SY|PM|ZW	3	[Spike][-][145]	[Spike][W][152]	3	1
IV|LS|PZ	3	[Spike][L][24]	[Spike][M][153]	0	0
TV|QS|RZ	3	[Spike][T][33]	[Spike][M][153]	0	0
KV|TS|DZ	3	[Spike][K][41]	[Spike][M][153]	0	0
HM|TS|NZ	3	[Spike][H][69]	[Spike][M][153]	0	0
GM|YV|NS	3	[Spike][G][72]	[Spike][M][153]	0	0
SM|AV|NZ	3	[Spike][S][112]	[Spike][M][153]	0	0
NM|TV|YS	3	[Spike][N][137]	[Spike][M][153]	0	0
GV|SS|TZ	3	[Spike][G][142]	[Spike][M][153]	3	1
NV|ZS|TZ	3	[Spike][K][147]	[Spike][M][153]	3	0
TE|QI|RZ	3	[Spike][T][33]	[Spike][E][154]	0	0
TI|KE|DZ	3	[Spike][K][41]	[Spike][E][154]	0	0
SI|GE|TZ	3	[Spike][G][142]	[Spike][E][154]	3	1
VE|SI|ZZ	3	[Spike][M][153]	[Spike][E][154]	3	0
IN|LR|PZ	3	[Spike][L][24]	[Spike][S][155]	0	0
TN|QR|RZ	3	[Spike][T][33]	[Spike][S][155]	0	0
KN|TR|DZ	3	[Spike][K][41]	[Spike][S][155]	0	0
HS|TR|NZ	3	[Spike][H][69]	[Spike][S][155]	0	0
GS|YN|NR	3	[Spike][G][72]	[Spike][S][155]	0	0
SS|AN|NZ	3	[Spike][S][112]	[Spike][S][155]	0	0
NS|TN|YR	3	[Spike][N][137]	[Spike][S][155]	0	0
GN|SR|TZ	3	[Spike][G][142]	[Spike][S][155]	3	1
NN|ZR|TZ	3	[Spike][K][147]	[Spike][S][155]	0	0
EN|IR|ZZ	3	[Spike][E][154]	[Spike][S][155]	3	0
TR|QA|RZ	3	[Spike][T][33]	[Spike][R][158]	0	0
KR|TA|DZ	3	[Spike][K][41]	[Spike][R][158]	0	0
GR|SA|TZ	3	[Spike][G][142]	[Spike][R][158]	3	0
VR|SA|ZZ	3	[Spike][M][153]	[Spike][R][158]	3	0
IA|ER|ZZ	3	[Spike][E][154]	[Spike][R][158]	3	0
NR|RA|ZZ	3	[Spike][S][155]	[Spike][R][158]	3	0
LN|VS|GQ	3	[Spike][V][16]	[Spike][S][161]	0	0
DD|TS|SQ	3	[Spike][T][19]	[Spike][S][161]	0	0
PI|VD|KQ	3	[Spike][R][21]	[Spike][S][161]	0	0
SL|QD|PQ	3	[Spike][T][22]	[Spike][S][161]	0	0
EI|LS|PQ	3	[Spike][L][24]	[Spike][S][161]	0	0
NI|YS|QQ	3	[Spike][Y][28]	[Spike][S][161]	0	0
LN|NS|SQ	3	[Spike][N][30]	[Spike][S][161]	0	0
HN|LD|YQ	3	[Spike][L][54]	[Spike][S][161]	0	0
GD|ZS|QQ	3	[Spike][W][64]	[Spike][S][161]	0	0
IN|HD|FQ	3	[Spike][H][66]	[Spike][S][161]	0	0
TS|GN|NQ	3	[Spike][H][69]	[Spike][S][161]	0	0
NL|KS|RQ	3	[Spike][K][129]	[Spike][S][161]	3	0
YL|ED|NQ	3	[Spike][Q][134]	[Spike][S][161]	3	1
SN|PD|ZQ	3	[Spike][-][145]	[Spike][S][161]	0	0
SL|ZS|TQ	3	[Spike][K][147]	[Spike][S][161]	0	0
AH|ZN|VS	3	[Spike][S][71]	[Spike][S][162]	0	0
AH|ZN|DS	3	[Spike][G][72]	[Spike][S][162]	0	0
TH|ZN|RS	3	[Spike][G][75]	[Spike][S][162]	0	0
RH|KN|TS	3	[Spike][K][113]	[Spike][S][162]	0	0
LH|VN|IS	3	[Spike][V][127]	[Spike][S][162]	0	0
VH|EN|NS	3	[Spike][Q][134]	[Spike][S][162]	3	1
QH|DN|KS	3	[Spike][N][137]	[Spike][S][162]	2	0
QY|TL|GA	3	[Spike][Q][14]	[Spike][A][163]	0	0
LK|PL|KA	3	[Spike][R][21]	[Spike][A][163]	0	0
NK|TL|QA	3	[Spike][Q][23]	[Spike][A][163]	0	0
LY|EL|PA	3	[Spike][L][24]	[Spike][A][163]	0	0
RK|NY|LL	3	[Spike][A][27]	[Spike][A][163]	0	0
GK|NL|QA	3	[Spike][Y][28]	[Spike][A][163]	0	0
NK|YY|FA	3	[Spike][F][43]	[Spike][A][163]	0	0
FK|SY|TA	3	[Spike][T][51]	[Spike][A][163]	0	0
NK|TL|QA	3	[Spike][Q][52]	[Spike][A][163]	0	0
NK|KY|QL	3	[Spike][K][77]	[Spike][A][163]	0	0
TY|YL|FA	3	[Spike][F][79]	[Spike][A][163]	0	0
VK|SL|NA	3	[Spike][N][81]	[Spike][A][163]	0	0
FK|LL|IA	3	[Spike][I][119]	[Spike][A][163]	0	0
LK|AS|YY	3	[Spike][N][137]	[Spike][A][163]	0	0
GK|ZY|TA	3	[Spike][K][147]	[Spike][A][163]	0	0
SS|ER|PF	3	[Spike][L][24]	[Spike][N][164]	0	0
GN|LR|AF	3	[Spike][A][27]	[Spike][N][164]	0	0
TS|GR|SF	3	[Spike][F][32]	[Spike][N][164]	0	0
KN|TA|DF	3	[Spike][K][41]	[Spike][N][164]	0	0
TT|VN|IF	3	[Spike][V][42]	[Spike][N][164]	0	0
RT|SR|LF	3	[Spike][L][48]	[Spike][N][164]	0	0
LS|YA|FF	3	[Spike][H][66]	[Spike][N][164]	0	0
RT|ZR|LF	3	[Spike][I][68]	[Spike][N][164]	0	0
TS|GN|AA	3	[Spike][G][75]	[Spike][N][164]	0	0
QT|AR|YF	3	[Spike][R][78]	[Spike][N][164]	0	0
TA|YR|FF	3	[Spike][F][79]	[Spike][N][164]	0	0
SN|TR|AF	3	[Spike][S][94]	[Spike][N][164]	0	0
LS|TR|IF	3	[Spike][V][127]	[Spike][N][164]	0	0
QS|YA|KF	3	[Spike][N][137]	[Spike][N][164]	0	0
YA|AR|MF	3	[Spike][F][140]	[Spike][N][164]	0	0
GN|SA|TF	3	[Spike][G][142]	[Spike][N][164]	0	0
VN|SA|ZF	3	[Spike][M][153]	[Spike][N][164]	0	0
IA|EN|ZF	3	[Spike][E][154]	[Spike][N][164]	0	0
NN|RA|ZF	3	[Spike][S][155]	[Spike][N][164]	0	0
RN|AA|ZF	3	[Spike][R][158]	[Spike][N][164]	0	0
YA|LR|AF	3	[Spike][A][163]	[Spike][N][164]	2	0
HT|CV|ID	3	[Spike][N][17]	[Spike][E][169]	0	0
VT|DE|SD	3	[Spike][T][19]	[Spike][E][169]	0	0
NT|TV|QD	3	[Spike][Q][23]	[Spike][E][169]	0	0
VT|KV|MD	3	[Spike][P][26]	[Spike][E][169]	0	0
RT|LV|AD	3	[Spike][A][27]	[Spike][E][169]	0	0
GT|NV|QD	3	[Spike][Y][28]	[Spike][E][169]	0	0
GT|SV|RD	3	[Spike][T][33]	[Spike][E][169]	0	0
FN|PE|ND	3	[Spike][P][39]	[Spike][E][169]	0	0
RN|SV|LD	3	[Spike][L][48]	[Spike][E][169]	0	0
NT|TV|QD	3	[Spike][Q][52]	[Spike][E][169]	0	0
RT|FE|YD	3	[Spike][F][65]	[Spike][E][169]	0	0
RN|ZV|LD	3	[Spike][I][68]	[Spike][E][169]	0	0
NT|ZE|VD	3	[Spike][S][71]	[Spike][E][169]	0	0
NT|QV|TD	3	[Spike][K][77]	[Spike][E][169]	0	0
QN|AV|YD	3	[Spike][R][78]	[Spike][E][169]	0	0
VT|SV|ND	3	[Spike][N][81]	[Spike][E][169]	0	0
LT|KE|GD	3	[Spike][N][87]	[Spike][E][169]	0	0
TT|NE|DD	3	[Spike][D][111]	[Spike][E][169]	0	0
FT|LV|ID	3	[Spike][I][119]	[Spike][E][169]	0	0
YT|FN|VD	3	[Spike][V][120]	[Spike][E][169]	0	0
AV|NE|HD	3	[Spike][N][125]	[Spike][E][169]	3	0
TV|VE|ID	3	[Spike][V][127]	[Spike][E][169]	3	0
YN|EE|ND	3	[Spike][Q][134]	[Spike][E][169]	0	0
HT|IV|TD	3	[Spike][G][142]	[Spike][E][169]	0	0
AT|IV|VD	3	[Spike][V][143]	[Spike][E][169]	0	0
SN|GT|TD	3	[Spike][K][147]	[Spike][E][169]	0	0
LN|IV|QD	3	[Spike][S][161]	[Spike][E][169]	0	0
KT|LV|AD	3	[Spike][A][163]	[Spike][E][169]	0	0
CD|VV|IR	3	[Spike][N][17]	[Spike][Y][170]	0	0
NV|DY|RR	3	[Spike][T][20]	[Spike][Y][170]	0	0
LD|DV|AR	3	[Spike][A][27]	[Spike][Y][170]	0	0
GD|TV|SR	3	[Spike][F][32]	[Spike][Y][170]	0	0
AV|ZY|VR	3	[Spike][S][71]	[Spike][Y][170]	0	0
QD|VV|TR	3	[Spike][K][77]	[Spike][Y][170]	0	0
RV|KY|TR	3	[Spike][K][113]	[Spike][Y][170]	0	0
AD|NY|HR	3	[Spike][N][125]	[Spike][Y][170]	3	0
VV|EY|NR	3	[Spike][Q][134]	[Spike][Y][170]	0	0
AD|FY|MR	3	[Spike][F][140]	[Spike][Y][170]	0	0
SV|RD|FR	3	[Spike][N][164]	[Spike][Y][170]	0	0
VD|EY|DR	3	[Spike][E][169]	[Spike][Y][170]	3	0
TT|RI|GV	3	[Spike][Q][14]	[Spike][V][171]	0	0
PT|VI|KV	3	[Spike][R][21]	[Spike][V][171]	0	0
KT|YI|MV	3	[Spike][P][26]	[Spike][V][171]	0	0
DA|LT|AV	3	[Spike][A][27]	[Spike][V][171]	0	0
IT|HI|VV	3	[Spike][T][29]	[Spike][V][171]	0	0
GT|TA|SV	3	[Spike][F][32]	[Spike][V][171]	0	0
LA|HI|FV	3	[Spike][H][66]	[Spike][V][171]	0	0
ZT|II|LV	3	[Spike][I][68]	[Spike][V][171]	0	0
TT|LA|IV	3	[Spike][V][127]	[Spike][V][171]	3	1
AT|FI|MV	3	[Spike][F][140]	[Spike][V][171]	0	0
AT|MI|WV	3	[Spike][W][152]	[Spike][V][171]	0	0
IT|DI|QV	3	[Spike][S][161]	[Spike][V][171]	0	0
SA|RT|FV	3	[Spike][N][164]	[Spike][V][171]	0	0
DT|VA|RV	3	[Spike][Y][170]	[Spike][V][171]	3	0
GL|DS|RE	3	[Spike][T][20]	[Spike][S][172]	0	0
FY|KL|ME	3	[Spike][P][26]	[Spike][S][172]	0	0
FZ|PS|NE	3	[Spike][P][39]	[Spike][S][172]	0	0
IF|VS|LE	3	[Spike][V][62]	[Spike][S][172]	0	0
HF|FS|YE	3	[Spike][F][65]	[Spike][S][172]	0	0
RZ|ZL|LE	3	[Spike][I][68]	[Spike][S][172]	0	0
VZ|AF|DE	3	[Spike][G][72]	[Spike][S][172]	0	0
IZ|QL|TE	3	[Spike][K][77]	[Spike][S][172]	0	0
QZ|AL|YE	3	[Spike][R][78]	[Spike][S][172]	0	0
AL|NS|HE	3	[Spike][N][125]	[Spike][S][172]	3	1
NZ|EL|RE	3	[Spike][K][129]	[Spike][S][172]	0	0
AL|FS|ME	3	[Spike][F][140]	[Spike][S][172]	0	0
SZ|RF|TE	3	[Spike][K][147]	[Spike][S][172]	0	0
LZ|IL|QE	3	[Spike][S][161]	[Spike][S][172]	0	0
AF|TL|VE	3	[Spike][V][171]	[Spike][S][172]	3	0
TR|RD|GK	3	[Spike][Q][14]	[Spike][Q][173]	0	0
TQ|NP|DD	3	[Spike][T][20]	[Spike][Q][173]	0	0
KR|YD|MK	3	[Spike][P][26]	[Spike][Q][173]	0	0
LR|DP|AK	3	[Spike][A][27]	[Spike][Q][173]	0	0
IR|HD|VK	3	[Spike][T][29]	[Spike][Q][173]	0	0
GR|TP|SK	3	[Spike][F][32]	[Spike][Q][173]	0	0
KQ|ED|DK	3	[Spike][K][41]	[Spike][Q][173]	0	0
TH|VQ|IK	3	[Spike][V][42]	[Spike][Q][173]	0	0
RH|SR|LK	3	[Spike][L][48]	[Spike][Q][173]	0	0
FQ|YD|DK	3	[Spike][F][59]	[Spike][Q][173]	0	0
LP|HD|FK	3	[Spike][H][66]	[Spike][Q][173]	0	0
VH|AP|DK	3	[Spike][G][72]	[Spike][Q][173]	0	0
GQ|TP|RK	3	[Spike][G][75]	[Spike][Q][173]	0	0
QH|AR|YK	3	[Spike][R][78]	[Spike][Q][173]	0	0
SQ|TR|AK	3	[Spike][S][94]	[Spike][Q][173]	0	0
RP|KD|TK	3	[Spike][K][113]	[Spike][Q][173]	0	0
FH|ID|VK	3	[Spike][V][120]	[Spike][Q][173]	0	0
TR|LP|IK	3	[Spike][V][127]	[Spike][Q][173]	3	0
GQ|AD|TK	3	[Spike][G][142]	[Spike][Q][173]	0	0
SH|RP|TK	3	[Spike][K][147]	[Spike][Q][173]	0	0
FP|TD|QK	3	[Spike][N][149]	[Spike][Q][173]	0	0
AR|MD|WK	3	[Spike][W][152]	[Spike][Q][173]	0	0
LH|DD|QK	3	[Spike][S][161]	[Spike][Q][173]	0	0
NH|VR|DK	3	[Spike][E][169]	[Spike][Q][173]	3	0
DR|VP|RK	3	[Spike][Y][170]	[Spike][Q][173]	3	1
TA|NP|SS	3	[Spike][N][30]	[Spike][P][174]	0	0
TP|MA|RS	3	[Spike][T][33]	[Spike][P][174]	0	0
PP|VS|KQ	3	[Spike][R][21]	[Spike][L][176]	0	0
SE|QS|PQ	3	[Spike][T][22]	[Spike][L][176]	0	0
LM|EP|PQ	3	[Spike][L][24]	[Spike][L][176]	0	0
TE|VL|IQ	3	[Spike][V][42]	[Spike][L][176]	0	0
IL|TS|VQ	3	[Spike][V][47]	[Spike][L][176]	0	0
RE|SP|LQ	3	[Spike][L][48]	[Spike][L][176]	0	0
TM|GN|NQ	3	[Spike][H][69]	[Spike][L][176]	0	0
GL|AM|RQ	3	[Spike][G][75]	[Spike][L][176]	0	0
TM|YP|FQ	3	[Spike][F][79]	[Spike][L][176]	0	0
NL|RN|GQ	3	[Spike][N][87]	[Spike][L][176]	0	0
SL|TP|AQ	3	[Spike][S][94]	[Spike][L][176]	0	0
NE|EP|RQ	3	[Spike][K][129]	[Spike][L][176]	0	0
YM|AP|MQ	3	[Spike][F][140]	[Spike][L][176]	0	0
IP|GM|VQ	3	[Spike][V][143]	[Spike][L][176]	0	0
SN|PS|ZQ	3	[Spike][-][145]	[Spike][L][176]	0	0
SE|ZM|TQ	3	[Spike][K][147]	[Spike][L][176]	0	0
VL|SM|ZQ	3	[Spike][M][153]	[Spike][L][176]	0	0
IM|EL|ZQ	3	[Spike][E][154]	[Spike][L][176]	0	0
NL|RM|ZQ	3	[Spike][S][155]	[Spike][L][176]	0	0
RL|AM|ZQ	3	[Spike][R][158]	[Spike][L][176]	0	0
YM|LP|AQ	3	[Spike][A][163]	[Spike][L][176]	0	0
NE|VP|DQ	3	[Spike][E][169]	[Spike][L][176]	0	0
TP|IS|VQ	3	[Spike][V][171]	[Spike][L][176]	3	0
ZE|LP|EQ	3	[Spike][S][172]	[Spike][L][176]	3	0
TI|VM|IL	3	[Spike][V][42]	[Spike][M][177]	0	0
TI|NM|FL	3	[Spike][N][164]	[Spike][M][177]	0	0
EI|LM|QL	3	[Spike][L][176]	[Spike][M][177]	3	0
QN|SS|RD	3	[Spike][T][33]	[Spike][D][178]	0	0
TN|YS|FD	3	[Spike][F][79]	[Spike][D][178]	0	0
YN|AS|MD	3	[Spike][F][140]	[Spike][D][178]	0	0
IS|GN|VD	3	[Spike][V][143]	[Spike][D][178]	2	0
YN|LS|AD	3	[Spike][A][163]	[Spike][D][178]	0	0
RS|AN|FD	3	[Spike][N][164]	[Spike][D][178]	0	0
MN|PS|QD	3	[Spike][L][176]	[Spike][D][178]	3	1
SP|QV|PT	3	[Spike][T][22]	[Spike][L][179]	0	0
RG|LF|AT	3	[Spike][A][27]	[Spike][L][179]	0	0
GG|NF|QT	3	[Spike][Y][28]	[Spike][L][179]	0	0
IF|HV|VT	3	[Spike][T][29]	[Spike][L][179]	0	0
GG|SF|RT	3	[Spike][T][33]	[Spike][L][179]	0	0
TI|EV|DT	3	[Spike][K][41]	[Spike][L][179]	0	0
IG|YV|HT	3	[Spike][H][49]	[Spike][L][179]	0	0
FG|SI|TT	3	[Spike][T][51]	[Spike][L][179]	0	0
NG|GV|QT	3	[Spike][W][64]	[Spike][L][179]	0	0
QG|YI|FT	3	[Spike][H][66]	[Spike][L][179]	0	0
RP|ZF|LT	3	[Spike][I][68]	[Spike][L][179]	0	0
VP|TG|DT	3	[Spike][G][72]	[Spike][L][179]	0	0
QP|AF|YT	3	[Spike][R][78]	[Spike][L][179]	0	0
NP|VV|IT	3	[Spike][V][83]	[Spike][L][179]	0	0
EG|IV|LT	3	[Spike][L][84]	[Spike][L][179]	0	0
NP|EF|RT	3	[Spike][K][129]	[Spike][L][179]	0	0
LG|YI|KT	3	[Spike][N][137]	[Spike][L][179]	0	0
AG|IF|GI	3	[Spike][V][143]	[Spike][L][179]	3	1
IG|HV|NT	3	[Spike][K][150]	[Spike][L][179]	0	0
AF|MV|WT	3	[Spike][W][152]	[Spike][L][179]	3	1
KG|LF|YI	3	[Spike][A][163]	[Spike][L][179]	0	0
ZP|LF|ET	3	[Spike][S][172]	[Spike][L][179]	0	0
HP|DV|KT	3	[Spike][Q][173]	[Spike][L][179]	0	0
TD|QG|GP	3	[Spike][Q][14]	[Spike][G][181]	0	0
NL|DE|RP	3	[Spike][T][20]	[Spike][G][181]	0	0
LI|PD|KP	3	[Spike][R][21]	[Spike][G][181]	0	0
ED|LG|PP	3	[Spike][L][24]	[Spike][G][181]	0	0
MI|TL|KP	3	[Spike][P][25]	[Spike][G][181]	0	0
RI|DL|AP	3	[Spike][A][27]	[Spike][G][181]	0	0
ID|TG|VP	3	[Spike][T][29]	[Spike][G][181]	0	0
YI|NG|SP	3	[Spike][N][30]	[Spike][G][181]	0	0
GD|TL|SP	3	[Spike][F][32]	[Spike][G][181]	0	0
GI|SD|RP	3	[Spike][T][33]	[Spike][G][181]	0	0
FI|SG|TP	3	[Spike][T][51]	[Spike][G][181]	0	0
NI|ZG|QP	3	[Spike][W][64]	[Spike][G][181]	0	0
RI|FE|YP	3	[Spike][F][65]	[Spike][G][181]	0	0
QI|LL|FP	3	[Spike][H][66]	[Spike][G][181]	0	0
TL|ZE|RP	3	[Spike][G][75]	[Spike][G][181]	0	0
LL|YP|ZE	3	[Spike][T][76]	[Spike][G][181]	0	0
NI|KG|TP	3	[Spike][K][77]	[Spike][G][181]	0	0
EI|IE|LP	3	[Spike][L][84]	[Spike][G][181]	0	0
TI|NE|DP	3	[Spike][D][111]	[Spike][G][181]	0	0
RL|KE|TP	3	[Spike][K][113]	[Spike][G][181]	0	0
LG|VE|AP	3	[Spike][L][117]	[Spike][G][181]	0	0
AD|NE|HP	3	[Spike][N][125]	[Spike][G][181]	0	0
VL|EE|NP	3	[Spike][Q][134]	[Spike][G][181]	0	0
HI|ID|TP	3	[Spike][G][142]	[Spike][G][181]	0	0
AI|ID|GG	3	[Spike][V][143]	[Spike][G][181]	0	0
GI|RL|TP	3	[Spike][K][147]	[Spike][G][181]	0	0
SI|HL|NG	3	[Spike][N][148]	[Spike][G][181]	0	0
SI|NG|QP	3	[Spike][N][149]	[Spike][G][181]	0	0
ID|SG|QP	3	[Spike][S][161]	[Spike][G][181]	0	0
HL|NE|SP	3	[Spike][S][162]	[Spike][G][181]	0	0
TD|AL|VP	3	[Spike][V][171]	[Spike][G][181]	0	0
FL|SE|EP	3	[Spike][S][172]	[Spike][G][181]	0	0
PD|MG|QP	3	[Spike][L][176]	[Spike][G][181]	0	0
GI|FD|TP	3	[Spike][L][179]	[Spike][G][181]	3	1
SR|EV|PK	3	[Spike][L][24]	[Spike][K][182]	0	0
GC|NV|QK	3	[Spike][Y][28]	[Spike][K][182]	0	0
TR|GV|SK	3	[Spike][F][32]	[Spike][K][182]	0	0
NC|TV|QK	3	[Spike][Q][52]	[Spike][K][182]	0	0
QC|LR|FK	3	[Spike][H][66]	[Spike][K][182]	0	0
TC|NN|AR	3	[Spike][G][72]	[Spike][K][182]	0	0
TN|YV|FK	3	[Spike][F][79]	[Spike][K][182]	0	0
VC|SV|NK	3	[Spike][N][81]	[Spike][K][182]	0	0
FC|HR|PK	3	[Spike][P][82]	[Spike][K][182]	0	0
FC|LV|IK	3	[Spike][I][119]	[Spike][K][182]	0	0
LR|TV|IK	3	[Spike][V][127]	[Spike][K][182]	0	0
HC|IV|TK	3	[Spike][G][142]	[Spike][K][182]	0	0
AC|IV|VK	3	[Spike][V][143]	[Spike][K][182]	0	0
GC|RR|TK	3	[Spike][K][147]	[Spike][K][182]	0	0
KC|LV|AK	3	[Spike][A][163]	[Spike][K][182]	0	0
SR|RV|FK	3	[Spike][N][164]	[Spike][K][182]	0	0
TC|VV|DK	3	[Spike][E][169]	[Spike][K][182]	0	0
VR|DV|RK	3	[Spike][Y][170]	[Spike][K][182]	0	0
AR|TV|VK	3	[Spike][V][171]	[Spike][K][182]	0	0
FR|LV|EK	3	[Spike][S][172]	[Spike][K][182]	0	0
PR|RV|KK	3	[Spike][Q][173]	[Spike][K][182]	0	0
GC|FV|TK	3	[Spike][L][179]	[Spike][K][182]	3	0
TQ|NN|RT	3	[Spike][T][20]	[Spike][Q][183]	0	0
PD|VS|KT	3	[Spike][R][21]	[Spike][Q][183]	0	0
LG|ED|PT	3	[Spike][L][24]	[Spike][Q][183]	0	0
PQ|TN|KT	3	[Spike][P][25]	[Spike][Q][183]	0	0
ID|FP|VT	3	[Spike][T][29]	[Spike][Q][183]	0	0
GD|TN|ST	3	[Spike][F][32]	[Spike][Q][183]	0	0
IQ|TS|VT	3	[Spike][V][47]	[Spike][Q][183]	0	0
SG|VP|TT	3	[Spike][T][51]	[Spike][Q][183]	0	0
FQ|YS|DT	3	[Spike][F][59]	[Spike][Q][183]	0	0
ZD|IS|LT	3	[Spike][I][68]	[Spike][Q][183]	0	0
TG|AN|VT	3	[Spike][S][71]	[Spike][Q][183]	0	0
AD|NP|YT	3	[Spike][R][78]	[Spike][Q][183]	0	0
NQ|RP|GT	3	[Spike][N][87]	[Spike][Q][183]	0	0
MP|IS|VT	3	[Spike][V][120]	[Spike][Q][183]	0	0
TD|LN|IT	3	[Spike][V][127]	[Spike][Q][183]	0	0
DG|VN|NT	3	[Spike][Q][134]	[Spike][Q][183]	0	0
YG|AD|MT	3	[Spike][F][140]	[Spike][Q][183]	0	0
SP|PS|ZT	3	[Spike][-][145]	[Spike][Q][183]	0	0
ZG|RN|TT	3	[Spike][K][147]	[Spike][Q][183]	0	0
DD|VN|RT	3	[Spike][Y][170]	[Spike][Q][183]	0	0
FN|LD|ET	3	[Spike][S][172]	[Spike][Q][183]	0	0
DD|LN|PT	3	[Spike][G][181]	[Spike][Q][183]	3	1
RV|SR|PZ	3	[Spike][L][24]	[Spike][-][184]	0	0
RD|HR|YZ	3	[Spike][F][65]	[Spike][-][184]	0	0
FD|HR|PZ	3	[Spike][P][82]	[Spike][-][184]	0	0
FS|HN|PG	3	[Spike][P][82]	[Spike][G][184]	0	0
GD|RR|TZ	3	[Spike][K][147]	[Spike][-][184]	0	0
GS|RN|TG	3	[Spike][K][147]	[Spike][G][184]	0	0
SS|HN|QG	3	[Spike][N][148]	[Spike][G][184]	0	0
CD|RR|KZ	3	[Spike][K][182]	[Spike][-][184]	3	1
CS|RN|KG	3	[Spike][K][182]	[Spike][G][184]	3	1
SD|NR|GZ	3	[Spike][G][184]	[Spike][-][184]	3	0
TG|QL|GN	3	[Spike][Q][14]	[Spike][N][185]	0	0
LK|PG|KN	3	[Spike][R][21]	[Spike][N][185]	0	0
NK|TG|QN	3	[Spike][Q][23]	[Spike][N][185]	0	0
LL|EG|PN	3	[Spike][L][24]	[Spike][N][185]	0	0
RK|NL|LG	3	[Spike][A][27]	[Spike][N][185]	0	0
GK|NG|QN	3	[Spike][Y][28]	[Spike][N][185]	0	0
NK|YL|FN	3	[Spike][F][43]	[Spike][N][185]	0	0
NS|SG|LN	3	[Spike][L][48]	[Spike][N][185]	0	0
NK|TG|QN	3	[Spike][Q][52]	[Spike][N][185]	0	0
QK|YL|FN	3	[Spike][H][66]	[Spike][N][185]	0	0
NK|QG|KL	3	[Spike][K][77]	[Spike][N][185]	0	0
TL|YG|FN	3	[Spike][F][79]	[Spike][N][185]	0	0
VK|SG|NN	3	[Spike][N][81]	[Spike][N][185]	0	0
FK|LG|IN	3	[Spike][I][119]	[Spike][N][185]	0	0
GK|ZL|TN	3	[Spike][K][147]	[Spike][N][185]	0	0
RG|AL|FN	3	[Spike][N][164]	[Spike][N][185]	0	0
TK|VG|DN	3	[Spike][E][169]	[Spike][N][185]	0	0
PG|ML|QN	3	[Spike][L][176]	[Spike][N][185]	0	0
NL|SG|DN	3	[Spike][D][178]	[Spike][N][185]	0	0
GK|FG|IL	3	[Spike][L][179]	[Spike][N][185]	0	0
IK|DG|GL	3	[Spike][G][181]	[Spike][N][185]	3	0
CK|VG|KN	3	[Spike][K][182]	[Spike][N][185]	3	0
SV|LN|PK	3	[Spike][L][24]	[Spike][K][187]	0	0
ET|NN|AV	3	[Spike][G][72]	[Spike][K][187]	0	0
YI|DN|VV	3	[Spike][Q][134]	[Spike][K][187]	0	0
SV|AN|FK	3	[Spike][N][164]	[Spike][K][187]	0	0
RV|NN|KK	3	[Spike][K][182]	[Spike][K][187]	0	0
GN|NT|AD	3	[Spike][A][27]	[Spike][N][188]	0	0
QT|TN|RD	3	[Spike][T][33]	[Spike][N][188]	3	0
KN|TT|DD	3	[Spike][K][41]	[Spike][N][188]	0	0
NT|ZH|SD	3	[Spike][T][73]	[Spike][N][188]	0	0
GN|AT|RD	3	[Spike][G][75]	[Spike][N][188]	0	0
YT|DH|KD	3	[Spike][N][137]	[Spike][N][188]	0	0
GN|ST|TD	3	[Spike][G][142]	[Spike][N][188]	0	0
VN|ST|ZD	3	[Spike][M][153]	[Spike][N][188]	0	0
IT|EN|ZD	3	[Spike][E][154]	[Spike][N][188]	0	0
NN|RT|ZD	3	[Spike][S][155]	[Spike][N][188]	0	0
RN|AT|ZD	3	[Spike][R][158]	[Spike][N][188]	0	0
NN|AT|FD	3	[Spike][N][164]	[Spike][N][188]	0	0
LN|MT|QD	3	[Spike][L][176]	[Spike][N][188]	0	0
GT|QN|TD	3	[Spike][Q][183]	[Spike][N][188]	0	0
SH|TF|PY	3	[Spike][T][22]	[Spike][F][192]	0	0
FH|NY|PF	3	[Spike][P][39]	[Spike][F][192]	0	0
VH|ZF|DY	3	[Spike][G][72]	[Spike][F][192]	0	0
NH|VF|IY	3	[Spike][V][83]	[Spike][F][192]	0	0
ZH|SF|EY	3	[Spike][S][172]	[Spike][F][192]	0	0
RY|HS|YN	3	[Spike][F][65]	[Spike][N][196]	0	0
FY|HS|PN	3	[Spike][P][82]	[Spike][N][196]	0	0
GY|RS|TN	3	[Spike][K][147]	[Spike][N][196]	0	0
CY|RS|KN	3	[Spike][K][182]	[Spike][N][196]	0	0
DY|RS|ZN	3	[Spike][-][184]	[Spike][N][196]	0	0
SY|NS|GN	3	[Spike][G][184]	[Spike][N][196]	0	0
KS|PV|MR	3	[Spike][P][26]	[Spike][I][197]	0	0
GI|ZK|DR	3	[Spike][G][72]	[Spike][I][197]	0	0
TS|VK|IR	3	[Spike][V][127]	[Spike][I][197]	0	0
NI|DK|KR	3	[Spike][N][137]	[Spike][I][197]	0	0
AS|FK|MR	3	[Spike][F][140]	[Spike][I][197]	0	0
TY|QH|RF	3	[Spike][T][33]	[Spike][Y][200]	0	0
TH|KY|DF	3	[Spike][K][41]	[Spike][Y][200]	0	0
DH|VS|NF	3	[Spike][Q][134]	[Spike][Y][200]	0	0
ZH|RS|TF	3	[Spike][K][147]	[Spike][Y][200]	0	0
IH|EY|ZF	3	[Spike][E][154]	[Spike][Y][200]	0	0
RY|AH|ZF	3	[Spike][R][158]	[Spike][Y][200]	0	0
RS|NH|KF	3	[Spike][K][182]	[Spike][Y][200]	0	0
VS|NH|KF	3	[Spike][K][187]	[Spike][Y][200]	0	0
TH|NY|DF	3	[Spike][N][188]	[Spike][Y][200]	0	0
RY|QK|GS	3	[Spike][Q][14]	[Spike][K][202]	0	0
YY|PK|MS	3	[Spike][P][26]	[Spike][K][202]	0	0
TK|HY|VS	3	[Spike][T][29]	[Spike][K][202]	0	0
HT|YY|DS	3	[Spike][F][59]	[Spike][K][202]	0	0
KT|ZH|RS	3	[Spike][G][75]	[Spike][K][202]	0	0
KK|HY|TS	3	[Spike][K][77]	[Spike][K][202]	0	0
TY|NK|QS	3	[Spike][N][149]	[Spike][K][202]	0	0
HY|KK|NS	3	[Spike][K][150]	[Spike][K][202]	0	0
SK|DY|QS	3	[Spike][S][161]	[Spike][K][202]	0	0
TG|RK|GQ	3	[Spike][Q][14]	[Spike][S][205]	0	0
CG|TK|IQ	3	[Spike][N][17]	[Spike][S][205]	0	0
GG|DK|RQ	3	[Spike][T][20]	[Spike][S][205]	0	0
TG|AK|QQ	3	[Spike][Q][23]	[Spike][S][205]	0	0
IG|HK|VQ	3	[Spike][T][29]	[Spike][S][205]	0	0
NG|HK|FQ	3	[Spike][H][66]	[Spike][S][205]	0	0
ZG|IK|LQ	3	[Spike][I][68]	[Spike][S][205]	0	0
QG|HK|TQ	3	[Spike][K][77]	[Spike][S][205]	0	0
EG|KS|RQ	3	[Spike][K][129]	[Spike][S][205]	0	0
QG|EK|NQ	3	[Spike][Q][134]	[Spike][S][205]	0	0
IG|AK|TQ	3	[Spike][G][142]	[Spike][S][205]	0	0
GG|KK|RQ	3	[Spike][Y][145]	[Spike][S][205]	0	0
HK|KS|NQ	3	[Spike][K][150]	[Spike][S][205]	0	0
AG|MK|WQ	3	[Spike][W][152]	[Spike][S][205]	0	0
IG|DK|QQ	3	[Spike][S][161]	[Spike][S][205]	0	0
TG|IK|VQ	3	[Spike][V][171]	[Spike][S][205]	0	0
ZH|LG|EQ	3	[Spike][S][172]	[Spike][S][205]	0	0
RG|DK|KQ	3	[Spike][Q][173]	[Spike][S][205]	0	0
PG|SK|QQ	3	[Spike][L][176]	[Spike][S][205]	0	0
FG|VK|TQ	3	[Spike][L][179]	[Spike][S][205]	0	0
DG|SK|TQ	3	[Spike][Q][183]	[Spike][S][205]	0	0
SG|VS|RQ	3	[Spike][I][197]	[Spike][S][205]	0	0
YK|KS|SQ	3	[Spike][K][202]	[Spike][S][205]	3	0
TA|QK|GT	3	[Spike][Q][14]	[Spike][K][206]	0	0
TK|DG|ST	3	[Spike][T][19]	[Spike][K][206]	0	0
NS|DG|RT	3	[Spike][T][20]	[Spike][K][206]	0	0
PA|VG|KT	3	[Spike][R][21]	[Spike][K][206]	0	0
LK|EA|PT	3	[Spike][L][24]	[Spike][K][206]	0	0
DS|LA|AT	3	[Spike][A][27]	[Spike][K][206]	0	0
IA|TK|VT	3	[Spike][T][29]	[Spike][K][206]	0	0
RN|ZA|LT	3	[Spike][I][68]	[Spike][K][206]	0	0
AS|ZG|VT	3	[Spike][S][71]	[Spike][K][206]	0	0
TS|ZG|RT	3	[Spike][G][75]	[Spike][K][206]	0	0
QN|AA|YT	3	[Spike][R][78]	[Spike][K][206]	0	0
RS|KG|TT	3	[Spike][K][113]	[Spike][K][206]	0	0
LK|VG|AT	3	[Spike][L][117]	[Spike][K][206]	0	0
AA|NG|HT	3	[Spike][N][125]	[Spike][K][206]	0	0
YK|DG|KT	3	[Spike][N][137]	[Spike][K][206]	0	0
DK|NG|ET	3	[Spike][D][138]	[Spike][K][206]	0	0
YK|KG|RT	3	[Spike][Y][145]	[Spike][K][206]	0	0
HS|NK|QT	3	[Spike][N][148]	[Spike][K][206]	0	0
FS|NK|QT	3	[Spike][N][149]	[Spike][K][206]	0	0
HS|NG|ST	3	[Spike][S][162]	[Spike][K][206]	0	0
TN|RA|FT	3	[Spike][N][164]	[Spike][K][206]	0	0
VA|EG|DT	3	[Spike][E][169]	[Spike][K][206]	0	0
TA|AS|VT	3	[Spike][V][171]	[Spike][K][206]	0	0
PN|FA|TT	3	[Spike][L][179]	[Spike][K][206]	0	0
SA|KG|RT	3	[Spike][I][197]	[Spike][K][206]	0	0
TH|QF|RY	3	[Spike][T][33]	[Spike][H][207]	0	0
TF|KH|DY	3	[Spike][K][41]	[Spike][H][207]	0	0
SF|GH|TY	3	[Spike][G][142]	[Spike][H][207]	0	0
VH|SF|ZY	3	[Spike][M][153]	[Spike][H][207]	0	0
IF|EH|ZY	3	[Spike][E][154]	[Spike][H][207]	0	0
NH|RF|ZY	3	[Spike][S][155]	[Spike][H][207]	0	0
RH|AF|ZY	3	[Spike][R][158]	[Spike][H][207]	0	0
NH|AF|FY	3	[Spike][N][164]	[Spike][H][207]	0	0
MF|LH|QY	3	[Spike][L][176]	[Spike][H][207]	0	0
TF|NH|DY	3	[Spike][N][188]	[Spike][H][207]	3	0
YH|HF|FY	3	[Spike][Y][200]	[Spike][H][207]	0	0
NK|TQ|GT	3	[Spike][V][16]	[Spike][T][208]	0	0
NE|DQ|RT	3	[Spike][T][20]	[Spike][T][208]	0	0
MK|TE|KT	3	[Spike][P][25]	[Spike][T][208]	0	0
RK|FQ|YT	3	[Spike][F][65]	[Spike][T][208]	0	0
QK|LE|FT	3	[Spike][H][66]	[Spike][T][208]	0	0
TE|ZQ|RT	3	[Spike][G][75]	[Spike][T][208]	0	0
FK|HE|PT	3	[Spike][P][82]	[Spike][T][208]	0	0
EK|IQ|LT	3	[Spike][L][84]	[Spike][T][208]	0	0
TK|NQ|DT	3	[Spike][D][111]	[Spike][T][208]	0	0
LE|VQ|IT	3	[Spike][V][127]	[Spike][T][208]	0	0
VK|NQ|ET	3	[Spike][D][138]	[Spike][T][208]	0	0
RK|FQ|MT	3	[Spike][F][140]	[Spike][T][208]	0	0
VK|FQ|YT	3	[Spike][L][141]	[Spike][T][208]	0	0
SK|TQ|QT	3	[Spike][N][149]	[Spike][T][208]	0	0
HE|NQ|ST	3	[Spike][S][162]	[Spike][T][208]	0	0
SK|NE|GT	3	[Spike][G][184]	[Spike][T][208]	0	0
SE|GQ|TT	3	[Spike][K][206]	[Spike][T][208]	3	1
SR|TP|PA	3	[Spike][T][22]	[Spike][P][209]	0	0
FR|NA|PP	3	[Spike][P][39]	[Spike][P][209]	0	0
NV|SD|LZ	3	[Spike][L][48]	[Spike][-][209]	0	0
PH|RL|YZ	3	[Spike][L][54]	[Spike][-][209]	0	0
NR|VP|IA	3	[Spike][V][83]	[Spike][P][209]	0	0
NR|EP|DA	3	[Spike][E][169]	[Spike][P][209]	0	0
SV|GD|NZ	3	[Spike][N][185]	[Spike][-][209]	3	0
HR|YA|FP	3	[Spike][F][192]	[Spike][P][209]	0	0
TG|KS|GN	3	[Spike][Q][14]	[Spike][N][211]	0	0
NS|AG|YN	3	[Spike][R][78]	[Spike][N][211]	0	0
AG|YS|WN	3	[Spike][W][152]	[Spike][N][211]	0	0
IG|NS|QN	3	[Spike][S][161]	[Spike][N][211]	0	0
TG|ID|VN	3	[Spike][V][171]	[Spike][N][211]	0	0
PG|NS|QN	3	[Spike][L][176]	[Spike][N][211]	0	0
LQ|VV|KL	3	[Spike][R][21]	[Spike][L][212]	0	0
NQ|AV|QL	3	[Spike][Q][23]	[Spike][L][212]	0	0
IQ|YV|HL	3	[Spike][H][49]	[Spike][L][212]	0	0
FQ|VA|TL	3	[Spike][T][51]	[Spike][L][212]	0	0
NQ|GV|QL	3	[Spike][W][64]	[Spike][L][212]	0	0
LQ|KV|GL	3	[Spike][N][87]	[Spike][L][212]	0	0
YQ|IV|VL	3	[Spike][V][120]	[Spike][L][212]	0	0
GQ|VV|TL	3	[Spike][L][179]	[Spike][L][212]	0	0
KQ|QA|TL	3	[Spike][T][208]	[Spike][L][212]	2	0
QN|KA|GP	3	[Spike][Q][14]	[Spike][V][213]	0	0
HG|DA|IP	3	[Spike][N][17]	[Spike][V][213]	0	0
LG|PT|KP	3	[Spike][R][21]	[Spike][V][213]	0	0
NG|PA|QP	3	[Spike][Q][23]	[Spike][V][213]	0	0
RG|NN|AP	3	[Spike][A][27]	[Spike][V][213]	0	0
RM|HA|LV	3	[Spike][L][54]	[Spike][V][213]	0	0
RY|ZT|IV	3	[Spike][I][68]	[Spike][V][213]	0	0
TN|SL|GA	3	[Spike][H][69]	[Spike][V][213]	0	0
NG|TN|VP	3	[Spike][S][71]	[Spike][V][213]	0	0
QI|TN|YP	3	[Spike][T][76]	[Spike][V][213]	0	0
YG|FY|MA	3	[Spike][V][120]	[Spike][V][213]	0	0
YY|DN|NP	3	[Spike][Q][134]	[Spike][V][213]	0	0
LG|YN|KP	3	[Spike][N][137]	[Spike][V][213]	0	0
AY|YN|LA	3	[Spike][Y][144]	[Spike][V][213]	0	0
LY|NA|QP	3	[Spike][S][161]	[Spike][V][213]	0	0
TG|NY|DP	3	[Spike][E][169]	[Spike][V][213]	0	0
ZY|LT|EP	3	[Spike][S][172]	[Spike][V][213]	0	0
GN|PA|TP	3	[Spike][Q][183]	[Spike][V][213]	0	0
SA|HS|RR	3	[Spike][T][33]	[Spike][R][214]	0	0
RD|SA|LR	3	[Spike][L][48]	[Spike][R][214]	0	0
RD|ZA|LR	3	[Spike][I][68]	[Spike][R][214]	0	0
QD|AA|YR	3	[Spike][R][78]	[Spike][R][214]	0	0
ND|EA|RR	3	[Spike][K][129]	[Spike][R][214]	0	0
LD|IA|QR	3	[Spike][S][161]	[Spike][R][214]	0	0
ND|VA|DR	3	[Spike][E][169]	[Spike][R][214]	0	0
ZD|LA|ER	3	[Spike][S][172]	[Spike][R][214]	0	0
HD|RA|KR	3	[Spike][Q][173]	[Spike][R][214]	0	0
ED|PA|QR	3	[Spike][L][176]	[Spike][R][214]	0	0
PD|FA|TR	3	[Spike][L][179]	[Spike][R][214]	0	0
ND|AA|TR	3	[Spike][K][206]	[Spike][R][214]	0	0
TA|RD|GG	3	[Spike][Q][14]	[Spike][D][215]	0	0
PA|VD|KG	3	[Spike][R][21]	[Spike][D][215]	0	0
TA|AD|QG	3	[Spike][Q][23]	[Spike][D][215]	0	0
IA|HD|VG	3	[Spike][T][29]	[Spike][D][215]	3	1
QN|AA|YG	3	[Spike][R][78]	[Spike][D][215]	0	0
FN|ID|VG	3	[Spike][V][120]	[Spike][D][215]	0	0
TA|VD|IG	3	[Spike][V][127]	[Spike][D][215]	0	0
AA|FD|MG	3	[Spike][F][140]	[Spike][D][215]	0	0
AA|MD|WG	3	[Spike][W][152]	[Spike][D][215]	0	0
TA|ID|VG	3	[Spike][V][171]	[Spike][D][215]	0	0
PN|FA|TG	3	[Spike][L][179]	[Spike][D][215]	0	0
GA|KD|QG	3	[Spike][S][205]	[Spike][D][215]	0	0
LS|PQ|KG	3	[Spike][R][21]	[Spike][G][219]	0	0
NS|TQ|QG	3	[Spike][Q][23]	[Spike][G][219]	0	0
GS|NQ|QG	3	[Spike][Y][28]	[Spike][G][219]	0	0
GS|SQ|RG	3	[Spike][T][33]	[Spike][G][219]	3	1
NS|TQ|QG	3	[Spike][Q][52]	[Spike][G][219]	0	0
VS|SQ|NG	3	[Spike][N][81]	[Spike][G][219]	0	0
FS|LQ|IG	3	[Spike][I][119]	[Spike][G][219]	0	0
RS|AQ|MG	3	[Spike][F][140]	[Spike][G][219]	0	0
HS|IQ|TG	3	[Spike][G][142]	[Spike][G][219]	0	0
AS|IQ|VG	3	[Spike][V][143]	[Spike][G][219]	0	0
KS|LQ|AG	3	[Spike][A][163]	[Spike][G][219]	0	0
TS|VQ|DG	3	[Spike][E][169]	[Spike][G][219]	0	0
CS|VQ|KG	3	[Spike][K][182]	[Spike][G][219]	0	0
KS|GQ|NG	3	[Spike][N][185]	[Spike][G][219]	0	0
CL|TN|IS	3	[Spike][N][17]	[Spike][S][221]	0	0
PL|VN|KS	3	[Spike][R][21]	[Spike][S][221]	0	0
IA|EL|PS	3	[Spike][L][24]	[Spike][S][221]	0	0
KL|YN|MS	3	[Spike][P][26]	[Spike][S][221]	0	0
TA|SL|RS	3	[Spike][T][33]	[Spike][S][221]	3	0
KA|EN|DS	3	[Spike][K][41]	[Spike][S][221]	0	0
YA|ZN|DS	3	[Spike][G][72]	[Spike][S][221]	0	0
GA|ZN|RS	3	[Spike][G][75]	[Spike][S][221]	0	0
KA|AL|YS	3	[Spike][R][78]	[Spike][S][221]	0	0
SA|TL|AS	3	[Spike][S][94]	[Spike][S][221]	0	0
AL|NN|HS	3	[Spike][N][125]	[Spike][S][221]	0	0
TL|VN|IS	3	[Spike][V][127]	[Spike][S][221]	0	0
TA|DN|KS	3	[Spike][N][137]	[Spike][S][221]	0	0
AL|FN|MS	3	[Spike][F][140]	[Spike][S][221]	0	0
GA|IL|TS	3	[Spike][G][142]	[Spike][S][221]	0	0
AL|MN|WS	3	[Spike][W][152]	[Spike][S][221]	0	0
IL|DN|QS	3	[Spike][S][161]	[Spike][S][221]	0	0
VL|EN|DS	3	[Spike][E][169]	[Spike][S][221]	0	0
DL|YN|RS	3	[Spike][Y][170]	[Spike][S][221]	0	0
LL|SN|ES	3	[Spike][S][172]	[Spike][S][221]	0	0
RL|DN|KS	3	[Spike][Q][173]	[Spike][S][221]	0	0
DL|EN|PS	3	[Spike][G][181]	[Spike][S][221]	0	0
QA|DL|TS	3	[Spike][Q][183]	[Spike][S][221]	0	0
GL|KN|QS	3	[Spike][S][205]	[Spike][S][221]	3	0
AL|GN|TS	3	[Spike][K][206]	[Spike][S][221]	3	1
RT|TP|GV	3	[Spike][Q][14]	[Spike][A][222]	0	0
PP|RA|KV	3	[Spike][R][21]	[Spike][A][222]	0	0
PI|LP|AV	3	[Spike][A][27]	[Spike][A][222]	0	0
MT|SP|RV	3	[Spike][T][33]	[Spike][A][222]	3	0
TT|AP|YV	3	[Spike][R][78]	[Spike][A][222]	0	0
II|MT|ZV	3	[Spike][-][145]	[Spike][A][222]	0	0
AP|YA|WV	3	[Spike][W][152]	[Spike][A][222]	0	0
GP|SA|QV	3	[Spike][S][205]	[Spike][A][222]	3	0
GP|SA|NV	3	[Spike][N][211]	[Spike][A][222]	0	0
AQ|GE|RR	3	[Spike][G][75]	[Spike][E][224]	0	0
IQ|EE|ZK	3	[Spike][E][154]	[Spike][E][224]	0	0
RE|AQ|ZK	3	[Spike][R][158]	[Spike][E][224]	0	0
GQ|QE|TR	3	[Spike][Q][183]	[Spike][E][224]	0	0
HQ|YE|FK	3	[Spike][Y][200]	[Spike][E][224]	0	0
HE|FQ|YK	3	[Spike][H][207]	[Spike][E][224]	3	0
NF|VL|GI	3	[Spike][V][16]	[Spike][L][226]	0	0
VF|TL|SI	3	[Spike][T][19]	[Spike][L][226]	0	0
IF|VL|HI	3	[Spike][H][49]	[Spike][L][226]	0	0
NF|ZL|QI	3	[Spike][W][64]	[Spike][L][226]	0	0
VV|DF|ZI	3	[Spike][-][184]	[Spike][L][226]	0	0
TZ|QV|GL	3	[Spike][Q][14]	[Spike][V][227]	0	0
NG|TZ|QL	3	[Spike][Q][23]	[Spike][V][227]	0	0
LV|EZ|PL	3	[Spike][L][24]	[Spike][V][227]	0	0
MG|TM|KL	3	[Spike][P][25]	[Spike][V][227]	0	0
IZ|TV|VL	3	[Spike][T][29]	[Spike][V][227]	0	0
YG|NV|SL	3	[Spike][N][30]	[Spike][V][227]	0	0
GZ|TM|SL	3	[Spike][F][32]	[Spike][V][227]	0	0
GG|SZ|RL	3	[Spike][T][33]	[Spike][V][227]	0	0
TV|EF|DL	3	[Spike][K][41]	[Spike][V][227]	0	0
IG|YF|HL	3	[Spike][H][49]	[Spike][V][227]	0	0
FG|SV|TL	3	[Spike][T][51]	[Spike][V][227]	0	0
RG|FF|YL	3	[Spike][F][65]	[Spike][V][227]	0	0
QG|LM|FL	3	[Spike][H][66]	[Spike][V][227]	0	0
TM|ZF|RL	3	[Spike][G][75]	[Spike][V][227]	0	0
EG|IF|LL	3	[Spike][L][84]	[Spike][V][227]	0	0
TG|NF|DL	3	[Spike][D][111]	[Spike][V][227]	0	0
RM|KF|TL	3	[Spike][K][113]	[Spike][V][227]	0	0
LV|VF|AL	3	[Spike][L][117]	[Spike][V][227]	0	0
YG|IF|VL	3	[Spike][V][120]	[Spike][V][227]	0	0
GZ|AV|SL	3	[Spike][A][123]	[Spike][V][227]	0	0
AZ|NF|HL	3	[Spike][N][125]	[Spike][V][227]	0	0
EZ|KV|RL	3	[Spike][K][129]	[Spike][V][227]	0	0
VM|EF|NL	3	[Spike][Q][134]	[Spike][V][227]	0	0
VG|LV|YL	3	[Spike][L][141]	[Spike][V][227]	0	0
HG|IZ|TL	3	[Spike][G][142]	[Spike][V][227]	0	0
GG|RM|TL	3	[Spike][K][147]	[Spike][V][227]	0	0
AZ|MF|WL	3	[Spike][W][152]	[Spike][V][227]	0	0
IZ|SV|QL	3	[Spike][S][161]	[Spike][V][227]	0	0
HM|NF|SL	3	[Spike][S][162]	[Spike][V][227]	0	0
SM|RZ|FL	3	[Spike][N][164]	[Spike][V][227]	0	0
TZ|AM|VL	3	[Spike][V][171]	[Spike][V][227]	0	0
RZ|PM|KL	3	[Spike][Q][173]	[Spike][V][227]	0	0
MV|PZ|QL	3	[Spike][L][176]	[Spike][V][227]	0	0
GG|FZ|TL	3	[Spike][L][179]	[Spike][V][227]	0	0
DZ|NM|TL	3	[Spike][Q][183]	[Spike][V][227]	0	0
SZ|KF|RL	3	[Spike][I][197]	[Spike][V][227]	0	0
SM|YV|FL	3	[Spike][Y][200]	[Spike][V][227]	3	0
KV|YF|SL	3	[Spike][K][202]	[Spike][V][227]	3	1
GZ|KF|QL	3	[Spike][S][205]	[Spike][V][227]	3	0
LZ|NF|SL	3	[Spike][S][221]	[Spike][V][227]	0	0
GD|NE|DS	3	[Spike][A][27]	[Spike][D][228]	0	0
TD|QE|RK	3	[Spike][T][33]	[Spike][D][228]	0	0
KD|TE|DK	3	[Spike][K][41]	[Spike][D][228]	0	0
YD|NE|AS	3	[Spike][G][72]	[Spike][D][228]	0	0
GD|AE|TS	3	[Spike][G][75]	[Spike][D][228]	0	0
HE|RS|KK	3	[Spike][K][97]	[Spike][D][228]	0	0
DE|VS|NK	3	[Spike][Q][134]	[Spike][D][228]	0	0
RS|ZE|TK	3	[Spike][K][147]	[Spike][D][228]	0	0
VD|SE|ZK	3	[Spike][M][153]	[Spike][D][228]	0	0
IE|ED|ZK	3	[Spike][E][154]	[Spike][D][228]	0	0
ND|RE|ZK	3	[Spike][S][155]	[Spike][D][228]	0	0
RD|AE|ZK	3	[Spike][R][158]	[Spike][D][228]	0	0
QD|PS|KK	3	[Spike][Q][173]	[Spike][D][228]	0	0
GE|LS|PK	3	[Spike][G][181]	[Spike][D][228]	0	0
VS|NE|KK	3	[Spike][K][187]	[Spike][D][228]	0	0
ND|TE|DK	3	[Spike][N][188]	[Spike][D][228]	0	0
HD|FE|YK	3	[Spike][H][207]	[Spike][D][228]	0	0
QE|ED|KK	3	[Spike][E][224]	[Spike][D][228]	3	0
VE|MS|LK	3	[Spike][V][227]	[Spike][D][228]	2	0
TV|ZL|VF	3	[Spike][S][71]	[Spike][I][231]	0	0
NV|ZL|DF	3	[Spike][G][72]	[Spike][I][231]	0	0
NV|ZL|SF	3	[Spike][T][73]	[Spike][I][231]	0	0
AV|ZL|DF	3	[Spike][N][74]	[Spike][I][231]	0	0
AV|ZL|RF	3	[Spike][G][75]	[Spike][I][231]	0	0
TV|YF|ZL	3	[Spike][T][76]	[Spike][I][231]	0	0
YV|DL|KF	3	[Spike][N][137]	[Spike][I][231]	0	0
TV|HL|DF	3	[Spike][N][188]	[Spike][I][231]	0	0
QV|RF|KL	3	[Spike][E][224]	[Spike][I][231]	0	0
IR|LK|PS	3	[Spike][L][24]	[Spike][R][237]	0	0
PR|TG|KS	3	[Spike][P][25]	[Spike][R][237]	0	0
NK|DG|AS	3	[Spike][A][27]	[Spike][R][237]	0	0
TR|QK|RS	3	[Spike][T][33]	[Spike][R][237]	0	0
FQ|PN|NS	3	[Spike][P][39]	[Spike][R][237]	0	0
TK|KR|DS	3	[Spike][K][41]	[Spike][R][237]	0	0
YK|LG|FS	3	[Spike][H][66]	[Spike][R][237]	0	0
AR|TN|SS	3	[Spike][A][67]	[Spike][R][237]	0	0
NK|ZN|SS	3	[Spike][T][73]	[Spike][R][237]	0	0
AK|ZN|DS	3	[Spike][N][74]	[Spike][R][237]	0	0
TK|YS|ZN	3	[Spike][T][76]	[Spike][R][237]	0	0
RG|KN|TS	3	[Spike][K][113]	[Spike][R][237]	0	0
LG|VN|IS	3	[Spike][V][127]	[Spike][R][237]	0	0
YK|DN|KS	3	[Spike][N][137]	[Spike][R][237]	0	0
YK|FN|MS	3	[Spike][F][140]	[Spike][R][237]	0	0
SK|GR|TS	3	[Spike][G][142]	[Spike][R][237]	0	0
FG|TN|QS	3	[Spike][N][149]	[Spike][R][237]	0	0
HG|NN|SS	3	[Spike][S][162]	[Spike][R][237]	0	0
ZQ|FG|ES	3	[Spike][S][172]	[Spike][R][237]	0	0
HQ|PG|KS	3	[Spike][Q][173]	[Spike][R][237]	0	0
LG|EN|PS	3	[Spike][G][181]	[Spike][R][237]	0	0
RG|NK|KS	3	[Spike][K][182]	[Spike][R][237]	0	0
IQ|VG|NK	3	[Spike][K][187]	[Spike][R][237]	0	0
TK|NR|DS	3	[Spike][N][188]	[Spike][R][237]	0	0
HQ|FN|YS	3	[Spike][F][192]	[Spike][R][237]	0	0
SG|HK|YR	3	[Spike][Y][200]	[Spike][R][237]	0	0
EG|QN|TS	3	[Spike][T][208]	[Spike][R][237]	0	0
YQ|NK|PS	3	[Spike][V][213]	[Spike][R][237]	0	0
QK|ER|RS	3	[Spike][E][224]	[Spike][R][237]	0	0
MG|FN|LS	3	[Spike][V][227]	[Spike][R][237]	0	0
VK|LN|FS	3	[Spike][I][231]	[Spike][R][237]	0	0
HM|FF|YY	3	[Spike][F][65]	[Spike][F][238]	0	0
LM|VF|IY	3	[Spike][V][127]	[Spike][F][238]	0	0
VM|RY|YF	3	[Spike][Y][170]	[Spike][F][238]	0	0
FM|EY|SF	3	[Spike][S][172]	[Spike][F][238]	0	0
LS|PK|KR	3	[Spike][R][21]	[Spike][Q][239]	0	0
NS|GQ|QR	3	[Spike][Q][23]	[Spike][Q][239]	0	0
GS|NK|QR	3	[Spike][Y][28]	[Spike][Q][239]	0	0
GS|TQ|RR	3	[Spike][T][33]	[Spike][Q][239]	0	0
NS|TK|QR	3	[Spike][Q][52]	[Spike][Q][239]	0	0
VS|SK|NR	3	[Spike][N][81]	[Spike][Q][239]	3	1
SQ|TK|AR	3	[Spike][S][94]	[Spike][Q][239]	0	0
FS|LK|IR	3	[Spike][I][119]	[Spike][Q][239]	0	0
RS|AK|MR	3	[Spike][F][140]	[Spike][Q][239]	3	0
HS|GQ|TR	3	[Spike][G][142]	[Spike][Q][239]	0	0
RA|QT|GV	3	[Spike][Q][14]	[Spike][T][240]	0	0
TA|NT|IV	3	[Spike][N][17]	[Spike][T][240]	0	0
VA|RT|KV	3	[Spike][R][21]	[Spike][T][240]	0	0
AA|PT|QV	3	[Spike][Q][23]	[Spike][T][240]	0	0
TT|HA|VV	3	[Spike][T][29]	[Spike][T][240]	0	0
TA|NT|QV	3	[Spike][N][149]	[Spike][T][240]	0	0
DA|ST|QV	3	[Spike][S][161]	[Spike][T][240]	0	0
KA|ST|QV	3	[Spike][S][205]	[Spike][T][240]	0	0
VT|FA|LV	3	[Spike][V][227]	[Spike][T][240]	0	0
RI|QL|GV	3	[Spike][Q][14]	[Spike][L][241]	0	0
NL|TI|IV	3	[Spike][N][17]	[Spike][L][241]	0	0
VI|RL|KV	3	[Spike][R][21]	[Spike][L][241]	0	0
QI|TL|PV	3	[Spike][T][22]	[Spike][L][241]	0	0
AI|PL|QV	3	[Spike][Q][23]	[Spike][L][241]	0	0
TL|HI|VV	3	[Spike][T][29]	[Spike][L][241]	0	0
KL|HI|TV	3	[Spike][K][77]	[Spike][L][241]	0	0
DI|SL|QV	3	[Spike][S][161]	[Spike][L][241]	0	0
KI|SL|QV	3	[Spike][S][205]	[Spike][L][241]	0	0
KL|GI|TV	3	[Spike][K][206]	[Spike][L][241]	0	0
AI|TL|VV	3	[Spike][T][240]	[Spike][L][241]	3	0
AT|NL|HM	3	[Spike][N][125]	[Spike][L][242]	0	0
TT|VL|IM	3	[Spike][V][127]	[Spike][L][242]	0	0
AT|FL|MM	3	[Spike][F][140]	[Spike][L][242]	3	1
VT|EL|DM	3	[Spike][E][169]	[Spike][L][242]	0	0
DT|YL|RM	3	[Spike][Y][170]	[Spike][L][242]	0	0
LT|SL|EM	3	[Spike][S][172]	[Spike][L][242]	0	0
DT|EL|PM	3	[Spike][G][181]	[Spike][L][242]	0	0
AT|GL|TM	3	[Spike][K][206]	[Spike][L][242]	0	0
LT|NL|SM	3	[Spike][S][221]	[Spike][L][242]	0	0
NS|TA|GM	3	[Spike][V][16]	[Spike][L][244]	0	0
HS|TA|IM	3	[Spike][N][17]	[Spike][L][244]	2	0
VS|DA|SM	3	[Spike][T][19]	[Spike][L][244]	3	0
LS|VA|KM	3	[Spike][R][21]	[Spike][L][244]	0	0
NS|AA|QM	3	[Spike][Q][23]	[Spike][L][244]	0	0
VS|YA|MM	3	[Spike][P][26]	[Spike][L][244]	0	0
GS|QI|RM	3	[Spike][T][33]	[Spike][L][244]	0	0
TI|EA|DM	3	[Spike][K][41]	[Spike][L][244]	0	0
NS|YI|FM	3	[Spike][F][43]	[Spike][L][244]	0	0
IS|YA|HM	3	[Spike][H][49]	[Spike][L][244]	0	0
FS|SI|TM	3	[Spike][T][51]	[Spike][L][244]	0	0
RS|FA|YM	3	[Spike][F][65]	[Spike][L][244]	0	0
QS|YI|FM	3	[Spike][H][66]	[Spike][L][244]	0	0
NI|ZA|SM	3	[Spike][T][73]	[Spike][L][244]	0	0
AI|ZA|DM	3	[Spike][N][74]	[Spike][L][244]	0	0
AI|ZA|RM	3	[Spike][G][75]	[Spike][L][244]	0	0
ES|IA|LM	3	[Spike][L][84]	[Spike][L][244]	0	0
LL|MA|FM	3	[Spike][L][110]	[Spike][L][244]	0	0
TS|NA|DM	3	[Spike][D][111]	[Spike][L][244]	0	0
LI|VA|AM	3	[Spike][L][117]	[Spike][L][244]	0	0
FS|LL|IM	3	[Spike][I][119]	[Spike][L][244]	0	0
YS|IA|VM	3	[Spike][V][120]	[Spike][L][244]	0	0
VS|NA|EM	3	[Spike][D][138]	[Spike][L][244]	0	0
HS|SI|TM	3	[Spike][G][142]	[Spike][L][244]	3	1
AS|GI|VM	3	[Spike][V][143]	[Spike][L][244]	3	1
PS|KA|RM	3	[Spike][Y][145]	[Spike][L][244]	0	0
GS|ZI|TM	3	[Spike][K][147]	[Spike][L][244]	0	0
SS|NI|QM	3	[Spike][N][149]	[Spike][L][244]	0	0
KS|YI|AM	3	[Spike][A][163]	[Spike][L][244]	0	0
TS|EA|DM	3	[Spike][E][169]	[Spike][L][244]	0	0
GS|II|TM	3	[Spike][L][179]	[Spike][L][244]	0	0
KS|LI|NM	3	[Spike][N][185]	[Spike][L][244]	0	0
KI|GA|TM	3	[Spike][K][206]	[Spike][L][244]	0	0
KS|QA|TM	3	[Spike][T][208]	[Spike][L][244]	0	0
GS|NI|PM	3	[Spike][V][213]	[Spike][L][244]	0	0
KI|NA|SM	3	[Spike][R][237]	[Spike][L][244]	0	0
TZ|QH|GF	3	[Spike][Q][14]	[Spike][H][245]	0	0
LH|EZ|PF	3	[Spike][L][24]	[Spike][H][245]	0	0
NZ|YH|QF	3	[Spike][Y][28]	[Spike][H][245]	0	0
IZ|TH|VF	3	[Spike][T][29]	[Spike][H][245]	0	0
GZ|AH|SF	3	[Spike][A][123]	[Spike][H][245]	0	0
EZ|KH|RF	3	[Spike][K][129]	[Spike][H][245]	0	0
IZ|SH|QF	3	[Spike][S][161]	[Spike][H][245]	0	0
DZ|GH|PF	3	[Spike][G][181]	[Spike][H][245]	3	1
ZZ|VH|LF	3	[Spike][V][227]	[Spike][H][245]	0	0
VY|TR|SS	3	[Spike][T][19]	[Spike][R][246]	3	0
GY|NK|QS	3	[Spike][Y][28]	[Spike][R][246]	0	0
GY|SK|RS	3	[Spike][T][33]	[Spike][R][246]	0	0
IY|YL|HS	3	[Spike][H][49]	[Spike][R][246]	0	0
NY|TK|QS	3	[Spike][Q][52]	[Spike][R][246]	0	0
NY|ZR|QS	3	[Spike][W][64]	[Spike][R][246]	0	0
QY|IP|FS	3	[Spike][H][66]	[Spike][R][246]	0	0
AK|NP|YS	3	[Spike][R][78]	[Spike][R][246]	0	0
VY|SK|NS	3	[Spike][N][81]	[Spike][R][246]	0	0
LY|RP|GS	3	[Spike][N][87]	[Spike][R][246]	0	0
FY|LK|IS	3	[Spike][I][119]	[Spike][R][246]	0	0
YY|MP|VS	3	[Spike][V][120]	[Spike][R][246]	0	0
EK|KR|RS	3	[Spike][K][129]	[Spike][R][246]	0	0
VY|DR|ES	3	[Spike][D][138]	[Spike][R][246]	0	0
RY|AK|MS	3	[Spike][F][140]	[Spike][R][246]	3	1
VY|LR|YS	3	[Spike][L][141]	[Spike][R][246]	3	0
AY|IK|VS	3	[Spike][V][143]	[Spike][R][246]	3	1
LP|YR|SS	3	[Spike][Y][144]	[Spike][R][246]	3	1
PL|SP|ZS	3	[Spike][-][145]	[Spike][R][246]	3	1
IL|NP|ZS	3	[Spike][-][145]	[Spike][R][246]	3	1
IY|HL|PP	3	[Spike][K][150]	[Spike][R][246]	0	0
KY|LK|AS	3	[Spike][A][163]	[Spike][R][246]	0	0
TY|VK|DS	3	[Spike][E][169]	[Spike][R][246]	0	0
PK|NP|QS	3	[Spike][L][176]	[Spike][R][246]	0	0
GY|FK|TS	3	[Spike][L][179]	[Spike][R][246]	2	0
CY|VK|KS	3	[Spike][K][182]	[Spike][R][246]	3	0
DK|PP|TS	3	[Spike][Q][183]	[Spike][R][246]	0	0
KY|GK|NS	3	[Spike][N][185]	[Spike][R][246]	0	0
KL|GK|QS	3	[Spike][S][205]	[Spike][R][246]	0	0
AK|KR|TS	3	[Spike][K][206]	[Spike][R][246]	0	0
GK|SP|NS	3	[Spike][N][211]	[Spike][R][246]	0	0
SY|QK|GS	3	[Spike][G][219]	[Spike][R][246]	0	0
IL|PK|VS	3	[Spike][A][222]	[Spike][R][246]	0	0
FY|LR|IS	3	[Spike][L][226]	[Spike][R][246]	0	0
AL|TR|VS	3	[Spike][T][240]	[Spike][R][246]	0	0
ZK|HR|FS	3	[Spike][H][245]	[Spike][R][246]	3	0
NH|TP|GQ	3	[Spike][V][16]	[Spike][S][247]	3	0
RN|LG|PQ	3	[Spike][L][24]	[Spike][S][247]	0	0
MH|PS|KQ	3	[Spike][P][25]	[Spike][S][247]	0	0
VH|FN|MQ	3	[Spike][P][26]	[Spike][S][247]	0	0
HK|FS|DQ	3	[Spike][F][59]	[Spike][S][247]	0	0
NG|ZP|SQ	3	[Spike][T][73]	[Spike][S][247]	0	0
AG|DQ|ZP	3	[Spike][N][74]	[Spike][S][247]	0	0
TG|YQ|ZP	3	[Spike][T][76]	[Spike][S][247]	0	0
NH|KG|TQ	3	[Spike][K][77]	[Spike][S][247]	0	0
EH|IP|LQ	3	[Spike][L][84]	[Spike][S][247]	0	0
KK|DQ|PP	3	[Spike][P][85]	[Spike][S][247]	0	0
LH|NS|GQ	3	[Spike][N][87]	[Spike][S][247]	0	0
LG|VP|AQ	3	[Spike][L][117]	[Spike][S][247]	0	0
VH|NP|EQ	3	[Spike][D][138]	[Spike][S][247]	0	0
VH|FP|YQ	3	[Spike][L][141]	[Spike][S][247]	3	0
HR|NP|SQ	3	[Spike][S][162]	[Spike][S][247]	0	0
YN|FR|EQ	3	[Spike][S][172]	[Spike][S][247]	0	0
LS|MG|QQ	3	[Spike][L][176]	[Spike][S][247]	0	0
GH|IG|TQ	3	[Spike][L][179]	[Spike][S][247]	0	0
GG|QS|TQ	3	[Spike][Q][183]	[Spike][S][247]	0	0
DH|VN|RR	3	[Spike][-][184]	[Spike][S][247]	0	0
TK|VR|NG	3	[Spike][K][187]	[Spike][S][247]	0	0
YS|SR|HG	3	[Spike][Y][200]	[Spike][S][247]	0	0
KG|GP|TQ	3	[Spike][K][206]	[Spike][S][247]	0	0
KH|QP|TQ	3	[Spike][T][208]	[Spike][S][247]	0	0
GH|NG|PQ	3	[Spike][V][213]	[Spike][S][247]	0	0
QG|ES|RQ	3	[Spike][E][224]	[Spike][S][247]	0	0
SR|DS|EG	3	[Spike][D][228]	[Spike][S][247]	0	0
VG|LP|FQ	3	[Spike][I][231]	[Spike][S][247]	0	0
KR|RA|GT	3	[Spike][Q][14]	[Spike][Y][248]	0	0
GY|AA|QT	3	[Spike][Q][23]	[Spike][Y][248]	0	0
SN|PY|AR	3	[Spike][P][25]	[Spike][Y][248]	0	0
EF|GY|AT	3	[Spike][A][27]	[Spike][Y][248]	0	0
TY|QD|RT	3	[Spike][T][33]	[Spike][Y][248]	0	0
IY|TA|VT	3	[Spike][V][47]	[Spike][Y][248]	0	0
HR|LA|YT	3	[Spike][L][54]	[Spike][Y][248]	0	0
FR|IA|LT	3	[Spike][I][68]	[Spike][Y][248]	0	0
YY|ND|DT	3	[Spike][G][72]	[Spike][Y][248]	0	0
GY|AD|RT	3	[Spike][G][75]	[Spike][Y][248]	0	0
MR|IA|VT	3	[Spike][V][120]	[Spike][Y][248]	0	0
DD|EA|NT	3	[Spike][Q][134]	[Spike][Y][248]	0	0
GY|SD|TT	3	[Spike][G][142]	[Spike][Y][248]	0	0
SR|PA|ZT	3	[Spike][-][145]	[Spike][Y][248]	3	1
VY|SD|ZT	3	[Spike][M][153]	[Spike][Y][248]	0	0
ID|EY|ZT	3	[Spike][E][154]	[Spike][Y][248]	0	0
NY|RD|ZT	3	[Spike][S][155]	[Spike][Y][248]	0	0
RY|AD|ZT	3	[Spike][R][158]	[Spike][Y][248]	0	0
NR|DA|QT	3	[Spike][S][161]	[Spike][Y][248]	0	0
NY|TD|DT	3	[Spike][N][188]	[Spike][Y][248]	0	0
YY|HD|FT	3	[Spike][Y][200]	[Spike][Y][248]	0	0
HY|FD|YT	3	[Spike][H][207]	[Spike][Y][248]	0	0
AY|NA|ST	3	[Spike][S][221]	[Spike][Y][248]	0	0
DY|ED|KT	3	[Spike][D][228]	[Spike][Y][248]	0	0
RY|KD|ST	3	[Spike][R][237]	[Spike][Y][248]	0	0
ID|AA|MT	3	[Spike][L][244]	[Spike][Y][248]	2	0
PR|LA|ST	3	[Spike][R][246]	[Spike][Y][248]	3	1
TL|QP|RZ	3	[Spike][T][33]	[Spike][L][249]	0	0
KL|TP|DZ	3	[Spike][K][41]	[Spike][L][249]	0	0
GL|SP|TZ	3	[Spike][G][142]	[Spike][L][249]	0	0
VL|SP|ZZ	3	[Spike][M][153]	[Spike][L][249]	0	0
IP|EL|ZZ	3	[Spike][E][154]	[Spike][L][249]	0	0
NL|RP|ZZ	3	[Spike][S][155]	[Spike][L][249]	0	0
RL|AP|ZZ	3	[Spike][R][158]	[Spike][L][249]	0	0
NL|AP|FZ	3	[Spike][N][164]	[Spike][L][249]	0	0
LL|MP|QZ	3	[Spike][L][176]	[Spike][L][249]	0	0
NL|TP|DZ	3	[Spike][N][188]	[Spike][L][249]	0	0
YL|HP|FZ	3	[Spike][Y][200]	[Spike][L][249]	0	0
HL|FP|YZ	3	[Spike][H][207]	[Spike][L][249]	0	0
QP|EL|KZ	3	[Spike][E][224]	[Spike][L][249]	0	0
DL|EP|KZ	3	[Spike][D][228]	[Spike][L][249]	0	0
YL|DP|TZ	3	[Spike][Y][248]	[Spike][L][249]	3	0
TT|QM|RZ	3	[Spike][T][33]	[Spike][T][250]	0	0
[truncated: 20,650 more rows]

## Sheet: Accounting of co-occurence
Number Independent Identities	Total number	Indirect Interaction (+/-1 Position)	Percentage	Direct Interaction	Percentage
17	23	5	21.7	2	8.7
14	131	31	23.7	8	6.1
11	538	70	13	23	4.3
8	3116	267	8.6	93	3
5	18842	1000	5.3	290	1.5
