# Supplementary material for: Covariance predicts conserved protein residue interactions important to the emergence and continued evolution of SARS-CoV-2 as a human pathogen
Source: bioRxiv. 2022 Feb 7:2022.01.13.476204. Preprint. [Version 2] doi: 10.1101/2022.01.13.476204 (PMC8845505; doi:10.1101/2022.01.13.476204)
Supplement: Supplement 8 [file media-8.zip › Supplemental_fileS8.nwk]

('AY278741.1/104-29388':1.713599E-4,(((('AY278489.2/88-29401':8.212387E-4,'AY390556.1/104-29417':1.377202E-4)100:3.117272E-4,(((((((((((((((((((((('DQ084199.1/85-29348':1.38562E-4,(('GQ153539.1/102-29365':2.238881E-4,'GQ153541.1/102-29365':2.596964E-4)98:6.97889E-5,('GQ153540.1/102-29365':3.53343E-5,((('GQ153544.1/102-29356':1.1094E-6,'GQ153545.1/102-29356':3.53649E-5)100:2.072113E-4,'GQ153546.1/102-29356':2.071572E-4)100:1.724684E-4,'GQ153548.1/102-29338':5.88387E-4)100:2.071103E-4)100:1.548826E-4)100:2.254146E-4)100:1.14265E-4,('DQ084200.1/85-29348':2.2612E-6,'DQ022305.2/102-29365':2.5644E-6)100:4.042902E-4)100:0.0053411202,'GQ153547.1/102-29365':0.0051469064)100:0.0083987159,('GQ153542.1/102-29377':2.027186E-4,'GQ153543.1/102-29342':2.82953E-4)100:0.0139483638)100:0.0154073533,('OK017809.1/1-29242':0.0073187595,('OK017810.1/1-29236':0.002580321,'OK017811.1/1-29236':0.0025326226)100:0.0092768232)100:0.0092352056)53:0.0015847079,(((('OK017801.1/1-29242':0.0123616072,'OK017836.1/1-29227':0.0178204561)100:0.0186383219,'OK017802.1/1-29236':0.0048940928)100:0.0208896275,'OK017837.1/1-29242':0.0200407665)100:0.014775753,'OK017807.1/1-29239':0.030032505)98:0.0052501928)100:0.0096967997,('OK017808.1/1-29226':0.0186864367,(('OK017838.1/1-29174':0.0062938289,'OK017840.1/1-29229':0.0093606908)98:0.0039990982,('OK017839.1/1-29220':0.0147437522,('OK017844.1/1-29226':0.0048404794,'OK017845.1/1-29226':0.0102563395)100:0.0165627846)98:0.0176231306)100:0.0176592746)88:0.0023225182)100:0.0378924426,'OK017812.1/2-29207':0.0108286698)96:0.0123127157,('OK017813.1/2-29229':6.66676E-5,'OK017819.1/2-29229':7.26143E-5)100:0.0254142857)96:0.0067718832,((('OK017814.1/2-29240':2.073269E-4,'OK017821.1/2-29242':2.911E-6)100:6.99107E-5,'OK017815.1/2-29242':2.768752E-4)88:3.29325E-5,(('OK017816.1/2-29242':3.54019E-5,('OK017817.1/2-29242':1.1094E-6,'OK017818.1/2-29242':1.1094E-6)81:2.2558E-6)79:3.238E-6,'OK017820.1/2-29242':1.03613E-4)94:7.1141E-5)100:0.0139826983)96:0.018387259,((('OK017822.1/2-29204':0.0019850061,'OK017824.1/2-29229':0.0017604221)87:0.0031201662,(('OK017825.1/2-29248':5.939046E-4,'OK017826.1/2-29245':1.32365E-4)100:0.0146106255,('OK017827.1/2-29239':0.0038914157,'OK017828.1/2-29242':0.0061501603)100:0.0037489279)83:0.0085471649)87:0.0076683745,'OK017823.1/2-29204':0.0299621237)96:0.0110854043)71:0.005002899,(('OK017841.1/1-29137':0.015274534,'OK017843.1/2-29229':0.0037254472)69:0.0036171882,'OK017842.1/1-29127':0.0252262059)100:0.0108063389)100:0.0281819937,'KJ473815.1/2-29133':0.0189907579)100:0.0253341476,((((((((('DQ412042.1/104-29349':0.0056096766,'DQ648856.1/104-29353':0.0024666885)100:0.0050080853,(('KJ473812.1/1-29097':6.43987E-4,'KJ473813.1/1-29114':0.0019542913)100:0.0022678671,'KY770860.1/59-29304':0.0057159894)100:0.0049478606)100:0.0087213924,(('KJ473811.1/1-28765':0.0014616945,('KU182964.1/104-28415':5.857586E-4,(('OK017794.1/1-28860':1.433906E-4,'OK017799.1/1-28860':3.962207E-4)100:0.0026693513,(('OK017795.1/1-28860':2.648168E-4,(('OK017796.1/1-28281':1.02532E-4,'OK017798.1/1-28860':2.015599E-4)100:2.974501E-4,'OK017800.1/1-28860':3.376083E-4)100:2.973272E-4)100:7.86553E-4,'OK017797.1/1-28860':0.0020016717)100:0.0011329319)100:6.806576E-4)100:8.752484E-4)100:0.0016902963,'KY938558.1/111-28715':0.0035314951)100:0.0304714416)100:0.0720845947,'OK017846.1/1-29118':0.0371452789)100:0.0120045563,'JX993987.1/31-29279':0.0488151884)100:0.019606369,((('DQ412043.1/104-29394':0.0318903965,((('OK017832.1/1-29209':0.0298983005,'OK017859.1/1-29199':0.054510358)100:0.0301927808,'OK017833.1/1-29226':0.0161412575)100:0.0082279441,'OK017860.1/1-29233':0.0246926087)100:0.0106059719)100:0.0212351175,('OK017834.1/1-29220':0.0293769658,'OK017835.1/1-29233':0.0083736822)100:0.0329910931)88:0.0073055165,'KJ473814.1/45-29311':0.0515557445)100:0.0125774353)100:0.0303483357,'MK211374.1/101-29341':0.0691825155)97:0.0087207951,(((('GU190215.1/32-28918':0.1037127652,'MZ190137.1/32-28846':0.0653142217)100:0.113476098,('KY352407.1/102-28924':0.1548913436,('MT726043.1/103-28908':0.0040272062,'MT726045.1/103-28911':0.0061133718)100:0.1401616343)100:0.0962112871)100:0.0542206075,('MZ190138.1/51-28876':0.0927868056,'MW719567.1/121-28956':0.1222596813)100:0.1994408763)100:0.2133718901,((((('MG772933.1/107-29438':0.0153673524,'MG772934.1/107-29369':0.0131030609)100:0.0327152028,('OK017803.1/1-29296':1.034067E-4,'OK017804.1/1-29287':3.58349E-5)100:0.0154252572)99:0.0051980223,'OK017805.1/1-29266':0.0186272682)100:0.0184276787,(((((((('MT040333.1/109-29482':2.294356E-4,(('MT040334.1/109-29477':2.406649E-4,'MT040335.1/109-29483':1.390817E-4)77:1.379603E-4,('MT040336.1/109-29479':5.161562E-4,'MT072864.1/91-29471':6.543421E-4)77:2.4405E-6)47:1.13937E-4)100:0.1620769913,('MZ081376.1/106-29366':5.0491E-6,('MZ081378.1/106-29366':1.711492E-4,'MZ081380.1/106-29366':6.86012E-5)100:1.652615E-4)100:0.6003176979)100:0.0678381974,'MT121216.1/2-29319':0.0663914681)100:0.0529072241,((('MN996532.2/107-29514':0.0276160952,'NC_045512.2/107-29533':0.0164328398)100:0.0109606725,'MZ937000.1/83-29470':0.0071044598)100:0.0106656336,('MZ937001.1/66-29440':0.0102822109,'MZ937003.1/216-29590':0.0065700748)100:0.0030971903)100:0.0033433092)100:0.0137657548,('MZ937002.1/1-29132':5.823408E-4,'MZ937004.1/69-29337':9.3313E-4)100:0.0410110266)100:0.0196622512,'MZ081381.1/107-29445':0.0114023419)100:0.06525819,'MW703458.1/69-29413':0.0072918625)100:0.0141221009,'OK017806.1/1-29311':0.0118809262)100:0.0235922673)100:0.1119796004,'LC556375.1/101-29358':0.3561573329)100:0.1042545743)100:0.0873059841)100:0.0110250811,((('JX993988.1/1-29285':0.0078242245,'MZ081382.1/105-29379':0.0389107164)100:0.0151799425,('KF569996.1/111-29446':0.0604721332,'MZ081377.1/105-29384':0.0160120168)100:0.0146218411)43:0.0068009373,'MZ081379.1/105-29387':0.008639272)100:0.0590795379)100:0.0081953911)97:0.0050321169,('DQ071615.1/104-29377':0.0222549659,('OK017829.1/2-29242':0.0051638092,('OK017830.1/1-29177':0.029696809,'OK017831.1/2-29242':1.075398E-4)99:0.0023242025)100:0.0334143143)100:0.0082639534)98:0.0090097961,('OK017792.1/2-29229':0.02111875,'OK017793.1/1-29225':0.0194461353)100:0.0063674832)98:0.010410159,(('KY417142.1/104-29386':0.0050193748,'MK211377.1/102-29384':0.0060879315)100:0.0058732484,('KY417147.1/104-29386':0.0073554034,'KY417148.1/104-29388':0.0110115651)100:0.005041074)100:0.0022564944)58:0.0033335355,('FJ588686.1/85-28788':0.0161599978,(('KY417143.1/104-29386':0.0067351968,'KY417149.1/104-29386':0.0078463923)100:0.0035518444,'MK211378.1/104-29907':0.0101219895)100:0.0019297495)100:0.0061257258)60:0.0025327625,((('KJ473816.1/1-29117':0.0113683443,('KY770858.1/93-29338':2.766026E-4,'KY770859.1/93-29337':1.043301E-4)100:0.0129546105)100:0.0117008798,('KU973692.1/104-29360':0.0609395193,'KY417145.1/104-29355':0.0085322391)100:0.018003083)99:0.0052673702,('KP886808.1/104-29368':3.370473E-4,'KP886809.1/104-29368':5.596789E-4)100:0.0600172503)95:0.0104514289)100:0.0250588952,(((('KC881005.1/104-29430':0.002645505,'KY417144.1/104-29415':0.0105044995)100:0.0044553498,('KC881006.1/104-29430':2.693127E-4,'KF367457.1/104-29954':6.502622E-4)100:0.0050989056)75:0.0036091295,(('KY417151.1/104-29952':0.0052418336,'KY417152.1/104-29430':0.0034593565)100:0.0032214596,('MK211376.1/103-29951':3.370951E-4,(('OK017847.1/1-29814':0.0011136153,(('OK017848.1/1-29705':6.407638E-4,'OK017851.1/1-29814':2.2072E-6)96:3.45526E-5,'OK017850.1/1-29814':2.6897E-6)96:1.016395E-4)100:2.698893E-4,'OK017849.1/1-29814':1.015099E-4)100:9.460625E-4)100:0.0076388863)100:0.0025648796)100:0.0024287578,'OK017858.1/1-29219':0.0161233596)100:0.0067984559)99:0.0052722829,(('KT444582.1/104-29951':2.710475E-4,'KY417150.1/104-29950':3.694916E-4)100:0.0087738933,'KY417146.1/104-29428':0.0086765664)100:0.0043097707)99:0.0097554112,((('OK017852.1/1-29186':3.46E-5,'OK017855.1/2-29190':1.1094E-6)100:3.23827E-5,('OK017853.1/2-29190':1.008272E-4,'OK017854.1/1-29189':7.01648E-5)96:1.03221E-4)98:2.9013E-6,('OK017856.1/1-29134':6.86227E-5,'OK017857.1/1-29183':1.032191E-4)100:1.369602E-4)100:0.0184766974)100:0.0266389636)97:2.72388E-4,(('AY515512.1/81-29394':5.380631E-4,(('AY572034.1/78-29391':1.709409E-4,'AY686863.1/53-29366':2.403428E-4)100:1.306615E-4,'AY572035.1/56-29369':2.125177E-4)96:1.035231E-4)98:7.91426E-5,(((('AY572038.1/33-29346':3.111977E-4,'FJ959407.1/33-29355':5.457238E-4)100:2.060071E-4,'AY613950.1/54-29365':5.114928E-4)100:7.17553E-5,('AY613948.1/54-29367':3.770806E-4,'AY613949.1/54-29367':4.448807E-4)100:2.410567E-4)100:1.029326E-4,'AY686864.1/63-29376':3.076515E-4)97:3.46119E-5)100:0.0016516725)100:5.503254E-4,'AY463059.1/25-29309':0.0012722763)100:6.89913E-5,'AB257344.1/63-29302':9.891403E-4):0.0;
